# Supplementary material for: Patching Holes in the Chlamydomonas Genome
Source: G3 (Bethesda). 2016 May 10;6(7):1899–910. doi: 10.1534/g3.116.029207 (PMC4938644; doi:10.1534/g3.116.029207)
Supplement: Supplemental Material [file supp_g3.116.029207_FileS2.zip]

Archive with 6 entries (5 files):
- File_S2_Fasta/Supplemental_Fasta_3_exonic_bridged.fa
- File_S2_Fasta/Supplemental_Fasta_4_halfbridged.fa
- File_S2_Fasta/Supplemental_Fasta_5_flanking.fa
- File_S2_Fasta
- File_S2_Fasta/Supplemental_Fasta_1_all_Trinity_assembled_sequences.fa
- File_S2_Fasta/Supplemental_Fasta_2_intronic_bridged.fa
