# Supplementary material for: Patching Holes in the Chlamydomonas Genome
Source: G3 (Bethesda). 2016 May 10;6(7):1899–910. doi: 10.1534/g3.116.029207 (PMC4938644; doi:10.1534/g3.116.029207)
Supplement: Supplemental Material [file supp_g3.116.029207_FileS2.zip › File_S2_Fasta/Supplemental_Fasta_3_exonic_bridged.fa]

>comp3471_c1_seq1_b_Cre04.g215250.t1.1
GCGGCGGCGGCGGCGGCGGCGGTTTGGAGCTGGGCGGCGGCGCGAGCTCCAAGGCTTTGC
TGAGTAAGGGCCCCACGGCTCGGTCGGTGGCGGAGATTGCGGCGGCGCTGGTGCGCGCGG
GCGCCGACGTAAACGCTACCGTGCCCAGCGTCGACCCCGTCACAGCGGCGCCTGCAGGCG
GCAGTAGCAGCAACAGCGGCAACGCCGCATTCGGCGGCAGTAGCAGCGGCCGGCAGACGT
TGCTGATGGCCGCGGCGGTGCGGGGCAGCCTGCCGCTGGTGGAGGTGCTGCTGGCGGTGG
GGGCGCGTGTGGATGCGGAGGACGGGTCCGGGTGCACGGCCGTGGATCTGGCCATTCTGG
CGCGGCAGCGCCTGGGCGGCAGCGACGGCCCCGGCAAGCCCGTGCTGGCCGCCCTGCTGG
CCGCCTACGGCGAGCGCCGCCTCAACACGCACCGCACCGCCGCCGGCGACTCGGCCCTCA
TGCTGGCGGTTCGCACCACCCACCAAGACGCCGTAGCCCAGCTGCTAGAAGCCGGCGCCA
CGCCCGCCGCCGCCGACGCCTCCGAGCCCACGCCCGCCTTCGCAGCCGCTACCGGCGGCG
CCGCCGCCGGAGGCGGTGGCGAAGGCGGCGCGGAGGACGGCGACCAGCTGTCCGACCTGC
CAAGGCCTGGTGGTGGGGCGGGAGGGCTGACGAGTTTGGGGTCGCGGCGTGTGCTTGGCA
AGCTGCCTAGCGGCGCGGCGCGCAAGGGCAGTGCGGTGTACCTGGCGGCCAAGATGGAGG
ACAAGGCGCTGCTGCACATGCTGCTGAAGAAGGCCAGCTTGGGAGAGGGCATGAACGCCT
GCCGCACGGAGGTTCAGCTGGGAGCGCTGCACGGCGGCCGCGTCACCCTACTGGAGGCCT
CCCTTGCAGTACCCGACCTGCTCAAAGCCGTGCCCGGGCCCACCCCGCCGGAGGGCGGCG
GCAGCGCAGCGTTGGGCGCGGCGGAGCAGGCGTGTGCCCGCCTGGCGGAGCAGGCAGCGG
TGCGGCTGGAGGAGGCGCAGGCGTTACTACGAGAGCTGGCGGCAGCTAACCTGGCGGCGG
CGAGTGGGGAGGCGGCGGCGGCCCTGGCGCCCGCGGACTCGGCGCGCGTTTCGAAGTACC
TCACAGCGAAGACCAAGGTGTTAGAGGAGGTGTTTGGCTGCCACGAGCACATGCGGCTCT
TCTACGCGACCGCCCGCGCCGCCCTGCATGGCTTGGAGGCGGGGCTGCGGCAGCGGCGCG
ACGACATGGCGTCAAAGCTGAGCGGCAGCGCGGCGGCACAGATGCGGCTGGTAGGGCTGC
AGTCCAAGCTGGCGGCGTCCAAGGACGACATGTTGCGGACCATCGCCGCCAAGAGGGACG
CCACGCTGGCCAAGGTGGAGGCGCTGTTTGATGCGCGGCTGCGGGGGCTGGAGGAGGCGG
CTCGGCGAGGCGAGGCGGGCGTTCAGCAGCAGATGGagacagccatcatggaggtgcgac
gcacagtggcgcggcggctcaaggagatcgaggacaagaagacggagggctacaaccgcc
tcaccaccattgagcggcgcgtggacgcgctgtacacccgcaagcagcgcgcgctggcgt
ccaagccgcccgccgcccgcacggcgctcaacaccgcggcggccagcctgaggcaggagc
tgcagagccagcgggccagcttggcggagcgtgtggacgaggccattcgcaagatggagg
gcgcccagcggcgtgcgggcgcctccgcactcaacatggaggcggtgcggcaagagctca
cagcgctggccaagaggcaggcgcaggaggcgcgggcggcggcggacagggcgcacgctg
ctgtggcggcccgcgccgacgagctgcaggcgggcgacaagcacgacgacctgctgcgga
ttgtgggcggcatggcggcagaGGTCTCCCGCGGCTCGGCGGCCAGTGCGGCGGTGTCCA
ATTCCCTGCTCACAGCGCTGTCGGCCGCATTCGGCGCCGCGGAGGGCGCCCTGCATCAGC
AGGTGGAGGAGGGCCGCACCCGCATGCAGGCCTTCCTGTCCAACGCCGTCACCACGCATG
TGGCCTACGTGGCCGGCCTCATGGCGCAGCAGCAAGCGGACTCGGAGGAGGGCGGCGGCG
GCGCGGGCGCAGCAGCGGCGGCGGCGGCAGCAGCCCCCGCTGACGACACAGCGGCGGCGG
GCGCTCCCGAGGCACCACCCAACGTGGACGCCCTGCTCTCGGGCCTGGACACGGCGCACG
CGCTGGACGGCATCGACCTCGCCGTCAGCTCCAGCGGCGCCGCGGGCGAGGCGGAGCCGC
CGCCCAGCCAGCTGCCCAACCTGGAGGCGGTGGAGGAGATGCTGGAGGACATGATCGGGG
GCATGCAGGAGCAGGTGTTGGCTGCGTTCCCTGACGACGGCATCGTGGACAGCCTGCCGC
TGGCGGATGTGGCGGTGCTGGTGGACGCCGACGCCGACCTGGACACTGGCGGCCTGGGGC
TGGGCAGCCTGAGGGACACGCTGGCAGGACTGGACCTGGAGCTGCCCGACCTGGACGTCA
ACCCCGAGTGTGTGGACCTGTCAGTCCTGGAGGAAGAGGCCATCCTGGGGGCCGTGCCGG
GCGCCATGCCCGCCGCCCCCTACGGCATGATGCCGCCGCCAGGAGCCGGGGCCGTGGGCA
TGATGCCGCCGCCAGGCGCCATGCCGTACCCGCCGCCGTACGGCATGATGCCGCCGCCGG
GTTACGGTCCCATGCCGCCCGGTTACGGTCCGTACGGTTACTACGACCCGTACGCGGCGG
GGCTGGCGTACCAGCAGCAGCAGCAGCGGCGCGAGGAGGACGAGCACGAGGAAGAAACAA
AACGCGCGGGAAAATACAACGCGGCAAATTACGGAGACCGGCACGAGGACGATTTTGCAA
TGAGCTACTCCTAACTTGGTTGTGGAAAATGGGATGTGGTGACCGCATTGGCAAAGGTTG
CGCTATTTTTGTTGACGCCTGCGCGTGACCTATCGCTGTGAAGCATGGTATGTGCTTACT
TGGGGGTTGCGACCCGCTGGGAAATCTGGGATGCCGTGGCAGGGAGGGAATGCAGCGAGC
TGCCTGCACTCATCAGCACTGGTTGACTACGGTTGGGAATCTTGGGATGTGCGCCTCCTG
ATGTTGACTAGCGGCAGTACTTGGACGTTGTTGACAAGGCATACCCCCCGATGTTGCTCA
CGCCGCACACCACACAATGAAGCCCTGCGTTTCACACATACATAGAACCCGAGTTGACAG
GGGCTCAGTCGTGTGTATTTGAACCACCTGCATACATGCGAGCCGGAGGCCATGCCCCGG
CCCCCAGGTAGTGATGGATTACTCCGATTTACTCGTGTGGTTGTGAGGGGGCCGAGGGCA
GGGGAAACAGAAGGACGGTGTGTGACGTTTTATGCGCCGCCCCCATGCACTGAGCACGCT
GCAAGATGCGCGCGCAATGGGGCAAGGCGGCGATGTGGAGGCTGGAGACTCCGGGATAAC
CGTAGTTGGACCTATGTAACTTTCAAACGTGCGGAACAGCCATACCGTAAGTAGCATCTT
GGGGTATGTTGGGACTCAGCGCAGGCCAGCACAAATTGCACGGCTGTGACTGGACACCAG
ATAGTGAAGTGCTTTCGAAACGCGAATGCGAATGTGCACGACACCATGAAACGTTGTAGT
CGCTAGTGCACGGGGACGG
>comp5374_c0_seq1_b_Cre16.g649466.t1.1
CAGCATTATCATTCCTGTCGTGAGTGAGTCTGCCGGTCAAGCCCTTCTCGCGACCGCCCA
AACGATACCACAAATCAACAAAGCGACGCACAGATGGTTCCACAGTAGTTTCCTTGGTGA
ATGGATGACCGATTGGCTCGACAAAGTTCCGCTTCAAACCTAGAGGCGGTCATGGCGAGC
AACAAGGGACGCGGGGGGTTGGCGGTGGCGGAGCAAGCCAGGGCTGAGGCCAAGGCATTC
TTTCTGGACTCATGGAAGCTCAACATGCTCATGTTCGCGCTGCCGTTCGCCTTCATCAGC
CGCTACGCGGGCTGGGGCGACGGCGCCACGTTCAGCCTGTCCTGCTTGGCACTGGTGCCG
TTGGCCGAGCGCCTGGGCTTCGTGACTGAGCAGCTGGCCATGTACACAAACGACACGCTG
GGTGGGCTGCTCAACGCCACATTCGGCAACGCCACTGAGATGATCATCTCAGCCTTCGCC
ATGATCCAGGCCCGGCGGCTGGGCGCCGAGGGCGGCGGCACCTACCTGCGTGTGGTGCAG
CTGTCGCTGCTGGGCAGTGTGATCTCCAACCTTCTGCTGGTCATGGGCACGGCGTTCATC
GcgggcgggctcaagcgcaagtcccaaaccttcaaccaggtgggcatcaacgtgaacagC
GGCATGCTGGTGCTGTCCACCTTCGCCATCCTCATGCCCTCGCTGCTGGACGCCACACAC
ACAGAGCGGCGCGACAAGAAGTCGGAGCTGGCCCTGTCGCGCTTCGAGTCCATCTTTATG
TTCCTGTGCTACTGCCTGTACCTGTTCTTCCAACTGAAGACACACAAGCACCTGTTTGAG
GAGGACAAGAGCGGCGCCGCCACGCCCGGCGGGGCGCTGCTGGCAGGCAGCGCCGGCGTC
ACCCGCCGCAGCTCCAACAACGGCA
>comp3289_c0_seq1_b_Cre12.g553678.t1.1
CGACAAGCCCCGCCTGATCAGCGACGGCGAGCGCTCCGCCGCGCTGTTCAACATCGCCTG
CTGCCAGGCGCAGCTGGGAGACACACGCAACGGGCTGgtggcgctggcgGGCTGCCTGGA
GCTGGGCTACGATGACTTCGCACAGCTGCGCTCCGACCCCGACCTGGCGCCGCTGAGGGC
GGACGAGCGGTTCGAGGGTCTGATGAAGCGGTTTGAGAAGCCCACCGGCGGCTTCTTCTC
CACCCTCTTCAGCGGCCGCAAGTAAAAGAGCTGCTCTTGTTGTTGCTGCACTAGGTACCT
ACCGGGAAATAGCTTGGCATTGGCGGGCTTGACTGTTTGACAACGGGTCGGATGAAGTTA
GCATAGCGTGTGACAAGGTGTGCGACGAGGGCACGGGGAGGAAACGTGGGCAGGTGGAGG
TGACGGTGCATACCTTCTGAGCCCGGGGCTGTAATGGTGCGTGTGTGACACTGCGTAGGT
GTGTGTGTGGGTG
>comp3632_c0_seq1_b_Cre12.g495250.t1.1
TGCTGCGTGAGGCCGTGGCGGGCGCGGCTACGGCGCTGGTGGTGCTGGATGAGGAGGGCA
CTGCGCTGCGCACGCTGCGGTGCCTGTACGAGGTGTCGCTGGCCGTCACACTGGGCGGCG
GCGGCGGCGACGGCGGGCGGCCGCTGCGGCTGCTCACGTACGAGCTGGACTTTGAGACCC
TGCGCCACGTCATTGCCGAGCTGGACGTGTCGGCAGCCTCGCACGCGGGCCTGTCACCCG
AGCAGGTGGCCGCCGTCATCGCCGACCTGGCGTCCGCGCACGGCGCCGCCGCCAGCCTGG
CGCTGCGTGACGCGCTGgtggcggcggtgctggcggaggtgccccaggaggaggcggccg
gcggcggctacagctcccTGGGCGTGTTCGTGCTGGACCGCGCGGCGCGGCTGCTGGAGA
CCTTGCACCGGGGCGAGGAGGCCGAGGCGCTGTTCCGCCGCGTGCTGGCCGCCACCGAGG
CCGCGCTGGGCGCCGACCACGCCCAGGCGCTAACCAGCGCAGCCAACCTGGCGTCGCTGC
TGCAGGAGCACGGCAAGCTAGAGGAGGCTGAGCCGCTGCTGCGCCGTGTGGCTGAGGGCT
ACGAGCGCGCCGCCGGCCCCACTGACCCCGAGACTGCGGCGGCGCTGGACGCCTGGGGCT
TCGCGCTGCAGCAGCAGAGCAAGCACTCTGAGGCTGAGGGTGTGTTCCGCCGCGCGCTGA
CCGCCTACGAGGCCGCCCAGGGCGCCGACAGCCGCGAGGCGCTCACCGCCTCAAACAACC
TGGCGCTGGCGCTGCGGCAGGCGGGCAGGCTGGACGAGGCGGAGCCGCTCTACAGGCGCG
CACTGGCCGGCTACGAGTCGGCCCTGGGCGGCGACCACCCCGACACCCTGGGCGCCGTGA
ACAACCTGGCGCTGCTGCTCAAGGCGGCCGGCAGGCTGGAGGACGCGGAGCCGCTGTACA
GGCGCGCGCTGGAGGGCTGCGAGAAGGTGCTGGGCGCCCAGCACCCCGACACCCTGTCCG
CACTCAACAACCTGGCGGCGCTGCTGCAGGCGCGGGGGCAGCTGGAGGAGGCGGAGCCGC
TGTTCAGGCGCGCTCTGGAGGGC
