# Supplementary material for: Patching Holes in the Chlamydomonas Genome
Source: G3 (Bethesda). 2016 May 10;6(7):1899–910. doi: 10.1534/g3.116.029207 (PMC4938644; doi:10.1534/g3.116.029207)
Supplement: Supplemental Material [file supp_g3.116.029207_FileS2.zip › File_S2_Fasta/Supplemental_Fasta_4_halfbridged.fa]

>comp4399_c0_seq1_hb_Cre06.g297300.t1.1
AGGAGGAGGAGGAGGAGGAGGAGAAGTACAATGCGCTGGACACCACCGAGTCGGGCCCCG
ACTACCACATCGGCGGCCGCGTGTACAACATCTCCGACATCGCGCCCGGCCGCCGCATCT
TCCAAGCCAAGCAGCACCTGCCCAACTGCACCGTGTGCCGCGGCTGCGACCACACACTGG
AGATGATGGCCAGCGGCAGTGTGCTGCTGGGCTCCTATTTCGCGCACGAGCCCGGCGGCT
CGCCCTCCTGGCTGTTCCGGGTGCGCACCGACAGGACGCAGAGCGGCTGGGCGGTGGTCA
AGGTGTGGTGCATCCCTGTGCTCAAGGCCAAGCAGCGGGGCCTGGGCATGTGCGACCCCA
AGAAGGTCTACGCACAGGTCAAACTCCTGCTGGCGCAGCAGAAGctgacggccgagtgcg
gcatgaacgccatcgtgcccaaggtgtgggtggagccgctcaacggcgtcatgcccggct
ccggcttccacgtcaagtggctggggctgtgggcggacatcgcggacggagtcagcgtgc
agaacctgcaggaggccggcaagccgccgctgcagcccgaggtgctcatccacctgctgg
ccaagaagatcaaccaccaggagctggtgcagggcgccatctttgacctgctgttcagcc
agtgcgaccgccaccagcaaaacatcttcctcacagagaccggcaagttctggctcattg
acaacgaccaggtgtacgccacggcctggcggcgctgcggcatcgactcgctgattgtgc
ccaccacacagaagttcatgatcaaccacctgggcttcttctacgtgctcaagtaccccc
agaagaaccctccgcgcggccccgccaagttcctcagccccctgctgctcatggactacc
gctgccacgtgccgggcggcgccatcggcaagtccttcacgcccgagctgacgcagtgcc
tgacccacatctccagcctcagcgccgacaccatcctgcagcgctacggctaccccgtca
tccgcatggcggacgcggtgcgcaacaggtcgcgagacctgctggctcacggctacgagt
ggtcgctgctgtacagccagcccaccaaccaggccatgcaccgctacaagctggcgcccg
cctgctgcgacatgacctacaaccgctccatcaacaactacatctgcaccacgcccggct
ggcggcaaatgaccgagatcccgtacggcaacgcctggcacggcggcaagtggcacggct
ccccgggcctggacaccgggtcctacgtgggcggcaccaccttcctgcccgagtggaccg
acccggtgtaggccatggtggtgctgtgagggtgatgcagggcggccgtaagctccggca
acctaatctggcgtcgtgcgcgtttcgttttcttagggcatcttcgataagaggtgattg
ggggatgcagtgcattcgtgagggatggtgcggctgcgggcaatttggcgcaggaggag
>comp5188_c0_seq1_hb_Cre19.g750447.t1.1
GGCGGCGGGCAACACGGCGGTCAGCATCCGGCGGGCGGCCGACGTAGCACCGCTGGCCTT
CGACGACGTCGCCGCCTACAGCTCGTTCGGGCCCACCACCGACGGCCGCATCAAACCCGA
CATCACCGCGCCAGGTCACCTGCTGTCCGCCAACGCCAACCCCACCCTGGCCCCCGACGG
CGCCGTGCCCTCCTGCGGCGCCGGCGCCACCCGCATTCTGTCGGGCACGTCGATGGCGAC
CCCGGTGATTGCGGGCTCAGCACTGCTGgcgcggcagtattttacggacggctggcactc
cacagagggccgcgccgccgcgcccgccgccggcatcagccccagcggcgccctggtgaa
ggcggtgctgctgggcggcgccgtgcacatggcgggctcggtgtcgggtacgggtatgcc
ccttgaggacgtgccctcctaccgccagggctttggccgcatcagcttgctgcactcgct
gccactgccctccgccgctggcgcccccggctggcgcctgcagtttgtggacggcgcggc
tctggcccagggcgagtcgcaccgcttctgtgtgcgcgccaccggaggcccgctgcgggt
cacgcttgcctggtacgactggccgggcgatccagcggccgcgaggtcgctcgtcaacaa
cctggacctgcaggtccgggcggcgggccgtgctggcacggtggagctgggcaacggagt
gcaggacgccgtgaacacagtggagcaggtgtggtacggcgacctggcggcgggtgacgt
ggcagtcaccgtggcggcgcccaccgtgttcgcgcgggcaggccggcagccctacgcgct
ggtggtgcagggccgcttctccggcacgctgcgcccccccgccgccaactcctccgcctc
cgcctccacctgcgccgtacagctggcggtggtggatgaggtgttgtcggccgacaccat
caccaaccgcaaggattccatgggccgcgtggtcgcgtccttctacttcaccgcccagga
cggcaccacgccggcgggcggcttccagtgcaaactgacgctggaggcggcggtgccggg
cctcaacgccagctcctacgcgggcgtggtggatgccgactgggtggcgtgcagcagccc
gcgcggctacgtgggcctgatggacggccgctacagcttccaggtccgcgttcgcggcga
ggaggtggcggcggtgcgctcgctcaccgtggatgccacgccgcccgtcaccaccctcac
ctccaccctgccgccgccgccctcccccggcgccgtcgtcaccacgccctccgacaacgc
caccttctcattcgtcgccaccgacgtctcaagctccataagcttcacgtgcaacatcgg
cttttccaacggccccgccggtcaggaccagccgccgcgcctgcgccgcgcgcccacgcc
cagcg
>comp5188_c0_seq1_hb_Cre19.g750447.t1.1
GGCGGCGGGCAACACGGCGGTCAGCATCCGGCGGGCGGCCGACGTAGCACCGCTGGCCTT
CGACGACGTCGCCGCCTACAGCTCGTTCGGGCCCACCACCGACGGCCGCATCAAACCCGA
CATCACCGCGCCAGGTCACCTGCTGTCCGCCAACGCCAACCCCACCCTGGCCCCCGACGG
CGCCGTGCCCTCCTGCGGCGCCGGCGCCACCCGCATTCTGTCGGGCACGTCGATGGCGAC
CCCGGTGATTGCGGGCTCAGCACTGCTGgcgcggcagtattttacggacggctggcactc
cacagagggccgcgccgccgcgcccgccgccggcatcagccccagcggcgccctggtgaa
ggcggtgctgctgggcggcgccgtgcacatggcgggctcggtgtcgggtacgggtatgcc
ccttgaggacgtgccctcctaccgccagggctttggccgcatcagcttgctgcactcgct
gccactgccctccgccgctggcgcccccggctggcgcctgcagtttgtggacggcgcggc
tctggcccagggcgagtcgcaccgcttctgtgtgcgcgccaccggaggcccgctgcgggt
cacgcttgcctggtacgactggccgggcgatccagcggccgcgaggtcgctcgtcaacaa
cctggacctgcaggtccgggcggcgggccgtgctggcacggtggagctgggcaacggagt
gcaggacgccgtgaacacagtggagcaggtgtggtacggcgacctggcggcgggtgacgt
ggcagtcaccgtggcggcgcccaccgtgttcgcgcgggcaggccggcagccctacgcgct
ggtggtgcagggccgcttctccggcacgctgcgcccccccgccgccaactcctccgcctc
cgcctccacctgcgccgtacagctggcggtggtggatgaggtgttgtcggccgacaccat
caccaaccgcaaggattccatgggccgcgtggtcgcgtccttctacttcaccgcccagga
cggcaccacgccggcgggcggcttccagtgcaaactgacgctggaggcggcggtgccggg
cctcaacgccagctcctacgcgggcgtggtggatgccgactgggtggcgtgcagcagccc
gcgcggctacgtgggcctgatggacggccgctacagcttccaggtccgcgttcgcggcga
ggaggtggcggcggtgcgctcgctcaccgtggatgccacgccgcccgtcaccaccctcac
ctccaccctgccgccgccgccctcccccggcgccgtcgtcaccacgccctccgacaacgc
caccttctcattcgtcgccaccgacgtctcaagctccataagcttcacgtgcaacatcgg
cttttccaacggccccgccggtcaggaccagccgccgcgcctgcgccgcgcgcccacgcc
cagcg
>comp6984_c0_seq1_hb_Cre01.g001657.t1.1
GCGGGCAGCTGCTGCTGGAGCTGCACGGCAATGCGGTGCTCAGGCGCCGGGCGGCGGAGT
ACCTGGACGAGAAGGCCCGGCAGCTGGAGTCGCTGTTTGTGGGTCTGGCCGCGGGTCAGC
CGCCGCCGGCCGGGCCGGAGGCGGAGGCGCGCGGGCTGGCGGCGCTGGCTGCCCTGCTGG
ACCTGTCGCTGCTCAAGTTCCAGGAGAAGGACCTCATCGTGGAGGCGCTGCAGCGCTGGC
GCCTGCCCAACCCCACCTCCTCCACCTCCACCTCCGCCGCCTCCGCCTCTGCCGCCGCCG
CGCCGTACGACATGGTTGCCGCCTGGGACGGCCGCTGCCGCAAGGTGTACGGcgagcggt
acgacttccgccgcaacatggtggactgggactaccacatgaggctgcagcccgccggca
cgcccggctgcgaccccgcctccggctccatcatccacttccaccacttccggcactggc
gcctgcacggcgtggcgcacgagctgcgcgacagcgcctacaacagcgcaaacaggtcgt
tgctgagtacggcttacggccggaccaaggagttcaaggaccgcaccgggcgcgacgtgg
gccgctccgtgtcggcctggggcttctgggcggacgtgctcaacagcccctaccacgcct
tcggcaccgcctgcgagcagcccgagttctacaggatcaccaacaagcagttcgtgcgca
ccgctgtggacgtggcggagcacaacattgcggccctgctccacgagctgcgcacgggcc
ggcggctggagctgggcgaggggcaggaggcgcaccgggcgcaggcggcgcgggggccaa
ccacactggaggacctcacggcggcagcagaggaggcggcggccgcggcgtcg
>comp6173_c0_seq1_hb_Cre08.g374250.t1.1
gtcagtggcgggcagcgtggcagcgatgacgcagcggagcgcggtgttcggagccatcgg
gccgccgcggcccaagggcttcgagcgcgcgggcctgggggcgctggtgccggtgcacgt
gcgcgcgctgctgcccggcatacacacctccgcggacggcgcgcccacgtggcagcaggc
gcggtcccaggccgtccagcagctgcaccgcgagaagctcaacgccttccggcagcgcgt
ggccgccaagtgcgccacgtgggccgacaagatcgccgagctcaaacaactcaacgaggc
agcggacgaggtggagcgtctgacgcccgaggagtttgtgattgacacggcgttgcagca
gcggttggcggcggagggcgaggcgcgctacgagcggctcaagcggcagctgctgaggca
gatgcgggccatggaggtggttcgtgcccgcctgaaggaggtgtgtctgggcggtgtgga
ggctctgagccggccgctggagccgctgggcgaatacgccttcatcaccccaatggaccc
ctcggaggccaagaagtacaagttcgagggcgaggcggccgcggcccgcaccgtggctga
cggcggcgtgtggtcgtatggcatcaagaagcagagcgaggcggcggcacggcgcgcgcg
ccaggtgtccttccttcgcaaggtggagcaggcggaggcggccaccctgtacccggccga
gcgcggcggcgtggtgccgctgcggcgctacaagggcgacatgacccgccgcttcaacct
gggcggagacgaagagggcggaggcggagatgcgcagcagcaggccgaccagcagcagca
gcagctgcagcgggcgccctccgccgccgcctcgcgctacgacgagtctgagtgggacta
ttacgaggacggcggcgcgggcggcggagagggagggccgcccgccgggggcttggcacg
gtcggccactcgccggagtcgcgaggacgcctttgagggctgcgagctgggctacggcga
gacggggctgctgtactcagacgtgcagctgtactgccattgcaggcgggcggcgcaggt
ggtgctcatacaggaggagatccgcgccctgcagcggctgttcaacagcaagtggcagCA
GGCCCGGGCCGCCAAGCAGAAGGCCCTGGACCGGGCTGATGAGCGGCTGGG
>comp5631_c0_seq1_hb_Cre11.g479300.t1.1
caggagatccagagccacatcgccatgcagggcggaccgggcggcgacggcggcaagggc
aagggcggcggcagcccgggcggcaaggctggcactggcgctggcggcggcgcctctgcg
tccgtcctgcaccaggttccctggcgccgcatcatcctggatgaggcgcactgcatcaag
gaccgccgctgctccaccgccaaggccgtgttcgcgctcacctcggcgtacaagtgggcg
ctgagcggcacgccgctgcagaaccgcgtggcggagctgtacagcctcatccgcttcctg
cgcatctacccctacgcctactacttctgccgcaaggccggcgccgactgcacctgcgcc
agcctggactacacctttgtgctgcaccaccgccgctgcgaccactgcggccacccgccg
ctgacccactactgctggtggaacaggtacgtggccaaccccatcaagcagcacggctac
ggaggtcgcggtcgcaccgccctcatgctgctcaagaaccgcatcctgccagccatactg
ctgcgccggaccaaggtccAGTGCGCAGACGACCTGGCCCTGCCTCCGCGCACGGTGCTG
CTGCGCCGCGACCGCTTCGACGCCCTGGAGCAGGACTACTACAGCGCACTGTACACACAG
AGCCAGGCCCAGTTCGGTGCCTACGTGGACAGCGGCACGCTGCTCAACAACTACGCGCAC
ATCTTCGACCTGCTCATCCGCCTGCGCCAGGCCGTGGACCACCCCTACCTGGTGGTGTAC
TCCGCCTCAGCCACCAGTGGCGCCAACGCCAGAGGTGGAGGCGGAGGCGCCGCCGCCGCC
GCCGCAGC
>comp5009_c0_seq1_hb_Cre01.g052601.t1.1
gcggcggcggcggcggcagtgggctgttcaacgccacggaggcactggcacaggaggtgg
tcaagggctcccagggcctgctgagtggcagtgatctggtgcagtcgctgtcggcccggg
tggcggacttccgggcgcgtgtgtgcgcctcgccgctgtcggacatacggtcgctgctaa
ccagcttccaggcgcttgtgaacaacacggtggacgcctccacctggaccgtgaaggtca
ggggcaagaacacgccgttcctggccctggtggacagcctggagggcgacgtggtggact
tcttcgcccgggccgcgtgcggcagcagcggcgggaacagcagtagcagtagcagcagtg
gtggtggggtgtggcgggggctgagccgcctggctcccacgcacgacctgcacgcgggtc
aggtggcggcgctggcggctgggctggggccgcgggctgcgctgctggaggtggtggtgc
accagcacctgcccatattccacacagagcactgcgtgttctgcaggttcctgtccaccg
gcaacagctacaaggactgcgggcacccctgcgaggccgccacgctgcacctgcgcgacc
cccagggggcggaccacctggtgctggcggacatgggctgccgcaacaccgtgttcaacg
cccgcgcgcagagcGGCGTGTTCTTCCTGCGCGACCTGCTGCGTGCGGGTGTGCGCACAC
TGCGGCTGGAGCTGGTGGACGAGGCGCCGCAGGCCGTGGCGCCGCTGCTGGAGGGGTACA
GGGATGTGGTGTTGGGCCGGCGCGGCCCCGGTGACCTGTGGCGCTGGCTGGCCACCCTCA
CGGACGCCAACGGCGCGGCGCACGGCGTGGACGCCGGCTCGCTGCAGCCGGCGCGGGAGC
GGGCGCGCGGCGACATGAAGCCCACAGCCG
>comp7889_c0_seq1_hb_Cre02.g096551.t1.1
ggcggtggagtctggcgttccacccggagttcagcatcgcgggcgtgcagcccaccctca
tgctgccgcaggtgactggcgacctggtgcgtgtgaccacgcgtgtgggcagtgcggtgc
tgcccacgccgctgccccgcacgcgcgtgcggccgcgcccactgctgagccagcagaccg
tcaactacctgctgccgccgcagctgcccagtcccgaggtgtcggcccaggcgctgctgc
gcggccacgacgccgctgtggtgtacgtgggcgtgctggccgactgcgccagtgtggtgt
cggtggacatgcgggggcaggtgcacatatggccgggctatgagggcgaccgcaccgggt
tcggctggttccgcccccgcgcctcttggcagctgccgcgcacactgcggggggtgcagg
cgcgcgggtcgctgcaccccgtgtggccgcgagtgcccgtgcccgcgctcaagggtgtga
tgtacaacccgccgccggcgcacatcgtgggcgatctgatggcggcggcgggcggcggcg
gactggggttgttgcgggggctggtggggctgcgccgcgccgcacccgacctggacactg
acggcggcgcggcggagcggctggcggcggcactgggcggcccgcccgccaccttcagtg
acctgctgtcagacgccGGCATGCTGGACGATGAGCACGAGGCGGCGTTGCTGGACGAGT
TCCCCCTGGGCGACTTTCTGTTGGAGTGCCGCACGCTGTGGATGATCCGCTTCATCACCG
ACCGCAAGGGCCGCGTGCTGCGCGAGTCCATCCACCGGCCCCACGACGGCGGCGG
>comp4464_c0_seq1_hb_Cre08.g358549.t1.1
GTGGAGTGGGCGGGCCGGCGCCACCCCTACCGCCAGCTGTTCGGGCACTGGCTGTCGGAC
TGGGTGTCGCGGCTGGACCCGGGCGCACCAGATGAGCTGTTCATACTGGCGCGGGgcaag
aacatcgagagctggcggctggttgagataaagcgtgacgactactcgcccaactccatc
gggcagaagcagtgggagcaggaccgcaagacctggctggccaaccgcctgaccgcggtc
atgaagtccgcaggctactcggaggccagctgcaagctggtggaggacttcatgctgggc
cgcgacctgcccgacccgcgggacgtgcggctgtacgacgtgaccgggcccatgggggca
accaacttcaggctgctggagctgctggccatggttcagacgctgcgtgacgccgaggcg
ctggtgttcctggacaagaccttcccgcgcatgttcgaggagctgccggcggatgaggtg
ttggcggcggtgaagcgcgagctggcggggggcagcaaaaaaagcccg
>comp2223_c0_seq1_hb_Cre01.g045903.t1.1
ctcgcaatggcaattcggcacatacactatagttttcgcgagtccggcttgatgaaggtg
ttgcagtagagctacgtgaagtactaggtgcctgtcctgctgtgcaacttgactctgcag
ccgaccttgttttgccgagaccgcccccaaaccaagatcctttacccgagcattggatta
catgctgacattagaaatctaaactagtcgttggagcggagcaggtggcggggacaatgc
gcagcgccgaactgggtcggccgccccgcctggctcaaagtcggcttaggaatgtatcta
gtcaccatgtaacaaattcatgcttgtggctacggccaccgggctgccgtcgcctggtcg
ccagctgcgctgcgtccaaagagagcagcagtgcctcgctaacagcggagcgatttatta
cggatgccaaggaactaaatgccacgggatcaggccttccaattatagatgggccggact
gggaggagcagcactgggctgcgctcaaggccatgtcggcgggccggccggtggcgctgc
ccacgccgcacgccaagttcgggcccgaggacctccagcgcatcgccgcctcggggccgc
ggctggaggacctgacgctggagcacgcggagaggctggcggggccggggcagttgccgg
ctgcgcccgacggcgtggcgctggccttccgctacatcccgcgctccgtgctgggcgact
tccgacacgaggtggagcccgactggcgctctctgccggccatgtcgcccgccgagctgt
atgcggggctgcgggcgcgcaactggacgtcggcgcactacgaccccgccgccgagccgt
ggcggctgcaggtgttcagctgcgactacaagcacacgggtgtgacgggctggccggggt
accgggtggtggtcacctcgcgcggcgggcggcggcgctgggtggacctggcagaggagg
gcgagctggtgcagctcacggagcaggccccgcccgccagccccgccgacatcggctaca
gccacgtgttcgcgcagctgtaccaggcctacgagccgcgctacagccccgaggccctgg
cggcgctgtacggcagcagcagcagcaaggggaaggcggcggcggcggcggcggcggtcc
caagggccctgagcgcggtcccatgcttggcagcagcccggtgcacacgtcgtgtcggtt
cagcctgctcagctcggagcgggcctggcatgagaagcacacggggttgtacaacctggc
cttcatcatcttggtacttagcaacttcaggttggcactggagaacgcactcaagtacgg
gtggcggctgaacccggtgcgggtggtgggcgacctcatgactggaaggtccggcagcct
gggcggcgcgttcaacctgccgctggtggcctgctacccgttgctgctagcggcggcgct
gctcagcctgggcacagagctggccggacacgcgctgctggggcaggaggacaagctccg
gcagcagctgtccaagcgctccggcctgagtgctgcggcggtggagcgcgctgtggggct
gcgggcgcgcgcgcacgagtggttgctgttcctggtgcacctggcctccaccaccggcgt
catcgcactgccttgggcggtcatcagcctaaccaaggccgagcctgtgtccggcgccat
cctgatcacgacggctgtggtgttgtggatgaagctggtcagctaccaccactgctgctt
cgacctgcgcgcggcgcggcgcggcggcgaggtgcggcccggcgagcggggctgccccga
cacacccgcgaccgagtgggggccgctggagaggtaccctgagaacctgacgttcaagaa
cctcatgtacttcctggcagtgcccactctgtcctaccaggtgaacttcccgcgcgcccg
ctgtgtgcgctggcgctggctgctgcggcgctgtgccgagctgtgcatcacactgaccgc
gctggccatcctggtggggcagtacatcacacccgccgtggacaacagcctggtaccgct
gcagcaGCTGGACCTGCCGCGAGTGGCCGAGCGGGTGCTGAAGCTGGCCCTGCCGTCCAC
CTACGCCTGGCTGCTGGGCTTCTACTGCCTCTTCCACCTCTGGCTCAACGTGCTAGCAGA
GCTGACGCGCTTCGGCGACCGCGAGTTCTACAAGGACTGGTGGAATGCGGCTACGGTGGG
CGAGTACTGGAAGCTTTGGAACATGCCCGTGCACAAGTGGCTGCTGCGACACGTCTACTT
CCCAGCCATACGGGCGGGCAGCAGCAGGTTCAATGCCATCCTGCTCACGTTCTTCGTGTC
GGCTGTGTTCCACGAGCTGCTACTGGGGGTGCCGCTGCACATGGTGCGGCTGTGGGCCTT
TGCAGGCATCATGTTCCAGGTGCCGCTTATCATGGTGACGGAGATGCTGCGCAAGAAGCT
CAACAGAGACGAGCTGGGCAACTACATCTTCTGGATCGCGTTCTGTGTGGTGGGCCAGCC
CGTGTGCGTACTGCTGTATTACCATGACTACGTCGTGGGGATACGGCCCGCGCTGCTGGC
GCTACGGCAGGCGGCGGCGGCGGTTGGCGGCGCGG
>comp1659_c0_seq1_hb_Cre13.g564350.t1.2
CGGCGGCGGGTGGCGGCGCCGCCGGCGCTGTCGCTGACGGCTGGGAGGCGGCTGCGGGCT
GTCGTGTGCTGTACCGGCTGGCGGCGTATGCGGACGGGCGGTACCGGGAGGTGGTGGCGG
CGCTGACCAGCCCGGAGCACGTGCGGGCGATGGAGGTGGTGGCGGCGAAGCGGCGGGAGG
CGGAGCAGCTCACCCAGAAGTCGGAGGCGTCCACGGGTCAGACCAAGGCCTACCTCCAGA
AGCAGGCCGAGCGGGTCCTGCAGCTGGCGGCGGAGGACCAAGCCACAGACGCCGCACTGC
GGTCCGCACTGGCAGCACTCAGGAGCACCACCATCGCCAACTACGcccgctgcgtgtgcg
cgggcgaccgccacgacttggcgtccgtgtaccggctggtgcagatgtggctgcagcccg
cagacggcgaggacgtcagcgcgcacttccaggcggcggcggcggcgccggtgccgccgc
acaagtggctgccgctcatctaccagatagcctcgcgcctgggcggaggcggcggaggcg
gcggcagaggcgctggagcggagcatggccaccactgccggcctggaggagtccaaccgg
cggctgggctcgcagctggcggcggcgcaggcggcggcggagcgcaaggaggcggagcgc
gcggcggcggagcagaccatacgagacctcagccagcaggtcaagtcgcttgtggaggag
gtgcagcgcctgagcggcaagcccatcgcgcgcaccagcagcggcagcagcctgagcggc
ggcgccgccggaccaggcagccccgacggcgccggcgggttctatctgacggcggagcag
ctggtggcgggcggcggcggcggcggcgggc
>comp6882_c0_seq1_hb_Cre01.g046250.t1.2
acgttcgtgtcgctgtcacgtggctgtgagctgccgctggaccaggccgtggcccggctg
ctgcccacctactgcgccctgctgcagcagctggcggctgcgggtgcgcccgaggtgcag
ctgcacgagcccgtgctggccaccagtgagggcgccggcatgcgcgccgagttcgagacc
gcgtatgcccagatggcgcaggccgccggctctgtgccgctgcatctggtgacctactac
gacgacctcggcgccgcctacccctgggccgtgcagctgccggtggcggccgtcacgctg
gacttcctggggccgcccggcgccgcggtgcccagccagacgctggcgctgctgcagcag
cacggcgagtgcctggtgcaggtgggtgcaggctgacgagctggttagctccatccaccg
tcacatcgtgatggcgtacaaggacgcggttcaccacgtggtgctgagcgccgtggaccg
caccgcctggtgcgcccacaaGCCGGAGGTGATGCGCGGGCGTGTGGCGGGCCCGGCTGT
GCGTGTGTGGCACTGCATGATGTCGCGGCTGCTGCACTGCGCGGCGCGCTACGCCTCGCT
GCACGCGGCGGAGTGGGTGGTGGGGCAGGTGCTGCAGGAGAGCCTGGCGTGCCTGGCGCA
GAGATACCTGCTGCTGTGCCCCAGCGCCCAGATGCTGGACGAGTTCGTGGCGGACGCCGT
ACACGCCGTGTCCACCGTGTTCTTGCTGTGCCAGCCCATACCCATACGCGCGCCCGCGCA
GCGCAACATGGACGCAGAGGACGCCGCGCCGCCGGGAGGAGGAGGCGG
>comp931_c0_seq2_hb_Cre15.g635067.t1.1
ggcgggcggtggcggcggccatgcccgtggtgcagctgcccgccgccctccgccccgtgg
cggtggtgtacaaggggctgtcggggctgaagctgggcggctgcacgctggcgcgcatcc
tgcgaggcgacatcaacacctggaacgcccaggccatcagGGACGACAACCCCGGCCTGA
CCCTGCCCGGCAACCCCATCCGCCTCATCACCGCCGGACCCGACGACACGGACGCACGCG
CCGTGCTGGCCTACCTGTCAGACCCGGCCCTGGTGGGCGCCGGCTGCGGCGGGGCGGCGG
CGGCGGCGGC
