# Supplementary material for: Patching Holes in the Chlamydomonas Genome
Source: G3 (Bethesda). 2016 May 10;6(7):1899–910. doi: 10.1534/g3.116.029207 (PMC4938644; doi:10.1534/g3.116.029207)
Supplement: Supplemental Material [file supp_g3.116.029207_FileS2.zip › File_S2_Fasta/Supplemental_Fasta_5_flanking.fa]

>comp3196_c0_seq1_f_Cre06.g293582.t1.1
cgtgactttatattgcagttgcttatgcgagggtgtacaggcctcacgaatcacctgata
gaagctctcttccaccaagccaagtcccagatcaccgcgcccacaaccttacgcttctta
tcgggagtccaatcaatcagaggagcactaatggcttccgccgccgcgcccgagggcgcc
aaggagaatcgcgctcgccgcgacctcctgctcaacatccagcactcggtccagaagcag
tgggctgacgagaagattttcgaggccgatgcgcccaaggagggcgaggccacccgcccc
aagttcttcggcaactttccctacccctacatgaacggcctgctgcacctgggccacgcc
ttctcgctgtccaagctggagttcaaggccgcctatgagcggctgtgcggcaagaacgtg
ctgttcccgcaggcattccacaccactggcatgcccattaaggcctgcgccgacaagctg
gatcgcgagctggccacgtacggctgcccgcccgtgttccccagcgaggaggacatggag
gacgccgccgccgccgagcccgcccccgccgccgacgccaaggtggaccccaccaagttc
gtgagcaagaagagcaaggcggcggccaagaagggcacgggcgccacgcagtggcagatc
ctcaagcagtcgggcatcccggaggaccagatccccgacttcaggcagtctgcgcactgg
ctcaactacttcccgcctctggctcagcgcgacatcacggccatgggctgcggcgtggac
tggcgccgcagcttcatcaccaccgacgtcaacccctactacgactccttcgtggcctgg
cagttctggacgctgtaccgcgccggcaaggtcatcaaggacaagaggtacgctgtgttc
tctcctctggacggccagccgtgtgccgaccacgaccgcgcctcgggcgagggcgtgggg
ccgcaggagtacacgctcatcaagatgcaggcgctggagctcaagggcaagctgtcggct
ctgtctggccagggcccggtgtacctgctggccgccacgctgcggcccgagaccatgtac
ggccagaccaacgcctgggtgctgccggaggggcagtacggcgcattccgaggcctggac
ggcgaggtgtgggtgtgcacgcagcgcgcggcgctcaacctgtcctaccaggagcgcacg
cccacgcgcggctctcccgagctgctgctggagctgagcgggcaggacctgatcggcacg
cccgtgaagagcccgctgtgcccgcacgagcgcgtgtacgtgctgccgctgctgaccatc
ctgaccagcaagggcacgggcgtggtgacgtcggtgccctccgactcgcccgatgactac
accgcgctgcaggacctgaagaagaagcccaagctgcgtgagaagtacggcgtggcggat
gagtgggtgctgcccttcgaggtcatccccatcattgacatccccggattcggcaaccag
gccgccgtcaaggtgtgcgacgacctcaagatcgccagccagaacgacaccgccaaactg
gccgaggccaagaacatggtctacctcaagggcttcacggacggcgtgatggcggtgggc
ccctacgccggccgcaaggtgagcgaggccaagcccatcatccgtgaggagctggtggcg
ggcggcggcgcgctcatgtacagcgagcccgagcgcaccgtcatgagccgcagcggagac
gagtgcgtggtggcgctgaccgaccagtggtacatgacctacggcgaggaggagtgggct
gccgccactcgagaggcgctgaaccgcattgagacctacagcgacgactgccgcaaccag
ttcacagcctgcctgGGCTGGCTGCAGCAGTGGGCCTGCTCCCGCTCGTTCGGTCTGGGC
ACGCGGCTGCCCTGGGACCCGCAGTACCTGATCGAGTCGCTGTCCGACTCCACCATCTAC
ATGGCATACTACACAGTGGCGCACATGCTGCAGAAGGGCGACATGTACGGCAAGGACCAC
AGCGGCATCACGCCGCAGCAGCTCACGCCCGAGGTGTGGGACTACGTGTTCCTGGGCAAG
GAGGCGCCGCGGGACTGCGCCATCAGTCCCGAGCAGCTGGCGGCCATGCGGCGGGAGTTC
GAGTACTGGTACCCCTTTGACCTGCGCGTGTCGGGCAAGGACCTGATCCAGAACCACCTG
ACGTTTGCGCTGTACAACCACACCGCCGTGTGGGCGGCCGACAAGGCCAAGTGGCCGCGG
GCCATCCGCTGCAACGGACACCTGCTGCTCAACAGCGAGAAGATGAGCAAGAGCACCGGC
AACTTCAAGACCCTCAATGAGGCCATCGGCGAGTACTCGTCCGACGCCATGCGCTGGGCT
CTGGCGGACGCGGGCGACGGCATGGACGACGCCAACTTCGAGACCACCACCGCCAACGCC
GCCATCCTGCGCATCACCAAGGAGCTGGCCTGGATCGAGGAGTGCCTGGCGCCCGGCAGC
GGCCTGCGCGAGGGCCCCGCCGACCTGCTTGCGGACCGCGTGTTCGACAACGCCATCAAC
ATCGCCATCGCCGCCGCGCGCGACGCCTTTGAGCGCATGGCCTTCCGCGAGGCGCTCAAG
GCCGCAGCCTACGACCTGGGCAACGCCCGCGACGTGTACCGCCTGGCGTGCGGCCCCGAG
GGCATGCACCGCGACGTGACGCAGCGCTACATCGAGGTGTCCACGCTGCTGCTGCTGCCC
TTCACGCCCCACACCTCGGAGCACGTGTGGCGCAACATGCTCAAGAAGGAGGGCGCCGCA
GTCACCGCCGGCTTCCCCACCGGCGCCGAGCCGGACACCATCCTGCAGCGCGCGGCGGCG
TACGTGGAGGACCTCATCCCCGCCATGCGCAAGGCCATCGCCAAGGCCGAGGCGCCCCCC
AAGAAGAAGGGCCCGGGCCCCGCCGAGCCGCCGCCGCGGGTGGTGGGCGCGCACGTGTTC
GTGTCGGAGCGCTTCGTGGGCTGGCAGGAGGCTGTGCTGCGGGCGCTGGCGCCGCGCTTC
AACGCCAAGACCCGGGCGTTCGCGGAGGACGCCGTGCCCGCCGTGCTGGAGGCAGCCAAG
CAGGACTCTGCCATGTCCTCCATGGCTGACAAGCAGCTGAAGCAGGCCGTCATGCCCTTC
GCCAAGTTCAAACAGGAGGAGGCGCTGGCAGCCGGGCCGCAGGTTCTGGACGTGAAGCTG
CCGTTCAGCGAGGTGGCGGTGATCAACGAGTCCATGGCCTACCTGCTGCGCAGCCTCAAG
ATCGACAAGATCGAGGTGCACCTGGCCACGGACGCGGGTGTGCCGGAGCTGGCCGCCAGC
GTCAAGGCCGACCTCAACGGCGCCTACCCCGCCAGCCCCGTGTTTGGCTTCGTCACCGCC
GCTGCCGCCGCCGCCGCCGC
>comp2147_c0_seq2_f_Cre05.g246553.t2.1
ctattacagcgcacactgtgcacatagtttaggcatcgctcatcggttttttttagcgcc
tggaaccatgcccgctctgggctttagcgcccagcagaatgcgctagatgcaacgcgcaa
agcagcgccctcgccggtggcagcgccgcgacgtggcatcgttcgggttgccgcaggcac
caggaaccggggcctgcccacgctgcccaaaatgcccaatatgacacggcttgaggatat
caaggagctgaaggacctgggcattaacagcagcgagctctcggacctcgagcttcgcga
cgtgcggtcggtgtcgtacgtgtctcgccgccgcctggacgcggcggacttcgacccgga
tgaggtggacgaggacggcctgcctctggtgtacaacgaggagcgtattgcgggctactg
gggcgggcggcccggggagctggcgggcaggtggaccaagttcgcggcggtgtcggcccc
ctggctgaccaagctggccaacgccgtcatcagcggccgactggaccgcgaccgggcggc
actggcgcgtgacgcggttgacaactttgagaagctggggcccaccttcatcaagctggg
ccagatcctcagcatcaggccggacgtgctgcctcccgacgtgctcaaggagctgtccaa
gctgcaagaccgcatcgagcccttccccacagaccaggcccgcgcggtgctggagaagga
gctgggtgcccccgtggatgagatcttctccgagttcagcgagaagcccatcgcggccgc
gtcgctggcacaggtgtaccgcgcccgcatccgggccacgggtcaggaggtggcggtcaa
ggtgcagcggccgcaggcgctggggaccatcagcaaggacttgtacgtgatgcggcgtgc
tgtgggtgtgtacgagaagctggtcaagcggttcacggcacagaccacggactaccagcg
cctgctgtccacctttgcggaggggctgtacacggagatggactttcgcaacgaggcgct
caacgcctcacgcatggcgcagctgctggacgagagtgagttcgcctccaacgaggtcat
catccccgcgcccgtcatggagctcaccacacggcgtgtcctcaccatggagtgggtgac
gggcgtcaaactcaccacgttgcaacccgaggagatccgcggcctggtcaaggtgggcca
ggaggccttcctgactcagctactggagattgggttcttccacggtgacccccaccccgg
caacctgctcaaggtgacggagggcccccacgcgggtaagctggcgctgctggactttgg
gctggtggcggagatcccagccgaggaccgccaggccatggtcgccgccaccattcacct
ggccaaccgcgactggtccgccctcatcgacgacttcgtggctctgggcttcctgccgcc
caaccccgaccgcgcgctcatcatcccagtcatggaccgggtgctgtcgccctacctccg
cggcggcggcgcagctgccttcaacttccaggccctcagccaggacctgctgagtgccac
cctggaaatccccttctccgtgccgccctacatgtcgctgctggccaggagtgtggccac
gctggagggcattgcgttggcgggcgacccccagtacgccatggtggcacaggcctaccc
ctttgtggctcgcaaggtcctccgcaacgactcctcctccgcctcggcgctgctgcgaga
cctgctgctgatcagggacgcggcgggagcgggcggcggcgcggcggacgcagagggcgg
ccgcccgctggcggctcggcggttggcggcgctgctgaacgcggcgttgggctacgtggc
tgacagcagcggcggcttcgtggactttgacgcgctgccggacgagggagccagcgtgca
ggagatcgcgtccttcctgctgtcgcctgaggcgcgcgagctgcggccgctgctggtggg
ctgggtgagcggcggtctggacctgctgctgcgagaccgcctgcgcaaggcctacaacct
ggcctccgcctccctcacgccgcggctacccttcctgggctcactgcccgcgggtctgct
gccgccgccgccgccggtgtggctgccgggcaaggggctggtggcggtgggtgaggcggt
ggaactgctggcgccgccgctggaggcaggggagcaggtgtacctgcagcagctgacgga
gttggctgccagcgtgcttggtgtggagccgtcggctctggaggacccctcgttcaactc
gctactgcagctggcgtccagcccctcagaccaggtccgcgagctggcaAACGTGCTGGG
CAATGTGGCGGGCGGCGGCAGCGGCCGGAACCTGATGACGGCCACCGAGGTCGCCGTGGA
GGTCGTGGACCGGCTCACGGAGCAGCAGGCGGGTCGCGTGGGCGTGCCCGCAGACACACT
CTTTCCCCTGTGGCCGCCAGTGCGCACACGCATCCTCTCCGCCGCCGCCGCCTCCGCCGC
CTCCGCC
>comp3624_c0_seq1_f_Cre09.g392504.t1.1
cggtgcccccaagaagtcgggcggggccgccgccgccgccgcccacctcggcggccccgc
cggcccctgagtcggacgcgtggatgcatgacgtgccctcctcctccatcgaattctacg
agcaggccgccgccgccgccgcctctctgggcgtgtgcgtggacctgttcgcggtgagct
cgggcgcgctgggcctccgcttcctggacccgctggccagcagcaccggcggcgccgtgt
acctgtacccctcagtggacgagagcgccatgccgcaggacgtgtacctgcgcctgtcct
ccagctcggcctgctgcggtattgtgcggctgcgcaccagcccgcacttcaaggtggtgc
gccactacggccgcctcttccccgaccccaccatacccgacctgcaccacatcatagcag
cagaccccagcgacgccttcgcggtggactttgactacaccagcccggccggcttcgcgg
gctccgccgccagcctgccgcccaccctgcagatcgccttccagtacacggccctggtgg
tggagaggggcagcgcgcacccgcccgcgcccgggacgccaggcggcgcggcggaggcga
acggcccggcggcgggcggccctgaggggaagcggtactggctgcagcggcggctgcgcg
tcgccacgtatcgggtcatgaccgccgccacggtggccgacgtgtacgcgcacgcgcacc
cggacgcggtggtgacgctgctgatgcacaagatcatgcgcgcggcggaggcgcaggggc
tgcaggaggcgcggctgctgctgcgcgactggctggtcatactggcgctcagctaccaca
ggaatgtgcacgccgccctcacgccgcagcagctggcagcggtgccggccgacctgcact
tcagccaggctccgctgctggcgccgctgccgcgtctggtgtacgcgctgcttcgctctc
cactgctggcgccgttcgcggaggggcagcaccccgacctcaccgccttcctgcgccacc
tgtggtccagcctgccgccgcccgagctggtgcgggccgtgtacccagtcatgcagtcct
acaccagccccgaccagctggcctacccgcgccactcgctgtcccgggcggcgctggcgg
gaccggacgcgccgcccatcttcctgctggacgcatacatcctcatcatgGTCTACTACA
CGGCGCGCTGCCCGCCCGGCATTCCCTTCCCGCCGCCGCAGCAGTCGGCGCTGCGCAAGG
CCGTGGCCGCCATCCGCAGCGAGCGCCGCATCACGCCGCAGGTGAAGATCCTGCGCGAGG
GCGGCGAGGACTCGGAGCTGTTTGACCAGCTGCTGCTGGACGAGCCCGACGGCCACGACG
GCGGCGGCGGCGGCGGTGGTGCAAGTGGCGGCGACGGCAACGCAGGCGGCAGTGGCGGCG
GCAGCAGCAGCCAGGGCTTCGGGCTGGTGCAGTTTGTGGAGCACGTGCAGCACGAGGCGG
CCATGCAGCTGACGTACGAGTCGGGTACGAACGGGAAGTAGCGGAGTTTGGTTAGGTGTT
TTTCTCAGCATTCCCAGATTAGGAAACCAGGGACAT
>comp869_c0_seq1_f_Cre01.g027550.t1.1
gccctagttgtcttttttgtctaagtaccggcacactagcatacagaagggggcctcgct
acgcccaaagccccaggcttgcacaatttgtgttgccaacgaaaggacttgaccacgtac
ctgaaccaagccgactagcccagagcccgttgcctatgcaccttagcctcgacatgcagt
gccagctccaccagcagcgccgcgcggcgtcgtcggcgtcagccggccgccccgctggcc
gcccgtcgctgccgctccgccccctcgtccgcgcctccgccacctcctcctccgcccccg
cctcctccagctcgcccctgctcgcccgccgcgtcggctccggcgtcaccgcctcgccgc
tccggcccgggaacccgtcgggccgcaatgccgggctgcgcagccgcgttgtgccgcagg
gcctgcccgaccccgtggctgtgggcctgttcttcgcgcccggcctggccatccttgcct
acgcgatggtgcgcggcaagggcaacctcaccgacggactgagccgagtgctgacggagg
tgtctcagggctacttccagccggacgtgggcggcaagaacatcccggtggcggagggcg
agctgtccgacctggcgggagaccagccgctgttcaaggcgctgtaccagtggttcattg
acagcggcggtgtgtacaagctggtgtttgggcccaaggccttcatcgtggtgtcggacc
ccgtagtggtgcggcacatacttaaggagaacgccttcaactacgacaagggtgtgctgg
cggagatccttgagcccatcatgggcaagggcctcatcccggcagacctggagacatgga
aggtccgccgccgcgccgtggtgcccgccttccacaagcagtactatgaggccatggtgg
acatgttcgcccgctgcagccagcgctcggtggacaagctggaggcggccatcgcggcgg
ggcaggGCTCTGCGGTGGTGGACATGGAGAGCGAGTTCCTGTCTTTGGGGCTGGACATCA
TCGGACTGGGCGTGTTCAACTTCGACTTCGGGTCCATCAACTCGGAATCGCCCGTCATCA
AGGCCGTGTACGGCGTGTTGAAGGAGGCGGAGCACCGCTCCACCTTCTACCTGCCCTACT
GGAACCTGCCGCTGGCGGACGTGCTGGTGCCGCGGCAGGCCAAGTTCAGGGCTGACCTCA
AGGTGATCAACGAGTGCCTGGACAACCTGATCAAACAGGCGCGGGACACGCGCGTGGCGG
AGGACGCAGAGGCGCTGCAGAACCGCGACTACTCCAAGGTGTCCGACCCCAGCCTGCTGC
GCTTCCTGGTGGACATGCGCGGCGAGGAGCCCACCAACAAGCAGCTGCGCGACGACCTCA
TGACCATGCTCATCGCGGGGCACGAGACCACCGCCGCCGTGCTGACGTGGGCCATGTTCT
GCCTGGTGCAGTCGCCCGAGTCCGAGGCCAAGGTGTTGGAGGAGGTGGACCGCGTGTGCG
GCGACCGCACCCCCACCCTGGAAGACCTGAAGGCCATGCCCTACCTGCGCGCCTGCCTGG
GCGAGTCGCTGCGCATGTACCCGCAGCCTCCCATCCTCATCCGCCGCGCGCTGGCCGAGG
ACACGCTGCCGGCGGGCCTGCGCGGCGACCCCGCCGGCTACCCCATCGGCAAGGGCGCCG
ACCTGTTCATCAGCGTGTGGAACCTGCACAGGTCTCCCTACCTGTGGAAGGACCCCGACA
CCTTCCGCCCGGAGCGCTTCTTCGAGCCCAACTCCAACCCCGACTTCGGGGGCAAGTGGG
CGGGCTACCGGCCCGACGCGGTGACGGGCGGCGCGGCGCTGTACCCGAACGAGGTCGCCT
CCGACTTCGCCTTCATCCCCTTTGGCGGCGGCGCGCGCAAGTGCGTGGGCGACCAGTTCG
CCATGTTCGAGGCCACGGTGGCGGCGGCCATGCTGCTGCGCCGCTTCACGTTCCGGCTGG
CGGTGCCGGCGGAGAAGGTGGGTATGGCCACGGGTGCCACCATCCACACCGCCAACGGCC
TCTCCATGCGGGTGACGCGCCGCACACCCAGCGGCGGCAGCGGCAGCGGCGCCCCCGGGG
CCGCCGCCAAGGTGCCCGCGACCGTGTAGGCGGCAGCAGCGCGGCAGCGCGGCAGCAGCG
TCGGACGTGTGGGCTTGGCGTGGACACGGCTTGGTGCGGGAACGTGTCTGCGGCTGCTGC
GGTGGTGATGGGTGTTTGGAAGACGCAACGGAGGGGGTTTAGCAGCATGCGTGCTGGGTG
TGCAGGAGGTTGAGCGTCTTGCGGGGAGAGGCGGTGATCCCCAACTTGGGATGGCAGGCT
TGCGGAGGTGCGGGGGCGTTGTGTCATACGCACACCTTCCGTGCCGCCAGTTGTGGGCTA
AGTTATGTCTTGAAGCCTGGGAAAGACACTTGAATGGAATGTTTGCGACGTTGCGACACA
CAGAGACCATAATCTATGGTAAGTTTACACGCGTGGTCACATGCCTGACTACATGGGGAC
TTTTGATACACTGCCGGGCCCCAATCAATATGCAGTTTTGAGTTATATTTACTTGGGCGT
GTTACGAACATCGGATGGTGAAATCATGGGTGAAGCGTGCCCCTGCGACACTTGCGGCGG
ACTCTCTTGCATGCGTGTGTGCGCCGTGAAGTGACACCGGCGTTGAGCTTGCGAGCTTTG
ACTGATAAGCATATTTGGCTGATACGGGCATGCATCCGGGCCCGGAGCAAGACACTTCTT
GGGCTGATAGTCTCCGACTTGCAAGCCAATGTCACTGAAATGCTGAAATGCGAATGTGAA
TGCACCGTGTGTCAGCTGAGCCGCAGTGCCACACAGTGTCCTACTC
>comp3257_c0_seq1_f_Cre14.g630835.t1.1
ataaaacgcctgccttccgaaattgactaagcacacacaactttgatcattttgataaac
aactagaacgcaccagatctctttttctgcaagggaagaggccaacttgtgcagcatgca
gctaaacctcggccgtcccagcacccgcgtggtggctggccaccgccatgccactcctgt
ggtgactgcttctcgcttcagcagccgcaggtcgtcggtcgcggccaaggccgttcagac
cccatccaatgcgaccgccgcgagcgagctgcagagccttggccgcctttccaccattgt
ccccgacactctagccatggagactctgacccccggcgccaagctggctgcggggactgt
gtcagcaagcgtcttacggtccgtcctcgtttcagagtcgctgggcctgaagccgtatga
gaacgccatcgtggccgccatggccgccggcaagaacagcaacagccccctggccgccgc
cgcggacccgctggaccgggcgctggtcaacgtgggcgccatgctgtgcgacgtggtgtg
gggccgcgtggagaccatcgtggaccccaacctcgccaacgaccaggccgcggtgacgga
gaaggtgcggctgctggcggcgctgtacgcggcgctgcgggtgccgcgcgaccgcctcat
cttcggcctgcccgccacctgggccgccacacaggcagccaagactctggaggccgaggg
catcgccaccagcctgtacatggtgttttccgccgcccagggcatcgccgccatgcaggc
cggcgcctccgtcatccgcattaacgtgggccgcgtgcgcgagtggtacgacaagaaccc
cggcgccatccgcaaccccaacggcccccgcgaggacacgggcctgccctccgcctacga
ccccgccattgagctggtcaaggagctctactgctacggccgcaagtaccaccccaagag
cgccatcatggccatgggcctgcgctcgcggcaAGACGCCCTGGACCTGGCTGGCCTGGA
CTACCTGATCCTGTCGGGCCGCGTCATGAGCCAGCTGGCGGCCCAGGACACGGACCAGGG
CTACAACGACGGCCTGTCGGCGGTGGGCGGCAGCAGCGGCGTGGAGGCGGTGCTGACGCC
GGCGCTGGCGGCGCAGGCGGAGGTGAAGCAGTGGCCCGCGCTGACGGAGCCGGTGTGGAA
GAGCGAGCTGGGCCCCGCCGCCACCGAGCTGCTGGCGGCGGCGCTCAAGCTGCGCGCCAA
CGACGTCACCGAGCTCAAGAAGCTGCTGGCCAGCCGCTCCTCGGCAGCCGACTAA
>comp3779_c0_seq1_f_Cre12.g523816.t1.1
ctttatcagtgcacgatagctataagacgaaacaatatggtggtttgcctcggtgcagag
aacagcagtgctgacaactgagcgctcccaattgttgccttctctcctactggaactatg
accgagccaagcaccagtggcaagcgccatagagaggatgaaggtgttggaaacctcggc
tggctggcgagcagcggtatgctgcctcgcaagcggcaagacatttcgggagtcggcaat
gcgagcattatggagctacaagcacaactttatcgcacgcaagaaaatgtgaaattgaaa
gcaagtggcgtcgaggtccccgaccggcgaacttcggggttcaacgtcgcatcgcttatg
cagcgacgaaacacgggcgtggaagagcgcgatcgacgggacaagcttgaagtcaAGACC
ACCGCTGACCGCGTCGGGGAGTGTTACGCCGCGCTAGAGCGCAAGGCGCAACTATACGAG
AAACTAGCTCGCGGCGAGTTGGACGACGAGGGCGAGCAGTACGAGGTGGACTTCCTGCGC
AAGGGCGGGGCGGCGGAGGAGGAGGCGGGTGGAGGCGAGGGCCGGCGCGGCGGCGACCTG
GTGGACACCATGCTGCAGGCAGTGTCGGGGACAGGCGGCATGATGACTGCGGACATGGCG
CGGGAACGGGAGCGGCGCGACTGGGAGCGGGACCAGCAGCGCATCATGGCGGACGAGGAG
GCGGAGGAGCGGAGGCG
>comp4275_c0_seq1_f_Cre12.g551801.t1.1
gtacggctgttgtacgtgggggaggcgccgtacgacggcacgtggcctgggtcgctcatg
gagcacctgcccaggtacctgatcaacggtgtggagcgggagatggagctgacgctgcag
cgggacgcgcgcggcgaccccgccgcctgcaacatgtaccgcacggccttccagccgccg
ccgccgccaggcagcaaggggccgccgccgccgccggtgctgccgccgcccgtgacgcgg
tccctggcggcgtccctggcgcaggcctatgtggacaaccgggtggtgcctgtgctggcg
gctgtggacacgtgcgtgcgcgtggtggcccggctgcaggaccaccacaacaagGTGGTG
CTGCCAGCCCTGGGCGGCGCGGCGGCCGAGGTGTCGGCGTGTGCGGCTGGTCTGGGTCTG
GCGCTGCGGGCGGTGGAGGCGGCGGTGCTGGGCGTGATGGGCGCGCTGGTGGATATGCTG
GTCATACAGGCGGAGAAGGTGCTCATGTACGAGCAGCGTGCGGCCGAGTTCCTGCCGGCC
GAGTCGGGGCTGGACGCGGCGGCACTGGACCGACCCACGGGCGCATGCCTGCTGGTGTGC
GCACTGTTCGAGGCGCTGGGGCGGGCCTGTCGCGCGCACCTGGACGGCCCCAACCTGACC
TCCTGCCTGCTGGACGTGGGCTGCCGCATGCACGCCACCTTCCTCAACCACATGCAGCAG
TACTGCTACAACGCCGCCGGCGCGCTGCGCTGGCGCAACGACGTGGCCGCATACAGCGAG
GCACTGCAGGCCTGGGGTCTGGGCCCTGCGCTGGACGGGCGCCTGGCGGCGGTGGGCGGC
CTGTGCGGCATCCTGGTGGTGGAGCCGGAGCAGCTGCTGCCGCTGGTGAACGGCACACTG
AGGCTGGACCACAGGGAGGCCATCAAGTACGTGCGGCTGCGCCAGGACTTCCACCTGGCG
CGCGTACAGGGCCGCAGCCTGCAGCAGGTGTTCGGGGAGGACAGCGCAGTGGTGCCGGGG
GGAGGCGGCCCGCCCGCGGGGGCGGGGCCCATGAGGCAGGCCTAGGCATGTAGCCCCTGG
CTGGGGGGCGGAGGCGCAGGTGGAGGCGTGCAGCAGGTGGTGGCGTAGGTGGAGGCGTAG
GTGGA
>comp3488_c0_seq1_f_Cre09.g408851.t1.1
cgccgccgccgccgccaaagtctttacggctgtggagcagccgtcgcccgtgaccgctgc
caaggccatcaagaacgctgccgagctggcgggcatgcgtgaggcgcacctgcgtgatgc
cgtggctgtgtgcgccttcatcaagtggctagaggacacGGTGGCCACGGGGGCCACGGT
GACGGAGGTGGAGGTTGACCTCAAGCTGACTGGGTTCAGGGCCGCCCAGCCGGGCTTTGT
GGAGACGTCGTTCTCCACCATTGCTGGCGCAGGACCCAACGGCGCCATCATCCACTACCG
CGCCCAGCCCGGCAGCTGCCGCTCCGTGGACGGCTGCACGCTGCTGCTGCTGGACAGCGG
CGGGCAGTACGAGTGCGGCACCACCGACATCACACGCACCCTGCACACAGGCAGCCCCAC
AGAACACCAGCGCCGCTGCAACACACGCGTGCTGCAGGGCCACATCGCGCTGGACGTGGC
TGTGTGGCCCGAGGGCACTCCGGGGGCGGCGCTGGATGCCTTCGCCCGCATGCACCTGTG
GCGCGACGGACTCAACTACAGGCACGGCACGGGCCACGGCGTGGGTGCGGCTCTCAACGT
GCACGAGGGGCCGCAGTCCATCTCCTCGCGCTTCCACATCACCACACCCCTGGCGGCAAA
CATGGTGTGTTCCAACGAGCCGGGCTACTACGAGGACGGCTCGTTCGGGGTGCGCATTGA
GAACCTGGTGGTGGTGGTGGAGAAGGACACGCCGTACAGGTATGCGGGCCAGCAGTATCT
GGGCTTCCAGCGCCTCACGATGGTGCCGATCCAGGCCAAGCTGATCGACACCTCGCTGCT
CTCGGCTGAGGAGACGGCATGGGTGGACGGATACCACCGGGAGGTGTGGGAGGCCGTGTC
GCCGCGCATGCAGGACCAGCCGGAGCTGCTGGAGTGGCTCCGCCGCAACACGCGGCCGCT
AAAGGAGCAGCTGGCGTGAGGGGGCAGCGGTGGAGTCGCTGTGGCCGCGTGTGATGTATG
GGGCAGCACTCTCAAGGGGCAGCTGGTGTGGGGCGGCGGCGTGGAGTGGGGCAGGGCAGA
GGCAGAGCAGAGAGGCGCTGGGGTGGCGGCCTTTGCCGCTGGCTTTGTGGAGGCGACGGC
CAGTGTGCGGGGCAGGAGGTAGGAGGCAGGCGGTTGGCGGCAGGCGGTTGGCGGCAGGTG
GTTTGAGGCTGGCGGTTTGAGGC
>comp3509_c0_seq1_f_Cre09.g390604.t1.1
ggggactgctgggcagcgcgggggcggcggcgtggtactacgcgcgctggcagcggctgc
ggctgctggagcgcgcggcggcgctgcagcgggcggtgcgggtggtgaagccgcagccgg
ccgagctgctggcgggcctggtcaaccacctgttcacagcgcAGGACTCTGTGGACACCA
TCCGCTCGCTGACGCTGGGCATCAGCGCGCACCAGAAGCTGGACCTGCTGAGTGGGCTGG
TGCAGCTGCTTGGGTACGAGACCGTGGCGGTGTTTGGGGACTGCTTCGACGAGGTGACGC
TGTTGGACCCGGTGCGCTTCCCCGGCGCCATCAAGGCCTTCGCGCGGGAGGTGTGCAGGA
ATGACATCCTGAACTTCGGCCGCCTGCACTTCTTCTTCCCCGACTCCCGCCTGGCGCTGG
ACCTCAACACAGACCGCACACTCAAGGAGGCGCGCTTCGACCGGCACTTTGTTCGCGACC
TGGTGTGGAGCCGCCACCAGCTGGAGGAGCTGGCGGAGCGGAGGTTCAGGGCGGCGCAGC
AGACGCTGCGCGCGGAGGCCGCCCGCACCGGCGGCCCGGCGGCGCTGCTGCCCACCGACC
CCGCCAGCGTGGCGGCGTTCGGCGACCCAAACACCATGAGCTTCGCCGACCTTTTCAAAA
AGGTCCGCGGCGAGGACTTCTCCTCCTACCTGGCCAAGCTGTCCACGCCCCGAGAGCTGA
TGATCATGATGACCGAGATGTTCAGCCGCATCGAGCAGAACCCCGAGGGCGGACTCACAG
CGCAGGACATGGAGATTGCGGTCACCAAGGCGCTGGAGCAGAGCGTGTGAGCGGCCGCTG
GGTGCGGAGGAGCAGGAGGAGGAGGAGCAGGAGGAGGAGCAGGAGGAGGAGGAGGA
>comp816_c0_seq2_f_Cre04.g213150.t1.2
gcgcagcgatccgagatcgcggcggcggtggtgaagaaggacgacgaggaggtctcgcgc
attgccgccaagacgctgtggatcgcggccgtgtgcggcgtcactagctccacggcgctg
tacctgggggccggcgcaatcgTGGGAGCGCTCAATCCGCCCGAGGCGGCTGTGGCGGCG
TACGCCATTGACTACATCAAGGTCCGCTCCCTGGGCATCCCCGCCGCGCTGTTGGGCTTT
GTGGCCACGGGCGTGTTCCGCGGCTTCAAGGACACCCGGACGCCGCTGTTTGGGGCGGTG
GCGTCGGGGCTGGCCAGCCTGGGGCTCAACGTGCTGTTCCTGTACGTGCTCAACATGGGA
GTGGTGGGCAGCGCCTTCGCCACCATGGCAGCGCAGCTCATATCGTGTGGGCTGCTGATG
GCGGCGCTGCTGGCGGGAGGCAAGGTGCGGCCGGGGCACCTGACCCGGCCTCCGCCGCTT
AGCTCGGTGCTGCCCACGCTCAAGCTGGGGGCGGTGCTGGGGGCGCGCAACGTCATCAGC
TTCGGCATGGTCCTGTACGCCAGCACCATGTGCATCCGGCTGGGGTCGGCCTACCAGGCC
TCCTTCGAGGTCATCCGCCAGGTGTGGATCCTGACCATCCAGTTCTTCGAGTGCCTCAAC
GTGGCGGCCCAGGCCCTGTGCGCCAGCTACATAGGCAACGACGACGCCGCCACCGCGCGC
TCCGTGCTGGGTCGGCTGGTGGTGCTGGGCACGGGCGTGGGCGTGGGCGTGGGGCTGGGC
GTGTGGGCGGCACACGGCCCTCTCATCGCCTTCTTCACCAAGGACCCCGTGGTGGTGGCG
CACGTGATGGCCACGCTGCCGCTCATCTGCCTGTGCTTCCCCATCGACGCCGCCGCCTCC
ATCATGGACGGCTCCCTGCTGGCAGCCAAGCAGTCCAACTACATGTCGGCGGTGCAGATC
GTGGGCAGTGTGGTGCAGTACGGCGTGTTATCCTACCTTGCGGGCACCGCGGGGGCCGTG
TCCACATTCTCGGTGTGGGGGGCGCTCAAGATTCTGTCGTTCGCGCGCCTCATCGGCGGC
GTCAGCCGAAACTACTTCTCGCCAAAGAGCGCTTACGTCATGAAGAGCTGGGGCGCGGCA
GCAGGGGCGGCAGTAGCAGGAGCAGCAGGGGCGGCAGTAGCAGGAG
>comp4633_c0_seq1_f_Cre04.g230536.t1.1
ggactatgtgggccgcatcagctgcgcggatcgctggaagacggagtcttacaaggtgga
gcccgggtccgacctgtcgcgggcggtgtgcgagtacattcccgacgtgcgccgctgcga
cgcccagcccgccaccaacttcagtgtgcagaccgcCGTGCTGCACATGCCGCACAGCGG
CGGCGAGTGGCCCATGAACCTCGGCGGGTTCCCGTTTGTGAAGGAGCCGGGTCCCAAGGT
GCTCGCCTACCGCCAGGCTTTCAAGGACCTGGGCGTGCCTCTGCCGCCCGACCCCGAGGA
CCCCGCCACGGAGGCCGCGGCCCGAGCCACCAAGCCCGAGTACTTTGCGCTCATGCAAAC
CAGCCTGGGCTCGCCCTACCGCTTCCACAACCCCAACCCGATGGCCTGGGTACAGACCAA
CTGGGACCGCACCGGGCGCAACGGGCTGTGGCACCTGCACCTGATGCCGGAGGGATCCGT
ACACCTGGGCGCGGGTCACGTGCACGCGGGTTTGTTCCCCGGCACCATCAACCCCAAGAC
CCAGGTGCTCATGGCCGGGGGGCACTGGGACTGGCGCGTGCACGCCAGGGTGGTGGGCAG
TCCGGACAAGGTCTACTACACCACCTCGGGCGAGCACAGCGGGGAGGCCGCCGAGCTGCG
CCGCGTGCTCGCCTACGCGCCGGGGGCCATCCCCGCCACCCTGTCCAAGGAGCAGTGGGT
GGCTGCGCTGCAGGGTCTGGCGCAGCTGGGGCTGGCGCTGGGGGCCACCGTGGCGTGGCC
GGACGTGCCGTGTGACACGGACTGGGTCCAGAAGCCCGAGTTCCGCTCCGTGCCGCTGGC
GCAGCGCCGCCCTCAGAAGCTGCCCTGGCTCAACCTGGACACCACCTTCCAG
