# Supplementary material for: Patching Holes in the Chlamydomonas Genome
Source: G3 (Bethesda). 2016 May 10;6(7):1899–910. doi: 10.1534/g3.116.029207 (PMC4938644; doi:10.1534/g3.116.029207)
Supplement: Supplemental Material [file supp_g3.116.029207_FileS2.zip › File_S2_Fasta/Supplemental_Fasta_1_all_Trinity_assembled_sequences.fa]

>comp3420_c0_seq1
AGATCACCAACCAGCTGGTGCGCCGCTGCAAGGAGCAGATTATGGAGAACGGCAAGATCT
GGGACCAGGACAAGGTCACGCTTATCGGCAACATGAAGGTGTCGGTGGAGCTGGCAAACG
TGTACCGCCAGCAGTACCGCCTGGCCAAGGAGACGCTGGCGGCGCAGCCCAAGTCGAAGC
AGTTCGACTTTGATGAGCAGGCCATCTTCCTCAAGTTTGACCTGTTCTCCAAGCGCCTGC
ACAAGCTAATCGACATGTTCACCACCATCCACCAGTTCTCCTCGCTGGAGCAGCACACCC
ACATCGAGGGCCTGGACACCATGCTCAAGTCGCTGAACAACATCATCGACGACGTGAAGC
GCAAGCCCTACGACCTGCTGGACTACTCCCGCAACGCCTTTGACCGCGACTTCCTGGAGT
TCAACGTGCAGATCAACGACCTGGAGCTTCAGCTGCAGGGCTTTGTGAACGCCAGCTTTG
AGCACATCACCAGCACGGAGCACGCGCTGAGCCTGCTGGCACAGTTCCAGGCCATCATGC
AGCGCGAGACGCTGCAGCAGGACCTGGAGAACAAGTACATGGTGATCTTCCAGAACTACG
CCAAGGACCTGGACGCTGTGCAAAAGCTGTACGAGAAGAACAAGTACGAGCCGCCGGTGC
CGCGTAACGCGCCGCCCGTGGCCGGCAACATCATGTGGGCGCGGCAGCTGCTGCGCCGCA
TTGAGGCGCCCATGCAGCGCTTCGCGCAGAACAAGAACCTGCTGGCGGCCAAGGAGTCGA
AGAAGATCATTAAGACCTACAACAAGGTTGCCAAGGCGCTGATTGAGTTCGAGACGCTGT
GGCACCAGGCGTGGATCAAGTCCATTGAGCAGTGCAAGGCCGGCTTGGCGGCGCCGCTGC
TTGTGCAGCACCCCGACACCGGCAAGATCCTGGTCAACTTCGACAAGGAGATCATGCAGC
TTGTGCGCGAGGCCAAGTACATGCAGCGCTTCAACATCGCGGTGCCCGAGTCCGCGCAGA
TGGTGCTGCTGCAGGAGGAGAAGTTCAAGTTCTACCACAACCAGCTGACCCACCTGGTGC
GCGAGTACGAGCACGTGCTGGGCCGCGTGGCGCCCACCATCAAGCCGCTGCTGCGCCCCC
ACCTGGACGACATGGAGCGCAAGATTGCGCCCGGCTTCGCGGTGCTGACCTGGACCAGCC
TCAACATCGACGGCTACCTGCACCGCTTCAAGCAGGGCCTGGCCCGCCTGGAGGAGCTGG
TGCGCAAGGTGGTGGACCTGACGGAGAACCGCGTGGACTCCAACCTGGGCGCCATCAGCT
CCACGCTGCTGGTGGAGCTGCCCACTGACCGCAGCTTCACGTACGAGGAGTTTGTGAGCA
CGCAGAACCGCTTCCAGAAGAAGCAGGCGGAGCTGCTGGCCATCCGCAACGAGGAGGTCC
GCCGCGCCATTGAGGACCTGCTAACGCTGGTGCGGAACTACCCCCGCGAGAACACGGAGG
ATGTGCTGGACGAGAAGGAGGTGTCGCTGTTCGTGCGCCACTACTCCAAGAACATGTACA
ACGCCATCATGCAGTGCACGCTCAACAGCCTGCAGGCCATGAAGCGCCGCCTGGGCTCCA
AGACCACCACCGGCATCTTCTTCATGGAGCGCCCCTTCTTCGACGTGGACGTGGAGCTCA
AGGTGCCCAGCGTGTGCATGAACCCCACCCTGGAGGAGATCCAGGCCGCCATCAACCAGT
GCGCGAAGAAGGTGCTCACCATCTCCAAGCAGCTGCCGGCGTGGGGCATGGACAACGTGG
CCACCTACCACGAGATGATTGCGGGCGACAAGGAGGTGGTGAAGGCGGTGCTGCGCCTGA
CCGGCAGCGTGGAGGGCATTAAGACGCAGGTCGGCGAGTACATTCGCACCTTCGACAAGT
ACGACTTCCTGTGGAAGGAGGACCTGCAGGCTGCCTACGACCACTTCATGCGCTCCAATC
CCACCCTGGAGGCCTTTGAGGCGGAGCTTAAGAAGTACATGGCCATCGAGACTGAGGTGA
CCATGATCAACGGCGTCAACAACATCGGCGCGCTGTCGCTGGAGACCATGCCGCTGAAGA
ACAGCCTCAAGGCGGAGGCGGTGTCGTGGAAGACGCAGTTCGCCCAGAACCTGCACAAGC
AGTGCTCGGACGACCTGAAGGCTTTCGACAACTACATCCGCGACACAAACTCCAAGTTCC
ACCGCAAGATTGAGGACCTGGAGGACGTGCGCAATGTGATGGCGGTGCTGAAGGAGGTGC
GCGAGAAGGAGTCGGAGATCGACAACCTGATTGGCCCTATCGAGGAGATGTACGGCCTGC
TGATGCGGTACGAGGTGCGCGTGCCCAAGGAGGAGACCACCATGGTCAGCGACCTGCGCT
ACGGCTGGAAGAAGCTGAAGAAGGTGGCGACCGAGGTGTCGGACAACCTGACCCGCCTGC
AAGTGGGCTTCAAGCGCGAGCTGATTAAGGAGGTGAAGACCTTTGTGGTGGACGCCCAGA
TGTTCCGCAAGGACTGGGAGGCCAACGGCCCCATGGTGCCGGGCCTGGACCCCCAGGAGG
CCGTGGACCGCCTGCGCAAGTTCCAGCAGATGTTCGAGGTGCGCAAGCGCAAGTGGGAGA
ACTACAGCAGCGGCGAGGAGCTGTTTGGCCTGCCGGTGACGCAGTACCCAGAGCTGGAGC
AGACGGAGAAGGAGATCCAGATGCTGGACCGCCTGTACAGCCTGTACGTGGCAGTCATCA
CCACCATCAAGGGCTATGGTGACTACTTCTGGGTGGACGTGGTGGAGAAGATTGACGAGA
TGGGCGAGCAGGTGCAGCAGTACCAGAACCAGTCGAAGAAGCTGCCCAAGGCGCTGCGCG
ACTGGCCCGCATACAACGCCTGCCGCAAGACCATCGACGACTTCCTGGAGATGCTGCCGC
TGTTCCAGGCGCTGACGCACAAGTCCATGCGCGAGCGGCACTGGAAGGAGGTGATGCGCG
TCACCGGCCACGAGCTGAACCTGGCGGAGGACCACTTCAAGCTGCAGCACCTGCTGGACT
GCAACGTGCTGCGCTACCGCGAGGACATTGAGGACCTGACTGGCGCGGCGGTGAAGGAGG
AGATTATTGAGGTGAAGCTTAACCAGCTCAAGGCCGACTGGGCCACCGCCAACCTGGCGT
TTGCGGAGTACAAAAACCGCGGCCCGGTCATCCTCAAGCCCAGCGACACCAGCGAGCTGA
TGGAGAAGCTGGAGGAGAGCCAGATGACCCTGGGCTCCATGGCCACCAACAGGTACTCGG
CGCCCTTCCGTGACGAGGTGCAGGCCTGGTCCATTAAGCTGTCCACCGTGTCTGAGATCA
TCGAGCAGTGGCTGATGGTGCAGTCCATGTGGCAGTACATGGAGGCGGTGTTCAGCGGTG
GCGACATCGTGAAGCAGCTGCCGCAGGAGGCCAAGCGCTTCCTGAACATCGACAAGAACT
TCATGAAGATTGTGTCGAACGCACTGGAGACGCAGAACGTGATCAACACCTGCTTCGGCA
ACGAGCTGATGAAGAACATGCTGCCTCACCTGCACGAGCAGCTGGAGATGTGCCAGAAGT
CGCTGAGTGCCTACCTGGAGCAGAAGCGCGCTGAGTTCCCTCGCTTCTACTTTGTGTCGG
ACCCCACGCTGCTGGAGATTCTGTCGCTGGGCTCCGACCCGCCCTCGGTGGTGCCGCACT
TCCAGTCCGGCCTGTTCGACTCGCTGTCCAACGTCACCTTTGACCGCATTGACAAGACGC
GCATGACGGAGATGTTCAGCCAGCAGAACGAGAAGGTGGAGTTTGAGCGGCCCGTAGACG
CCAAGGGCAACATCGAGGTGTGGCTGCAGCGCCTTGTGGACGGCATGCAGGACACGGTGA
AGCAGATCATCAAGCGCGCGGTGCGCAACGTGGCGGAGATGCCGCTGGAGGACTTCGTCT
TCGGCCACCCCGCGCAGGTGTCGTTGTTGGGCATCCAGTTCCAGTGGACGGCCGAGACGC
AGATGGCGCTGTCCAGCGCCAAGGTGGACAAGACCATCATGAACAAGAACATGAAGAAGG
TGGACGCGCTGCTGCGCGACATGGTCAACATCACCGTGCGCTCCGACCTGACCAAGAACC
AGCGCACCAACCTGGAGACCTGCATCACCGTGCACATGCACCAGAAGGAGTCGACCGAGG
ACCTGGTGAAGAAGAAGATCAAGGACCCCACCGACTTCGAGTGGCTGAAGCAGGTCCGCT
TCTACTGGCGCGACGACAAGGACACCGTGATCATCTCCATCTGCGACGTGGACTTTGAGT
ACTCGTTCGAGTACCTGGGCGTGAAGGAGCGCCTGGTGATCACGCCGCTGACGGACATCT
GCTACATCACGCTGTCCCAGGCGCTGGGCATGTTCCTGGGTGGCGCGCCCGCCGGCCCCG
CCGGTACCGGCAAGACCGAGACCACCAAGGACCTGGGCAACACGCTGGGCAAGTACGTGG
TGGTGTTCAACTGCTCGGACCAGTTCGACTACACCTACATGGGCAAGATCTACAAGGGTC
TGGCGCAGTCGGGCCTGTGGGGCTGCTTCGACGAGTTCAACCGCATCGACATCGAGGTTC
TGTCGGTGGTGGCGCAGCAGCTGCTGACCATCCAGAACGCGCTCAAGGCCGGTATGAGCT
CCTTCAACTTCGAGGGCCGCATGATCCGCCTGGTGCCCACCTGCGGCGTGTTCATCACCA
TGAACCCCGGATACGCCGGCCGCACAGAGCTGCCCGACAACCTCAAGGCTCTGTTCCGGC
CCATGGCCATGATGATCCCGGACTACGCGCTGGTGGCGGAGGTGATGCTCTTCAGCGAGG
GCTTCGAGGACTCCAAGACCCTCAGCCGCAAGATGGTCAAGCTGTACAAGCTGTCCAGCG
AGCAGCTCAGCCAGCAGGACCACTACGACTTTGGCATGCGCGCCGTCAAGTCTGTGCTGG
TGATGGCGGGCAGCCTCAAGCGCGCCAACCCCGACCTGTCGGAGGACGTGGTGCTAATCC
GCGCCATGCGCGATTCGAACCTGCCCAAGTTCCTGGTCGACGACGTGGAGCTCTTCCAGA
ACATCATCTCGGACCTCTTCCCGGGCCTGGTGGTGCCTGATCAGGACTTTGGCGAGCTGG
AGCAGAGCATCCGTGCCGTGCTGGGCACGCGCGGCCTGCAGCAGCCCGCCAGCTTCGTGA
CTAAGGTCATCCAGCTGTACGACACAATGAACGTACGATTCGGCGTCATGCTGGTGGGCC
CCACCGGCGGCGGCAAGACCGAGTGCTACCGCACGCTGCAGGGCGCCTGCACGCGCCTGC
GCGCCGAGGTGCGCCACCCCAGCGAAAAGTACCAGGTCACGCACACCTACACCTTCAACC
CCAAGTGCATCAAGATGGGCGAGCTGTACGGCGAGTACAACCTGCTCACCAACGAGTGGT
CGGACGGGCTGGGCTCCACGCTCATCCGCTCCGCGGTCGCGGACACCACGCCCGACCGCA
AGTGGGTCGTGTTCGACGGGCCCGTGGACGCGATCTGGATCGAGAACATGAACACCGTGC
TGGACGACAACTGCACGCTGTGCCTGCCCAACGGCGAGCGCATCAAGCTCAACCCAACCA
CGATGCGAATGCTGTTTGAGGTTCAGGATCTCGCGGTGGCCTCGCCCGCCACCGTATCGC
GTTGCGGCATGGTGTACATCGCGCTTGAGGAGCTGGGCTGGCGCCCCTACATCCAGACCT
GGGCGGCGCAGAAGCTGCCGGCTGCTATTCCGCAGACGGCGGGCGCGGTGGCGGAGGCCA
TCTACGCCATGTTTGACACATACGTGGACGCGGGGCTGGAGTGGGTGCGCAGGAAGGGCA
AGGAGTACATCGCCACGGTGGACAACAACCTCACCACCTCGCTGGCCTACCTGCTGCAGA
GCATGCTGTCGCCGTCGCGCGGCTTCCAGTGGAGCGCCAAGCCCGAGGAGGTGACCATGG
CGCTCAACCGCATCTTTGGCTTCTGCTACGTGTGGGCGCTGGGCGGCAACCTGGTCCACA
GCGCCAAGGAGGAGTTCGACGAGTTCGCGCGCGACCACCTGCAGACGCTCTGCGCCTTCC
CCGGCTCCGGCTCGGTGTTTGACCACCACCTGGACTGCCAGAAGCGCTTCCCGCCCGAGT
TCAAGCACTGGACGGAGGTGGTGCCGGTGTTCTCCTACCGCCGCGACCTGCCCTACTTCC
AGATGATGGTGCCCACGGTGGACACGGTGCGCTTCAGCTACCTGCTGGAGGCGTGCCTGG
ACGTGCAGCGCTCGGTGCTGTTCACCGGCGTCACGGGCGTGGGCAAGTCCGTGATCACCG
TGGCGGCGCTGGAGGACCTACGGGAGCGCAAGCACGTGGTGCCCTACACCATCAACTTCT
CGGCGCAGACGCAGGCCGTGGACACGCAGCTGCTCATCGAGTCCAAGCTAGAGAAGAAGC
GCAAGACGCGCTACGGCGCGCCCGTAAACAAGCGCATCGTGTTCTTCGTGGACGACGTCA
ACATGCCCGCGCGCGAGAAGTACGGCGCACAGCCGCCCATTGAGCTGCTGCGCCAGTTCC
AGGACTTCAAGGGCTTCTACGACCGCAAGAAGTTGTTCTGGAAGGACGTGGAGGACACCA
CCCTGTGCGCCGCCTGTGCGCCGCCCGGCGGCGGCCGCCAGGAGATCACCCCCCGCTTCG
CGCGCCACTTCACCATGTTGTGCGTGCCGCCGCCCAGCGACGCCGCCACCAAGACCATCC
TGTCCGCCATCTTCAACGGCTTCCTTTCCGACTTCCCTAAGGAGCTGTCCTCCTCCGCCT
CACCCATCGTCAACTGCTCCGTGGAGGCCTACAACAGGATTTCCGAGGAGCTGCTGCCCA
CACCCGCCAAGAGCCACTACACCTTCAACCTGCGCGACCTGTCCAAGGTGTTCCAGGGGC
TGCTCATGATCACGCCCACCACCTGCCAGAGCAAGGACACGCTCATGCGCCTTTGGCTGC
ACGAGTCCTGCCGCGTGTTCCACGACCGCCTGATTAACAACGAGGACAAGGAGTACTTTA
AGAAGATGCTGGTGGAGCTGTCCGGCAAGCACGGCCTGGGCAGCGCCAGCTATGAGGAGC
TGTTTGGGCACGGCAAGTACGTCATGTTCGGAGATTGGATCAAGATGGGCCTGGACCGCG
AGGAGCGGCGCTACGAGGAGATTGGGCAGGACGTGTCCAAGGTGGTGGCGGTGCTGGAGG
AGTACCTGGACGAGTACAACCTGTCCAACACCAACGCCCTCAACCTGGTGTTCTTCATGG
ACGCGGTGGAGCACATCACCCGCATCGCGCGCATCCTCCGCCAGCCGCGCGGCAACGCCA
TGCTGGTGGGCGTGGGCGGCAGCGGCAAGAGCAGCCTGACGCGCTTCGCGGCCTTCATGG
GCGGCTTCAAGACCATCTCCATCGAGCTCACGCGCGGCTACGGCTCCAACGAGTTCCGCG
AAGACCTCAAGAAGCTCTACCGCACCGCGGGCATCGATGGCGAGAGCGTTGTCTTTTTGT
TCAGCGACACGCAGATCGTCCAGGAGGGCTTCCTTGAGGACATCAACAACATGCTCAACA
GCGGCGAGGTCCCGGGCATGTTCGCCCAGGACGAGAAGGACCGCATCGTTGCGGACATCC
GCGAGTGGGTCACCGCGACCGGCGGCAACCCCAGCAAGGACGGCTGCTACACCGCCTTTG
TCAACCGCGTCCGTGACAACCTCCACTTGGTGCTCGCGATGAGCCCCGTGGGCGAGGCCT
TCCGCGCGCGCTGCCGGCAGTTCCCCTCGCTCATCAACTGCACCACCATCGACTGGTTCA
GCGCCTGGCCCGAGGAGGCGCTGCTGAGCGTGAGCCAGAAGTTCCTGGCTGGCACCGACC
TGGGCGGCGACACCGTGCGCGACGCGCTGGCCAACATGTGTGTGACGATCCACACCAGCG
TGTCCACCGCCAGCGACCGCTTCTACGCCGAGCTGCGGCGGCGCTACTACACCACGCCCA
AGTCCTACCTGGACCTCATCAACCTGTACCTGCAGCTGCTGAACGACAAGCGCGAGGAGC
TGGCCACCGCCAAGGACCGGCTGCTCAACGGCCTCAACAAACTGAACGACACCAACGCGC
TGGTCGACCGCATGAAGCTGGAGCTGGCGGGGCTGCAGCCCATCCTGGAGGAGAAGGCGC
AGGCCACCTCCGAGCTGCTGGTCAAGGTGGCCGCAGACCAGGAGCAGGCGGAGAAGGTGA
AGAAGGTGGTGGCGGCGGAGGAGCGCGACGTCAAGGCCATGCAGGTGGACACGCAGGCCA
TGGCGGACAGCGCCAAGGCCGACCTGGACGAGGCGCTACCGGCGCTCAATGCCGCCATGG
CGGCGCTCAAGGCGCTGGACAAGAACGACATTGTGGAGATCAAGTCCTTCTCCAAGCCGC
CCGCGGCGGTGCAGACGACCATGGAGGCGGTGTGTGTGCTCAAGGGCGAGAAGGCGGACT
GGGACACGGCCAAGCGCCTGCTGGGCGACTCCAACTTCATGCGCTCACTGGAGGAGTTCG
ACAAGGACAACATCCCGGACGCCTACATTAAGAAGCTGCAGAAGTACGTGGAGGACCCCA
CCTACACGCCCGACCTGGTGGCCAAGGTGTCCAAGGCCGCGCGCTCGCTGTGCATGTGGA
CGCTAGCCATGAACACCTACCACCGGGTGGCCAAGGTGGTGGAGCCCAAGAAGATGGCGC
TGCGCACGGCGGAGACGCAGCTGGCGGAGGCCAACGCCAAGCTGGAGGACAAGCAGGCGG
CGTTGCGCGAGGTGGAGGAGCGCGTGGAGGGCCTGCGCAACCAGCTCGCGAACGCACAGC
GCGAGCAGCGCGAGCTGGCGGACCAGGCCGACCTCACGCGCAAGCGCCTGGAGCGCGCGG
GCAAGCTGACCAGCGGCCTGGCCGATGAGGGCGTGCGCTGGAAGGCCACGGCCGAGACCA
TTGGCGAGCAGCTCATCAAGCTGGTGGGCGACGTGTTCCTGTCATCGGCCTGCATCGCCT
ACTACGGCGCCTTCACGGGAGCGTACCGTCAGCAGCTGGTGTCGGGCTGGATCGCGGAGT
GCAAGGAGCGGGGCATCCCGGTCTCAGACAACGCGACGCTGCGAACCACGCTGGGCAACC
CCGTGGAGATCCGCGAGTGGAACATCTGGGGCCTGCCCACGGATGACGTGTCGGTGGACA
ACGGCATCCTGGTCACCCGCGGCAAGCGCTGGCCGCTCATGATCGACCCCCAGGGCCAGG
CCAACAGCTGGATCAAAGCCATGGAGGCTCGCAACGGCCTGCGCTGCATCAAGCTCACGG
ACGGCAACTTTCTGCGCACGCTGGAGAACTCCATCCGCATCGGCAACCCGGTGCTGATCG
AGGACGTGGGCGAGACGCTGGACCCCGCCCTGGAGCCGGTGCTGCAGAAGGCCATCTTCA
AGCAGGGCGGTCGCACGCTCATCCGGCTCGGCGACTCGGATGTCGACTACGACCCCAACT
TCCGGTTCTACGTGACCACCAAGATGTCCAACCCGCACTACCTGCCCGAGGTTTGCATCA
AGGTCACCATCATCAATTTCACGGTCACAATGAAGGGGCTGGAAGACCAGCTGTTGGGCG
AGGTGGTGCGCAAGGAGCGGCCCGACCTGGAGGAGGCCAAGGACCGGCTGGTGCTGTCCA
TCAGCGCCGACAAAAAGATGCTGGGCGAGCTGGAGGACAAGATCCTCAAGCTGCTCAAGG
AGAGCTCCGGGAACATCCTGGATGATGAGCAGCTCATCAACACGCTCAACCACTCCAAGA
CGACCAGCAGCGTGATCTCGGCACGTGTGCAAGAGGCGGAGGTGACAGAGCGCTCCATCA
ATGAGGCGCGCGAGCACTACCGCCCCGCCGCCACCCGCGGCTCCATCCTGTACTTCGTGG
TGGCCGACCTCTCCCTCATCTCGCCCATGTACCAGTTCAGCCTGTCATACTTCGCCAAGA
TGTTTTCATATTGCATCGACAAGAGCGAGAAGGCCGACGACGTGCCCACGCGCCTGCACC
TGCTCTCCGACTTTGTCACGCGCTTCATCTACAACAATGTGTCACGTGGCCTGTTTGAGG
AGCACAAGCTTCTCTACAGCTTCCTGCTGTGCACCTCCATCCTGCGGCACGAGTCCGCCG
GGCCCGAGATCACCGCGCCCGAGTGGAGCTTCTTCGTCCGCGGCGCGGGCGCGGCAGCGG
CGGAGCCGCCGCGCGCCAACCCGCACCCGGAGTGGCTCACGCAAGCCATGTGGACGGCGC
TGTTCCATCTGGAGCACGTGCTGCCGGATCCGTTCGTGGGCCTGGTGGAGAACGTGGTGG
CGGCCGGGCCCGAGTGGCGCGCCTGGTGCGAGGCAGACGAGCCACACCAGCTGCCACTGC
CGGCGGGCTGGGAAGACAGGGTGGCGCAGAAGCGGCCCTTCTGCAAGCTGCTGCTGATCA
AGATCTTCCGGGAGGAGAAGCTCATCTTCGCTTGCGCGCAGTACGTGTCCGGCAAGCTGG
GCGCCGAGTTCACCGAGCCGCCGCCCTGGAGCCTGGACGACGTTTTCCCTGACACCTCCT
GCCGCACCCCCATCATCTTCATCCTGTCCACGGGCGCCGACCCCACCGCCATGCTGCAGC
GCTTCGCGGAGAAGAACGGCTACGTGACCGGCGAGCGGCTGCACATGATCAGCCTGGGGC
AGGGGCAGGGCCCCATCGCCGAGATGCTCATCAACCAGGCCGTCAAGACCGGTGACTGGG
TGTGCCTGCAGAACTGTCACTTGGCCAGCAGCTGGATGCTGCGGCTGGAGGAGAAGGTGG
AGGAGCTGTCCAAGGACAGCAGCAGCGTGCATCCGGAGTTCCGGCTGTGGCTCACGTCGA
TGCCCAGCAAGGTCTTCCCGGTGCTGGTGCTGCAGAACGGCATCAAGCTCACCAATGAGC
CGCCCAAGGGCGTCAAGGCCAACGTGAACCGCACCTACAACGACCTCACGCTCGAGGCGC
TCGCGGCCTGCCCCGCCAAGCCCGGGCCCTTCAAGAAGCTGCTGTTCGCGCTCAGCTTCT
TCCACGCGGTGGTGCAGGAGCGCCGCAAGTTCGGGCCGCTGGGCTGGAACATCCGATACG
AGTTCAACACAAGCGACCTGGAGTGCAGCGCCATGACGTTACGCATGTTCCTGTCGGAGC
AGGAGAACATCCCCTGGCCGGCGCTCGAGTACGTGGTGGGGCAGATCAACTACGGCGGCC
GCGTCACCGACGACCTGGACCGACGCTGCCTCATGTCCATCCTGAGGCAGTACATCACGC
CGCGCGTGCTGGACGAGGCGTACAAGTTCACGCCCAGTGGCCTGTACTACTCGCCCAACG
CGGAGGGCAGCCTGGACGACTACCGCGATTACATCCGCGGCCTGCCCGTCACCGAGGCGC
CCGAGGTGTTCGGCATGCACGCCAACGCCAACATCTCCTTCCAGCTGCAGGAGACGCGCA
AGCTCGTGGACGCCGTGCTGTCCATCCAGCCGCGCCTCAGCGGCGGCAGCAGCGGCAAGG
GCAGCGACGAGGTCGTCTCGGAGCTGGCCGCCGAGCTGCAGGCCGCGCTGCCGCCACTGC
TGACGCGCGAGGAGGCCGCTCTCGGACTGTTCGACCGCACCGAGGCGGGCCAGCTCAACA
GCCTGAGCGTCGTGCTGGGCCAAGAAATGGACCGCTTCAACCGGCTCAGCAGCGCGATGG
CGAGCAGCCTTGTGGAGCTACAAAAGGCAATTAAAGGCCTGGTGGTGATGAGTGGCGAGC
TCGAGGCGATGTATAACAGCATGCTGAACAACCAAGTACCGGAGGCCTGGGCGCGATACG
CCTACCCCAGCCTCAAGCCGCTGGCCAGCTGGGTCAAGGACTACCACGCGCGCATCACCT
TCATGCGCGCCTGGCTGCAGGACGGCACGCCGCAGTGCTTCTGGCTGCCGGGCTTCTTCT
TCCCGCAGGGCTTCATGACGGGCGTGCTGCAGATGCACGCGCGCAAGTACTCCATCCCCA
TCGACACGCTGTCCTTTGGCTTCGCGGTCACGCGGCACGAGAGCGCGGAGCAGGTGGCGG
CGGCAGCCGCCGCCGGTGAAGACGAGGTGCCGGAGGACGGCATCCTCATCAACGGCCTGT
GGATCGACGGCGCGCGCTGGGACCGCACCGCGCAGGTGCTGGAGGAGAGCGAGCCGGGCG
TCATGTACGCGCCGCTGCCGGTGATCCACTTCAAGCCCATGCGGGACTACGAGCCGCCGG
CCACGGAGTACGAGTGCCCGCTGTACAAGACGTCCGTACGCGCAGGCGTGCTGTCCACAA
CTGGGCAGTCCACCAACTTCGTGCTGTGTGTCAGCCTGCCCATCCGGCCCGACACCAATG
GCGACTTTTGGATCCTGCAGGGTGTGGCGCTGCTGTGCATGCTGGATGACTAGTGGGGCT
GCCCGGTCGATTGTGTGTGTGTTCGTGTGTGTTTGTGTGTGTGCAGAATTTGGTGTTGGA
GAGGTGGTGGGCAGGGAAGGCGGCGGAGGCAGAAGCTGCAGGGGCGGCTGGCATGGCTGG
TAGGTTCGCTTGGGTGCGTGTGTGTGAATGGCGAGGTTAGAGGCAGTGCGCGCGGGTTAG
GGGTAGGTAGAGTTCAAGTGTGTGAACGTTGCTGAGGTTAGTGCAATGCGCGGGAACAAC
GGGCCACCGCACACCAGTGGGTGATGGCCGCGCACGGTGCAAGCCTCTACACGGTTACTT
GACTGACGAAGTGCTGGGCAATTTCAGACACGTATGACTGTGGACATGTTCTGACAGATA
CTTCGGGTGGTTGTGAATCCAGATCTGGGTTCAGAGCTGACGTTCTGAATGGCTTTCTCG
GTTGTGAAGCATGAAGGGCCGCAAGAAAAGCACTGTTTGTGGGGGGGGCTACGGCAGACG
TGGGATTGATGCCACAACGACTGTGATGACCT
>comp542_c0_seq1
TTCCACAAACACGGATGAAGATGGCTCAACCGGATCCGGAACAACCGACCCGTCAAACGA
GGCAGACTCACCAGCTTCAGCTCCGGCGCCGGAGCCGGACTGGACGTCATGGCGTGGACA
GCTGTTGTGGCACGCGAACGAGCTTCACCCAGGGCTGCAGGAGGGTCCCTGGGCGGATGA
CATCGAGGCCGCCGTGTCGGTCATCTGCAAACCCAGTGGCACCACCAATGCCTGCTCGGT
GCAACTGGAATCAGTTACGTTTGAAGACAACACCGGCGTGGCAACCAGTTCGCTGTACGT
GTTGTGCGACGGCGGTCAGGCATCCGGCGCCTGCACTGTGTCCCTCACCGACTGCACCCT
CCGCAACAACAAGCTGCTGTTGCAGCCCGCTCTGGACCCAGAGAACCTGTCCCCGCCCGG
GTTCCTGGGCACCATCTTTGACCCGGAGCCGGGCCCGGGCAAGAAGCTACTGGATGCCAT
GGTGCCGTGGCTCACCTACACGTACCCGCTGCTGCAGTACTGGAAGACGGTGCCGGACTT
CAGATGGTTCGGACTCCAGGACGCTGCAAATCTGCCCAGCGTCACTGGCCGCACGCTGGG
CGCCGTGGTGGTGCACAGCCGCAACGCGCCCTCACCTGGCCTGGCGCCCGACAGGCCGCC
GGTGCTTTCTGTCACCGTGACGGGCGGCGAGTACAGCGGCAACGACGGCGCCGCACTCAT
GAGCACGGCCACAGACTGGAGCCGCATGGCTGGTGGCAACGGCAACTGGTCGGATGCTGC
TGGCTCCTACTTCCGGCACAGCGCCGACTTCACCCTCAGTGGCCTCAACATCAGCGGCCA
CATGAGTGGAGTGCCGGCGGTGTGGCTGCGCTGGCCGCGAGCTGCGACCGTTTCAGGCTG
CCTGGTGACCAACAGTAACGGCGGCATCTGGATGGATGAGGTCCGCGACACAGCCGTGAT
GGAGTCCAGCGTATTCCAGGGTAACCACATGCCAGCCCAGAAGTGGGTGTGGCACCGCAA
CTTCCTGGCGATCGCGCGTTTCGAAGACCCGATCATCAACTTCCCCCAAGACACCGGCCT
GGGCTCGTACCATCTGGCAATGCTGCAAATGACACCGCAGGGCGATGCCACGCCTAACAC
CGCAACCGTATCAAACTGTTGGTTTGACGGAAACCCAAGCTTCGTTACGGGTAACTTGTA
CGTTGGCGGCTCCGACGGTCTGACTAATGCGAAGAACGCACTACCGGGCCGCACCACTTT
TACCCTTGCCAACACGAACTTCACGCGGAACTACTGCCGGCGCTTTTCTGGCGGCAGGTC
GGCCGACCCGGATGCCCAGGGGTCGAAATGCTACACAGGCGAGCGGCCTTTTCTTTCGGT
CGAGGTGCATACCGTAATGGTTGATACCTGCAGGTTTGAGGACAACCTTAACGGTGGCGC
ATTTGTCGACTTCAGCACGTTGGTGACGGTGGCCAACACGGCCTTCACCAACAACCTCCA
GACCTACGACTTCACGATGAACTCCCAGAAGTCAGACATGAGCCAGGGCGGCGGCGGCGC
ATGGATCAGCAACATTGGTACAGGCGGCGTTTCCATCTCCAGCTGCAACTTCACAAACAA
CGTGGCGCCAGGCGGCGGCGGCGCAGTTGGCATTCGCCAGGTAGTGTTCACCGCCATCAA
GGATTCCAGGTTCCTCAACAACACCGCGCCAAAAGCAGATGGCGGCGCCATCTGGGTTTA
CGTCACCGAGAGGTCTGACCTGCAGTCTGATACGACGGTTGGCTACGACACGATGGACAA
CTGCGTTTTTGACAACAACACCGCGGGTGGGCGTGGGGGCGCTGTGGCTGCTATCCGCCT
CGCCCAGGATGCAGTCTGGCGTGTAACCAACAGCGTGTTTGCGAAGAACACTGCCAACTT
GGATCCACAAAATGTGATGTCACCTGAAAACCTGCAAATCCTCCAGAAGCCGGACCAGGG
AGGAGGAGGGGCGCTGTACGTCGAAAGCTGCAAGTTCCTGGACGTAGCAGCCTGCAGCTT
CACAGACAATCGGGTCCTCCGGCATGCTGGCGGCGCCGTGCGTGTGGTTGATGGGCCGGC
CACGGCTCTACAGACGCCAGCTACGCTTTTCAACTGCTCGTTCCTGCGCAATAAAGCAGT
GATGGGCGGCGCCGTGGCGTTGTCCCGGATGAGCACCTTGACGATCAGCAACTGCACCAT
GGAACACAACACCGTGACAGACCCCTGGGCATGGCCCGACACCTCGCCAGTGCCCGGAGC
CGCCAACAACACCCGGTACCTGCCCATGTCTGAGATAGAGGCCGGCAACGGCGGCGCAAT
CTATGCAATGGCAACCAACTATTTCATGACGAATCAAGGCGGCACGACCGTGTTCTCAAG
GAACACAGCTATCATGGGTGGCGCAATTGCACTGGCCGCGTGCCCCACCGTGGTCGTGGA
AGCGCGCGACACGACTGCTGCAAACCTGTCTTTACCTGCCAACGTGTACAGCCAACCCGG
GTTCCATCAGGCTTACAAGGGTGTAGGCGAGATCCCGTTCACAGTACTCTTCCAGGATAA
CATGGCCTCCCTCGGTGGGGGTATGTACGTACGCGGTACATCGACCAATCTGACCTTTGT
GGCCAGCATGGCAGCCTTCGAGTGGCAGATTGGGGAAGTCAATGAGACCCTGGTGGCGGG
CGGCGCAATCCCGGTGGAAATTGTGCCAGGCTGGGCTGTAAGATACCGCACAGCGGAATC
GCTGCGGCTAGAGCACGAGCAACCTGTCGTATTTTACAACAACACCGCAAATGGAGGCGG
AGCGCTGTACCTAGAGGACAACCAATACGTCAACATCAATGGCACACGGTTTATCGCCAA
CAATGCGCGTTCACCACCACTTGCGCCGAACTTTACTGGGCTGGGCGGCCGTGAGCGCTT
CAATGGCCCGATGGCGTCGCGGCACTGCTACAATGGTGGCGGCGGCGCCATGTGCGTGAC
AGGCCGCGCCGGTAGCGAAAATCTGTTTGAGTACGTCGACCTCTCGTACAACAAGGCGGA
AACCAGTGGTGGCGGCATCTACGTGGCAGAGGGCCAGATGTGCTCGACTGCGGCGGGCTG
CTACAGCCTGCGGCTCAACAACACAAACATGACAGGGAACACAGCTATGCGCGGCCAGGG
TGGCGCCGTCTTTTGGCGTGTGGAGGGCATTGCCGCGGTCCATGCCTGCAGCAGCGACGT
CGTGGAAACCACCAGCCGCAACCAGACCGCTAGCGGTCAGCCGTACAACGTCACGTGGCT
GAAGCCAAACCGCAAACCGCCGGCGGTCTGGTACGGCAGGCTCAGCCGCGAAATGCAGTC
AGACCTGCTCTTGCAGCAGTGGAACGGATCCGTAAACGCAACTGCCAATGGCATCTTCCG
ATCGAATGGCCTGTCGGTGACCACCACAGCAGCGGGCGTGGCATTTTTGAACCAGCTAGC
GGCTAACATCAACGTCAGCAGCCTTCAGGCCGCAGATGCCGCCAGCAACACCGGCGGAAG
TAGCGCCGATAGCACCGGCACCGACAGTGGCTCCGCCTCATCTGAGGGCTTGGGAGGAGC
CACTGAGGCCCCGGTTCCTCCCGTGCCTACCGGCTCCGTGACGGTGAACGACACGGCTTG
GATGGGCCTGCCGCACACGCAGCTGGCGTGTGGTGATTGGTCGTACAACGACGCCGTCAG
CGGTCCCGACATTGGCACCACACCATACTTCCTGCTGGTCAAGCCGCGTGTGGATTTCTA
CTCTTCCAACACGCCGCTGCAGCTGCCCGTCACGGTCCACGACTGGCTGGGTCAGAACGC
CACCGGGCTCGTCGACCACCAGGGCGCACTGGTAGTGGTCACTGCCGTGTCGCCACTCAT
CAGTGGAGCCACCACCGTCATCGCCTCAAACGGCACCGCAGACTTCCGCGAGTTCAAACT
GCGTGGGCGGGAGGGCGCGCACAACATCACCTTCACCGGCCGCATCAGTTCACCAGAGCG
CATGCTCAAGCCAGGCGTGGCCCAGGTGTACGTGCGGCCCTGCGCAATCAACGAATTCCT
GAGCCCGGGCAATCGGGATGAGTGCCTGGCTTGCAAGGAGGGCTTTTACAACCTGGACAC
AGAGGCGGAGGAATGCCGGACCTGCCCTGAGAACACCGACTGCGCCTTCCCTACCATGCC
CGCCGAGGGTCCGCCCACCGGGTACCTAGTGCCGCAAGACGGCTACTGGCACAGCAGCTT
CTACAGCGATCAGGTGTTGGAGTGCCCTAACTCCGCCTCCTGCAGCCATGCCAACCGCTC
CGCTCTGTTGGCTCGGCTGCAGTATCTCGTGTACCAGGCTGGCCGTAACATCCAACTCAA
CACCTCTGGCGCGGCAGCTGACGTGTTTGCCCCTACCCTCGTCGCCGACACCCTGAGTGC
GGGCTTGGACCAAGGCGTGGCGCCCGCGGCCCGACGGCTGCTGCAGGCCGGTCAGAGCTA
CTACGCAAGCCTGCTCGCCTCCACCGCCCAACTCCTGCGCGACTACATGTCTTCCCAGTG
TGCCCCAGGCTACATGGGCACCTTATGCGGCGAGTGCGCGCCCGACTGGGGCTGGGTGGG
CGAGGCCACCTGCATTGAGTGTCCGAGCCGGAGCCTGAACGACTTGTACTACTCGCTTGC
AACACTGCTGACGGCGCTGTCCCTCGCCATCACCGTCAACGCCGCCCTGCGAGCCAACCG
CTCGCCCGAGGCTCTGGAGCCCCTCCCGTCCTCCAACTCGCGCATCTCCTACAAAAACGG
TACCTACACGTCGGCCGCCGAGCTCGATCTGGAGAAGGGAGGGGGTGGCAGCGGCGAAGC
CGGAGCAGCAGGTGGCGGCGCCGGCAGTGGCAACAGCGGGAGTGGCGCGAGCGGCTCCGG
AGACAAGGAACAGCGGTCGTCCCAGCAGGGCGAGGGCGAGGGCGAGCGCTGCCCGAGCAC
GTCTGATTGCGGTGGCGGCATGCACGACAACCGCCCCACTGGCGCCACCACGTGCAGCCA
CCTTACAAGTGACACGGCCGCAGACCAGCCCTCCGACACCCACGCCTACACCTCCCTCGG
CGGCGTGCCGGAGGCGGGCCTGCTCACCTCAGCTGAGGCGGCGGACGGCGGCCCCGCGCC
ACCTCAGGCATCGCCGGCCGAGGTCGCGCTCATTATCGATGACGGTGATGAGCCACCGCA
CCAAACCCAACACGAGGACGCGGGCGATGCTCCCGTCACTGCCGCCGCCGCAGCAGCAAA
GCAACAGGGGCGTGCGCCTAAGCCGGCGGAGCCTCCGGCGATGCTGCCGCCCAACCCATT
CGCCATGACGAGCACGCCTGTGTCCCTGGACGACCGCGTGCAAGTCAACCTGCCTGCTGC
CGCCGCCGCCGGCGCCTCTGTCGTTCCCAGCTGCATCGCCGCCGCCGCTCCGCGTGTGCC
CAACTCTATCGCTGGGCCCGGCGGTAATCGCCAGCAGCGTGCTGCGGGCGCCGCGGGTGC
GGCCGGCACACCTGCTGTTGTGGCTCCCCCGCGCCTTGGCCGTGTGCCCTTCTCCAACAG
CTTCCCGCGCGCCGCCGCCGCTGCGCACATGTCGGAGGAGGGTGGCGTGCTGGTGCCCCG
CATCTCCATCAGGGACCTGCCAGCATGCAGCTCCCTGCCACGCAGCACCCCGCGTAGCGG
CACGCTGCGCTCCAATACCAGTGGGGCCCTCGGCCAGGGTCGCAACGACCTGCTTGAGGA
GGTGGATCCGGTCAAGGGCGTGGGCCAGGGGGGCGGCGACGCTGGCCGCGAGCTGGGTGG
TGACCCAGAGGGCGGCGGTGCCAGCAACCCGCCTGAGGAGGTGGTGGAGAAGAAGCTCCG
GACGGAGCTGCCCACCATCATCCGCATCTTCCTGGCGTACCTGCAGGTTCTGGCCATGCT
GAAGGCCGTGCCCCTCGACATTCCCAATGTGGTGGATGTCTACTACGGCATCTGCAGCCA
GGCCACTAGCTACCCAGGCCAGCTGGTGTCTTTGGATTGTTCGCTGCCCGAGGACCTCAG
CATCTCACCCGCCAGCGCCCGCACCATCCTGGCCGTGCTGGCGCCGCTCTACTCGTACGT
CATCGCTATCATCATCTTCGTCTTCTTCGACATCGGCTCTTTCGTCTGGAAGAAGCACTT
CAAGCGCCTGGCCGTCACGCCAGCCACGGTGTTTCCCTACACGGCGGCCTGCCTGCGTGC
ACAGCTCCTGGTCACCTTCTGCACCATCATGTTCTTCTACTACCCCTCCGTGGTCCAGTC
CCTCATGACCATCTACAACTGCATCAGTGTGGACAGCGCCGTCAGCGCCAACCCGCTGGC
GGTTAGCGCGGGCCTGAGCACGGACAAGGTGTGGTCCCAAGACTATGGCATGATGTGTTA
CCAGGGCGAGCACCTGGCTCTTGCCCTGGGGCTGGGGCTGCCCGGCCTGCTCATCTTCGG
AGTGGGCTGGCCCATTCTCAGTGCCTTGATCATGACCCGCTTCTTCGCCTGCGGTGGCGA
AGGCCTGGCGCACAGCTACCGGACCACAGCCGAGATTAGGGTTGCGGACTACAAGCCCAG
GTGGATCTGGTGGGAGAGCGCCGTCATGCTGCGACAGCTGGCCATTGCCGCCGTGGTCAC
CTTCGTGGGCGGCCCCTCCTCGCCCACCGTGCAGCTGCTGGTTGTGTTCTGCATCCTCAC
GCTGGCAGCGGTGGTCCAGACGCTGGTCCAGCCGTACCGCTCCATGCGCATCGGGTACCT
GGCCCTGGCCTCGCTCTACGTGCTGCTGGCCACCGTGTACCTGATGCTGTACCTGCCGGA
GACGAGCGAGGAGGACGGGGTTCAGCGCGTGATCATCTCAATTATTATTGTGGTGATCAA
CGCCGCCACCTTCGCCGCCTGCATCTGGTACATCCTGAGGACTCACTGGCACGGCATGCT
GGTGGATTCGGGTCTGAAGGAGCTTGACAGTGAGGCCCGGCGCAACCTCACATACGCCCA
GGCGCGTCAGCTAATCAAGGAAAACATCCGGAAGCAACAGGAGGCCAGCGGCTCTAAGGA
AGGCCGCCGCACCGCGCAGACGTTTACCAAAATGCATCGCTCCGGAGTGGCAACGGCCAC
AGCCACGGCGGTCATTATTGGCCAGGCCATGTCCAGGAACCTCCGCACCGCCGCCAGCAC
GGTCTCCCCGCGCTTGTCTCAACGAACAGCCAGCAACAAGGCCAGCAGTGGACGCTACAG
CGAGTCTGCTACACAGAGCGGCCATAGGGCACCAGAGACTGCAGCAGAACTGCTCAGCAG
CCGAGAGAGTGGAAAGCCCCCAACGGCCGACAGCGCCATCACACCGCCCACCCCGGACTT
GAGGGCCGCGCCGCAGCCCTGATTGCAGCCGTATACCGCGCCGCACAACAGCGGTGACAT
GCCGACATGCAAGTCTCCATAGGGCTCCGTGACTAAAAGGCGGTGCTGAGGTTTGCACGC
GACCGCCATTGCATGCAGGGGATTGATTGCATGTGTAAGCAATGCTCCCGCAACTGGTAG
ATACCTCTTAAAGTGGGGCCAAGTATGATAAGTTCAACCGCCCGTGAAGACTCAATCGGG
CTATGGCATCACGAAACATGCACGTGACAACGTTCACACACACAGACACACCACCAGGAC
CACCACCACCTGGGGCACGGTTTGCATTTGGTTTGTGTGCCCGCATGCGTGTCCTTGTGT
CAACCCTTGCTGCGCTCGACGCTTTGGGGAGATTTACTTCATTCACGCAAGGGGCGAAGG
CGTATTACTTTATTCCTTTGATGTCTTGATGGCTCTAATGCCTTGATGGCACTGATGCAA
CCATTCCTGCCAGGGTTTATTGTTGAGGTTGAGTCGGGTGCGCAATCCGCGACCACATGT
GTTGCAACCCATGTCCTGACCCGCCTTGTGGGAGTTGTGGGCCGGGATTATCGCCATCAC
ACTCAGGACTTTGCTTCTCACCACCCTCTGCTCATGCTTGTTCTAGGACTTCAGCATCGC
ATGCGTTGAATGGAGCAAACTGCAGCGCTTGAGGAAGAATGTGTATGGCTAGGCAGGGTC
AGGTAGTGATGCTGTTTGTTGGAACCGTTCGCCGACGTGCGTATACGTGAGGGCTTACCG
TGTAGATCAGGGCATATGGGCCCACATGCGCTTGCGTGCAATGTAGTGGCCCGGGGCTGA
TCAGGTAGGTACGGTGGCCCAGGCAGGCAGGCAGGCTGTGGCGTGTGGCCTGGCCGGGCG
ACCCAGAGAACGAGGGGCGTGCAACAGCATTTTCTTCTCGCCGCCAGCCCAAGGCTTCAG
TTCACGGCCAGCCTTCCGCAACAGCTC
>comp1207_c0_seq1
ACTGAGCGGCAAGACGGGCGTTGTCAGCGTGCTGCCATGCGACCCAGCGGCTGTGCTGCT
GCTATCGACTGCGGCAAACGAAGGCGTGCCGCCGGTTCTCCTGCGACTGCTGTGGCGTAG
CCGGCGTGTGCGCTTGCATCGCAGCTTTGCGGCGCAGGGCATTTTGCCAGGCAGCACAGT
GTTTGTGACCAGCGTGCTGTATGGCGGCGTTGGGTTCACAGAGGCGGAAGTGCGGCGCGT
GTGCGACGCTGTGGAGAAGCTCGCGCGCAGGGACGCGGGTGCATGCGCGCGCATGGAGGC
TGGGCAGTGGGAGCCGCTTGTGCAAGTGCTTGCGCATCAGAGCACTGCCTCGCCAGCAGT
AGTGGAGGCCGTACTCCGCGAGCGTGCGGCGACAATTCGAGCGGCAGTGGCGGTGGCAGG
TATCACGCATCGCATGTTCGCTGCACGCACTGCAAAGCAGCAGGCTGCGCGAGCAGCGGC
GGCCGGGTCGGTAGCAGGCAGCGTACAGGCGAGTGCGGGTGGAGCGCCAGGCACCTCAGC
TGTAGGAGCGTCGCCTGCTGCCGGGACCGGGCCTGGGTCAGCAGGTGCAGCGGCGAGCCG
CTATTCGGGCGCAGCTGGGGCGCCTTCAGCAGCCCAGCACAAAGTGATAGCAGCGCCGGG
GGCTAGGCTGGCCAGCGTGCCGCAGCAGCCGCGCACGGTCCGGCAGCGCGCGCAGGCGGA
GGCGTTCAAATCGATGATGGGGCAAGGGCTGGATGAGGGTAGCCGTGCTCATGCCGCTGC
ACAGACTTGCACGTTCACCAGGCCCGAGCCGCCTGCGCCACCGGCACCAGCGGCACGGGA
GGGGCAGCCGCAGGGGCGTTATGTCACAGATGTCATTGATGGCATCGTGGGCGTGCTGCG
GCAGCACCGGGATCTAGCCAGCATCTTGCACCGCAAAGAGATGAACATGCTGCTGCCGGG
TGAGTTGAAGCAGCTTGCCGAGGCGCTGCAGCAGCAGCTGCCGGAGAAGCTGCGCAGCAG
CTCAGTGCATGGGATGGAGACGTGGCTGCATCACCACGTGGACGAGATCGAGCTCGCGCT
AGCAGGCGTGCCAAACCCCGATGCGGTGGCAGCAGCTGCCGGTGTGGGCGGAGCAGCCAT
GCCGTGGGAGGTGCAGCTGGGCTTGCAGCGTGTTGCGGAGATGATGGGGCTGGCCTCCGA
CGCGGAGAAGCAGCCGGCAGCGGAGGCGTGGCAGGAGCGGCAATGGCACACGCTAACAGA
TTGCATCAGTGCTACGCGCGCTGCAGCCAGGGTCGCAGGAGACACCGCGGGGGCTGCAGG
AGCGGCCGTCAGCACAGGCGGCGCGCAGACCGCCGCTGGTGGCGTGCCTGACATCGCAAC
GTCACGCTTGTGTGACGATGCCGCTGCAGCACAGGCGATGCGCCAGCAGATGGCCGCGGA
GTTGCCGACGCAGCCGTGTTGCGTATGCGGTCGCCGCCGGCGTCAGCGCGATGTTCATTG
GCATCGTGTCTCGGGATTGCGGGAGTGGCTCGACGAGCAGCTTAGCGTGATGCTGCCGGG
CACAGCAGAGGCGCCGCGGGATGGCAACACGCTGTGGGCTCCGCCGACATCGGCCGAAGC
TGTGGCGTTGCTGGCGGGTGCCACGGGCGCTGCGTCAATGCCAGAAATTACGGAGCGCGT
GATGCGCGAGGGCCCAGCCTCAGGGCGCACGGTGTATCGGCTGCAGGCGCATCCTGCGGC
GGGCACAGTGCAGCTGGCCGCAGATGGCGATCACCAGCTGCGTGTGTGTGTCGATTGCAT
GCGGGCGCACCAGCATGGGCATCTGCCCCCACTGTCGTACGCGTGCGTTGACAATGGGTT
GCGGCCCAGCCACCTACCGCAGCTCACGGTGATGGAGGAGCGGCTGGTGGCAGTGTGGCG
GCCGCTCCGTAACCTGATGGTGTGTCGGCCGCCAGCAGCGGGCGGCGGGCCGGGGCATTG
GGAGATGCGCGCGCACGTGATTGCGTTCAAGGCGCCGGAGCCGCAGCAGCTGGCAGCGGT
ATTCCCGTGCAGCCTGGCGCGCGTGCCTGAGTGCATAACAGTGGTGTTTGTGAGCCCGGC
ACAGACGTACCAGCAGCTGGAGGCGTTGGCGCGCCGCGTGCCCGCGCTGATGGTGCGGGG
CAAAGTCGTCGCGGCCTGGGCGCGGCACTTGGCAGCTCTGTATCCCAGCGCGCGCCTGGA
CGAGGCGGCCGTGCAGGAGTGGGAGCGGCAGCCGCCAACAGCGGTAGCGGATACTCTCGC
GCGGCGCGCCGTCTGCACGCAAACCCAAGGCGAGGCATCGGCGCTGCTGCGGACTTTGCG
GGCGGAACAGGAGGGGTATGCGCGCGCGCGGTACGGTACTGCAGAGGAAGCTGCAGCTAG
AGGGGCGAGTACAGCAATGGCGGTGGCCGTCAACAGCGACAGCAGCAGCGGCTCGGACAG
CGAGGCCATCATTGTGCAGCAGTCGCTTGCACGGCCGAGCCGGAAGCGGTCCAGGTTGCT
GTCTGCCGCGCACATGCAGCGGCTGCTGTGTGGGCTGGATCGCGACGCGAGCGTGGCGGT
GCGGCAGTTGCTTCTGGCCCACAACTTCAAGGCTGCTGCTACAAAGCTGCTCCGCCACCA
CGGCGGCGCACCAACCAAGGAGGCGGTGACGCAGATGCAGGTGCAGCTGCAAACGCAGCA
TTGTAATTACGAGCAGGTGTTAACGGACCACGAACGAGCGCTCATAGCTGAGGCGAATGC
GAGTGGCAGCACGCGCCCGCTGTCACGCCCGCCGGCGGGCGCACCGCTGCCGCCAGGCAG
CTTGTTCGTGGTGCACGAGCCGCAGGCACTGTCGCCGGTGCAACGGGAGCACGGTGGGCG
ACGGCCGCAGTCTCTTCCAGCACTGCCTGCAGAAGCCGCACAGCGTGCAGGCGCAGCAGC
ACCAGCAGCGGCGGCGGCAGGGGCGGAGGTGGCGGCAGCATTCAGCAGCTGCGGTCAGAA
CGTGACACATATGCAGGGCATAGACGACGTTGACTTGTCGCCAACGCCAGCAGATTCGCC
GGCGTTGCGCGCGGTGTTTGAGGACGCCTGCGCCGACGAGCGCGCCCTGCAGCTGCTGCT
GGACGGATGGCCACTCGCATCATGCACGGAGCAGGCCCCGCAGTCGGACTATCAGCCGGA
GTGGCCACTGCGCGTGCACGTGAATCGGTTTCCTAACGGCACGGGCGCATGCCCGGCCGG
CATGCAGATGCTCAGCTGGATCCAGCTGCAGCTGCAGCGATGGTACCCACCAGCGCCGGA
CGGCACCGAAGACTGCAGCGCCCAGGCACCACACTTCATTCTGGACATGTTTGACGCGTG
GCAGCGGCACACGGTCAACCAGCAGGTGGCGGTGCGCTTCAAGCTGGACCCGCAGCTCAT
CATGAGTCTCGGCGACATGGGGCCGGACACGCTGGTGGAGGCAGCGGACGTGCTTGCAGC
AGGCCTATCACGGGCGGAGCAGGCCCAGCGGCTACACGGATCGCCACCGGAAGTGGAGCA
GCTCGTGCGTGGAGCGCGCATCACGGGCGCCCATGTGGTGGGCTCGCCTGGCTCCTATGC
AGCGCTGCGCAGCCGCGCGTACGGGCTGTGGGCTGCGTATGGCCCACCCAGCGCCACTGT
GACGCTCAACCCCGCATCGGTGCACTCAGATGCCACGTTCACGCTGATGGGGCGTCCGTA
CACCTTCGACGTGCGGACAGGCGCGCCGCAGCATCGGCCCATGGCCGCGGAGCGGTGGGA
CCTGGTGGCCGGGCACCCGCTCGCGTGTGCCGAGTCCTTTGAGGCGTTCATGGACGCGTT
CTGCGACGTGTTCCTCGGGTGGCCAGCAGGGTCAGATGTGCAGCAACGTAGCAACTGCCT
GTTCGGGCGCGTCGACGCCTTCTTCTTCAAGTTCGAAATGAATCAGCGCGGAGAGCTGCA
CGTGCACGGCTGTATCTGGCAGCCCGGGCTGCAGCCAGCACGCCTGCGAAAGGCGCTAGC
GGACCCGCGGAATTGTCCCGACGTGCTGGACTTCCTGGAGTCCGTGCAGACGCAGTGGTT
CGCCTCGCCGCTGCTGTTCAGCGGCGGCGAGCGACCGGTCCACGCTCAGAAGCTCAGCAC
CGAGCAGCTGCAGGAGGTGGCTGAGGCGGCTGGCAGCGAGCGCTTGACGGAGCTGCAGCG
GGACATTCTCAGGGAGGTGCTGGTGGAGGTGAAGGCCAGGGGGGCCATGGAAGACGCAGC
CGTGTCTTGTCGGCCGCCTCTACAATGCAGCAGTTTGACTGAGGCGGAGCGGCTCGGGTT
ATTTGCTGCGCACGCGGTCCTGGAGACGCTGCTGCACGCCCATCGCGATGGCACGTGCAC
CACGTCACACAGCAAGCATGCCACGGACAGCAACTGCCGCATGCGGCTGCCTCGGATGCT
GCACTGGCTCACCACGTACCTGCACGAGCAGTCGGTGTGCGTGCACCTCAAGCGGTATGG
CCGCTACATGGTCTCGCATATGGTGGCCCTGCTGCTGGCGGTGCCTTGCAATCACACCGT
CACGTTTGCGTGTGACGTGGGGCGCTGGCTGCGCACGCGCGAGCTATGGGATCAGCGGCA
CGAGGGCATTCCGCGCACGGACCCTGTGTGGGAGCGGCGGCCGCAGCTGCCCAGCCTTGA
GCAGCTTGCCGCGGACGCAGCGGACTATGCCCTGAAGTATGCCACCAAGTCTGAAGCAGT
GCAGGGCAGCAGGGCCCTTATAGCCGCAGCCACCATGCTGCGGCGGCGCATGCACCTCAT
GACGCCAGAGCAGCAGGCCGGGATTGAGAGCGAGCACCTGCCCATCCAGGACGTGCTGGA
TCAGCTACGGCATCCCTTCGCAGCCTTTGCGGACGCCAGCGCCTCTGCCTGGGCGCCCCG
GCCTCCTACTGCAGGTGTGTCAGCTGCAGGCGAGAGCAGCACGCCGGCACAGGCGCAGTT
CACGGCGGAGGTGACGGCGCGCGCACAGCAGTCCGCGACTGTGGCCGCGCTGCGCACTGC
GCGGCCTGTCGGCGCGGCTGCGGTGCAACGGGAGGGGATGTTCAACCTTGCGCACGCCAT
CAACCTGTTAACAGCCCAGCAGACGTTCTCCGCTCCAGCAGCGGCGCTGCTGCTGATGCG
GGGCACCGACGCGCACGAAAGCCACCAGTTCAGGGCCATCGATTACAGGATGTTCTCGCA
GCATGTGCAGTCGCAGCTGAAGCGCGCGGACCCGGAGCTCAGGCCCAGAGACACCCAGCT
GCGGCTCGTGTGTACAATGGGCAGCGTTGGAGCGGGCGGGAGTCCGACAGGGGAAGGCCA
GCTTCCGGCCGCCAGCACAATCGCTAGCGATGTCCCAGATCCCGGGCCCAGCGGAAGCGT
ACAGCAGCTAGAGCAGCCCGCCGTCGCACCTGCTCGTTACCGGTCATCAAGCTACCTGAA
AGATTACCTGTACCGCGGCGAGGCGCTGCGCGAGCTGTCTCCTATGATGATGGCGATGTT
GTTTTATAAGCACTCGGCCGGGCCAGATGGAGCGCAAGGGCACCATCTGCGCTTGCATCC
CGCGCACCCAGAGTACAGTAAATGCGTGTGGCGACGCCGGCTGCGGCCGTACGTGCCGCA
GCCGGTGTGTGACCCCGTTGTGCGGCCTGCGGACGGCGTGGGCGATCCGCAGGTGCTGGA
GCGCTATGCAGTGTTTGCGCTCGCGAACTTCGCCGCCTACAGCTGTGACGACATGCTCGA
TCTCAGCAACGGCGCATGGGCAGCTTATCAGCGGTGCTTTGCACAGCCGGCGGATGGCCA
GTCGCTGCATGTGCGCATCGCGTGTCGTATGCTTGATCACGTGGATGGGCTTGCGCGCGT
GCGAATGCGGGCGGAGGAGCGGCGGCAGCTGCAGGCGGAGGCGGAGGGCACCGCTGAGGA
TGTGGCAGAGGAGGCACTGTTGGAGGGCGTGCCGTTGGAGGGCATGGACGACCTGGAGGC
AGAGCCGCAGGATGATGAGGAACCCGATGTTAGGCGCAGCGCAGCGCCCGCAGCGGAGCT
CTGGCAGGGTTGTGCGCTATCGGAGACGGAACGCGCAGGGCTGCTGCAGCGCATTGTGCA
CGGCGGCCTGGGTGGCGGTCTGACTACAGAGGCGACCACCGTGGTTGCCCAGATCCCGCG
CGCCAATGCATGGCCAGCGGTTGGGCGTACAGCGGCGGCAGCAGTAGTGCGCAGCACGCA
GGAGTGGACACACGAGCGGCTGGCTGCAGCACAGCAACGCATGCATGATTACGACCTAGG
CGGGCAGTACGCCGCACAGGCACTCGCGCAGGCGCAGGGAGCAGTGCAGCAGCAGCTGCT
GCTTTACAACAGCGGCACTGCAGCAGTGACAGCGAAGCTGGTGCTCATCTCGCCATTGGC
GGTTACCACAGCCGCCCCAGAGGTGCAGGGCGTCTGGCCCGATGCAGCGAACCCTGGTGC
AGAGCCGCCGTACGTGCTTTGCCCGGAGGACTCGCAGCCGACGCCTGAAGACACAGCGCG
GTTATGGAACCTCAGCGATGACCAGCAGCAGGCGTTCATGCTGTACGCGCAGCTCCTGCT
AGCAGAGGCCGCCGGCGTCCGTCAGCCCCCCGTGTGCTCGGTGCTCACGGGCAAAGCCGG
CAGCGGCAAGTCGCGGGTGCTGCAGGCATTGCTATGGTTTGCATATCAGCACCGCTGCGA
GTCTCTCATTGCCCTCGTGAGCTACACGTGGCGCGCTGCGCTGCA
>comp4132_c0_seq1
GGCGCTGGGTGACGACGTGACGGCGGCGGCGGCGGTGAAGCGGGAGCCCCTGGCAGAGGC
CGCCCCCGCGATGGCGATGGCCGACGGCGCCGATGACGACGTGCCCATGCACGACGCTGA
CGGCGCCGCCGAGGGCATGGAGGTTGGCGGCGACGGCGCCGCCGCCGCCGCCAAGCAGGC
GGAGGAGCCGGACGACATCAAGCTGAACCCGCCGCCGTCCGCCGCCGCTGGCGGCGCCGC
TGCCGCCGCTGTTGCCGGCAAGCCGGCGGGCCGCAACTTCATGGACGCGCCTGCGACGCC
TCTGGATGGCGCGACGGTTCAACGGGCCGAGGATGTGTGGGATGAGATGTACGGCGCCGG
CGGCGAGGATGCGGCGGCGGCGCCAGCGGAGGCGCCATCTCCGGCGCCGGCGGCCGCCAC
GCCCGGCGGCGGCGATGCGGCTTCGGGCGCGGCGCCGCTGCCCGTGGACAGCAATGGCGT
GCTGCCGTTCTATCTGCTTGATGCATACGAGAACCCGGACGCGCGTCCCGGCGAGGTGGT
GCTGTTTGGCAAGATCGAGGCGGAGGGCGGCCGCTGGCAGAGCTGCGCCGTGGCGGTGCG
CGGGCTGCAGCGCACACTGATTGTGGTGCCGCGGCGGGAGGTGTTTGAGGACGGCGACGG
CGCGATCGTGGCCATGCACGCCGCCGTCAAGGCCGACCCCGCCCGCAAGCCCGAGCTGAT
GAAGATGCTGCAGGAGCGCTGCGGGCCGCTGCGCGACGAGGTGCGCTCGCTGCTGACCAA
GGCCGGCGTGAGCGCCATGCGGATGGTGCCGGTGCGGCGCAGCTACGCCTTTGAGAACAG
GGACGTGCCGCACGGAGAGCAGTGGGTCATCAAGGTGCGCTACCCCGGCCACCTGCCAGT
GCTTCAGCCGCCCGCCTCGGGCTGCTTCAGCGGCAAGACCTACTGCGCCATCTTCGGAGC
CAACCAGAGCACCCTGGAGTCGCTGTCTCTGAAGCGGCGCATCAAGGGCCCGGGCTGGAT
GGGCATCTGCAGCCCCACCCGCGTGGAGTACGGCAACCAGACCACCTGGTGCAAGGTGGA
GGTGGCGGTGGAGGGCGGCAAGAGGCTGCTGACGGCGGACAAGGGCCTGGCGCCGGACGC
CGCGGGCCGCGCGCCGCCGCCGCTGACGGTGGCCTCGCTGTGCCTCAAGACCTCCATCCA
CCCCACCAGCCACCAGCACGAGATCGTGGCTGCCAGTGTGGTGCACCTGTCGGGCGTGTC
GCCCGACGCGCCCCTGGCTGCCAAGGACTGGAGCAACCCGCAACGCCTGCGCAGCTTCTC
CATAGTGCGACGGCTGGATGGACAGGCCTGGCCCGCGGGCATGGAGGCGGCCGCCGCCGC
CGAGAACGCCACGCCGCGCGGCCGCGCCAACAGCGGCGCCGGCAACGCCAACGGGCCGCT
GGTGGCGCTGCAGGGCTCGGAGCGCTCGCTGCTCACATGCCTGCTGGCCAGGCTGCAGTC
GCTGGACGCGGACGTGCTGGTGGGACACAACGTGGCGGCCTTTGACCTCACCACCCTGCT
GTCGCGCATGCAGCACCACAAGGTGCCGCTGTGGAGCCGCATCGGCCGCGTGAAGAAGAC
GGAGTTCCCGCGCCTCACCGGGGGCGGCCACACCTTTGGCGGCGGCGCGGGTGCCGGCGT
CATGGCCACTGTGGCGGGCCGGCTGATGTGCGACACCTACCTGTCGGCTCGTGAGCTGGT
CAAGAGCGTGGACTTCACACTGGGAACGCTGGCGCAGTCGCTGCTGGGTCAGCAGCGCTC
CGACCCGCTGGCCGGCTCCAACGCGGGCAACAACAGCGGGCTGGGCGCGTGCTTTGGCAG
TGCGGAGGGCGTGCTGCGCCTGCTGCGCCACGGCGAGAGCGACGCATGGCTGGCGCTGGG
CATCATGTTCCACCTGAGCGTGCTGCCGCTCACCAAGCAGCTGTCTGCGCTGTCGGGCCA
GCTGTGGAGCCGCACGCTGGCGGGGCAGCGCGCCGGCCGCATCGAGATGCTGCTGCTGCA
CGAGTTCCACAGCCGCAAGTTCATCGTGCCGGACAAGCAGAGCTACAAGGACAAGCAGCG
GCGCGCGGCGGCGGAGGCGGAGGACGACTTTGAGGCGGGCGGCGGCGACGACGAGGAAGG
CGAGGGCGGCAAGGGCAAGAAGGCCAAGTCCAAGGCCGCCCCCTCCGGCAACGGCCCCAA
GTACGCGGGCGGTCTGGTGCTCGAGCCCAAGAAGGGGCTGTACGACAAGATTGTCATCAT
CCTGGACTTCAACTCCCTGTACCCCTCCATCATCCAGGAGTACAACATCTGCTTCACCAC
GGTGCAGCGGCCCGACGACGGCGCGCTGCCGCCGCTGCCCGACCCCGCCTCCGCCGCCAA
CGGACTGGCGCCGCTGCCGGCGGTGCTGCAGGCGCTGGTCAACAGGCGCCGGCAGGTCAA
GTCGGCCATGGCCAATGAGCGCAACCCCGTCACTCGCCAGCAGCTGCAGGTCCGTCAGCA
GGCCATCAAGCTGACCGCCAACTCCATGTACGGCTGCCTGGGCTTTGGCGCATCGCGCTT
CTACGCACAGCCGCTGGCCGAGCTCATCACCGCGCAGGGCCGCTCCATCCTGAGCAGCAC
GGTGGACCTGGTGCAGGGCGCCATCGGGGCTGAGGTCATCTACGGCGACACGGACTCCAT
CATGGTGGCCACCCGCTCCGACTCGGTGGAGGAGGCGCGGGCGCTGGGCGCCCGCATCAA
GCGCGAGGTCAACAAGCGCTACAAGCTGCTGGAGATCGAGCTGGACGGCGTGTTTAAATC
CATCTTGCTGCTCAAGAAGAAAAAGTACGCGGCCGTGAAGCTGGAGCCGGACGGCCAGGG
CAGGCTGGCGGAGGTGATGGAGCAGAAGGGCCTGGACATTGTGCGGCGCGACTGGTGCCC
GCTGTCCAAGGACGTCGGCAACTTCGCGCTGGCAGCCGTGCTGAGCGGCCGCGGGCGGGA
GGAGGTGGTGGGCGAGATCCACGCACACCTGCGCCAGGTGGCGGAGCGGGTGCGCGCAGG
ACAGATCCCCATGGGCAAGTTCATCATCACCAAGCAGCTCACCAAGCGGCCCGAGGACTA
CCCAGACGCCAAGAACCAGCCGCACGTGCAGGTGGCCATGAGGCGGCGGGCGGCGGGCAA
GCGCGACGGCGTGCTGCCTGGCGAGACGGTGCCCTACATCATATGCGTGGAGCGCGACCC
CGCAGCAGCAGCCGCGGCGGCAGTAGCCGCAGCTGACGGCTCCGGCGCTACTGCCACTGC
TATTGCCGCTGCTGCTGCTACTGCCGCCGCCTGCTCGGGCGGTCTGGCGGACCGGGCGCG
CCACCCCGAGGAGCTGCGGGACCAGTCGCAGCTGGCGGTGGACGTGGAGTACTACCTGGC
GCAGCAGATCCACCCTGTGGTGTCGCGCCTAGTTAGCCCTATCGAGGGCACCGACGCCGC
CCACATCGCCGACTGCCTGGGTCTGGACCCCGCCCGGTACCGCGGCGCGGCGGGCGGCGG
CGGCGGCGGCGGCGGTACGGCGCTCGTCCCGTCGGGCGGTTTTAGCGTCGGCGCCTGGCT
GGACTCGATCCAGCTGACTAATGAGCAGCAGGCCATGGTTTTAAAATACGTGCCCATCCT
GGGTCCCATCCTGGGCAGCGGTTTTATTATTGGGCTGTACCTGCTGGCTCGGCTGGTCAA
GGGTGACCTGACGGACCGGCTCAAGATGATGGACAGCGAGGCAGACAAGAAGAAGAAGAC
GGCGCTCAAGGAGGCGCGCATCGCCTTCTTGGAGGAGGAGGTGCCGGGCCTGGTGGCCAA
GGGGGCCAGCCTGGACGACGTGCGCAAACGCGTTCAGCCCGTGAACGCCCGCCTGGGGAC
CAAGCTGGCCATTGGAGACGGCGAGATCCAGTCCACCTACGAGGCCTGCCGGCTGCTGCT
GTCCGAGGGCGTGGACCTCAGTGCCGCCTCCTCCACAGCAGCCAGCGGAGCGCTGGCGCA
GATGGAGAGTGACGAGCGGCGCGCTGCCGCCGGCGCGGCGGAGGGCGGCGGCGAGGGCGG
CGACGCCATGAATGCCATGATGGAGATGGGCAAGCTAAACACGGCCCGCATCCGCAAGGC
CACCGACCCCAAGATCATGGACGTGAAGAAGCGCGTGCGCGACGTGCGCCGCAAGCTGAA
GCGCGAGAGCAAGGTGCAGCTGAGCGACGAAATCATCTTCTTCGACGACATCGCCGGAAA
CAAGCAGGCAAAGGTTGAGCTGATGGAGGTGGTGGACTTCTTCCGCACGCCTGAGAAGTT
CAAGGCCAGCGGCGCGCGTGCGCCCAAGGGTGTGCTGCTGGTGGGGCCGCCCGGTAACGG
CAAGACACTGATGGCGCGCGCCGTGGCCGGCGAGTCGGGTGTGGCGTTCATCTCCTCCTC
CGCCGCCGAGTTCATTGAGATGTACATGGGCCTGGGCGCGGCGCGTGTGAGGGACCTGTT
CAACACGGCCCGCTCTGTCGCCCCCTGCATCATCTTCATTGATGAGCTGGACGCGGTGGG
CCGCCAGCGCCAGGGCGGCGGCCGCTCCAACGACGAGCGCGACAACACCGTCAACCAGCT
GCTCACGGAGATGGACGGATTCGAGGCGGAGCAGCAGGGCATTGTGGTTATGGGCGCCAC
CAACCGCAAGGACGTGCTTGACGCCGCGCTCACCCGGCCCGGCCGCTTCGACCGCTCCAT
AGAGGTCCGGCGGCCCGACTTCCAGGGCAGGCTGGAGGCGGTCAAGGTTCACCTGCGCGA
CAAGCCGGTGGCGGCGGAGATTGACTATGTGTCACTGGCCAGCCTCATGGGCGGCATGAG
CGGAGCGCAGATTGCGGGTGTGGCCAACACCGCCTGCTTCCTGGCCTCACGCGACGGCCG
CTCAGAGGTCAACCAGACCGACCTGACGCTGGCTGTGGAGCAGGCCAAGTACGGCCGCGC
GTACGACCAGAGCCGCTTCGTGGGCGCGGGCCGCAAGAAGCGCTTTGCGGTGATGGAGGC
TTCCATAGCGCTGGCCGCCACACTGCTGCCCGCCATCGAGCCCGTGGAGTACGCCACCAT
CATACCCAGCACCCGCAGCCCGCTAGGCCGCACCGTGCTCAAGCCGCACGTGGGCCGCTA
CACCACGGGTGTGTGGACCTACCGCTACCTGCGCGAGCAACTGCTGGTGGCGCTGGCGGG
AAGGGCCGGCGAGGAGCTGGTGTTGGGTCGTGACGAGCTGAGCAGCCTGAACCAGCACCG
GCTGCAGATGGCGCGGCAGGTGGCCTGGAAGATCATGAACAGCGGCATGTCGTCCCACCC
CGACTACCAGCACCTCCGCGGTCTGGGCTCCAACTACTTCGACGGCTCCTCCGAGCCCGG
CCGCTTCCAACAGACCACCGTGGTCATGGACGCAAACCAGACGCGCAGCGAGGCAGTGGA
TGCTGACATGGAGGTGGAGGGCCTGCTCAACGGCGGGTACAAGCAGGTGTTTGAGCTGCT
GGTGCGCAACCGGGCGGCGCTGGACGCGCTGACAGAGCTGTTGCTGGAGCGCGAGAAGAT
CAGCGGCGAGGAGGTGGTGCAGGTGGTGGAGGAGCTGGGCCATCCCGAGGACCTGGCGCG
GCGGGCGCAGTGGGCCGGATACGAATTGCT
>comp3462_c0_seq1
TGCACGGCCTCGAGTCCATACCCCCGCTTGCGTGACTGCAAATGCACCACTAATTGTTCA
CTTAATCGTTCCTTGTTCACGCTTTGGCCCGGAATTTGAAATATGAACATGCAGCTAGGA
ATGCAGAATAAATTGGCGCGCCATGCGCCAAGCCGTGCTAGCCACGGCATGCCGGCAGTC
TTCAGCTCGCTGGCTACTGGCAGTCGTTCTGCGGTTCATGCCGCCTCGAGCATTTGCAGC
AGCTCTGGTGCTAATGCCAGGACATCGCTGCGTCGGATGCGGGCACTTCCGGGGCGGCGT
GGAATGCACATCGCCGCACAGCTCGCGCCTGCCACCTACGCTCCCCCGAAGGCGGATGCC
GTAATCCTGACGCTGCCCGGAGGCAAGGAGATCAAGCTGGAGACGGGCGAGATCGGCCGC
CAAGCCAACGGCGCAATCATGGCCACCGCTGGCGAGACCATGCTGTACGCCACCGCCTGC
TGCTCAGCCTCGCCCACAGGCGACGGCTCCTTCACACCGCTCACGGTCAACTACGCCGAG
CGCTTCTCCGCAGCTGGCCGCACCAGCGGTGGCTTTGTGAAGCGCGACGGCCGCCCTCGT
GACGCCGAGGTGCTGGTGAGCCGGCTGGTTGACCGCCCCATCCGCCCCATGTTCGCCAAG
GGCTGGGCCAACGACACCCAGATCCTGGAGTGGGTGTTGTCGTACGACGGCGTCAATGAC
CCCGAGCCGCTGGCCATTACGGCGGCGGCGGCGGCGCTGCTCATCTCGGACATCCCGCTC
AAGAAGGCGGTGGCGGGCGTGCGTGTGGGCATGAGTGCCGACGGCGGCTTCATTATCAAC
CCCACTGTGGAGGAGATGGAGACCAGCCGCCTTGACCTTATGGTTGCGGGCACTCGGGAC
GCGGTGCTCATGATCGAGGGCTTCTGCGACTTTTTGACGGAGGAGCAGATGATCGAGGCG
CTGGGCAAGGGCAGTGAGGCCATCGCCTCTCTGTGCGACCAAATGGAGGCCTGGGCCAAA
AAGGTGGGCAAGCCCAAGCGCACGGACGCGGTGGTGACTGTGCCCGAGGAGCTGGAGTCG
CGGCTGATGGAGCTGGTGGGAGACAGCCTCACCGCAGCGTACAAGACCTCGCTGAGTAAG
GAGGTGCGCGGTGCGGCGGTGGCGGAGGCGCAGGCACGCGCACTGGAGGCGCTGGCGGCG
GAGAGCGGCGCCGCCAGCGGCAGCGAGACCGTTGGCGGCAACGGTAACGGCGGCGGCGGC
AGGTCGTACACGCCGCTGCAGATCAGCATGGCGCTCAAGGCTGTGGAGAGCCGCGTGATG
CGCGGGCTGGTGCTGGACGAGCAGGTGCGCGCCGACGGCCGCGGCGTGGCGGACATCCGA
CCCATCACCTGCAGGGCGGGTCTGCTGCCGCGCACCCACGGCAGTGCGCTGTTCACCCGC
GGCGAAACACAGTCCATCTGTGTGGCGACACTGGGCAGTGCCAACGACGCCCTCCGCTCC
GACACCATGCGGAAGCCCGACGGCGAGGACCCCGAGTCCGGCCGCTTCTACCTGCAGTAC
CACTTCCCGCCCTCCAGTGTGGGCGAGACAGGCCGCACAGGCGCGCCCGGCCGGCGCGAG
CTGGGTCACGGCGAGTTGGCTCAGCGCGCCCTGGCGCCCATCCTGCCCGACCCGGCCCAG
TTCCCCTACACAGTCCGTGTGGAGAGCACCATCACTGAGTCCAACGGCTCCAGCTCCATG
GCGTCCGTGTGCGGCGGCTGCCTGGCCATGATGGATGCCGGCGTGCCCATTGCTCGCCCC
GTGGCGGGTATTGCCATGGGCCTCATCCTGGAGTCCAACGGCCGCAATGCCGTGCTGTCC
GACATCCTGGGCAGCGAGGACGCACTGGGGGACATGGACTTTAAGGTGGCGGGCGACCAC
GACGCCATCACGGCCTTCCAGATGGACATCAAGGTTGAGGGCATCACGCTGGACATCATG
GCCAAGGCCCTGCAGCAGGCCAAGGCCGGTCGCCGCCACATCCTGGACCAGATGGCAAAG
TGCGCGCCGCCGCCCGCAAACACGCTGTCCGCACACGCGCCGCGCATGATGCGGCTGCAG
ATTGACCCCGACAAGAAGGGCGCGGTGATCGGCTCCGGCGGGCGCGTGATCAAGCAGATC
CGTGACGTCAGCGGCGCCACAGCCATTGACATCGACGAGTCGGGCATGGTTGACGTGATG
GCGCCCAGCCAGGACGCCGCGGCCAAGGCCATTGAGTTCGTCAAGCTGCTGGCCAGCGAC
CCCGAGCCCGGGACCATCTTCAGGAACAAGGCAGTGGCGGGTCTGGCGGCGTTCGGCTGC
TTTGTGGAGCTGTGCCCCGGCCGCCAGGGCCTGGTGCACGTGAGCGAGCTGGACGACCCA
GCGCCCACAGACGTGGCGGCCGTGGTCAAGGTGGGCGACCTGATGGACGTGATGGTGATG
GGCGTGGCGGATGGAGGCAAGCTGTCTCTGAGCCGCAAGGCCGTCCAGCGCCACGACCGC
GGAGAGGAGGTGGAGATGAAGGCCGGTGGAGGCGGCGGCCGCGGTGGCGGCGGCGCGGGC
GGCGGTTGGGATGACAGCCACCATGACCACCCTTTGTCGTCCGCGCCGCACCCGCACGTG
TTTGATGACGCGGAGTACGACCAGCGCTCTGACGACCACGTGCCGTTGGACCCGCTGCAC
GGCGGCAGCTCTGCCAATGCCGCCGGCGGCGGCGGCGTCATGCCCGCCCCGTCCATGGGC
CGCGGCAGCGGTAGCGCAGGCGGCGGCGGCGGCGGCATGGGCTCATGTGCGTCACGGTCG
TACGCGGCGGCGGCGGCGGCGGCGCAGCACGACACGCCCGCCCTGCGGCACCTGGACGTG
TCGTACCACGGCACCGGCAGTGCGGTGGCACCGGGCAGCGGCACCGCCTTCCTGATGCAG
CCGTCATGGGACGCCGTCACAGGCGCCATTCGCTGGGGCCTGGAGCGCTCCGGCTTGCCG
GAGCTGCGGGCGCTGCGCGACTCGCTGCTGCCCGAGTGGCGGCCGCCCAGCCTGGAGCTC
AACCGCTCAAACAACAACCTGGGCGTGGTGTACTTCGCGGTGTGCCTCACGCTGGGCATC
GTCATCCCCGCGCTGCGCCGCAGCCGCATCCTCGACATCCGCACGCTGGAGGAGGACCCG
GGTGCCGCCATGGAGTTCGCGCGCTCCAAGTCGGAGGCGCGCAAGGAGGGACTCACAGGT
GTGGAGTTCCGGGACGTGGCGGGTCTGGGCCCCATCCTGAACGAGGTGGTGGAGGTGGTG
GAGTTCCTCAAGGACCCGGGCACCTTCTCCAAGCTGGGCGCGCGGCCGCCCAAGGGCATC
CTGCTGGAGGGAGACCCGGGCACTGGCAAGACGCTGCTGGCGAAGGCGCTGGCGGGCGAG
GCCATGGTGCCCTTCTACCAGATGTCGGGCACGGAGTTCACGGAAGGCATTGTGGGTCTG
GGCGCGGCGCGTGTGCGCGACCTGTTCAAGCGCGCGCGCGCCACCGCGCCCTGCGTCATC
TTCGTGGACGAGATAGACGCACTGGGGCTGCGGCGCGCCGAAAACGACTCGGCCAAGACC
AACGAGGAGCGCGAGCAGACGCTGAACCAGCTGCTGACGGAGATGGACGGCTTCACACCC
GACACAGGCGTGGTGTTCCTGGGGGCCACCAACAGGGCGGACCTGCTGGACCCGGCCCTG
ATGCGCCCGGGCCGCTTTGACCGCAAGATCCGCATGCCCAAGCCCGACACCGAGGGCCGC
CTGGAGATCCTCAAACTGCACCTGCGCAACAAGCAGGTCGCCCCGGACGTGGACCTGCTG
CAGCTGGCACGTGACCTGCCCGGACTGGTGGGCGCCGACCTGGCCAACATCGTGAACGAG
GCGGCCATGACGGCGGTGCGGGCCGGGCGGCAGCAGCTGACGGCGCGGGACATATACGCC
GGAGTGGACCGCTTCACGCAGGGTGAGGTGCGGCCGTCGCTGCCCACCGCACACAAGCTG
CCCGTGCTGTGCTTCGCAGCCAAGGAGATCGGCATCGCGCTGGTGGCTGGCGAGCTGCGC
GATCGCTACGGGCGAGTGGAGCTGGTGGAGCGGGTGTCCATCCAGCCCAAGGGCCGAGCC
TACAGCCGGACCATGTTCCAGAGGGGCACGGATGAGGAGTATCAGCTGATGACCCGGGGT
CGGCTGCTGGACCGCATCCGCCTGGCGCTGGCGGGCGGCTTCGCGGTGCGCACGGCGCTG
GGCGAGGAAACCAACTTCACGGCGGCGGACATCAAGCGCGCCACCCGCATGGCCAAGAAG
TACGTGTTCTACTACGGCTTTAGCGAGGCGGGCGGCGCCGGCATCACCACCTGGGCCAAC
CAGCCCTACAGCGGAGACTTCGTCATCGGGCAGCAGCGAGCGCGCAAGGTGGTATCCACG
GACGCCATGGACGCCTTTGCGGACTGGCCCACCGTCAGCGAGGACTTCAGGTTTGATGCG
CCCTCGCCCTCTGATGTCACCTGGCACCGCTACACGGACGAGGTTCGGCGTGTGCTCAAG
GGCTGCAGCGAGGATGTGCTGGGCATACTGGCGGAGCGGCAGGAGGCCATGTGGGCGGGC
ATCAAGGCGCTGTCGGATCGCAAGGAGCTGCTGGGCTCTGAGCTGAGGGACATCTTTGAC
GCCCACCCCGCCGCGCCCTCCCGCGACCGCGACGCCCGCGCCGAGCTGGCGGCCGCCAAA
CTGGACATGACCATCTTCACCGAGGGTGCCAACAGCAGGTGGCCCTACGGCATCGAATGG
CTGGATGATGCCTACCCCAAGCCCTACTGGGTGCAGCAGCAGGAGGCGGAGGCGGCGGCG
GCGCAGGCCAAGCAGCCGGCGGCGGCATTGTAGGCGAGCGGCGGCGGCACCTGCTGGGTC
CGGTGGTCTGGTGGGCTCCGGCTGGTCTGGTGCGGGGGGGCCTGGTTGGCCAAGTGTATG
CCCAATGGGTGCGGCGGCCCCATTGGTGCGGGGGGACCGGCAGAAGGAGAACTGTGTGTG
CCTGTGCGTGTGCGTGTGTGTTTCGGAGTGCTGAGCCTAGCGGCGCAGTGAACTACAGGG
TTTACGGGTGTGCGGCCATGTCGCGTGATGCTGCCCGGCTGCTGCGTGTGTAATGCGGTT
TGCGTTTTACGGCTGGCTGGGGTGCCGCGGCGTGCCTGCCTGGGGTGCAGTGGTTTGGCT
GGCAGTGGGATGCTGCGGGATGTCTACCAGTGCGCGAGGATGGCGCAAGCCCTTGCCACG
ATGGGATTAGGTGAGGGCGCGGGGGCTGCGAGGGCACACTGTGGCAGCACGCAACGAATG
CGCGCGGCGTGCATCAGGCGCGTGCTAGCAAGCAGAGCAGCGCCGGTGTTGTGGCAGATG
CGCGGTGAGGCGCAATCTGAAGTGCTAAGGTGCGAGTTGGTGTCCGCCACTGTCGCGTCA
GACAATTGGACCCAGCCTTGAGTGGCGCTGCGGGGTTGGCGGTGCCATGCTTGTAAGCTT
TCGGGTTGAGCAAGCGTGCAACTGGTCATGCGCGTCGTGGTCACAT
>comp819_c0_seq1
CTGCGCGAAATGGACGAGAAGCGCGCTTATGAAGCGTTTCGTGTGCGAAAGTTCTCTAGT
CCCCATCCAGCATTGATTGATGATAATATCGACTCCGACAGCAGCTTACAAGGCGCCGGA
GCTGCCGGTGAAGCAGCAAGTGAGGGGCAGCTTTGGAGCCGAGGCCTCCGCGCGCGCGTG
ATACTGCATTTCGATTGCGATGCGTTCTACGCACAGGTGGAAGAGGTCCGCAACCCGAAG
CTGCGCGAGCTCCCGCTCGCAGTCACGCAGAAGTACCTGGTGGTCACATGCAACTACCTG
GCACGAGCGGCAGGCGTCACCAAACTCATGGGCATCAAGGATGCAAAGGCCAAATGCCCC
GCGCTGGTGCTGGTCAGCGGGGAGGACCTCACGCCGTACCGCCAGGCCAGCAAGGCCATC
CACGGCGTGCTGTCGCGCTACGGGCCGGCGGAGAGGCTGGGTATGGACGAGACGTACGTG
GACGTGACGCAGGAGGTGCTGCGGCGTATCTCCAGCGGCGCCTTTGAGCCGCCCGCGCCG
CCTCCCCGCCTGGTCGGGCATCTGCACACCGCCCGCTGCGCCGTGGCGGCGGACACAAGC
TACCGGCCCCAGGACCTGCGCGCCGTGCCCACCGCCGCCGCCGGTTGCAGCGGCGCAGGG
ACCGGCACCGGAAAGGGGAACAGCAACGGAGCCCTCGCGCAGGATGCTCCTGCTGGAGGC
TGCGGCGTGGGCGAGTGGCAAGTCCCCGGGTCCAGTGGCGGCCTTGGCGCGGGTTGCAGT
CAGCAGCAGCTGCAGCAGCGGCGGCAGCACGATGGAGGCGGTGTGGATTGGGACCTGCTG
CTACGGGTGGGCAGCATGGTGGCTGCGGAGGCGCGGGCAGCACTGCGTAGTGAGGCCGGC
TACCGCTCCTCCGCAGGCATTGCGCCTAACAAGCTGCTGGCCAAGCTGGTCAGCGGGCTG
CACAAACCAGACGACCAGACCGTCATCGCGCCGAACCAGGCCGCAGACTTTGTAGCTCCG
CTGCCGGTGCGCGCGCTGCCCGGTGTGGGCTACAAGACGGAGCAGCAGCTGACGGAGCGG
CTGGGCGTCAGCACCGCGGGCGAGGTGCGGCGCCTCAGCCGGCAGCAGCTGGCAGACAAG
CTGGGCGACAAGACAGGCCCGCTTCTGTGGCACCTGTGTCGCGGCCTGGACCCCACGCCG
GTGCGCCCCAGCGGCCCGCCCCGGTCCATCACCGTGGAGGACAGCTTCAAGAGCTGCTCC
TCCTGGTCGGGTGCTTCGGCGGTGCTGCGGGTGTTGGCGCCGGACCTGCTGCAGCGGCTG
CACGAGGAGTACGCCGAGAACAGGCGGCGGCCCGACACGCTGACGCTCAAGTGGCGGCAC
GCGGGCAGCGGCTGGCAGCGCAGCTCGGCCTCGGTACCGCTGCCGCTGCCGCCCGGGGCC
CTGGCGGCGCCGCCGGGGCCCGCGCAGGTGGAGGCATTGATCCGGGCAGCCACGCAGCTG
CTGCAGCGGCAGCTCCGCGACCAGCCCTTCAACCTGTCGCTCATAAACCTGGGCGCAACC
AACTTCAAGCAGGAGGGCAACGGAGGCGGAGGTGGCGGTGCCGGGGGCGGAGGCGGCGCG
GCAGCAGGCGGCGGTGGCACAATTCGGGACTTGTTTGGGCGCCTGGCGGGCGGGGCGGCG
ACGGCAGCGGCAGCCCCGCCTGCTGCAGGCGGCACACGCGGGTCTTCGCCTGGCAAGGTG
GCGGAGGAGGATTGTGTGCACCACCGTGAGGGCGTAGACATGGACGTGGAGGAGGATGAA
GGGGAGGTGCTCTACCACAGCGATGGCAGCGAGGACACGCCGTACGGGGGGTCAGCAGCA
GCTGCACGCCCACATGGGACAGCGGACGTTGCCTCTGGCGCTCGCGCGGGCCCTGCCGGG
TCGGCTGCCGCACATGCGGAGGCGGTGGCCGCCACGGGCCTAACTCCGGAGGCCGCGCGG
AGGGCTGCGGCACAGTCGGCTGCCATGCGACGCGACTACCAAGCAGGCTTGCCTCAGGTT
GTGTTTAGCAAGAGCCGAGAGCGGGCGCTGCGCGAGGCGGCTGCGCACGGGTCAGCGCTC
ACCCACGTGCACGCCCCCAGCCCCCAACAGCAAGCACGGCGGCCGCGGCCACAGCCGCAG
CTTCCACCCACTCGACCTGTGGAAACAGCACAGCAGCAGCGGCACGAATCGGAGGACACG
GGTGGCAGGGCGGCAAAGCGGCTCCGGCTCACAGAAACAGACGAGCGAGCACCAACGCCA
GCGGGCAGCAGCCTTCCCGGTGCAGCGCCTACCCAGCCTCCTCAGCTGGTACCAGTGCCG
CTGCCCGCCGCGCCGCCGCAGCCGTCTACACTGGGTCCACCGGTACCGCCTCCCCCAGGC
CTGCCGGCGCCGTCATTGCCGCCGGCAGGGTTGCTGGATGAGGCTGTGGTGGGGTACCGA
GTCGTGGAGATCTACGGAGCTGGCGGCGCCAGTGGCGGTGGCGGCGGCGCCAGCGGGGAC
AGGGGCGGGAGCATGCGGGGCGGAAGCGCAAGCAGCGGGCGTGGTGGAGAGGTTGGCAGC
ATGGCCGCACCTTCAGCAGTCGGTGTTGACGATGGCGGCAATATCCACGGCGGCCTGCAG
GGTCTAGACGGTTACGGCGACGGTTCCGGCGGGGGTGGCGCAGAAGAGGCTTGGCGACAT
GGGGGCTCGCTGTCCTCTGCCTCCAGCTTCTCCTCCTCCGACTGGGGCGACGAAGCCGAC
AGCAGCAGCGACGGCGGCGGCATTGCCAGCCTGCCCTGCGCCTGGGGTGCGCTGCAGGCT
GACGCCGACGGCAGGGGCGGGGGCGACGGCGGGAGAGGCGGCGGTCGAGAAGGGGGCATG
GAGGCAGCGGTGAACGGGCAGGCACAGGCTGGAGTCCAGGGGCATGCAGGAGGGCAGGCG
GCGGAATGCGACATCACGGATGAGGAGGAGGAGGCAGCAGGCGCTAGGACTAGGGCCATT
GGTGGCTGCAGCAGCGGGACGTTGCCGCCTGCACGTCTGGCACATGAGCTTGCACAGCCA
CCGCAAACCGCTCTGCAGGCGGCGGCAACAGCAGCGGGCGTGCCGCTGCGCATGTCGGCT
TCCGGCCCTGACCCGCCCACCAGCCCGCACACCGAAGACGGCTCGGCCAGCCCACCACCA
CCACCGCCTCCGCACCACCAACACCACAGTCACCGCAGCCATGAGCTCCACAAGAGCAGC
GTCTCTCCCCAGCTGCGGCCGAAGCCGGGCGCTGTGGTCGCGGGGCGTCCGCGCGTGATC
CTGCACGTGGACGTGGACTGCTTCTACTGCCAGGTGGAGCGCCTGGACGACCCGCGCCTG
GCGGGGCAGCCGCTGGCGGTGACGCAGTTCAACAGCGGCGGCTTCGTGGCGGTCAGCTAC
GAGGCGCGCGCGGCGGGCATACGATGTGGCGACGGTGTGGGTGCGGGCGGCCGCGCCTCC
ATCCCCTTCCTCAAGGCCATGGGCGCGGTCAGCGTGGCGGAGGCACAGCGGCGCTGCCCC
GGCCTGGTGATCCGGCCCATGCGCACGGACCGCTACCGGCGCGTGTCAGAGCAGATCCAC
GGCATTCTGCGCAGGTTCGCGCCAGACGGGCAGGTGGAGAAGTCCAGCTATGACGACTTC
TACCTCGACGTAACAGCCGCCTGCTACCCCTCTGCCGCTGGAGCAGCCGCCGGCAGCCCT
GGCGGCAGCGGCAGCAGCCCTGGCCGAGGTGGCGAAGGCGGAGGCGGGGGCCGTGCCGGC
CCGGCGGTGGCAGCTGGCGCTGCAGAGGCGGCGGCGCGTGCCTGGGACGACGCGGGTGTG
GCAGAGGCCGATGGCGACGTGGGCGGGTCGTGGGGATGCGGGGAACATGCCGGCGCGGGC
TCCATGGCAGACGATGATGAGGGTGGGCTGGCGGGTCGGCTGCATGGCGAGGCGCCGCCG
CCGCCGCCACCCAGGGTGCATGTGGCGGGCGGCGGGCAGTGGCAGGATCTGGAGCCGCCG
CTGCGGGCGGGGGTGGATGTGGCGATGCAGCTGCGGGCGGCGCTCAAAGACGCTCTGGGC
TTTACGGTGTCAGTGGGTGTGGCGCCCACCAAGCTGGCGGCGCGGCTGGCCGGCCCCGCC
AACAAGCCGGACGCAGTGACGGCGGTGCCGCTGGCCGCGCTGCGGGCCTTCATGGCGGAC
GTGCGCATCCAGCGGGTGCCCACGCTGGCTGGCAAGGCCGGCGCCGCGGTGGTGTCGGAG
CTGGGAGTAGAGACGGTGGGGCAGCTGGCGGCCCTGGGGCTCAGCCGCCGGGACCTGGTG
GCTCGCTTCGGGCCGCAGACCGGAGGCCTGCTGGCCAGCCTGCCGGCAGGAGGCGCGGAC
GCGGGCGGGGCGTCAGGTGGCGCTGCAGGATGTGGAGGAGGTGGTGGTGGTGGTGGTGCT
GTTTCCGTTGTCGCTGGTCCCGGGGGCGGCGGCGGCAGGCGGCGGCGACAGGGCTCGCAC
GCCGCGGAAGCGACCCAGGAAGCCGTCTGCGCCCGACTGCAGCACCTGCAGCTCCAGGGG
CGGCGAGGCGTGTCTGTCCAGCCCCTGCCCCGTGCCGTCGTGCGCAAAGGCCACGTGCGC
AGGATCCACCACATTCTCAACCATGGTCTCCCAGTCGTATGGGAAGTCGCGTGTGAACTG
GTCCACCAGTGCCCACTGCTCGCCAGCCCGAGCGCCCAGCTCTGCAAAGTCCAGGGGAAT
GGCGGCCTCGTCCGCCGCCGCCGCCTCGCCCCACCACACCCACACCATGCCCTGCGCCAC
GGCAGTGCGGTAGGCCTGCCCCCCACAGCGCCGCAGCACCGCCGCCTGCCGCTGCGGGCC
GCTGGCAGCGGCGGCGGCGCTGCTACTGCCGATGGTGCTGCTACTGCCGGCAGCGCTGCT
ACTGCCGGCGGCGCCGCCGCTTGTAACTGGTGGTGTCTGCTGCTGCAGCTGCTTCTCGTA
GTCAGGGTGAAGCATCTGCGGCAGTTTGACGCAGTCGCCGCCGCTGTTGAATTGCCAGCC
GTGGTAGCTGCATTCCAACAACACCGGCTGCTCCGCTCCCCCGGCTCCTCCCCCCGCTCC
TCCTGCCACTCCTCCTGCCGCCGCCTTGCCCTGCGGCTGCTGCTGCTGCTGCCGCTGCGG
CTGCTGGTGCGGCTGCTGGTTCGGCATGTGGGTCGCGGCCGAGGGTTGCGGCTTGTGCTG
GACAGGCCGTCGCGCAGGCGGCTGCGCCATCGTTGCACTGCTGCACGCCTGCTGCGCATC
CTGGCGCCCCTGCTCCTCTTCCTCCTCCTTCTCCTCCTCCTCAACCCCCCGCTCCCGCGC
CGGGCCCTGTTGGTGCCGGTGGCCCGCGAGCTGCGGGCGGCGCGACTGCGCCACCGCACC
GGCGGCCCTGGACTCCTCCTGCCGCTGCTGCCACAAAGACCGCAGGCTGCCAACCGACAC
GGAGCTGTTGGCCAGCGAGGGCCGGGGCGGCGGCGCGGCAGCGGCCGCCAGCAGAGCCGG
CC
>comp3303_c0_seq1
TAGTTACCCGAAGGGGTTTACATTAAAAATTTTTTTCATATAATAATAAATAAAAATATT
TTAAGTGTTACAAAGAAATTGAATTTAATCTCAAAATACATTTTTGAAATTTTTTTATAT
TATTTTTTAGTATCTAAAAAAAAGCATTTGCTATTAGTAGGACAGTTGTCATGTTAATGG
AGCTTACTTTACCTTAGTATATAAGGTAATTTAAATATAAAAAGATTTAAAATTATGTTT
TTAATTAACAATTAAAAACGATTAAGTTGTTTTAAATCAACTTTATTTAATAAATATGAT
CTAAATTATTTTTAAAATTACTTTCCAACTGCAATTTTTAGCACAAATAAATTAGATCAT
ATTTAAAATACAAGTTATAAAATTCTATTCTTAAAAACAACATTATTTTTACTCTGTGTT
TTAAAAATGTTGGAGATAAGCTTTTGTCCTTAATTCTTTTGGATTAATATGGTACAAGAG
GATTTTTGTTGTTAAAGGTTTCACCATATTTATTATTTATATGGGTGGACGTTAAAAATT
AAAAATTTTTATTTAAGCAAAACTTTATAGAAATCAAAATAATTTGTACGGAGGTAATGC
AAAGTGGAAACACTTTTTAATGGAACACTTACAGTAGGTGGCCGTGACCAAGAAACAACA
GGTTTTGCTTGGTGGTCAGGTAACGCACGTCTTATTAACCTTTCAGGTAAACTTTTAGGT
GCTCACGTAGCTCACGCGGGTCTAATTGTTTTCTGGGCAGGTGCTATGAACTTATTCGAA
GTATCACACTTCGTACCAGAAAAACCAATGTATGAACAAGGTTTAATTCTTTTACCACAC
ATCGCAACTTTAGGTTACGGTGTAGGTCCAGGTGGTGAAATTATTGATACATTCCCGTAC
TTTGTATCAGGTGTTTTACACTTAATTTCATCAGCTGTTTTAGGTTTTGGTGGTGTATAT
CACTCATTAATTGGTCCTGAAACATTAGAAGAATCATACCCATTCTTTGGTTATGTTTGG
AAAGACAAAAACAAAATGACTAACATTTTAGGTTACCACCTTATCATGTTAGGCTTAGGT
GCATGGTTACTTGTTTGGAAAGCTATGTACTTTGGTGGTGTTTACGATACTTGGGCTCCA
GGTGGTGGTGACGTTCGTGTTATTACTAACCCAACAACAAATGCTGCTGTTATTTTTGGT
TACCTTGTAAAATCTCCATTTGGTGGTGACGGTTGGATTTGTAGCGTTGATAATATGGAA
GATATTATCGGTGGTCACATTTGGATCGGTACTTTAGAAATCCTTGGTGGTATTTGGCAC
ATTTATACAACTCCATGGCCATGGGCACGTCGTGCTTTCGTTTGGTCTGGTGAAGCTTAC
CTATCTTACAGTCTTGGTGCTATTGGTGTAATGGGCTTCATTGCTTGTTGTATGTCTTGG
TTCAACAATACTGCTTACCCAAGTGAATTCTACGGTCCAACTGGTCCAGAAGCAAGTCAA
TCTCAAGCCTTCACTTTCTTAGTACGTGACCAACGTTTAGGTGCTAACGTAGCTTCTGCA
CAAGGTCCTACAGGTTTAGGTAAATACTTAATGCGTTCTCCAACAGGTGAAATCATTTTC
GGTGGTGAAACTATGCGTTTCTGGGACTTCCGTGGTCCATGGTTAGAACCTCTACGTGGT
CCAAACGGTTTAGACTTAAACAAACTTAAAAATGATATTCAACCTTGGCAAGAACGTCGT
GCTGCTGAATACATGACTCACGCTCCTCTAGGTTCATTAAACTCTGTAGGTGGTGTTGCT
ACTGAAATTAACGCAGTTAACTTCGTATCTCCACGTTCATGGTTAGCTTGTTCACACTTC
TGTTTAGGTTTCTTCTTCTTCATCGGTCACTTATGGCACGCAGGTCGTGCACGTGCTGCT
GCTGCTGGTTTCGAAAAAGGTATCGACCGTTTCGACGAACCAGTTCTTTCAATGCGTCCT
TTAGACTAATTTTTATTATTATTAAAATTGGGTTGTTACCATGTAACAACCCAATTTTAC
AACTATCAGATTTGTTATTTACTAACAAACCATTGAAATCGCTCATCTGACACGGAAAAT
GCCAATCTTTTTAATAACTTTATAGCATTTTCTATGCTAGACAGAATCCAAAAAATATGA
TAAAATTTATTATAATTTTTAATAAAAATGGCGGGCGTAGCCAAGTGGTAAGGCAGTGGA
TTGTGACTCCACTATTCGCGGGTTCGAACCCCGTCGTTCGCCTATTAATTTATCTGCTCT
GAAGGAGTATTGTTAACATACAGACAACCCAAAGGTTGTCTGCGTTAGTAGACAAAAAAT
CGAAAATAAGTTATAATTATTATAAAAATCTAAGTTGTACTTAGATTTCTTTTTCTTAGT
AGCAGGGTAGAGCAGTCTGGTAGCTCGTGGGGCTCATAATCCTGAGGTCGCAGGTTCAAA
TCCTGCCCCTGCCATAAATACAATTTATACACAATATAAAATTTCTATATATTTTTCTAA
CCAATTTGGCATTGGATAGTGATTCTTTTAATTGTTTAAAAGGTAAACTTTCAATTCATG
TTGCCTCCTCTTTCTTTCAAACCTATAAATCCAGATATTTATTTACCTTGAAGTGAAATA
CTGCACAATTTTTTTTAAGGCAACAGGCACTTTATTACAGGCACTTTATTAAATGTATGG
AAGGGGTTTATTTCCAGATATGTGCCTTAAAAGTATAAAGTCGACTAGATCCATATTTTC
TTTGGGTACATCAACTTTAATTCCTTCTTGCCTGTAGTGGAAACTGTTCAGTTAATAATA
TACCATTTAATTTACTAGTATTTTAATATCATTAGGCAGCAATATTTATATTCTCGTTAG
GGGATAGGCGAGGCCACTGCCATTGGTGTCCATTGCCGTCCTGTAAGAGAAAAACTTCAG
TTTATTTTTGTATGCCCAAAGGGGAGAAAGTTTTTAAAGTTTGAATAACACAGTTTAAAA
TAATTTTAGCTTTTTATAGCGTACTTTTAGATTTGAATTTAAGTAAAAAAACAAAATTGA
GACTTAACCAAAATGTAATGGATACCTTATTTTGTTTATTAAAACCATTTCTTTGCCATG
AACATACTTAATAAGTGGTTTGTTGCTGAAGAAGATCCCCCTTCTATAGAAACATCCTAG
GAAACTAAAAGCTGTTTCTCCGCCTTAGATAGACATTGGCGTTGACCTTAAGGGGGTTCA
TCTCGCTTTTTTTGCTGTTTTACAGCTTTAAAGAGTTTTAACTACCACTATCAGCCTGGA
AATGTGCGTTTTGACTACAAAATAACATTTTATGAAATTAGCTTATTGGATGTACGCAGG
TCCCGCTCATATCGGTGTGTTGCGTGTTAGCAGCTCTTTTAAAAATGTACATGCCATTAT
GCATGCTCCTTTAGGAGATGATTATTTTAATGTAATGCGTTCCATGTTAGAACGTGAACG
TGATTTTACACCAGTAACAGCCAGTATTGTAGATCGTCATGTTTTAGCAAGAGGATCGCA
AGAAAAAGTGGTTGAAAATATTACGCGAAAAAATAAAGAAGAAACTCCTGATTTAATTTT
ATTAACTCCTACTTGTACGTCAAGCATTTTACAAGAAGATTTACACAATTTTGTTGAATC
GGCATTAGCTAAACCAGTACAAATAGATGAACATGCAGACCATAAAGTAACTCAACAAAG
TGCACTTTCAAGTGTATCCCCTTTACTACCGCTTGAAGAAAATACATTAATAGTAAGTGA
ACTAGATAAGAAGCTTAGCCCGTCTAGCAAGTTGCATATTAATATGCCCAATATTTGTAT
TCCCGAAGGAGAAGGGGAAGGGGAGCAGACTAAAAATTCAATTTTTGTTAAATCTGCAAC
TTTAACAAATTTGTCAGAAGAGGAACTATTAAATCAAGAACATCATACCAAAACAAGAAA
TCACTCTGACGTTATTTTAGCTGATGTAAACCATTATCGTGTAAATGAATTACAAGCTGC
AGATCGTACTCTTGAACAAATTGTACGTTATTATATTTCTCAAGCACAAAAACAAAATTG
TTTAAACATTACTAAAACAGCCAAACCATCTGTAAATATTATTGGTATTTTTACTTTGGG
TTTTCATAATCAACATGATTGTCGTGAATTAAAACGTTTATTTAATGATTTAGGTATTCA
AATCAATGAAATCATACCTGAAGGCGGAAATGTACACAACTTAAAAAAATTACCCCAAGC
TTGGTTTAATTTTGTGCCCTACCGTGAAATTGGCTTAATGACTGCTATGTATTTAAAATC
CGAGTTTAATATGCCTTACGTCGCAATTACTCCTATGGGATTAATTGATACGGCTGCTTG
TATTCGTTCAATTTGTAAAATCATTACAACTCAATTATTAAATCAGACGGCTACAGTGCA
GGAGCCATCAAAATTTATTTACCCGAAGGCGACGTCATTAGAACAAACCAATATTCTCGA
AACCTCTCAAAAAGAAACTATTCTTAAAGACAATCCAGATAGCGGAAATACCCTTTCTAC
AACTGTAGAAGAAATTGAAACTTTATTTAATAAATATATCGATCAACAAACTCGTTTTGT
TTCCCAAGCAGCCTGGTTTTCACGTTCTATTGACTGTCAAAATTTAACAGGTAAAAAAGC
CGTAGTTTTCGGAGATGCTACACATTCAGCTGCCATGACAAAATTATTAGCACGTGAAAT
GGGTATTAAGGTTTCATGCGCTGGAACTTATTGCAAACACGATGCGGATTGGTTTAGAGA
GCAAGTTAGTGGGTTTTGTGATCAAGTTTTAATTACCGATGATCACACACAAGTAGGGGA
TATGATTGCACAATTAGAACCTGCAGCCATTTTTGGGACACAAATGGAACGTCACGTTGG
TAAACGTTTAGATATTCCATGTGGTGTTATATCTGCTCCTGTGCATATTCAAAACTTTCC
GTTAGGTTATCGACCTTTTTTAGGTTATGAAGGTACAAATCAAATAGCTGATTTAGTGTA
TAATTCATTTAATCTTGGAATGGAAGACCATTTATTACAAATTTTTGGAGGTCATGATTC
AGAAAACAATTCGTCAATTGCAACGCATTTGAATACAAATAACGCAATAAATTTAGCGCC
AGGATATTTACCTGAGGGAGAAGGCAGTAGTAGAACTTCAAATGTAGTGTCTACAATTTC
TAGTGAAAAAAAAGCCATTGTATGGTCTCCAGAAGGTTTAGCAGAATTAAATAAAGTCCC
AGGATTTGTTCGAGGAAAAGTTAAACGTAATACGGAAAAATATGCTTTACAAAAAAATTG
TTCGATGATTACTGTAGAAGTTATGTATGCAGCAAAAGAAGCTTTGTCGGCTTAAAAATA
ATCTAAATTTTCAGGATGAAATACTGCGCTAGCGGGCAGTCACAAACTACTATCTTCGAA
CGCAGTATAACATCCTG
>comp3380_c0_seq1
GCGGCAGCACCAGCAAGCCGGCCAAGGGCGGCGCCAAGGGTGCCGCCAAGGCCAAGGCCG
GGAAGGATGTTGGCAACAGCACCAGCAAGGCCGCAAAGGGCAAGAAGGCAGCCGGGGGAT
CTAAGGCGGCGGCCGCCAGCCGCAAGCGGCTGCGGCGAGTGGTGATGGACGAGGAGGCCG
GTGACGACGGCGCGGCGGCGGGTCTGGAGGACAACTTGGAGGACGAGTCGGACACCGACA
AGGGCGACGACAGCGACTATGAGGCGGAGGGCAGCGGCAGCGATGAGGAGTCCTCGGCCG
ACGAGGAGCAAGACAGCGACGGCGGCAGTGACGGTGACGACGATGGAGCTGAGGACGAGA
GCGAGTGCGACGACAACGCTGGCGTAGGCAAGAAGCGCAAGCGCGGCAGCAATGCCAAGG
CCGCGGCGCCCGCCGCCAAGCGCACCCCCGCACCAGCCAAGTCCAAGCCCGCCGCTGCCG
CGGCCGCTGCCACGCCCGCCGCCGCACGCACGCCTGCTGCCGTGTCTGCTGGCATGAATG
CCGCAACGCCGGCCCACGGCACAGCCTCAAAGGGCCCTGCGTCCGCGACCGCGGGTGGCC
GCACGGCCACCGCCACACCCGGGACGGTGGCGCTGGGCTCGGCTGGGCGCAGCGGCGGTC
TGGGCGGCGGCCGGAGCGCTGCCGCCACTCCCAACACGGGCGGCGGCGCCCACACGCCCT
CCTCCTCCGTGCGCAGCCTGCGCAGCGGCATGTCCGACTGCGCCACGGATGTGTCTGTGC
CCGAGGTGACGCTGGGTGTGGCCGCCAGCATGGACGGCGACGCGGCGCGCTTTGCGGAGC
GTATGGCCAGCCGCTTCCCCTTCCTGCACCCCGACCGCATCCGGGACGCCGCCAAGCGCC
GCCCCGACGATCCCGAGTACGACCCCCGCACCCTGCACATCCCCGACACCTGGTTCAAGG
ATGCCAAGGTGAGCGAGGCCCAGCAGCAGTGGTGGAATCTCAAGGCCGCAAACTTCGACT
CGGTGCTGCTGTTCAAGGTCGGCAAGTTCTACGAGATGTTTGAGATGGACGCGTACGTGG
GCGTGGATGTGCTGGGTCTGGCCTTTATGAAGGGCGAGCAGCCGCACGCGGGCTTCCCCG
AGGTCAAGTACGCGGACATGGCGGAGGGACTGGCGCGGGCCGGGTACCGCGTGGTGGTGG
TGGAGCAGACCGAGACGCCCGAGATGCTGGCCAAGCGCAACGAGGAGCGCAAGAAGCGGG
GCATGAAGACGTGCAACGTGGTGGACCGCCAGAAGGTGGCGGTGCTGTCCCGCGGCACAC
TGGTGGACGCGGCCATGGTCGCCAGCAGGCCGGACGCGGCCTACGTGCTGGCGGTGTACG
AAATGGAGGAGCCCGCCCCCGCTGCCGCTGCCGCCGCCGCCGCCTCTGCTGACGGCAGCT
CGGTCTCGCCTGCGGGTGCGGGTGTGCGCATCGGACTGTGCGCCGTGGACTGCGCCTCGG
GCCAGGTGCTGCTGGGCGAGTTTGTGGACGACGACGTGCGCTCCTGCCTGCGCACCCAGC
TCACAGCGCTGCAGCCGCAGGAGCTGGTGCTGCCCGCCGTGCCTCTGAGCTCCGTGACGC
AGACGGTGCTGCGCAACGGACTGCGCAACCCACAGCGCAACCTGCTCAAGGGCAAGCGCG
GCGAGTGGAGCGCAGACAAGACCTACAGGATGCTGCGCGACCGGGACTACTTCACCGCCA
GTGCCGCCCACCCCGAGCCGGGCAGCGGCAGCGGCGGCAGTGGGGCCTACGGAACCGAGG
ACGACCCCTGGGCCGGAGCCAGCGGCGGCGGCGCTGGCGACGCCATGGATGTGGACGGCG
GCGCCGCCGCCGCTGCGGGCGCTGGCGGAGGCGCTGCCGCTGTGGGCGCCGCCGCTGCGG
GCGCGGGCGGCACGGGGCAGCCGCCAGAGCTGGACCCCTCCAAGCGCTGGCCGGCGCTGC
TGCGGCGCTTCGTGGCGGAGGGGGTGGCTGCGCGCCCCGCGGCCATGGCGGCGCTGGGGG
GAGCCATCGTGTTCCTCACGGAGGCGCTGCTGGACCGGGCGGTGCTGCCGCTGGGCCGCT
TCGAGGAGCTGCCCGCGCTGGTGCCCTCAGCCGCCGCCTCGGGCGCTGCTGCTGGCGCGG
ACGGCGAGGGGGCTGCTGACGCGGACGCCGAGGGCGGTCTGCCGGCCTACATGGGCCTCA
ACGGCGCGGCGCTGGAGAACCTGGAAATCCTGGAGAACGCCGAGGGAGGCAGCGCGGGCA
CGCTGCTGTCTGTGCTGGACCACTGCACGACCCCCTTTGGTCGCCGCCGGCTGCGGCAGT
GGCTGTGCCGGCCGCTGTGCCGCTGCGGCGACATCCGGCTGCGGCAGGACGCGGTGGCGG
CGCTGATGGAGGGGGCGCTGGCGGAGGCGGCGGGGCAGGCACGCAAGCTGCTGGCGGGCG
TGTCCGACCTGGAGCGCGCCATCACCCGGCTGCACGCCAGCACGGTGGAGGGCGGCAGCG
GCCGGGACGCGGCGAACGTGGTGCTGTACGAGGACGCAGCCAAACGGAAGGTTGCCGCGC
TGACGGGCGCGCTGAAGGACCTGCGCTCCGCCCACACCGCACTGGGCAAGCTGCGTGACG
CCCTCGCCCGAGCCGGCGGCGGCGAAGGCGGCGGCAGTATGCTGCTGCGCCGCATTGTGG
TCGACCGCTGCCGGCCCCAGCAGGTGGAGGCGGCGCTCAAGGCCATTGAGGGCGCCTGCG
ACTGGAAGGAGGCAGCGCAGACCGGCCGAGCGGTGCCGGAGCAGGGTGTGGACGAGGCGT
ACGACGACGCCCTGGAGGGGCTGGAGGCGGTGGAGCGGCAGCTGCAGGACCACCTCAAGG
AGCTGCGCACTCGCTTCAACTGCCGCGAGCTGTCGTTCGTGTCCGTGAACAAGGACAGCC
ACCTACTGGAGGTGCCCGAGGCGCTGGCCAGCAGGCTGGGGGGCGAGTTCCACCTGTGCG
GCAACCGCAAGGGGTACAAGAGGTTCACCTCCAACAAGATCAAGGCGCTGGTAGTGGAGC
GTGACGCCGCGGCGGAGATCAAGGAGACCGCCCTGTCCAGCATCCTAGCGCGGCTGGTGG
TGAAGTTCGTGGCGCACAAGGGCCTGTGGGTGGGGCTGGTGGAGGCGCTGGCGGACTGCG
ACGCGCTCATGAGCCTGGCCGCACACGCCATGGCGCCGCCGGACGGAGGGCCCATGTGCC
GGCCCCGCCTGGTGCCACCGTGCCGCGGCAGCAGCGGCCCTGGTGCCGTGTTCGACGCCG
TGGCCCTGCGCCACCCCGCCGGCATTGGCGGCCGCAACAACGGAGCCTTTGTGCCCAACG
ACGTGCGCCTGGGCGGCAGCGGCAGCGACAGCAGCGACGGCAGTGGCAGTGACGGTGGCG
CTGCCCCGCCCTTCATCCTGCTGTCCGGCCCCAACATGGGCGGCAAGAGCACACTGCTGC
GCCAGACCTGCCTGGCAGCCATCCTGGCGCAGGTGGGCGCCTGGGTGCCTGCCGAGTCGC
TGACCCTGTCGCCCGTGGACTCCCTGTTTGTGCGCATGGGCGCGCGCGACTCCATCATGA
CCGGCCAGTCCACCTTCTTCATAGAGCTGGCGGAGACGGCGGCCATGCTGGCCAGGGCCA
CGCCCGACTCGCTGGTTGTCCTGGACGAGCTGGGTCGCGGCACCGCCACCCTGGACGGCG
CGGCGGTGGCGGGCGCCGTGCTGGCACACCTGGCGGGCGCCGTGGGCTGCCGCGGGCTGT
TCGCCACTCACTACCACCACCTGTCGGACGAGCACGCACAGGACTCCCGGGTGGCGGTGA
TGCACATGGCGTGTGCGGTGGAGGGCGCGGAGGAGCCGGAGGCCGCACCGGCGGGCAAGG
GCGCAGAGGCCCAGGGCGGCGACGAGGTCACGTTCCTGTACCGCCTCTCGCCGGGCGCCT
GCCCCAAGAGCTACGGCACCAACGTGGCCCGACTGGCAGGACTGCCGCCGTCCGTGGTGG
CGCGCGCAGCCCAGGTGTCCGCCACCTGGGACCGCGAGCGCGGCAGCCAGGCCGGCGGCG
GTGCTGGTGGGGAGCTGGGTCGGCTGTTGGCGAGCGTGGCGGCATGTGTGGGCGGCGGGC
CCCAGGCGGAGGGCGCCATGCAGGTGGACGTGGAGGTGGAGGTGGATGTCGAGAAGCTGC
AGCAGCTGCAGGCGGCAGCGGCGGCGTTAGTGGCGAGCGCCTGAGGTGCTGGGGCGCGTG
TGGCATGTGCCGTGTGGCGTGTGGCGCCCGGCTGCTGATTGGTGGTGCAGTCGAGGAAGT
TGTGGTGAAGTGGCGGCATGCCGTAATGTAGTGTAGTGTAGGACCCCATGGATAATCCTT
GGCTTGGATGGGTGCAGAGCATACCGTAGCTGTTGGCAGTCCCCGCGCAACCGCGGAGGC
CTGTTGCACGTTTGCACTGGGGGTAGGCCTAATTGAGGCAGTAGCAAATCAGGAGTCGGC
TAGAGGCATTGCGGTAGGTCACATGAGTACATGACGCATCCATGGGTGAGCTCGCGGTTT
AGGCAGGAGTTGCGTTGGCAGGCTGAACAGGCACAAACGGATTAGAGAGCTTCAGGGAAG
GACTGAGACGGGCACATCATGGCTGGGCGTACGGTATCGTTTCCCCGACTGATGCAGTGG
ACTGATCAGCCATTCACATATCACTCCAGGTCTCCAGCCAACGGTTTGCCCTTGATGGAA
GCCCACGGCTGGATACCGCCGTGCGCTAGGCTAGGGCGCGACAACATATGACGCAGGGGT
GTATCTGGGCGTCCCACCTGAAGCATTGGTTGAAGCTTCAAGTTGTCACAATCAGCAGGA
ATCAGCACGGACCAGGAGCTACCGTATTCAAACGTAAATAAATAAAACAAACCACACAGA
AAGACAGCATTTGAGACATCGATGTGATGCATGCGGC
>comp2742_c0_seq1
GCAACTGAATTTTTGTCGGCACTTTTTAAGGAGCCCTTAGGCGGGGGGTTCTACATGTGC
TAAAAGAAGCGAGGGAACTTTGCAACATTTCGCAAGTTTAGGCGAAAATGCAGCTCCGCA
GCGGAGTGAAGGGCTCCGTGGCTAGCGGCCGCAATGCCCAGCAAGCCAAGCCAGCTGTCT
CGCGTGTCGGCAGTGCGCGCCGCGGCGCTGCATCGACCACGCCAGTCGCGACCGTGCCCG
GCGTGCAGGCGCAGCGTTCCGCCCCTGCCAGCCGCGCTCGCGCAGTGATTGTTCGCGCGG
ACCAGCGTGGCGCCGGCGAGGACGGCATGCGGCTTGACCACACCGGCGAGGTGCCGTTCA
AGAAGATTCTGTGCGCTAACCGCGGTGAAATCGCCATCCGCATCTTCCGCGCGGGCACTG
AGCTGGGCCTGCGCACGGTGGCTGTGTACTCGCCTGCGGACCGGCTGCAGCCGCACCGCT
ACAAGGCGGACGAGGCCTACTGCGTGGGCACCGCCGACATGCAGCCGGTGAGCTGCTACC
TGGACATGGACGCCATCATCAAGATCGCCAAGGAGGCGGAGGTGGACGCCATCCACCCCG
GCTACGGCTTCCTGTCCGAGAACGCCGCCTTTGCGCGCAAGTGCGCGGAGGCGGGCATCG
TGTTCATCGGCCCCAAGCCGGAGACCATCGAGGCGATGGGTGACAAGACCGCCGCCCGCC
GCGCCGCTGTGGAGTGCGGCGTGTCCATTGTGCCCGGCACCAACAACCCGCTGTCGTCGC
CCGACGAGGCGCGCGAGTTCGCGGCCAAGTACGGCTACCCCGTTATCCTGAAGGCGGCCA
TGGGCGGCGGCGGCCGCGGCATGCGCGTGGTGCGCCACGAGAGCGAGATGTCGGACGCCT
TCATCCGCGCCTCCAACGAGGCCCGCTCCGCCTTTGGCGACGGCCGCATGTTTGTGGAGA
AGTACGTGGAGGAGCCGCGCCACATTGAGATCCAGATCATCGCCGACCACTACGGCAACG
TGGTGCACCTGTACGAGCGCGACTGCTCCGTGCAGCGCCGCCACCAGAAGGTGGTGGAGG
TGGCGCCCGCGCCCAAGCTGCCCAACAGCACCCGCAAGGCGCTGTACGACGACGCGGTGA
AGCTGGCGCGGCACGTGGGCTACCGCAACGCCGGCACTGTGGAGTTCATGGTGGACAAGG
ACGGCAAGCACTACTTCCTGGAGGTCAACCCGCGCGTGCAGGTGGAGCACACCATCACGG
AGGAGATCACGGGTGTGGACATCGTGCAGAGCCAGATCAAGATTGCCGGCGGCGCCAGCC
TGACCAGCCTGGGCCTGGGCACGCAGGCGGACGTGCCGCCCGTGTACGGCTTCGCCATCC
AGTGCCGCGTCACCTCGGAGGACCCCGAGCAGAACTTCCAGCCCGACACCGGCCGCCTGG
AGGCCTACCGCATGCCCGGCGGCCCCGGCATCCGCATGGACGGCGCCGTGACCACCGGCA
ACGTGATCAGCCGCTACTACGACTCCATGCTGGCCAAGGTGATTGCCAGCGCGCCCACCT
TCAAGATGGCCACGCAGAAGATGCAGCGCGCGCTGGCGGAGTTCCAGATCCGCGGCATCA
AGACCAACATCCCCTTCCTGGAGAACGTGATGCGCCACCCCGACTTCCTGTCCGGCGAGG
CCACCACCTTCTTCATCGAGCAGCACCAGCGCGAGCTGTTCAACTTTGAGCGCCACGGCT
CGCTGCGCTCCTCCAAGCTGCTCACCTACCTGGCGGACATGGTGGTGAACGGCCCCGACC
ACCCGGGTGCCATCGGCGCGCCCCCCTCCAAGTTCGTGCCCTCCCCCCTGGCCATCCCGG
ACGAGCTGGTGGGCAACCTGAGCGGCCCCGGCTGGCGCGACGTGCTGCAGCGCGAGGGGC
CGGACGGCTGGGCCAAGGCGGTGCGCGCGCACAAGGGCGTGCTCATCACAGACACCACCA
TGCGTGACGCGCACCAGTCGCTGCTGGCCACCCGCATGCGCACGCACGACATGCTCAAGG
CCGCGCCCGCCACCGCCGCCATCCTGAGCCAGGCCGGCTCGCTGGAGATGTGGGGCGGCG
CCACCTTTGACGTGTCGCTGCGCTTCCTGCACGAGTGCCCCTGGCGCCGCCTGGAGCGCC
TGCGCGAGCTCATCCCCAACGTGCCGTTCCAGATGCTGTTCCGCGGCGCCAACGCGGTGG
GCTACACCAGCTACCCCGACAACGTGGTGCGCGCCTTCGTGAGCGAGGCGGTGCGCTCGG
GCGTGGACATCTTCCGCATCTTCGACTCGCTCAACTACGTGGACAACCTGCGCTTCGGCA
TGGACGCCGTGCGCGACGCGGGCGGTGTGGTGGAGGCGACGCTGTGCTACACCGGCGACA
TCACCAACCCCAAGAGCAAGTACCAGCTGGACTACTACCTGGACCTGGCGGAGAAGCTGG
TGGAGCACGGCTGCCACGCACTGGCCATCAAGGACATGGCCGGCCTGCTGAAGCCGCGTG
CCGCCACCATCCTGGTGGGGGCGCTGCGCCAGCGCTTCCCCAACACCGTCATCCACGTGC
ACACACACGACTCCGCGGGCACGGGTGTGGCCACCCAGCTGGCCGCCGCGGCCGCCGGCG
CCGACATCGTGGACTGCTGCGTGGACAGCATGTCGGGCCTGACCAGCCAGCCCAGCATGG
GCGCCATCGTGAACGCGCTGCACGGCACGCCGCTGGACACCGGCATCAACCCGCGCCACC
TGCTGCCGCTGTTCAACTACTGGGAGTCCACTCGCGAGCTGTACGCGCCCTTCGAGTCCA
ACATGAAGGCTGTGAGCAGTGACGTGTACGTGCACGAGATGCCGGGCGGCCAGTACACCA
ACCTCAAGTTCCAGGCCATGAGCCTGGGCCTGGGCGAGGAGTGGTCCAACATCTGCACCG
CATACGCCTCGGCCAACCGCGCCCTGGGAGACATCGTCAAGGTGACCCCCAGCTCCAAGG
TGGTAGGCGACCTGGCCCAGTTCATGGTGCAGAACGGGCTGGACGAGCACACGCTGGTGG
AGCGCGCCGAGAACCTGTCCTTCCCCAGCTCAGTCGTGGAGTTCATGCAGGGCTACCTGG
GCCAGCCGTCCTTCGGCTTCCCGGAGCCTCTGCGCAGCCGCGTGCTCAAGGGCAAGCACA
CCATCGAGGGCCGCCCCGGCGCCAGCCTGGGCGCCATGGACCTGGCGGGCCTGGAGTACC
GCCTCAAGGAGAAGTACGGCGCAGGCGCCATCAGCCAGCGCGACGTGCTGTCCGCGGCGC
TGTACCCCAAGGTGTTTGACGAGTACATGACGCACGTGCTCAAGTACAGCGACCTCATCG
AGAAGCTGCCCACGCGCGCCTTCCTGACGCCTCTGGAGGAGGACGAGGAGGTGGAGTTTG
AGATCGCCAAGGGTGTGGCCGCCAACATCAAGTACAAGGCGGTGGGCGAGCTGCAGCCGA
ACGGCAAGCGCGAGGTGTTCTTTGAGGCCAACGGCGTGCCGCGTGTGGTGGAGGTGGGCG
ACAAGAAGGCGGAGCAGGTCATGGGCAAGAAGGCGGTGCGCGAGAAGGCCGACCTGGCGG
TGCTGGGCAGCGTGGGCGCGCCCATGGCCGGAACCATCATCGAGGTGTCGGTGAAGACCG
GCGCCATGGTGAAGCCGGGCCAGCAGCTGGTAGTGATGAACGCCATGAAGATGGAGACGG
CCATCTGCGCGCCGGTGTCGGGCGTGATCACGCAGGTGGCGGTGGAGAAGAACGACGCGC
TGGACGCCGGCGACCTGGTGGTGTACATCGACACCACCGCCGTGGGCGCGGTGGAGGACC
CGCTGTCGTCCGGCAGCGACGACGACGACGAGGTGCAGCCCGAGGGCGGCAAGAAGGAGC
CGGCGCTGGCGGCGTAAGCTGGAGGGGGGAATCGGCGGGAGGAGGAGGAGCTTGAGGAGG
AGCAGCTGGGGGAAGGGGAAAGGGCGGCGTGTTGTGTGGGGTAGCAGGCGCGAGCGGGCG
CGAGTGGGTAAATGGCAAGACCTTGTCGCGTGCGACCGCGTGCGGCTGGCCGCGTGCGTC
GTGCGCTGGGTACTGCCGTTGGGGGTGCGATCCGTTTGTTTGGCGGGTTAGGGTCCGCAC
CGCGAGCTGCCGCGCTTCCATGTCAGCGCTTCTTGAAAGGGTCTTGGGGTCATGCTGTGT
GAGCCTGTGTACATTTGTGTGACATCTTGTGGTGAAGCAGGGCGGGCATTGTATGTGTGT
GCGTCAGACATTGTTACGGATGGCGGTATTTGCGCCCGCAAGAGTTTGCCGCCCCGACGA
CGGGGACCGGCTGAGGCTAGCATGCATGGGCGAAGGTAGCAGGGCTGGAGCCCTAGGTGC
AAGGCAGGAAGCAGTTCAGGGCCTTGATTGCGCCCAACTAGCGACCATAGTAAGGAGAAG
GAGTTGCAGCGGCACTTGCAGCAGTTGGTCTGGGGTGTGGACCTGATTGAATCAAGGCAG
ATCTGCGTGTGTTGGCTACCGGCGTGGCTGCGTGCCGCCCCCTGGGTTTTGCGCCCCTCG
CAAGTATTCTGCGAGCCTGCTGCGCACTGGGCAGTTGGCTGCTGAAGATGACGACGGTGA
CAGGCGGCAAGACAGCGCTTGTCATAACATGCTCAAGCTTGTGCCCTTAACTGAAAGCAC
GGGGCATGCTTTGTCAGCTGCGGAGTAAGGGTACACAGGCGGATTTCGCCTCCGGGGTTG
TACGGTTAACTGGCTGTTGTACCAGTAAGGACTGAGGTGTCGTGCTGGTAATGCAGGGTC
CAAAAGGCGCATGGCGCCAACATGTCGGGCGC
>comp3412_c0_seq1
ACCAGAACTATCAGGATATGCCGCGTCTTACTATTCCCTGTTACAACCGCAGAAACCTGC
ATTCCGCACCGTCTTCCCCTCCGAACAGCGCGTTGTTTATTCGGCTGCATGATGGATGAT
ATAAGGCAAGGACTTGCGCAGAATGATTGGAGCCTTGTTGCCATACTGAGCAGAGGGGCG
TTGGCTTGAGACGTAGGGGCGGTTTCTTCAATTTAAGCTCGGCCTGGCTCGGCCCGTCGT
GGGGAGCTGTGACACGCCTCTCGGCGGTGCGCCGAGGTCTCGTGGCGGATGGCTTCCAAC
GGTGCCACCTGCGGCTCTATCAATAGCATTCGATATATACATTATTAGGTATCGATAAAC
CGAGTAGAACTCGCGACCCTCGCAAACATCGCGTAAGAACCAGCAGACCTATGGAATCTT
TCATCGAGCTTAACGTCGTGTAGTATAGTGTTACCCGAACTTTGGCAACAAGTTTGGCCT
TAGGGCGTGCAAGCGGCGCGTTGGTGGAGTGGAGCAAATGGCTCGACTTTCTTGCTTCGA
CCCGGTCTTGGACTTCCTCTTTCGATTCAGGCCTGTACAGCAATTTATTGTGCTGTACAA
GAAGAATGCCTTGGTTGCGTGGCGCAACCGACGTGCCACGGCACTGCGCATCATCGCGCC
CTTCCTCTTCCTGCTTCTGGCGCTGCTAATTGACCGCGCCCTGCAAGCGAATGACAGCAA
CAACACCGACTTTCAGAACGTGCCGAACCCCACGGCATCACCCATTGGCGGGATTCCGAA
ATGCACGGAGGACATCTTCATCGGCAACCGGGCGTGCATAGAGGTGCTGTATCAGCCCTC
GCCCAACCCCATGATCGACGCCATCATGTCCAACGTTAAGAAAAACAACCCGGTGGCCAT
CACGGTCCAGGGCTTCCCCAACCGCACCGCCATCCAGACCTACCTGTACGACAACCCCGA
CACCGTCATCAGCGCCGTACACTTTGAGTTCACAGGCAGTACACTGGAGGGTTTCATCTT
GCAGACCAACACCACGACCAAGTACTTCAAGGGCACCTTCCAGAACCCCAACACGTTCGT
GCAGCTGCCGCTGCAGTCGGCGGTGCACCGCGAGATCGCGCGCTACCAGATTGCCAACAG
CGGGGTCTCCAACGCCACCGGCCTGGCCGCGGCGCTCAACCTGGAGACGTCGCTCAAGGA
GTTTGCGCATCCCACCATCGCGACGGTGTCGGTGCTGGGTCAGGTGCTGGGCCCCTTCGT
GTTCGCGGCCTGCATGTTCAGCTTCGTCATCCAGATCAGCACCGTGGTGGCGGAGAAGGA
GCTGGGGCTCAAGCAGGCCCTCCGCACCATGGGCATGTCCGACACCGCCTACTGGAGCAG
CTGGGGGCTGTGGGAAGTGACGCTGGCCTTCGTGGTGGCCAACTCCATCTGCATCTACGG
ACTCATCCTGCAGTTCGACCTATTCCTGCACAACAACTACGGCCTGCTGTTCTTCCTGTT
CTTCCTGTTCCAGCTGGCCATGTCCTCGCTGGCTCTGCTGCTGGCCGCCTTCATCCGCCG
CACCCAGGTGGCCGTGTACCTGGGCTTCACCATCTTCATCGTGGGCTGGATCATGCAGAC
GGTGGTGCTGTTCGGCGTGCCCTACACGCCCGACTACTACAAGACCGCCGGCAGCGCCGT
CACCATCATCTTCTCGCTGCTGCCCTGGGACCTGCTGGCCAAGGGGTTCCAGGACCTGGG
CGCAGCCACCGTGGGCACCAACCCGGGCCTGGATTGGACGGACCGCTCGCGCTACTGCCA
GAACATCGCCAACCCCGACGACCAGCCGCCGTACAACCCGCGGCAGGAGTACCGCAGCTA
CGAGTGCGTGATGAGCCTCAACACCATCTACGGCATCTTCATCGCGCTGTGGCTCGGCTA
CTTCGTTCTGGCCGTCTACTTTGACAACATCGTGCCCAACGAGTTCGGCGTCAGCAAGCC
CTTCTACTACTTCCTGGACCCCGGCTACTGGTTCGCGTCCTGGGGCCGCAAGCACAACAG
CCTCAAGGCTGTGGAGAGGAGCCTGCAGCAGCAGGCCGGCGGCGGCCGCGGCTTCGGCTC
GGCCCGCCTGCCGCCGCCCATCCCACCCGGGCAGCTGGATGAGGACGTCAAGGCGGAGGA
GGACAAGATCCAGGCGCTGCTGCAGCACCGCACGGGCGCGGGCTCGGGCGCCATGGCCCT
CCAGTCGGTGGGCACCGGCGGCGCGCGGCCCAACGCTGTGGAGGTGTACGGCCTGACCAA
GCTGTACAAGGGCAGCAGCGGCTGCTGCGGCTCCACTCTCAAGTGCTGCTCCTGCTGCGA
CTGCTGCAGCTGCGAGAAGACCGATGACTTCTGGGCCATCAAGGGCTCCTGGTTCTCAAT
CGAACAGGGCCAGCTGTTCTGCCTGCTGGGCCCCAACGGCGCCGGCAAGACCACCACCAT
CAACTGCCTCACCGGCGCCATCCCGCCCACCGGCGGCGAGGCGCTGGTGTACGAGGAGCC
CATCAGCAACGCCGGCGGGCTGGACCGCATTCGCGCGCAGATGGGCGTGTGCCCCCAGTT
TGACATCCTGTGGAACGAGCTCACGGGCGCCGAGCACCTGTCCATCTACGGCCACGTCAA
GGGGCTGCCCTGGCGCAAGGTGGCGGAGGAGGAGGAGGCGCTGCTGGACAAGGTCAAGCT
GACGTACGCGGCGGGCCAGCGCGCGGGCTCCTACAGCGGCGGCATGAAGCGGCGGCTGAG
TGTGGCCATTGCGCTGCTGGGCGACCCGCGCATCGTGTACCTGGACGAGCCCACCACCGG
CATGGACCCCATCTCCCGCCGCTACGTGTGGGACATCATCCAAGAGGCCAAGCCCGGCCG
CGCCATCGTGCTCACCACCCACTCCATGGAGGAGGCCGACATCCTGGGCGACCGCATCGC
AATCATGGCGCGCGGCAAGCTGCGCTGCATTGGCACCTCACTGCGCCTCAAGCAGCGCTT
CGGATCCGGTTACACGCTCGCCGTGTCCGTCACCGCCGCCGCCTCGGGTCAGTCGGCTTA
CCCAGTCAGCCAGTACGGCGCCGACGGCGAGCCCAGCACGCCCGCCGTGATCGAGCGGCG
CGTGGCGGGCGTGAAGCGCTTCTTCGCGGAGCGGCTGGGCCTGGCGGCACCGGTGGAGGA
GAGCAAGGCCTACATGGTGTACCGCGTGGACAGGGACCGCGAGCCGCAGCTCAACGGCTT
CCTCAAGGAGCTGGAGGCCCATCGCGACACGCTGGGCATCACAGACGTGCAGCTGAGCCT
GACCAGCCTGGAGGAGGTGTTCCTCAACATCGCGCGCGCCGCCGAAGTGGAGGCCGCCGC
CAGCAGCGGCAACACCGAGGTCACGCACGTGCTGGACGACGGCAGCCGCCTCAAGATCCC
CGTGGGCGCCGAGCTGGTGGGACACCCCACCACCGGCGCCGCCTACCGCGTGCGATGGGG
CACCGACGAGGCCGGCCGCCTGATCATCATGGACTGCACGGAGCTGCCGCCAGGCTCCCC
CGAGGCCGCAGGCCTGCAGGCTGCCGCCGCCGCCGGAGGGCAGGTGATGGGCGTGCCGGC
AGGCGGCGTGCCGCCGACGGGCCCGGGCGCGTACGTGCCGCCGATGCCCGTGGCGCCACC
GGTGGCGCCGTCGCCGGCGCTTGCGGCGGGTCACTTCCCCGGCCACCCGGCGGTGCCCAT
GAGCGGCGAGCACGGCATCGGCGGGGCGGTGGGAGGCAACGGCCTGTCGCCGGGCGGTGC
GCCCAGCCCTGGTGGGACGCCGGCCATGTACCCGGGCTACAACCCCAGCCCAGTGGACTC
CCGCAACTGAGGTGTTGGCCTTGTGGCACTGAGAAGCAAGCAGCAACAGCCGCAGCAGCA
GCAGCAGTAGTAGCGCGGCCTGGCCTAGGGAAGAAATCCTGAGACTGGCGGTGCCGGTGC
GAGAGGGCGGAGGGCTTACTTGATGTGGATGTCGACACTGATGAGAGGATGTGTGCGTCA
TAGAGTTTTCCTGTGAACAACGGCAACTGGCGGTTTACCTAAGGCGACATTGGGATCCGT
GGTTCATGGGAGTTAGGAAGTGGCATTGCACGTGTGAATCAAAGGGAGGATGCGCGAGCG
CGAGGATGCGCGTGCGACTTGCACTCCTTTAGTCATCCATTGCGTGTGCGTGAGGGTTCC
GTTGGTGTCGTACAGTATGTGCTGGCTGGAGGGGGCTGCCGCACCCTTGTGAGTTGTGAC
CCATGAGGTGACCCCGTAGTACCTGCAGTGATTCCTGGCGACAGCGCTCACAGGTGGAGC
TAGCTAGAACTCAACAGGTTCTTGTGAGGTCCGGCGCTTGCGCTGCCGAGTGCGCTAGGT
TTAGGGAACATGGAGGGTGGGGCGACAGCGTTCACAAGAAGTCCACGGGGTGTAGTGACT
AGTGAGGGTCCGGCGCTTGCGCCGCCGAGTGCGCTGTAACAGAGAGGATCGTGGGTTGGC
GATTGGAGGGTGTTGAGCGGAGCTGGCTAGAACTCCACAGGTTCTTTCTTGAGGGTCCGC
TGGGGAATTAAGGAGCATGGAGGGTAGGGCCCAGCCCTGCCTCGAGCAGGGGTCGCTCGT
GAGTAGTGTCTTTTGACAGCTGGCCAAAGCTTTGAGCGGGTGATGTCGTATGTAGGTCGG
TGCGTGATGCCATCAGCCGTTGTCCCGTGCACACCCATGCCATGCGGGCGTCAGCCCTTG
TGCACATGTCCCAGGCTGTGCGATGTAACGGCATCCACGCTAAAAAAAAA
>comp3309_c0_seq1
ATGCCTACCACTATGCAGTTGCTGCTGTCACTCCAATAACGTCCAACCCTGGTAGAGCTT
TAGCTCTACGCTCACCACACTGGTACCCTGGCCTGATCAGGCGCCGAGGTGCCCATTTGG
TAACAGTTGGGTTTCCCGGAATACGCAAGTATATGACCCCCGCCTCGGCGCCGACGACGG
CCACACACACACCCATCAGCAACACAATTGGCACAGCGGTCCCGACGTGGGAGCGGGCGG
AATGCGCGAGACAGCGCGGAACGGCGGTGCCGCACAGGCGCGGCGGTTGACACCACTTTG
GCCAGGGGGGCCCTTGTTGCGCTCGTGTACGCACGCCCACACGTGCCACACCACAATCAC
AATATATTTCCAAGCGGCTGAATATTGGGGCGGGCGACAAGGTGGTGGTGCCAACCGCCG
GCCCAGCTTGGCCGACTTCACCCCACCACCGCACGCACACACACGTCCGCCCAGGCCAAC
TAACAACGGGATATTTTCACACATAATTCGCCGAGTGCGCAACACTATGCAGCAGTATGC
CTGATATTAACAGCGACTTGGCAGCTCGCTGTTGGGGGCATGTGGGGTAGGGGGGTAGGA
TACGTGCCGACACCGCTCACCCAACCTTAACACACGCCGCCGCCCCCGCCTCCCACGGAA
ACTGCCACGCCCACACTGCACGCCGCGCACACTGTACGTACAGATATGCAGCACAAAGAA
ATGTGGGAGTGCACGTAGGGGATGGAAGGGGGGGCATGCATAGCATGCATGGTACCCTCA
TGTACCCTAGCCCCTACCTGGGCCCCTACCTGCCTACCTACCGCAGTTGCTGCCTACCCC
CCTTTCTGCCTGCATGCCTACCACTATGCAGTTGCTGCTGTCACTCCAATAACGTCCAAC
CCTGGTAGAGCTTTAGCTCTACGCTCACCACACTGGTACCCTGGCCTGATCAGGCGCCGA
GGTGCCCATTTGGTAACAGTTGGGTTTCCCGGAATACGCAAGTATATGACCCCCGCCTCG
GCGCCGACGACGGCCACACACACACCCATCAGCAACACAATTGGCACAGCGGTCCCGACG
TGGGAGCGGGCGGAATGCGCGAGACAGCGCGGAACGGCGGTGCCGCACAGGCGCGGCGGT
TGACACCACTTTGGCCAGGGGGGCCCTTGTTGCGCTCGTGTACGCACGCCCACACGTGCC
ACACCACAATCACAATATATTTCCAAGCGGCTGAATATTGGGGCGGGCGACAAGGTGGTG
GTGCCAACCGCCGGCCCAGCTTGGCCGACTTCACCCCACCACCGCACGCACACACACGTC
CGCCCAGGCCAACTAACAACGGGATATTTTCACACATAATTCGCCGAGTGCGCAACACTA
TGCAGCAGTATGCCTGATATTAACAGCGACTTGGCAGCTCGCTGTTGGGGGCATGTGGGG
TAGGGGGGTAGGATACGTGCCGACACCGCTCACCCAACCTTAACACACGCCGCCGCCCCC
GCCTCCCACGGAAACTGCCACGCCCACACTGCACGCCGCGCACACTGTACGTACAGATAT
GCAGCACAAAGAAATGTGGGAGTGCACGTAGGGGATGGAAGGGGGGGCATGCATAGCATG
CATGGTACCCTCATGTACCCTAGCCCCTACCTGGGCCCCTACTACCCGCCTACCCCCGCC
CCTTCCTGCCTACCCGCGCTTCCCGCCTGCATGCCTACCACTATGCTCTTGCAAGTATCA
CTTCAACAACATCCAATCATACATCCCACCGCTCATGTTCACGGCGCGGCAATCGCGCCA
CCACAGACCGCACACAGGACCCTGGAAGATGAGCAGGCACCAGCATCACGCTCGCTAATG
CAATACGCCTTCCTGCCAAACCGTCGACACGCACACATTTTATATATTACGTAGTTTGTA
TATTTCATAAACTTCAATTAACAAATTAAGTTACAAGCTGACACGACCCACCAACGGGAC
TCAAACTTGAACTGCGCCATTCGTCCGCCAATTCCTGTTCGGCAAATTCCATTCACACTC
GCGAAGCTTACAATAAACATGTGAGATGCCTCGGACATCTAAAAGTGGGCCCGCGCCCAA
AAAACACAAAGTTGAACATGCCCACTATGATAAGCCGCAGCTAGCTCGCTGCCTTCAAAC
CATATTGCGGCATCATGGGCTAGCATGGTGGGGCCACTGGATGGACCTGGCGCGCGAGCT
GTGGCTCATGCCCGGCATCGCGCAACATTACAACAGCCCGCAGCATATCGCTGACTGGCT
TTCGCGGCAGAGCAAACCAGGCAGCGGATTCGAGGACATGGTGCTGTCGCCGCTGCTGGC
AGAGGAGCAGGCGCAGGCGCGTGCCAAACCCGCTGACCCCCACCTCGGCGGCCTACCCGG
CGCGGCAGGTGTCAGCGCCGGCGCAACAACCAGCACAGGTGCCGGAGCTGCAGGTGTGCA
CATTACGGACGACCAAATGCTCATTGCGCTGGCCGACATCCTGCAGCACAGCGTGTGCGT
GTGGGGCGAGTGGACCAGCCTGGCAGATGCCCTGCTCCCTTACTTCAGCAACAGCACTGT
GTCAGATGAACAGCTACACAGCATTCTGTACAAGTACTTGCACCACCATCACATACGGTT
GGAGGTGCAGCTGCAGGACCAGGGCATCAGCACCGGCAACGTGCTGGAGGCAGTAGCAGC
AGCACTGCGGGACGTTCTGGCACACCACCCACACCTCTGGGGCCACTGGAAGGTGCTGGC
GGCGGTGTTGTTGGACACGGGCACGCTGCCCACCTTCCTCACGGCCAGATCGCTGTGCAC
CGTGCTGGAAGAGCACAATGGCATCCTGCAGCGCATCTTGCTAGAGCAGCAGGTGCCACA
CAAACGCTCACGCCAGCGCTCAGGCAGCGCAGCGGGCGGTGGTGAAGGTGAGCAGCATGA
CGGCGGTGACAGCAGCAGTGATGATGAGGGGCTGGGCGGAGGCGAGCACCGCTGGTATGA
CACTGGCGGCGGCGGGGGCGGCGGCGGCGGCGACCGCGGCGGGCGCGGCGGCGCGGCACC
CGCCCAGGGCAGCTTCGTGCGGCTCATCCTGGAGAAGCCCTTTGGCTCCGACCTGGCCAG
CAGCGAGGCTCTGGCCAACTCCATTGGCGCCCACTGGCCGGAGGAGCAGCTGTACCGCAT
CGACCACTACCTGGGCAAGGAGCTGGTGCAGAACATGTTGATGCTGCGCTTCGCCAACCC
CATCTTCTCCGCCTTCTTCAACCGCCACTACATCTCAAACATCCAGATCACGTTCAAGGA
GCCGTTCGGCACTGAGGGCCGCGGCGGCTACTTCGACTCGTACGGCATCATCCGCGACGT
CATCCAGAACCACCTGGCGCAGGTTCTGGCGCTGCTGACCATGGAGGCGCCTGTGAGCCT
GCACCCGGACGACATCCGAGACGAGAAGGTCAAGGTGCTGCGCTGCATCGCGCCCGCGGG
CCTGGCCGACTGCGTGCTGGGGCAGTACGCCGCAGACAAGGGCCAGCCCGGGTACCTGGA
CGACCCCACGGTGAACCCCGGCAGCCGCACTCCCACCTTCGCGGCGGTGCGTGTGTTCGT
GCGCAATGAGCGCTGGGACGGCGTGCCCATCATCATCAAGGCCGGCAAGGCGCTCAACGA
GAGGCTGGCGGCGGTGCGCATCCAGCTGCGCACGCCGCCCGCCTCCATCTTCGGGCCGCT
GGACCACATGCGCAACGAGCTGGTGGTGCGCTTCCAGCCTGGTGAGGCCATCTATGCCAA
GATGGTTGTGAAGAAGCCGGGCCTGGAGATGGACTTTGAGATGAGCGAGCTGGACCTGTC
ATACCCGGAGCGGTACAAGGGCGTGGTGATCCCGGACGCCTACGAGCGCCTCATCCTGGA
CTGCATCCGGGGCGACCAACAGCACTTCGTCCGCCGCGATGAGCTGCGGGCGGCCTGGGC
CATCTTCACGCCGCTGCTGCACGCCATCGACGCCGGCGCGGTGCCCCTGCACCCCTACCC
CTACGGCTCCCGCGGCCCGGCTGCGGTGGACCAGTTCATCACCGACAGCGGCTACGTGCG
CACCGAGTACAGCTGGCAGCAGTCACACCCCAGCCAACACTCGCAGGCACCGGCGCAGGC
GGCGGCGGCGGGTGCGGCGGCGGGCAATGGCGCTGGAGTCGAAGGCGTGGCCGCGGGCGC
AGCACCAGCACCAGCAGGCAAGCTGTGAAGGCACAAGGTGGATCTTATGTGTGGAAGTTA
GGGAAATCATGGACGTTTCAGCCTTTCATGGCAGCCAAGCAGCGCAATCAGTTGTGCTTG
CACACGAGGAGATGCTTGCACACGGCTGTTGGTACATGCGCAGTCGTGCGCCTGTTGTGA
TAGAGCTTAATCGTAGCTTTGAGTTGGTGGGTTTGCATTTGGAGGTGCATTTAGACTTGT
GAGGCAGGCGATATGTGTCAGGGCAGGACTCACGTGACGGGGGTCTACATGCTCCGGCCT
AACGAGTAGGTGCCATCACTATCAAAAGGAGTCACAGCGTGGAGTCACAATGATGCAGTG
CAGGTATGCGGGCATGGCATGCGAGCACGGAAGGCACTGCGGGTTTGGGTTGCTTGTTGA
TTTGGCAAGTCATAAGGAATGACTGCGTATACTGCCTGCGGCCTGTGTCAGGCATTGTTG
GTAGTGGCTGCAACTTGCGGGTGAAGGCACCGGACCGGCAGCTCTCGTGGGAGCAGGTCC
CCGTGGCTGGGGGTCGCACGGGTGCAGCACGGGGGGGG
>comp2625_c0_seq7
CCAGCGCCCCCACGACGCTGGCTGCTGACGCCGCTGCTGCGGCCGGCGGTAGTCAGCTTG
TGCGGCCCGACCCGCCCTCGCTGCGTGTGCTGGAGCCGCTCATGGGGCGCGGCGGGCGCG
GCTCCATGGACATCGAGGTGGTTGAGGATGACGACATGTCGGACCTGTTCGATGAGGAGG
ACATGGAGTTTGTCAACAAGGGCCCCGCGCTCAAGAGCAAGGGCAAGAAGGGAGCCAAGC
GGAAGGAGAAGGTGACTGCCGAGATGAAGCGCGAGGCTCGGCGGCAGCGTGAGGCCAGCC
GCATGGAGAAGGCGGCGCTGAGGCGGCGGGACAAGGAGGAGATCTTCGAGGTCGGCGATG
AGGGCATGTCGCTGCACGACCTGGCGCAGCTGCTGCAGGTGGACGAGAGCGACATTGTCC
GCTCGCTGTTCATGAAGGGCATCGCCATGTCTATGGGCCAGCAGCTGGACAAGAACACGG
TCAAGGTGGTTGCCGCCGAGTACGAGGTGGTTGTGGTGGACAAGGAGGCGACGTCGGTCA
CGGACGCCGCCAAGAAGCGCACCGAGTTCGTCACGGAGGAGGACATTGAGGACCTGGCGC
CGCGCCCGCCCGTGGTGACGGTGATGGGGCACGTGGACCACGGCAAGACCAGCCTGCTGG
ACTACATCCGCAAGGCGCGAGTGGCGGCGGGCGAGGCGGGAGGCATCACGCAGGCCATCG
GCGCCTACAACACGGAGGTGGAGGTGGAGGGCGAGGTCAAGACCATCTGCTTCCTGGACA
CGCCCGGACACGAGGCGTTCAGCGCCATGCGCGCGCGCGGAGCACAGGTGACGGACATGG
CCATCATCATTGTGGCGGCGGACGACGGCGTGAGGCCGCAGACCCGGGAGGCGGTGGCGC
ACGCGCAGGCTGCGGGGGTGCCCATCGTGGTTGCCATCAACAAGATCGACAAGCCGGGCG
CGGACGTGGACCGGGTCAAGCAGGAGCTGCTGGAGCTGAACCTGGTGCCGGAGGAGTGGG
GCGGCAGCACGCCCATGTGCCCCGTCAGCGCCAAGAAGGGCACGGGCGTGCAGGACCTGC
TCACACAGCTGCTGTGGCTGGCCGAGGAGAAGAGCCTCATGTCCAACCCGCTGCGCCCCG
CCCGCGGCACCGTCATTGAGGCCAACCTGGACAAGAAGAAGGGCCCCATCGCAACACTGC
TGGTGCAGGCCGGCACGCTCCGCCCCGGCGACATCGTGCGCGCGGGCGCCTCCTACGGCA
AGGTGCGCTCGCTCACCAACGACCTGGGCCGCCCGCTCGTGGACGCCGGCCCCTCCATCG
CCGTGCAGCTGACGGGTCTGAACAGCGTGCCTGCCGCCGGCGAGGAGTTCGAGGTGTACC
CCACCGAGCAGGCGGCGCGCAACGCGGCCATGGAGTTCGAGGACAAGCTCAAGCTCCAGC
GCATGATCGACATGAGCGGCGGCGGCAGCATGGTGACTCTGGCCTCGCTGGCCACGGTGG
ACGAGGACCAGGAGGCGCTGCAGCGGCTCAACCTCATCATCAAGGCCGACACCAGCGGCA
TGGTTGAGGCCATCAAGGCGGCGCTGGCCATGCTGCCGCAGCAGTCGGTGGTGCTGCGCT
TCCTGCTCAGCGGCGCCGGCGACCTCAACGTGTCGGACGTGGACCTGGCGGCGGCCAGCG
GCGGCATGGTGCTGGCCTTCAACCTGGAGCCCGATGAGGCAGTGTCCAGCCACGCCAAGC
GGCTGGGCGTCAACGTCAAGAGCTACAAGATCATCTACGAGCTCATCGACGACGTCAAGG
CCGCCATGGAGGGCAAACTCAAGCTGGTGGAGGAGCGCGTGCCGCAGGGCACGGCTGTGG
TGAAGGCGGTGTTCGGCACCGGCAAGAAGCGCGTGGCGGGCTGCGCGGTGACGGAGGGCA
AGCTGACCAAGAGCGGATACGTCACCGTCAGGCGCGGCAGCGGCAAGAACGCCGTGGTGG
TGTACGAGGGCAAGCTGTCCTCCCTGCGCCGCGTCAAGGACATTGTGGAGGAGGTGTCGG
CGGGCCTGGAGTGCGGCGCCGGCTGCGACGGCTTCACGGAGTGGGCCGAGGGCGACAACC
TGGAGTGCTACCTGCTGGTCACCAAGAGCCGCCGCCTGGAGGAGGCGCGCGCCACCACCG
CGGTGGACGTCAGCACGCTGGCGTGAGGCGATGGGGCGTGGGGAGGGGGTTAGCTGGGTG
GGTAAAGGAGGCGGAGGAGGAGGAGGAGGCGGGGGTGTCGCGCCACAGAGCCGCCAGCTG
CTGCCGGGCGGGGCCGCGGAGCAGCGGGGCCAGCGGCACCACCTTGGCGTTGCGGGCGGC
CGCCGGCCCCACCAGTCGCGGGTTGAGCCGCTCCACCGCCCCCGCAAGGCCCAGCACCGC
CTGCAGCACGTCTCCCCCCGCGGTGTCGTCCGCCAGGCGGCCAAAGTACACCCACTCCTG
CATGCGCTGCATCTCGCCCATCAGCTTGTACAGCAGGTCCTCCGCCGGGCCGCCGCCGCC
GCCCATCATGCCGCCGCCGCCGCCCGCACTGCGCCCCGCCAGTCCGTTCATCCACACCAG
TGGCGCCCGGCTGCAGTCCTCCGCGTCCTCACCCGCCTGGCCTGCGGGGGTGGGCGGCGG
CGCTGTCACCAGGCCGCGGCCCTGCAGCCAGGCGGCGGTGTCGGTCAGGGCCATGCCCAC
CTCCGCCGCATAGCCCGATCCCTCCTGCAGCATGGTCAGTGCGTCCGCAGCGCTCTTGCG
CGCCGCGGCCTTGGCTCGGGCCCCCGGCGGCGGGCTGCGTGCGGCGGCGGCCCAGGCGGC
CTTGAAGGCGGCCTCCACCGCCGAGCCCGGGTCCTGAGCCTCGCCCGAGCCGACCAGCTC
CGCCACCTTGCCCCACAGCCTCCAGGCCGCGGGGCCGCCGAACGCCTCGCGCAGAGTGGC
GAAGGCGCGGCCGAAGCGCTCACTTGCGTCCATGTCCTCCCACGCCGGCGCCTGTGTGGC
TCCTGTCAGGTGCGGGTAGCGGCGCGATGTGGCCAGGCGGCCCTGCACCGCCGGCAGCTC
AAACACAACACCAAACCTCAGCGGGTACCCGCCCTGCCACATCTGCTCCACCGCCGCCGC
CAGCTGCAGCGAGGCGGCACACAGCGGCTGCGCCACCAGCACCGCAGTGAACATGTTGCG
ACCCAGCGGCTTCAGCCTGCCGGGGTACACGCTGAGCAGCTCATTGACACTGCGGCCGAA
GCGCTGGTACTTGGCGTCCTTGTCCAGGTTGTTGAGCCAGGTCACGTGCTTGTCCATGGT
GCTGGCACTGCCCAGGCTCAGTCGCGGCTCCGACTCCACACCGCCGCCGCCACCGGCCGC
CGCGCCCGCGCCCTCCTCCGCCCGCAGCGCCATCACCGTCGCCGCCACGTCACCGGGCAG
GCCCAGCCCGCCGGCAGTAGCAGCGGTAGCAGTGCTGGCAGTAGCAGTGCTGGCAGTAGC
AGCAGCAGTAGCAGGTGCGGGGGCGGGTGGCGACACTAGCGCATCCCGCAGCCGCATTTC
GGCTCGCAGGCGGCCTAGGAAGCCGTAGTAGTCCAGGCTGTTGACGTCCACGGCCAGGCC
GTTGAGCAGCAGCAGGTTGGCGCCGGCGCTGAGGCCCGCCGCCTGGTTGGAGGCCACCGC
CGAGCGCAGAGAGCCGTTCACAGGCTGTCGGCTGAGGCTGGACACCAGTCCCGGGAAGTT
GCCTGCCACCTCGGCCAGCAGTGCCAGCGGGTCGGAGCTGCCCAGCACACGCTGGGCGGC
GGCCAGGCCCACGTCAGCCAGGTCCCACACCTTGAGTGAGCCGGAGCCGTCGGCGTCGTC
CTCCGCCGCCGTCAGCAGCTGGTCGCGCAGCGTCAGCAGCTCCTGGCGCAGTGTGGGCTT
CCTGGCTGCAAGCACGTCAAGCCGGAAGCCGCGAACCACCGCGGCCTCGCCCGAGCCCAG
CGCGTCAGAGCCGCCCGCGCCGCTGTCCGCCGCCGCCTCCTTGTCCTTGTTGCCCTTGTC
GTCCAGCGCGCTGTACTCGGTGTTCTTCAGCGCCGCCTCCACGCCCCAGCCCGGCAGCAG
CAGCGGCCCGCCCGCGCCCGAGGCGGCGCAGCCGGCGGCGGACTCGCAGTGGGGCTGCAG
CAGCGGCCGGAACACGTACGTGGCCCGCCCCGCCTCCGCCGCCGCCCTCAGCGCCGCATG
CAGCGGGCCGAAGCAGCCCAGGCCCGGGCTGCCGTACAGCACTGCCGCAGGCGCCGTGCT
ACTGCCGGTGCTGCTGCTGTGGCTACTGCTCCCGGCGGCGGTGCCGTCTCGGTGTCGGCG
GCGAGTGGCACGGTGTGGGCAGCCACCAGCAGCTTCCACGCATCCGCCGGGTCCAGGCAG
CACCCACCGCCTCCCCCTCCTCCTTCTCCTCTCCCTCCTCCAGCTCCTTCTCTTTCTTGT
CCTCCTTCTGCTCCTGCCGCCTCCCTGGCCGCCTCTCTGACCGCCGCCTGCGAGGCGGGC
GGCAGCTGGCGGAAGCCGTTGAGCGCCATGCTGGCCGCCTCGTCCGTCGGCAGCACGTAG
CCGCCCAGCACACCCAACACAGCGCTGTGCTTGATGGCGGCCGCAGCCTCCAGCCCCAGG
CCCTGGCCCAAGCCTGGGCCCAACCCCGGGCCTACAGCCTCAGACGCGGGCCGCCTGGAG
CAGCTGCTGCCGCGCGGGCGCACGTGCAGCAGCTCCAGGCGCCCGGCCGGCAGAGGCGCG
TCGCTGCGGCCCGCCTCCCCC
>comp4039_c0_seq1
GGCCCAGCCGCCAGGGCAGCCTGCCCGGACCGCTGGCGTCGGCGCCGTCCACGAACGGGG
CGCTGCCGGACCCGGACGTGATGGATGAGGTGGCGGAGCTGCAGGCGCTGCTGGCCAAGC
GCAGTTCGGACCTGGAGAAGGAGAAGGAGGCGCACGCGCGCAGCCGGCGCGAGCTGGCGG
AGGCGGCGGCGCGGGTGGGCGACGAGGCCTGGGTGCCCTCCACCCGCACCTACGCGCTTA
TGCAGCAGCAGGCGGCTGCGCTGGGCGAGGCTCTGGCGGTGCGGTCGCGCGAGCTGGAGG
CGCTGGCCCGCGAGCGCGACGAGGCCATGCAGCAGGCGGAGGGCCGGGCCAGCCTGGCGG
CGGCCGAGGCCGCCGCCCGCTCTAAGCTGACGGTCCTGGAGCGCTCCTTCCGCGAGCTGC
AGTTCGGCAAGGCCGAGGCCGACCGCGCCCGGGCCGAGGCGGAGCGGGCGCTGCAGGCGG
AGCGGGCTCGCGGCGGGTCGGTGAAGACGGTGTCGGAGCTGCAGGCGCTGGTGGGCAGCC
TGCAGGCACAAGTGGCGGGGCTGCAGAAGCGGGACAAGCTGGAAAAGGCCTCGCAGGAGC
GGCTGGACGCATGCGCGAAGGAGGTGGTGGAGGCGGCAGCGGCGGCGGCCAAGAAGGACC
GCGAGCTGCAGAGGGCCAAGGACAAGCTGCGCAAGCGGGAGAGCGAGGTGGAGGAGGCCC
GCAAGCGGGAGGCGGCGCTCAAGGAGGCCATCGCGGACCTGCGGGCGTTTGTAGACGTGA
CGACGGTGTACTGCAACGACCCGCGGGACGTGGTGGCGCTGCGGGCGGCGGAGCAGGTGC
TCAAGTCGCAGGTGGCGGACCTCAAGCAGCAGCTGCAGGGGCACGCACTGCACGGGACCA
TCCGCGAGCTGGCGGCTGCGGAGAAGGCGGCGCGCGCTGCGGCGGAGGGCGCGGCGGCGG
AGGCGGACGAGGCGCGGCTGGCGGTGGCGGCGGCGCAGCGGCAGGCGGCGGAGGTGGCGG
CGCAGTTGGCGCACAGCCGGAGCGAGATCGAGCTGTACACGCAGGAAATCGAGGCCATGG
CCTCCGCCTACGAGGAGCTGCAGGCCCAGAACGGGCGGCTGGTGGCGCTGCTGGCGGACA
AGGACGAGGCCACAAACGCGGTGGTGGCGGAGCGGCTCAAGCTGTCCCAGGAGGTGCCGC
AGCTAACGGAGGCCGCCGCCGCCGCGCGCGCCGAGGCGGAGCGGCTGCAGCGCGAGGTGG
CGGAGGCGGCGGGGGTGCGCGAGGCGCTGGAGCGGGACCTGGCGCGACTGGCGGGCGAGC
TGGCACAGGCCAAGGAGCAGCTGCGGGCGGGCACCCTCAAAATCGAGGCGGCGTCACTAG
AGGTGAAGCGGCGCGAGGACGCGCTGGCGGCGCTGCAGCAGCAGCTGGAGGGCGCGGCGC
GGCAGGTGGACCTGAAGCGACAGGCGCTGGAGGAGGCGGACCAGAAGCATGTCAAGGAGA
AGAGCAAGCGACAGCGCGTGGAGGAGGAGGTCAAGTCGCTGCAGGGCAAGGTGGAGAAGC
TGAAGAAGGCCGCCACGCCCTCGGGCGCAGCCAGAGAGCTGCAGGAGGAGGTGGACGCCA
TGCGTCAGTTGCTCAACTGCAACGTGTGCCACGAGCGCCAGAAGAACCGCATCATCACCA
AGTGCTGTCACGTGTTCTGTGACGTGTGCATTGACCGCACCCTCACTGCGCGCAACCGCA
AGTGCCCGGGCTGCGGCATCGTGTTCGCCAAGGGTGACATTAAAACCTTCTTCTTCACCT
GATTCAGCCACTGCTCATTGTACGATACGTGTTGGCGACCGGAGCGACGTGTGAAAAAGA
AAAGGCATTCTCTGAGTCGCAGACTGTTTCGCGTGTATGCTGATGATGTGATGGGCTCGG
CTCTTCAAATGGTTTGGCGAGGCTTGCTCTGTTACCGCCAGGGCTCTTTATGCAGGGGTT
GAGAAGCAGGAGCGGCGGAGCATGTGCAGGGGGGGCGATGACGGCGCTTGCCGCGCTTTG
TCACGCGGCGCGTTGGCTGGCGGTATGGGCGAGGGCTGCTGCGCGCAGCCGGGCTGAGGC
AGTGCTGCTGTGAACTCTGGGGCCCGTACCGTAGTGCCGCGGCAGGAAAGCGGACAGTGT
TAACGGACGAACGTGGCTGAGCAGTCGGCGACCGTGTTCAGTCCCTTGGGACTGGAACTG
GACTGGGAGCACCACACGCCTCCTGTCCGGGCTGAACAGGGCGCCCCAAAACCGCACGCT
TCAGGATATGATTGCTGGTTCGCTTGCATGGGGTGGTGATGCGGTCAGGATCCGGCTGGC
AATGCCGATGGCCGGTGCAAGGCAGGCCCTCGTGTGATGCACGGGCCAATGTGTCCATGA
CGTGTCAATGGCGAGGTTTCAAGAGCCCCGTCGCGTTTGTTGCAGCTTGGTAACGTGATG
TGCCTACAAGTGGTGCAATTGTGCAGTGTCAGCAGAAAGCTTGCCTGGGCCTTGGGGCTG
GGGGCTGCGGTGCCGCGTGTACGGCAGACAGCGTTTGGCTTCGGCGCGGCACGCGCGCAA
GGGGAGTGCGCCCGCTGTCGCGGCGAGGCTTACGTGCATTTGGTATATGGCTGCTGGGTG
CTGGCCGATGGCTGCTGGGTGGCTGCTGGGCGCAGGGGTGCAACAGTTTGCCCGGGCCAG
GACATGCGCCTGGGATGCCGTGCGTGCTAGGTGGAGGCAGGTTGTCGATCGTTGTTACAG
ATTGGTTGTGCGCAGATCCAGTCCCGCAACGAGACTCAGGCAACTAGTGAGCCGTGGAGA
CCCGTCGCGTCTTGCCTGCCGGTATCGCCTGCGGATGTGCGGGAGGGAGGCAGGCTCTAG
TCGAAGCGGGCAGTGTAGGAACTGCTGAGGGCCGACACTGCTGCAGAGTGCACTAGTACA
GGCTAGACTTAGAGGGGGCCATAATGCGCTGATGCAGTACCGGTGATACCGTACACGGCG
ACGTTCGCTTGCGCGGCGCGCCAGGGGTGGTGGTGCTGGTGCTGCCTTGACGCGGGGTGT
GCCTACCTGTGCCGAGCGCCTCTGGGCGTGATGCTCGCCGCGACCGCGATTCTTGCTTTG
GTTGGTGCCATGGAGAACAGCAGAAGGACTCATGGCGGCGATGGGATGCATCTAATGCGG
CATCTGCAAAAGGAGCCGCCACACCGGGCCACACCAATGCGACGATGCTCTCTGGCTTTC
AGAAGCGCTCGCGGTGTCCTTCGTAAATGCCTCACATGGCGTAAAGCGCGTACGGTGGAT
CCTAGATAGGCACCTGCCCGCTGCGCAACGTTGGTGTGTGTGTGTGCTTTGCAACAGCCG
GGCACAACACAAGCGTACATGCAGACAGTGGTGCGGATGTGTACGAACGTGTGCTCGAGC
ATGTAGACAGGGGCGCAGGCGTGTCCTTGCCTAGTTAGTAAGACGGACTATAAGACTGCC
ATGTGCGCGGGTGCCACGGAACTGCGTTGCGCTTTGGGGGGGAGGGGGGCCACGTTTGTG
TCTGATGATGATAATGCGTTACAGGGTTGGAAGTGTGCATTCCTGAACCTGTAACGACAC
TAACTGAGCCAGTGCGTGTCTGTGTGGCATTGCATTGACTGTGGAATGGATGGGTGGACG
AATGAAGCGCTTTAGTGACTTGCCTCAAGTGGCAATCCTTCAGTTGGGCGAGCAACCTTG
CCTGCTGAGTGTCTGTGTTACACGAGTGTGCGCAAGGGAAGAAACACGCAGCACTGTGTA
GGCGACAAGTGCCTGTAAGTGTGTGTGTTGAAGGGACGGGCAGTGCTCAGGGTGTTATCC
CTGGGCGAAGGTGGCGGCAGACGGGTTACGTGGAACCATTTACCCCAATACCCGGAGACG
ATGACAAGGCCGCGGTGTCTGTCGGGTGGAAGTAACACCGGACCGTGGCGGCGAGGACAG
AAGTGCAGCACCAATTGCGTTGTACAGTTCGCAGTTACCGGTAACGCAAGTGTCGTGCAT
ACTTCTGGTTGCGACCGCACTCGCGCGCGGGCCGTGTGTGAGCCTTGGGATCCAACCGCA
ATGCTTGGATTCGGTATCCCCATTGGCATGCCTTCCTTCATTGCGCGTGGGCCGAACTGT
GCTGGCATTGCCTGCCTGATGATTCGCGCTTGCCGTGCGATGGATGGCGTGGTGCAGCCA
AGGATTATGAAGTGCCTATGGTAGGCATTGCTGTTCGGTGGGGCTGTGACCAAAAGCGCC
ATACCCCCAGTCCCCCGCCAAATATTTGCGCGTGAAACAGTCGTGTGACTAGCTTGTGGA
GTAACGGGGCTGCCCTGGAATCGTCTGATGTCGCTGGGGGCACACTAGGACTGTATGAGG
ACGTTCACAAGTGCTGTAACCGCGGTTACCTTGTGTGCTGCAGAACTCAATCAACTGCTC
AGGCACGCGCTAACTCTGGTGACGGCCTTGAGTCTTGTGAGCGGGAAAGCTTGAGTCCTG
ACGGGGCTTGAGGGAAGGGGGATACTTGGGTTGATGGCTTGCGCTGACAAGGTGTGTCGC
CCGAAGTATGAGCCCTTGGGTGTCCCTCATCGTGGTGGTAGCGAAGAGGGAACGGCCAGC
TACGCCCTTGTGTTGACCTGAAGGTGAATAACGCGGTCACTACATTGTCACGATAAGGTA
TGCATGTTA
>comp1197_c0_seq3
CGATGTCAAGTTAACGGCAGCATCTCTGACAACTCATACACAAATTTTTCACAGACAAAT
ATTCAAGAGTAGCTACGAGACTGCTTCAGCTGTCGCAAACGCAGAATTAGCGTACCGCCA
TTACTGTGTTACAAAATGGGCAGCTCTTGACTAAGTCTTTCTACTATTGGGTTCACCGGA
GACAATCTTTGTCCTGAGTGACTGAGACAGTTTGCCAGGGTTAGCACAAACGTGGAGATG
GCCAATTCTAGTAGCTACCAACTGTGCTTATGACAATAACAAGCATGGTGGAGTTGTTGA
CGGCTCGGGCCTGCGCGCTCTGCCTTGCATACTTTGTTGCGATGTTTGCAGCAGCGGCGA
CGAGTAGCGCGAGCCCGGCTGTCAAGTATGTGAGCGAACGGGAGGGCTGGCAGCGGGCCT
GGACGCACGAAGCCATGGAACCCATGTACAACGCCAGCCTGTATCCCGACCTGGCGGTGT
TCGCGGGCCGCATCCGGCTGCTGAGCGGGCTGGGCATCGCCAACCAGCTGCGTCGCTACC
ACATGAACAGCAGCCGCGTCAAGAGGGGCACGGCGGTGGTGGTCGTGCGCGGCGGCAGGG
TGACGGGCCTGACCTTTGAGGACTTCAACCCGGCCTTCCGGATACGGCTGGACTCTGTGG
TGCGAGAGCTGCAGCGGCACCAGGACGCCGGCCACATCACACTGCCCGACTCCGTGTTCA
TACTCAACACGCGGGACGTGCCCGTGTGCTCACTGGGCTACTGCCTGGTGCCCATGTTCA
GTCCGGTCAAGGAGGTCCGGCCCGGCGGCAAGTCGTACAACGAGGACTTGCTGGTGCCGC
ACCTTGCCTACCCGGCCGATGAGCTGGTGGAGGTGGAGCCGGCGGACAAGATTCCCCGCG
CCGGCATTGCCATCCACGCGGACGAGCCGGCGGGCAGCGAGGGCTCCTGCCGCTGGTTCG
TGCGCAAGTTCGCGCGGGCCGGCGGCGCCGCGGCCCAATGGATCGACGTGTTGGAAGCCG
GCGAGCTGATCAAGCAGCAGGTGCAGGTGCTGGCGGCAGGCGGGGCAGCAGCAGCAGCCG
GAGGAGGAGGAGGAGCCGGAGCAGGAGCAGGAGGTGAAGCAGGAGGAGCTGCAGGCGGCG
CAGCAGGAGCAGGAGGGGGTTGCCGCGGCAGAGGGCCAGGAGCAGGCGGAGGCGGAGGCA
GGCAACGCGGAGGCGCAGGAGCCGGCAGCAGCGGAGGGGCAACAGGGCCCGGAGGCGGAG
CCAGCTGGCCAAGTGCAGCAGGCAGACCAGGGCCCCTCCGAGCCCGCAGGTGCCGCCGCG
CCGGACGGCGTGGAGGCCGCCATGGACGCAGCCAACGCCGACGCCGCTGGCGCCGTCAAG
GTCAAGGCCGAGCCGGGCACGGAGGAGGGCGCCCAGCAGCCCCCGCAGCAGCAGCAGCAG
CTGGGCGCTGCGGCCGTGAAGGCGGAGGTGAAGCGCGAGCCGGCCTCTGGTGCGCCGCGT
GCCCTCCCCGCGGCTCCTGTCAAGCGCGCGCCGGTGTGGGTCAACGCCGACTACGACCCG
CCCACCGCCTACCTGCCGGGCGGCGACCTGGCGCCGCCCCACTACGGCCCGCTGCCCAAG
CGCCCACGCAGCCCCGAGCCGCCCTCACGCTACTTCCGTCGCCAGGACGACGACGCCGGG
CCCAGCGGCCGGGACCGCGAGCGCGAACGCGAGCGTGAACGCGAGAACCGCGCCACCCGC
CGCGAGCGGGAGCGGGAGCGCGAGCGGGAGCGCGAACGCGAGCGGGAGCGGGAGCGGGAG
CGGCGCATGGGGCTGGCGGCCGTCAAGTTCGAGGCAACGCCGCCGCCACCGCCCGGATTG
CTTGCTGGCATGCCGCCCATCGACGGCGTCGGCCTGGGCCCGATGAGCGGCGTGATGCTA
GACGGCATGCGCACCGGGCTGGACTCGGACGCGGTGCTGGTGGGCGGCACGGGCGGCGAC
GACGACGACGGCGACTTCTACCTGGACGGCGGCGGCGGCGGCGACAGCGACGAGGAGGAG
CAGCGTGGTGGCGGCGGCGGCGGCGGCGCTGGCGGCCGGGCTGCCGCGGCTGACGATCTG
CGATCTGTCGTACAACCGAGTGGGCAGCGAGGCGGCGGTGGCGGCGCTGCTGGCGGCGCC
GGGGCTGCAGACGCTGCTGCTGGCGGGGAACCCCATGGTGGCGACCACGCGGCCCGGCGC
CGTCGCCTCGACCAAGATCGTGTTGGCAGCTCCCGGCGCGCCGCCGCCAAAACCAACCGT
CGCCGCCTCGCTAACCGCCCGTTTCGCGCGCATCCCGGACGCGCCCGCCAAGGCGCAAAC
CGCCACGCTGGCGGCGGCGGCCGCCGCCGCCAGCGTGGCGGTTTGCGCCTTGGCGGGCGC
GTCCGGGATGCGCGCGAAACGGGCGGTTAGCGAGGCGGCGACGGTTGGTTTTGGCGGCGG
CGCGCCGGGAGCTGCCAACACGATCTTGGTCGAGGCGACGGCGCCGGGCCGCGTGGTCGC
CACCATGGGGTTCCCCGCCAGCAGCAGCGTCTGCAGCCCCGGCGCCGCCAGCAGCGCCGC
CACCGCCGCCTCGCTGCCCACTCGGTTGTACGACAGATCGCAGATCGTCAGCCGCGGCAG
CCCGGCCGCCAGCGCCGCCGCCGCCGCCGCCACCACGCTGCTCCTCCTCGTCGCTGTCGC
CGCCGCCGCCGCCGTCCAGGTAGAAGTCGCCGTCGTCGTCGTCGCCGCCCGTGCCGCCCA
CCAGCACCGCGTCCGAGTCCAGCCCGGTGCGCATGCCGTCTAGCATCACGCCGCTCATCG
GGCCCAGGCCGACGCCGTCGATGGGCGGCATGCCAGCAAGCAATCCGGGCGGTGGCGGCG
GCGTTGCCTCGAACTTGACGGCCGCCAGCCCCATGCGCCGCTCCCGCTCCCGCTCCCGCT
CGCGTTCGCGCTCCCGCTCGCGCTCCCGCTCCCGCTCGCGGCGGGTGGCGCGGTTCTCGC
GTTCACGCTCGCGTTCGCGCTCGCGGTCCCGGCCGCTGGGCCCGGCGTCGTCGTCCTGGC
GACGGAAGTAGCGTGAGGGCGGCTCGGGGCTGCGTGGGCGCTTGGGCAGCGGGCCGTAGT
GGGGCGGCGCCAGGTCGCCGCCCGGCAGGTAGGCGGTGGGCGGGTCGTAGTCGGCGTTGA
CCCACACCGGCGCGCGCTTGACAGGAGCCGCGGGGAGGGCACGCGGCGCACCAGAGGCCG
GCTCGCGCTTCACCTCCGCCTTCACGGCCGCAGCGCCCAGCTGCTGCTGCTGCTGCGGGG
GCTGCTGGGCGCCCTCCTCCGTGCCCGGCTCGGCCTTGACCTTGACGGCGCCAGCGGCGT
CGGCGTTGGCTGCGTCCATGGCGGCCTCCACGCCGTCCGGCGCGGCGGCACCTGCGGGCT
CGGAGGGGCCCTGGTCTGCCTGCTGCACTTGGCCAGCTGGCTCCGCCTCCGGGCCCTGTT
GCCCCTCCGCTGCTGCCGGCTCCTGCGCCTCCGCGTTGCCTGCCTCCGCCTCCGCCTGCT
CCTGGCCCTCTGCCGCGGCAACCCCCTCCTGCTCCTGCTGCGCCGCCTGCAGCTCCTCCT
GCTTCACCTCCTGCTCCTGCTCCGGCTCCTCCTCCTCCTCCGGCTGCTGCTGCTGCCCCG
CCTGCCGCCAGCACCTGCACCTGCTGCTTGATCAGCTCGCCGGCTTCCAACACGTCGATC
CATTGGGCCGCGGCGCCGCCGGCCCGCGCGAACTTGCGCACGAACCAGCGGCAGGAGCCC
TCGCTGCCCGCCGGCTCGTCCGCGTGGATGGCAATGCCGGCGCGGGGAATCTTGTCCGCC
GGCTCCACCTCCACCAGCTCATCGGCCGGGTAGGCAAGGTGCGGCACCAGCAAGTCCTCG
TTGTACGACTTGCCGCCGGGCCGGACCTCCTTGACCGGACTGAACATGGGCACCAGGCAG
TAGCCCAGTGAGCACACGGGCACGTCCCGCGTGTTGAGTATGAACACGGAGTCGGGCAGT
GTGATGTGGCCGGCGTCCTGGTGCCGCTGCAGCTCTCGCACCACAGAGTCCAGCCGTATC
CGGAAGGCCGGGTTGAAGTCCTCAAAGGTCAGGCCCGTCACCCTGCCGCCGCGCACGACC
ACCACCGCCGTGCCCCTCTTGACGCGGCTGCTGTTCATGTGGTAGCGACGCAGCTGGTTG
GCGATGCCCAGCCCGCTCAGCAGCCGGATGCGGCCCGCGAACACCGCCAGGTCGGGATAC
AGGCTGGCGTTGTACATGGGTTCCATGGCTTCGTGCGTCCAGGCCCGCTGCCAGCCCTCC
CGTTCGCTCACATACTTGACAGCCGGGCTCGCGCTACTCGTCGCCGCTGCTGCAAACATC
GCAACAAAGTATGCAAGGCAGAGCGCGCAGGCCCGAGCCGTCAACAACTCCACCATGCTT
GTTATTGTCATAAGCACAGTTGGTAGCTACTAGAATTGGCCATCTCCACGTTTGTGCTAA
CCCTGGCAAACTGTCTCAGTCACTCAGGACAAAGATTGTCTCCGGTGAACCCAATAGTAG
AAAGACTTAGTCAAGAGCTGCCCATTTTGTAACACAGTAATGGCGGTACGCTAATTCTGC
GTTTGCGACAGCTGAAGCAGTCTCGTAGCTACTCTTGAATATTTGTCTGTGAAAAAT
>comp3440_c0_seq1
TGTGGCAGTGCCAACTGTGAGCCGTGAGTTGGCGGGCTCGCGCACCGCGTGCATAGATCG
CATGCAAACTGCGCGCATAGCACACAATTACGTGCAATTACTACTTGGACTAGGAGCATC
AGTAGGGCGTTCGACAGCTGAAGAACGGCTTGCGAAACCCGAATCTTCCAGCTGAGCGCC
TCTCGCTCGCTTTAATTTGCCAGCAGCAGCTGCGAGGGGTCCCGGCCGCGAGTTGACATG
GAGGTCGACAGCTCAGCGCTGGGCGCGGCCAACACGGGCTGTTATAACTATGTGGTCACA
GCGCACAAGCCCACTGCGGTCACGCAGTCGGTGGTCGCGAACTTCACTGGCCCCAACGAC
ATCAACCTCATCACGGCGTGCTGCACACGGTTGGAGATCCGCACGCTCGGCGCACAGGGC
CTGGTGGCCGTGCTGGATGTGCCAATCTACGGCAACGTCAGCTCGCTGCAGGCGTTTCGG
CCGCGGGACCTGCAGACAGACCTGCTGTTCATCCTGACGGAGAAGTACAAGTTCTGTGTG
CTGCAATACGACAGCGCCAAAGGCCAGCTGGTGACACGCTCCAACGGCGACGTGGCCGAC
CGCACTGGCCGCCCCACCGACAACGGCCAGCTGGGCTTCGTGGACCCGGCCTGCCGCGTC
ATCGGACTGCACCTGTACGACGGCATGCTCAAGGTGATTCCCATGGACGAGCGCACTGGT
GCGCTGAGTGAGGCCTACAACGTGCGGCTTGAGGAGCTGTGTGTGCTGGACATGGCATGG
CTGGCGCCCACAAGCAAGGGTTCCGCCGCCGGCCCCAGCGGCTCGTCTGCCGCCGCGGCC
TCGGGGCGGCCGCTGCTGTGTGTGCTGCACCAGGACCCCAAGGGCGCGCGCCACGTCAAG
ACGTACGAGGCGGCGCTGGCGGCCAAGGAGCTGGTGGAGGGCCCCTGGCAGCAGCAGCAC
GTGGACGCGGGCGCAGGCATCCTCATCCCCGTGCCTGCGCCTCTGGGTGGCGTGGTGGTG
GTGGGCGAGAATGTGTTGAGCTACTGCGGCGGGCCGGGCGCGGGCCCGGGCGGAGGAGCC
CCCGTGTCGGCGCCACTGCGGCAGACCATCATCACGGCCTGGTGCCCTGTGGACCCGGAC
GGGTCGCGCTACCTGCTGGGCGACCGGCTGGGGGGGCTGCACCTGCTGGTGCTGGCACAC
GACGGCGCCGGCCGTGTCAGTGGGCTGCGAGTGGAGCCGCTAGGCCACACCTCCACGCCC
TCCTGCCTGTCCTACCTGGACAGCGGCCTCACGTTCGTGGGCAGCCGCAGCGGCGACTGC
CAACTGGTGCGCATCAGCCCCACACCAGTCAACCAGCCGGCACCCATGGAGGAGGACAGT
GAGGCGGCAGGTGCCGCTGCCGCCGCCGCGGCAGCGGCAGCCGCCGCCGAGCCGCCGTCT
TATGTGGAGCTGGTGGACAGCTTCCCGAACCTGGGTCCCATCCTGGACTTTGTGGTGATG
GATCTGGAGCGCCAGGGGCAGGGGCAGCTGGTGACTTGCAGCGGCGTGGATGGGGACGGC
AGCCTGCGCGTCATCCGCAACGGCATCGGCATCAACCGCCAGGCGACGGTGGAGCTGGCG
GGAATCAAGGGCGTGTGGTCGCTGCGGGCCCACTACGGCGATGAGCACGACGCCTACCTG
GTCCTCACCTTTGTGGGCGAGACACGCCTGCTGGCGCTGAACGCCGAGGAGGAGCTGGAC
GAGGCGGAGATCCCCGGCTTTGACGCCGCCGCCCAGACGCTGTGGTGTGGCAACACCGCC
TGCGACCACCTGCTGCAGGTGACTAGCTCCTCGGTGCGGCTGGTGGACAGCAGCAGCCTG
GCACTGGTGTCGGAGTGGCGCCCGCCCGCGGGCTTCTCCATCAACGTCGCGGCGGGCAGC
CCCACACAGGTGGTGGTGGCCACGGGCGGCGGACACCTGGTGTACCTGGAGGTGCAGGCG
CAGGCGGGCGGCGCGGCGGTGGTGGAGGTGGCCAACGTGACCCTGGACTCGGAGGTGGCG
TGTGTGGACGTGTCGCCGCTGCTGCTCACCGCCGGACCAGGCTTGGCACCCGCCGGCCCC
ACCGACTCGGGCAGCAGTGCGGAGCGCTCGGGCCTCGTGGCTGTGGGGCGGTGGGACCAG
ACGCTGCAGCTGCTGGCGGTGCCGGGCCTGACGCCGCTGAGCGTCACGCCGCTGGGCGGC
GAGGTCATCCCGCGCTCGGTGCTGTGTGTGGGCCTGGAGGGCGTGCCGTACTGCATGGTG
GGGCTGGGCGACGGCGCGCTGCACACGTGGCGGCTGGAGCCAGCCACGGGCGCTCTGACG
GACCGCAAGCGCGTAGTCCTGGGCACCAAGCCCATCACCCTCCGCACCTTCCGAACCGCT
GCCGCCGCGGCGGCCGCAGCCGGCGGCGACAATGGCGGCGCGCGCGGCGGCGGCGGCGGC
GGTGTTAGCGTCTTTGCCGCAAGCGATCGGCCGACGGTGGTGTACTCGTCCAACCGCAAG
CTTATGTACAGCAACCTTAACGAAAATGACGTGGCGCATCTGTCGTCCTTCCATGCCGCC
GCGTTCCCGCACTCGCTGGCCGTGGCCTCGGAGGCGGCACTCACCATCGGCACCGCTGAC
CAGCTGCAGAAGCTGCACGTGCGCACTGTGGTTCTGGGCGAGCAGCCGCGGCGCATCGCG
CACCACGAGGCGGGCCGACTGCTGGGAGTGCTGACGCAGCGCGTGGACCCCGACGGCGAG
GAGCGCGGTCAGCTGCGGCTGCTGGACGACACCACCTTTGACGTGGTGGCCTCCTACGGC
CTGGCGCCCGGCGAGATGCCGTGCAGCCTGGCGGCCTGGCCGCGCGGCCTGCCCGGCAGC
GAGGGTGCGGCCGGCGGCTCCGCCGCCGGTGCGGCCGCCGCAGGCGCCACAGCCGCCGCA
GGCGGCTCCGCCTCTGCCGCCTCCGCCGCCGGCCCCGCCACGTTTATTGTGGGCACGGTG
CTGCTGCGGCCCGACGAGCCCGAGCCCAGCCGCGGCCGCATCCTAGTTCTGGAGTACTTG
CCGGGTGGCGCCGGCGGCGCGGCGGCGGGCGGCGGCGCGGTGCGGCTGGTGACGGAGAAG
GAGGTCAAGGGCGCGGCGTACAACGTGAGGCCGTTCGCGGGGGACAAGATCCTCGCATCC
GTGAACAACAAGGTGACGGTGTACCGCTGGGTGGTGCGCGAGGGCAGCGGCGGGCCGGGC
GGCTGCGGCGCGTACGAGCTGGCCTCGGAGTGCCATCACCTGGGCAACGTGCTGGCGCTG
TACCTGGCGGCGCGGGGCGGGCTGGTGGTGGTGGGCGACCTCATGCGGTCCGTGTCGCTA
CTGTCGTACAACGCCGAGCAGGGGGTGCTGGAGCACCGAGCCGCAGACTACAACAGCGGC
TGGACCACCGCCGTGGAGATTTTGGATGACGACAACTACATCGCAGCCGATAACCACTGC
AACCTCTACGTGGTGCGGCGCAACGCCGACTCCGCCACCGACGAGGAGCGCGCGCGGCTG
CAGGTGGTGGGCGAGTTCCACACCGGCACCTTCATCAACCAGATGCGCAACGGCTCGCTG
GTGATGCGCCTGCCCGACAGCGAGCACGCCGGCCTGCCGCCGCCGCTGCTGTTTGCCGGC
ACGGACGGGCGGCTGGGCGTCGTGGCGCGGCTGCCGCCGGCGCTGTACGAGTGGGCCACC
AAGCTGCAGACCGCGATGCGCTCAGTGGTTCGTGGCGTGGGTGGTCTAGACCACGAGCAG
TGGCGCGCCTTCGCCAATGACAGGCGCTGCGGCGAGGCGCGCGGCTTCGTGGACGGCGAC
CTGATTGAGTCGCTGCTGGACCTGCCGCCCGAGGACGTGGCTCGTGTGGCTACGGTGATG
GGTCCCGAGGTGACGGCGGAGGAGCTCACACGGCGCGTGGAGGACTTGGCGCGGGCGCTG
CATTGAGAGCGCCGGCGTCACAGGTGCTACAGTCCAGGCGCGTGCGCTTCTGCGCGGTGA
AGACTGCACTCGCGTGGACGAGATGAGGTCGCAGTCTTACTCCGAGCGGGTGTTCAGCTA
GAGTTTGTGCGGGTACGATGGATGTTAATGAGGATAGTGCGGGATGCATCATTTGGCACG
ACTGACCCGAAGTGGCCATGTATGCAGCTGGCAGGTGACTCTTGAGTTGCCCTGTTCCGT
GCTCTGTTGCTGGGCCGCCTTCCCGATTGCTACCTTCACGGCAACGAATACCGGTATCTG
GGTGTGCAAAGCGCGTGTAGCTCTGACGAAGGACTGCGCCGTCCGCTAGATGAAGCATTA
ATGCAAAGCATAGTGTCTCGAAACTCGCTGTGACCCGAGCTGCTCTGAGCTCGGCCTTGA
TGAGCAAGGGCGCCCACGCCCCAGAGGTGGCCGCTGTAGTAGGACAGTCGGAAAAAGACA
CATCTAGATGCCCCAGGGCGCCGTCCGCGGGGTTATATACTTGTGTGTCGTAGAACTTCC
GTGTTCCGCCCACAGAGGCTGCCATCCATCTGAAGGCACAATTGGCTCGGTCCTCTTTCT
TCAGTTACAAGGGCAGGGACGTCAGCTCTTCCCCTCCAGCCC
>comp3148_c0_seq1
GCAACTGGGGTTTGAGCTTGGAGCACTGAAAGCAAAACCTGCGAAACTCCTGCTGCAAAC
GATTGGCCTCGCGTGTGATAGTCCTCAGATTTCCAACGCTTTACACACACGTTTTCTTTG
AGTGTATCGAACCTCTGAGTGGTCGGCTTCAACACTGCAACATCCAGCGCAGCGGTCCAG
GGGCTTTTAGACAAGCGCGCTTCCTTACTACCAGAGCAGCTGCACCTCGCGATCACCATT
GCTGGGGTGTGGCAAAAATGACTGTGCCGAGCGTGCCAGGCCAGTCCTCTGGCGCACGCG
AACATCGCCCCGGTCACCATCAGCGGGACCTCAGGCGCAGCTTTGATGCGTCAGGGAGCG
CTCATCATGCCGAGGCCCCGACCAGCAGCGCAGCTCAGGATCAGCGTGGGAAGCACCGGC
GGTGCAGGCTGCGCCAGTGGACACGCCGCTCCCTAGGGCGGACACGGCTGCTGGGCGCGT
TCGCGCCGCCCTGCCTCACCTCCCCACCGCAGCTGGCGCTGCTGCTGGTGCTGCTGCCAG
CGCTGCTGCATCCCATTGAGCTCTCGGTGTCTAGAGCCCTGTACGGAGCCGGGGATGCAG
GGGGTCTAGGCAAAGGCAACGGCGGCGGCGGCGGCGGCGGTGGTGGTGGCGGTGGCCAGG
CGCTGCACCCCAACACCGTGGTGGACGACTATGTGTGGCGCGGCGAGCAGCTGCTTCCCC
TGTCACCTGTGCTGGTCACCATGTGGTACTCTAAGAAGCCCATGACCAAGAAGATGGAGG
AGGATGCTGCATATGACGACGCCGTGGCGGAAGCGGCGGCGCAGCTGGCCAGCGGCAGCA
CCGCCGCGCCACCGCCCCGCCGCTGTACCGCGATCCGCCTGGACCCGGCGCATCCACAGT
ACAGGACGCACCGCTGGCAGCGGCACCGGCGGCCGGTGATCATCCAGCCCATCAGTGAGC
CACCACTCGTGCCCAGCAGCGACGCAGCGTCAGAGGAGAAGGAGGCGTTCGCAGCGTGGG
CGGTGGGCAACTTTGGCGTGTACTACGCCACGCCGCGCCGCCGCATCTACCTGCGCCCCC
ACGAGGGCCAGCCCCCCGACGGCCACCTGCCGCAGCTCCTGTACTGGCCTGAATACCTGG
CGATCAGCAAGGCAGATCCGGCGGACCCAGCCACGCGCAACGACGCGTGCAGCCGCATCG
CGCGCCGATTCCTGCGCAATGCTCAGACGCACGCGCTCAGCCACCTCCGCGGCGCCGCAC
GCCAAGCTGCCTTCGCCGCACAGCACGAAGCCGCCGGCGGCGACCAGGAGGGCGCGCTGT
CGCAGCTCATGCCGGAGCTGGTGATGCCGGACCAGGGGGACGACGAGGGCCGCATCACGG
TGGAGCTGGAGGGCATGGACGAGGAGGAGCTCATACGCCAGCAGCAGGAGCTGGAAGCAG
ACGACCGCGCAGACCAGGAGGAGGAGGAGGATCCAGCGCTGCTGGAACATGCGCTGGACC
CTCAGCACGAGCAGCACCTGCGCGCTGTGTTCCACGCACGGCCATCCGACCGTAACACGG
AGTACGTGATCGGCGCACTCATGCTCCTCCCGCCGCTCTCGCCCGCAGCGTTGGCTGCTG
CAGCTGCCGCCGCAGCGCCGGCAGAGGCCGCAGAGGCTGCAGCCCCAGAGCCCACGCACG
GACCGCAGCCTGCGCCAGCTGCGGGCATACCGCCGCCGCTACCGGCTGGGCTCGGAGGCC
TGGGCAAGTCCAAGCTGCCGGACGCGCCGCTGATCCTGGCCGGCGTGCCTGACGCACAGC
TCACGCGCTTGCAGCGACAGCAGGACAACTACCGCGCTGCCTTTGAGCGGCGGCCGGAGG
ATCTGGTGGACGTGGCGCTCGCGGCGGCAGGCGTGGCGCCTGCTGCCGGCACCGCAACCG
CTGGCGCGCGCGCTCCGTACCTGCGCCTTGTGCGCGGCGACGACGCCACAGTCACAGCCC
GGCTGACCACCTACACACCCAACGGCGTGGCCCTGCCCGAAACCTCGTACGGCGGCCGCA
ACCACCCTCCATACGTGCTCATGCCACTGGGCGAAGTGCCCTCGCCCGAGGACACCGCGG
ACCTGTTCACGCTGTCGCCGGACCAACGCACGCCCTTCCTCCAGCTTGCATACACGTTCC
TGTGCGAGCTGCGCGGCCAGCCAACAGAGCCACTGCGCCTGCTCATCACTGGCGACGCCG
GCACCGGCAAGACGCACATCATCGCCGCGTTCGAGTGGTTCGCCTTCCAGCACCGGGGCT
CCCACCTGGTGCTCGTCGTCAGCTACATGTGGCGTGCCGCTATGAACGTCACCACGCCCA
GCAACATCGCCCTATCCACCACCACCACCTTCGCACTGGGCCGCGTCAAGCACAGCGCTG
TGCAAGGCGCGTCCTTCGGTCACGCCATGTATGGCCCGAACGGACACGCCGCGCTCCGCG
CGCGCACGGAGACGGCGCGGTTCATCTTCATTGAGGAGTACGGCGTGCTGGGCCTGGCGC
ACTTTGCGGATGTGTGCACGCGCATGCAAGACGCAGCACGCCACCAGCGGCCCGACCCCA
CGCCGCTGGACCCCTTCTCGCTGCGCCACCTGCACCTCGCGCTCACGGGCGACCCCCGCC
AACACGTGGCGCCCGGCGCCCTCGCCATGCTCGTGCACCACCCGCCGAAAGGCTCCGCCA
CCTCCCCTGTGGACACTCTGCGCGGCCATGGCCAGGACTTCCTGGCCACCTTCAAGCAGG
TGTACTACCTGCAGCAGCAGCACCGCCGCGACGAGACGCAGGCGGGCGGCCTGGAGCTGG
GCACTGTGGCGCACATGTTCGACGGCCTGGGCAAGGCAACACCGGAGCAGGTGTACGCGG
CGGTGGAGCAGCTGAACCGCCGCGCGCTCACCGCGCAGGCACTGCAGCAGCTCCGCAATC
CACACGTGGTGCTGCTGCGGCACAGCGTGCAGCTGTTCGTCAACCGGCGCCTTGCAGAGC
GCCAGGCGGCAGCCGACGGCCAGCCCATCTACATCTGGCGCAGCCACGACCGCCTGCAGT
CGTACGGCACGGTCCCACCAGCGCTGGCGGCGGAGCTGGAGTTCCTGCCGTGGAACAAGA
CCGCGCACACGCCCACCCTGGGCATGTTCTTCCGCGGCATGGAGTACGCGTTTGGAGACA
GCAAGCTGCCTGGCCTGCACCGCTGCACCAACAACTCCGCGTTCGGCGTGACGCTGGTGC
TGCATGACGACGAGCCGGAGCCCAGCATCGAGCCCGGCGTGCACGTGCTGCAGTACATGC
CCAAGGGCATTGTGGTGCGGCCCGGCGGCCCGCCACTTGGCACCGTGTGCTCGCCAACCG
CGGCCGGCGAGGACATCGTGCCCCGTGACTGCATTCTGGTGCCGCGGGAGACGCACAGCT
TTGAGGTGCTGCACGAGGGTGTGATGGTGTCAGTCACGCGCACTGGCATCCCTCTGCTGG
ACGGCTACGCGGTCACCGACTACGCCGCTCAGGGCGCCAACTTCGGCAGTGCAGACTGGA
TCGCCCACCTCAACATCCCTCACGACGTCTTGCAGGCCGAGCACGGCCGCACACGCACCG
ACAAACGCGCGGGCACCATGTCGCGCGCCTCCATCTTCGTCATCCTCACCCGCTTCCGTG
ACTGGGACTCCCTGCACCTGCTCGCACCCCTGTGGCAGCCCGGAGATGAGGAGGCCAAGC
AGGCCGTGATGACCAAGTTCCTGCAGCTGGCAGCACGCGAGGAGGGCCTGGCGCGGGAGA
TTGAGCGCCTGCAGGCCCTCGCTGCGGAGCAGCGGCAGGTGGTGGCGGCACAGCTGGAGG
AGCTCAGGCGCCGCGCCGCTGCAGGCGCTCTCGCACGTGGGACCACCGCAATGGCGGCCG
CCGCCGCCGCCATGGCCGCCGGCGTGCCCCAGCCGCTGCACACAGCTGCGTAGCCACCCG
CTGTGTCACCACAAAGCAGCCACCAATTGGCGTGGAGAGAGCACATGTGTACGTGCAAGC
TAGGCATGTGCGGGTTTCCAGTTGGGGGTTTCCTGTTGCGGGTTTCCGGGTTGGTGTATT
TCGGTTGATTTTGCATCGAGGTCTGTGTACTTTGCTTCGCAGGATTGTAGGATGATGCAT
ACTTACTGCTCTTGGAACTGTGTGCATGCATTCTGTCTTTCACACTACCATGCATTTTGA
ACTGCACAAGGAACACTGCCTCTCCGCCTTCCTTATGTCCAAGTCCATTTTCCAATGATA
GGACCATGTACGCCGTGATCAGTGGGTCTGTGTGTGATGGTCAGTGGTACCTTCATTCGC
AGAGCGGCACCTTCAGACACCATGAAGTGCCAGGCCTTGGCCATGTACTCCCTGCCCAGA
TGCCAACATAACAGCCACCTAGGTGGCCGTGCTGATGCTATTGGGGCAGGCAAGCTACAG
AACATGTTGCTGACTGACAATTGCACTGCGGCATTCAACCTTCGCCATCCCGTCCGCAAC
GCTCCTCCTCTACGCCTCCCTTGTAATTCTATTCTGCCAAAAAAAAAA
>comp2979_c0_seq1
GGTCAAGATTGCGTCGGCGCCTGCTGGACCCAAGATCACTCCCCGCCTCAACCCCATCCC
GGCGGGCAAGGACCAGCTGGCGCCGGACGCCAAGCCGGCGCCGGTGCCCAAGTACAAGGC
GTGGAAGGACGGCGTGAAGCCGACTGCCGCGTTTGTGCCGCTGGACAAGCTGATGCGTGA
GCGCATCATCTTCATTGACGGCGCCATGGGCACCCAGATCCAGAAGTTCACGCTGGAGGA
GGAGGATTTCCGCGGCGAGCGCTACGCCAAGCACAGCCACGAGCTCAAGGGCAACAACGA
CTTGCTGGTGATCACGCGGCCCGATGTGATTGGCAAGATCCACACGGCGTACCTGGAGGC
TGGCGCGGACATCATTGAGACCAACACCTTCAACGGCACGTGGATCAGCCAGTCCGACTA
CGAGCTGCAGGCCGACGAGGAGGTGGCTCTGATCAACCGCACGGCCGCGCAGCTGGCGAA
GAAGTGTGTGGCCGACTTCCTGGCTAAGAACCCCGGCAGCGGCCCGCGCTTTGTGGCCGG
CGCCATCGGCCCCACCAACAAGACGCTGAGCGTGTCGCCTAGCGTCGAGAACCCTGCATT
CCGCGGCATCACCTATGACGAGGTGGTGGACGCCTACTATAAGCAGGCGGAGGCGCTGGT
GGAGGGCGGCGTGGACATGTTCCTGGTGGAGACCATCTTCGACACGCTGAACGCCAAGGC
CGCCATGTACGCACTGGAGAAGTTCTTCTCCGACAAGGGCATGCGGCTGCCGGTGTTTGT
GAGTGGCACCATCGTGGACAACAGCGGCCGCACGCTGAGCGGCCAGACCAACGAGGCGTT
CTGGAACAGCATCCGCCACGCCAAGCCCATGGCAGTGGGCCTGAACTGCGCGCTGGGCGC
CAAGGACATGCTCAAGTACGTGGCCAACCTGGCCGCCTGCGCCGACTGCTACGTGTTCTG
CTACCCCAACGCCGGCCTGCCCAACGCCATGGGCGGCTACGACCAGAAGGGCGATGAGAT
GGCGGAGGAGATTCGGCCCTTCTGCGAGGGCAACCTGGTGAATGCCATTGGCGGCTGCTG
CGGCACTGGGCCGGAGCACATTGCCGCCATCAAGAAGATGGCGTCCGCCTACAAGCCGCG
CAAGCCTGTGACCGTGCCGCCGCTGATGCGCCTGAGCGGCCTGGAGCCGCTGAACTACAC
GCCCGACGCCTCCAACATGCGCCGCACCTTCCTTAACATTGGCGAGCGCTGCAACGTGGC
GGGCAGCATCCTGTTCAAGAAGGCCATTGTCAACAACGACTTCGACACCGCCGTGGCCAT
CGCGCTGAAGCAGGTGCAGCAGGGCGCGGACGTGCTGGACATTAACATGGACGACGGCCT
GATTGAGGGCGTGGGCGCCATGACCCGCTTCGTCAACCTGCTGGTCAGCGACCCCGAGAT
CAGCCGCGTGCCGTTCATGATTGACAGCAGCAAGTTCCACATTGTGGAGGCCGGCCTGAA
GTGCAGCCAGGGCAAGTGCATTGTGAACAGCATCAGTCTGAAGGAGGGCGAGGCGGCGTT
CAGGCACCAGGCGGAGGTGGTCAGGCGCCACGGCGCCGCGGTGGTGGTGATGGCGTTCGA
TGAGCAGGGCCAGGCGGCGAGCTATGAGGAGAAGATTCGCATCTGTAGCCGCGCTTACCG
CATCCTGGTGGAGGAGGTGGGCTTTGACCCTCAGGACATCATCTTCGACCCCAACATCCT
GACCATCGGCACCGGCCTGCCGGAGCACAACAACTATGCCGTCGACTTCATCCGCGCTAC
CCGCGAGATCAAGCGGCTGTGCCCCGGCTCCAAGGTCAGCGGCGGCGTGAGCAACATTGC
TTTCAGCTTCCGCGGCAACGAGGCTGTGCGCCGCGCGTTCCACAGCGCTTTCCTGCACCA
CGCGTGCCTGGCAGGCATGGACATGGGCATTGTGAACGCGGCCCAGGTGAAGGAGGACGA
GTACAGCAAGATCGACAAGGAGCTGCTGGAGTTCGTGGAGGACGTGCTGCTCAACAGGTG
CGAGAACGCCACTGAGCGCATGCTGGAGTACGCCGCCAGCCTGGACCCCAAGAGCAAGCC
CACCGCCGTCGTTAGGAAGGGCGGCGCTACCGGCGGCGCTGCGGGTCCTGGCAAGAAGGA
GGAGTCGTGGCGCGACCTGCCCGTGGAGAAGCGCATCGAGTACGCGCTGATCAAGGGCAT
TGATGAGTTTGCGGTGGTGGACACCGAGGAGGCGCGCAGCAGCGGCAGGTATACCAAGCC
GCTGCAGGTCATTGAGGGCCCGCTGATGGACGGCATGAACGTGGTCGGCGACCTGTTTGG
CGCGGGCAAGATGTTCTTGCCGCAGGTCATCAAGTCAGCGCGTGTGATGAAGAAGGCGGT
GGCGCACCTCATCCCCTTCATTGAGGAGGAGAAGCGCCTAAGCGGCAACGTGGGCGAGAA
CTCCAACGCCGGTTGCTTCCTTATCGCGACCGTCAAGGGTGACGTGCACGACATTGGCAA
GAACATTGTGTCAGTGGTGCTGGGCTGCAACAACTTCAAGGTGATTGACATGGGCGTGAT
GACGCCGTGGGAGAAGATCCTGGACGCGGCTGTGGAGCACAAGGCGGACATTATCGGCCT
GTCGGGCCTCATCACGCCCTCGCTGGACGAGATGGTGACCGTGGCCAAGAAGATGGAGGA
GCGCGGCATGAAGACGCCGCTGCTGATCGGTGGCGCCACCACCTCCAAGATGCACACCGC
CGTCAAGATTGCGCCGGTGTACAGCGGGCCCGTGGTGCACGTGCTGGACGCCTCGCGCAG
TGTGCCGGTGTGCCAGGCGTTCGTGGACAAGAACGACAAGCAGCGCCAGTCGTACATTGA
GGAGGTGTCGGAGCAGTACGCGGACCTGCGTGAGGAGTTCTACGCCTCGCTGGAGGACCG
CAAGTACCTCAGCCTGGCGGACGCGCGCAAGCGGGCGCTGGCCGTGGACTGGAAGGACCC
CGTGAACCAGCCCGTCAAGCCGAAGGTGCTGGGCAACAAGGTGATCCGTGCCTTCCCCAT
TGAGGACGTGCTGGACTACATCGACTGGAACCCCTTCTTCCAGGTGTGGCAGCTGCGCGG
CCGCTACCCCAACCGCGGCTTCCCGCGCATCTTCAATGACGCCACGGTGGGCTCGGAGGC
CAAGAAGCTGTACGAGGAGGCGCAGGCCATGCTGCGCGACTTCGTGGTCAACAAGCGCGT
GACGCTGAACGCGGTGATGGGGCTGTACCCGGCCGCCGCGGTGGGCGACGACATCGAGGT
GTACGCCGACGACAGCCGCGCCAAGGTGGTGGCGCGCCTGGCGGGCCTGCGCCAGCAGGC
GGAGAAGGACGGCGGCGAGCCCTTCTACTGCATCAGCGACTTTGTGGCGCCCAAGGGCAG
CGGCGTGCCGGACTACGTGGGCATGTTTGCCTGCTCAGCCGGCCACGGCCTGGAGAAGGT
GATTGAGGGCTACAAGGCTGCGGGCGACGACTACAGCTACATCATGGCGGAGGCGCTGGC
GGACCGCCTGGCGGAGGCGCTGGCGGAGAAGCTGCACGAGCTGGTGCGCCGCGAGTACTG
GGGCTACGCGCCGGACGAGAAGCTGAGCGTGGACGACATGCTCAAGGTCAAGTACCAGGG
CATCCGCCCCGCGCCGGGCTACCCCTCGCAGCCGGACCACACCGAGAAGCGCACCATGTG
GGAGCTGCTGGACGCCGAGGCCGCCACCGACATCAAGCTGACCGAGTCGCTGGCCATGTG
GCCCGCCGCCTCCGTCAGCGGCCTGTACTTCGGCGGCAAGTGCTCCAGCTACTTCGCGGT
GGGCAAGATCACGCGCGAGCAGGTGGAGGACTACGCCGCGCGCAAGAAGATGGACATCAA
GGACGCGGAGCGCTGGCTCAGCACCATGCTCAACTACGAGCCGTGAGCGGGCGCCGCGAG
TAGTCTGGTGTTGGGCAGCAGCGGGGCGCCTAGGGAAGGATATGGGGTTTTCTTGCGTTG
ATGTGAGGCGGTGAGCGGTTTGTGTACAGTTTTGGTCTGAGAGTGGGTCCGGTAGGGTCC
TGTCGGAGCGGTCGGAGAAAGAGTTCATTGTACCGTATGTGCTTGTGCTGCCTGGCGCCC
GCGGCTCCAGAGCAGCAGGCAGGAGGTCTCGTGACGGGGTACTGCCGTACAGGCATGCGT
CATGCAGGGCTTACGAGTGTTGATTGATGCATGATGCCCCCGTTCGGTTGGGCAGTAATA
GTCCGCTGTCGAGGGTGGTTGCGCTGTATGATGTGGTGATTACGGTCTGGATACGGCCAG
GGGCGGGGCAGTGGCTCCGAGTGCGGGGGGCATGCGTTACTGTTGGTATGCTATGGGAGG
CGTGCTACCTGCTGGACTTCCAACGGATAGTAAGTTGGTTCACCAAGCTGGTTACTGAAG
ATTCGAAAGGTATTATAAGGGCCAGGCGTGCCCA
>comp3387_c0_seq1
GTCGCGACCTGTTTTCGCAATAGCTTAGCCTTTCGTGCGCCTCCACAATCTGGCCACGAA
CCAGGGCGAGCGCGGCGAGCCGGGGCTTCCATCTCCTTGCACAGCATCTGCCGACCTCTG
CCCTGCCTCTGACAAGGATGTGTGATAGCGAGCATAGCTATAACACATAGCTAGGTTAGT
TGTTTGGGGGCTGTTGGAGCAGACACGGGCCCTCGAGGCAGACATCCAAGTGGCGAGGAT
GCAGGCCCGCAGCTTCTTCCTTTTGCTCGCGGTTGCCATGGCCTACGTCGGCATGGCTGC
TGGCCAGGACTGTGCCGCCTCCTACCTAACGCCGCACCTGTTCACCGCTGCCGACGGCTC
GGCGGGGCCGCAAGTGGTGTGCTCGCCAAAGCCCAACTTCATAAGCAACAGCAACCTCAT
CGACTGGAGCATCGGCTGGAACACGGCACAGCTGCCCGCCGCCTTCACGACCTCCGGCTT
CACCGTAGAGCTGCCACTCTACGGCCCGCTCCTCAACTCCAGCAGTAGCAGCGGCAGCGG
CAGTAGCGACGGCAGTGACGGCAGTAGCAGTAGCACGGCGCCGCAGGTGCAGATCCGGCC
GGGCTGGTACCGCCTGGTCTTCCTGCCGAGCGACGCATCCGTCGGCGTTACCGTCAGCGC
CGCCATCCTGGAGGGCGGGCCCGCCACCGACGGCGGCGGCAGTAGCAGCAGCCCCGGGCC
CGGCAGTAGCTACTACAGCAGCGGCTACGGCCGGCTTCACGACGGCCTGGCACCCACGCC
CGCCTACGCGCCGCTCATTTACCTCTCCGGCGGCGTGGCGGGTCTGCAGCTCACCGTGTC
GGTGCCGCCGAACGCGCCGCCGGCGCTGTCCGTCGCCTTTAGGGTGGAGTCGGCGGCAAA
CGTCGTCCCCGCCTGCACGGCGCCCGCGGTGCCGCTGGTGATCGCCGGCGGCACTGCATC
GCTGGGCTCCTGCCTCACCATCACTGGCGGCGGCGGCGGCGGCGGACGGCAGCCCACAAG
CTTCTCATTCTCCTTCCAGGTCTTCCTGTCCGGCCTGTCTGCAAGCTTCAAGTCCAAGGC
CGTAACGGCGGCGATGCTGCCGATCCCGCTCCCCGGCGGCGCCGCCATGCCTGTCGGCGC
CTACACAGTCAAACTGCTGCTAACAACCAAGCCCGCAGGCGCGGCGGCCGCCGCCACCGT
CACCGCCACGCTCTGCGATGCCGGCAGCGGCGGTGGCGCCGCCGCCTGCGGCGACGGTTA
CAGCGGTCGGCAGTTGGTGTACGGCGGCAGCAGCAACATCGGTACGGATTCGGTTGGCTC
CTGGGTGGCAGCGGCGTCCGGCATTGGCGGCATCGGGCTGGCAGTTGTGGCGGCGCCGGG
AGCGCCCAGTGAGATCAAGGTGGGAATCATGATCGACGCCGTGTCGGTTGGCGGCGGCGG
CATTGCGTGGCCATACCCGCCTCCGCCTCCGCCGCCTCCGCCGCCGGGCAACCCGTCTCC
GCCGCCGCCGCAGCAGCCCACTGATCCCATTCCAACTCCAGCACCATCACCATCACGAAC
GCCGTCTCCCGCCCCCACGCCAAGCAACAGCTCCGGACCCGCCGGGCCCGGGCCCGGCAC
CGCGGACGCGCCTCCTGGCCAGGCGCCCCAGCCCGCCGCCCCACCACCTCCCCAGCCGGA
ACCCGCAACCTCGCCATCGCCTGCAGAGGCTTCCTCGCCACCCGCGGTGGCGAGCCCAAG
CCCAAGCCCGAGCCCAAGCCCAAGCCCGGTCCCGGTTGTGCCGGTGTCGTCCCCGCCGCC
GAGCCCTGCGCCACGCCTGCCCAGCCCGCCGCCGCCTGCGCCCGGCGCCAAGACCATCTT
TGGCCAGGCCTATGACGGCTACCTGTCGGGCTGCACCGTTTTCCTGGACATCTCGAGCGA
CGGCCTGTTCGGCGCCGACGAGCCCAGCGGCCGCACCACCTACGACCGCAGCGCCGCGTC
CTCCGGCTGGACCTTCTCCGTGAACGCCTCGCTCACGCCCCTGCTCGCGCGGCGGCAAAT
CCGCCTGCTCCCCGCCGACGTCGCCGAGCTCGCCAACGGCAACCGCACCTCCGACGGCAA
GGGCTGCCACGACGTCGCGACGCTCACCAAGCTCGCGGTGCCGCTCGCGGCCCCTGGGTC
TTGCAGCACGCCCGTGATCACGCCGCTGTCGTCGGTGCTCAGCGAGATGGACCTGCTCAC
CACCGGCCAGTTCACGGTGGCGGCGCTGCGCCAGCGGCTGGTCGGCGCGCTGGGCCTGAA
CCGCACCACCACGCCCACGCTGTGCGAGTACGACGCCACCAGTGACGCGCTGGTGGACCT
GCAGTCGCCCGGCGGCCGCCTGTATGCGCAGGAGCAGGCGATGATGGCGTCCGTCACCAC
GCTGTGCTCCTACGTGACGCCGGCGCTCAAGGACCTGCCGACCTGCGCCCGCCTCATGGT
GCAGCAGGTGGCGGCGCGCGTGCTGGCCGGCACCTCGGCACGACGCCGCGTGCAGGCGGC
CCGCGCCGGCCGCACGCTGCTGCAGGGCAACTCGGGCAACACGCCCGCCGCCAACAACAG
CGCCAGCAACAGCAACAGCAACAGCAATTCCACGCTGCAGCTGGCCGACCCGCTGGGAGG
CCTGCTGAACCTGCAGGACCCCGCCACGCTGGCAGCGCTGCTGACCGGCGTGGCGGCACA
GGCCGACAAGCTGCCGGCCGGCAGCTACAACCCCGCCGCGCTCAACGACACCGCGCGCAT
CAACGCCACCGTCAACTCGGTCAGCCAAATGCTGGCGATCGGCGCCAACGCCACCAGCCT
GCAGACGCTGCTGTCCAGCAGCCTGGTCGCTCAGGACTACCTTGCGGCGCAGATCGCCTC
CCTGGCAGCCGCCAACTCCTCGGCCGCCGCCGCCGCGCTCAACTCGTTCGCCAACTCCAC
CTCCTCTGCCGCGCTGTCACAGCAGGTGGCCACCACGCCCGTGCCCGGTGACTACAGGCC
CTTCAACAACACCAACCAGAGCGGCGGCGACAACGCCCCGCCGCCGCCGCCGTCCGACAG
TGGCGGCGGCGACGACAACAACAACCTGGCCATCGGCCTGGGCGTGGGTCTGGGCGTGGG
CCTGGGCCTGCTTGCTATCGGTGGCGTGGGTGCTGGCGTGTACTACAAGAAGAAGAAGGC
GGACAGCCGCCGTGACGCGTACAACGTTAGCGGCGCGGCGGAGGGTGCGGACCCGGAGCA
TCGTGGCGGCGTGGCACCCGTGCATGACGTACGGCCGCAGTCACCGCCGCCGCCGGCAGG
CTTGGTCACGGCGCAGTTGGCGCCGCCGGGCGCCGCCGGCGGGCCGCAGCTGACCGGCAC
GGCGGTGTAAGCGCGCGAGAACAATTTGCATTCCTGCATTGCTGCTTCGCTGCTTGCGGA
TGCTAAAAAAGCGTGTGATCCTGTGTTGTGCTGCGTCTTGTGTTGTGTTGTGTACCGTAC
ACGGTGTGTCGTGCTTCCTGTGGTGGAGTGTGCGCGTAGCCCAATCATGACAGGGCGCAC
GCGGTGTGACAGTTGACAATGACGGTGTGGGGTGGTGGCATGCATACATGGGCGTGTGTG
TGGTTGTGTGGATATGACAGAGGCAGGCATGGGGACACGGCAGAGCTTGACTGGATGGTT
TCGCTCACATCTGCATTGCTAAACCTAATGCAGAGGCTCCGCGTAGTGCCTAGCCGGAGG
CGGCATGCGCAGCCTTGCGGCTTGTGCGCGAGCACGTCTATGAAGCGTGCGATCAGGTTG
TCTGCGGACGTAGTAGTACGCGCATGTGTGCGCTAACGCACCTGGCTGCCTGGTGCAGTG
AGGCGGCCGAAAACTGGGCCACGAGTAGTATGAAGGGCCTGCGATAGGCCTGACTGGTCC
CTACACTAGGGCCTGATTGAGCAGGATGATTCGTGACAATCGTGCGACACAATTGTGCAG
GGATTCAAACACGTCTCATACGGTATGCACACGCGAACATGCCCTTACTTGCTTAGGCGA
CTGATGAATGGATTCCGCCACGCATGTCACAAATACGTTGCATTGAAAGCATTGAAGGTT
TAACATGTTAAGATTACGAGAGAGCAGGATGCAGGTTGAAGGACAGGGCACTACTTGTGG
GGGATAGGGCTACACCTAGTTGTGGCATTCCGTGGTGGTGCGGTCGCAGTTAAGCTGTTG
CGTGTTGTCTGTGCTTGCACGCGTGGTTGCGTCTCAGCCGTACCTTGGAGTGGTATGCAG
TCTCAACGTGCGGACATTGTATGTGTGAACCCTTCCTTGAGGGCAGGTTACTTCTATCCG
TTATCCATTCTCTTCCTTTCTTTATACCCCTTAGTGACACGAATGTGGCCTTACTTGGCC
ATTGCTTAGCTCTGAGGCCTATACATTGCATTCTTTGATCGATGCTGATTGGCGGCAGGT
CTC
>comp1894_c0_seq1
GCGCTAGCAGGTTTACATACTAGGCAGTGGTGGTACCACTGCCACTAAAATTTATTTGCC
CGAAGGGGACGTCCACTAAAATTTATTTACCTGAAGGGGACGTCTTTCAGAGTATGCAAA
CCCTAGTATATAAATATCGCGAGCAGCTTGACATACTGCAAAGGATGACAGTTGGCAGTA
GAACCGCCAACTGCTTCCTTCGAAAAATATAAGAAAGGGTTTACATTCTGCGAAAAAGGT
AACTAATCTTAGAGCGTAACAAAAGGTTTGATGTTAGACTAAAAAGTAGTTTTTAGTTAA
AAGTTAATTAAATTTTACTATAACCTTTGAAAATCCATACTTTAACACCAATAATACCAT
AAATTGTATTAGCTGTGCGATATGCATAATCAATGTTTGCACGTAATGTTTGAAGTGGTA
CACGACCAGCACGAACCCATTCGCTACGAGCAATTTCAGCACCATTTAAACGACCAGCTA
CTTGGATTTTAACACCTTTAACACGTGTTACACGTGAACGAAGCATTAAATCTTCTTTTG
CTTTTTTAATAACACCACGGAATGCTTTACGTTTTTCTAAAGCATCTACAATAGAATCTG
CTACTGTTGAAGCTTTTTCTAAAAGATTTGTTGTTTTAACAGAGAAGAATTTAATTGAAA
TTTTTGGTGTAAGCGCTAAATTGGCTTTATACATTTTTCTTTGACTTTCAATTTGAGTTA
AAAAAGCCGTTTGTAATTTTGTTAAACCTTCAGCATTTTCAAAATCGTTATTCACTAACG
GATTTTTTGAATATTGTGTTAAAGTTTTTGTAACACGTTGTAATAATGCATTAGGATTTT
CTTTAGCATTTTCAACATTAACACCAAATAAGAAATTAGCGTGTTGTTTTGTATAACGTT
TTAAAGCATTTAAATCTTTACGAGCAGTCGCAATTGTTGCTAAATAGTAAAAAATATTTT
CTGTACGATGTTTATTTACTAGATCTTTTAAATATGAAATCCATTTAATTTTACGTGATT
CATTGGCCATTGCTTGATTATCATCAACAAGTTTAACAAAATTATTTACTACTTTTTGTG
TAATAGATTTTGTTTGTTTTGATTTTGCTCGAATTAAATTTTGAATTTTTGTTTTATTTG
ATGCTAATTTGTTATCAACAACAGATTCTTGTTTAGTTGTAACGTTTGCAATTGTTTGTT
TTTTAATTTTTGTTACAAGTTCTTTTAATTGTTTTAAGAAAGTAATCATTTGATAATAAC
CAAATGCTCTTGTTTTTGATAAAGTACCAAATGTAATAAAATCTTTACGTAATGTTTCCA
TTTTAACTAAAGATTTTTTTTCTAAAATTGAAATTAATTTTCTTAATTTTTGAACACGCA
GACTACCTAAAGAAAGAATATCTTTTGCTAAGTATTTAGCTTTTAAATTATTAATTAAAG
CATAAGATTTCGCTAAAGACCATTTTTTATTATAACCTAATGGCGCTTTTGTTACATTTT
GATTATGCCAGAATTTCATAATTGCTTTTAAACGTACTAAAAACTGTTTATTAAGTTTTG
TTAAGAATAAATTTGCAAATTTTTTAGACATTCTGTTATTAAAACGTTGCATTTTTGATT
TAACAGGGGCTAAATTATCACGTAAATTTGAACCTGAACGTAATGTTGGTTGAGATTTAC
GAGATGTTAAACGTGCTGTTTTATTTTTACGTTTAATTTTTACATTTCGAATAATAAGAT
TACCTTTTTTACGAATAAGTAAACCTTTTGAAATAATATTTAAATAACGTTTTTTAATTG
TTTGACGTTTTTTAAAACGACGTTTAATATTTTTTAAACGCATAAAAACAGCTTTTGATA
ATTTTTTCTTTTGTTTACGTTTACCTTTAAAAACAAATTTACCTTTAGTTGGTTTTTGAG
TTTGAATTTTAAAAGTACGTTTTTTAAGAACACTAGTGCCTGATGCACTTGTTTTAGTTT
TTAACATAGTAGAGTTTTCCCCTTCAGCTACGTTAAGATTATCTGATACTTGCATTGATG
CATTTTTTAATTGTGTACCTGCTTTAAATAAATACTTACGTGTTTTTTGTAAATTTGTTA
CTAAATCTTTAGACACTTTAATGTTATCAATAGCTTTTGTAATTGATAAACAATCATTTG
AATGAATTTGAATACCAATTTCATATGGAATTAAACCACGTTCAATTTTAATTTGTGTAA
TTTTTGGTGCTTTTGGTTGAGTAGCACCACGATTTTTTGATTGTTTTGTTGCTAAAGCAC
TTTCTTTTTCAAGATTGCTAAATAAATTTACTAATGTTGTACGAAGCATATGATCTTCAA
AAACACTTTGAGAATAAGCATATTTTTGAAATCTAGCAAACCACTGTGATTGATGTTTTT
TTGTAATACCTACGCGAAATCCTAAAGGATGTACTTTTTGACCCATACAAATTTTTTAAA
TGAAATTAAAGTAAGCTAATTGATGTTGAACACATCTCCTTTGAAACATTAGTTTAGAAA
ACTGGAGCCATTTCAAGGTGCAAAACACGTATTTTTATTCTAAACATTTGTACAACGTTA
AAAAAAATAAAATACAATGTGTGTTATAGCTTCTTTAGAACCTGTTTATAAATAAATTTA
ATTATAATTAAAATTACAAGTAAGTAATGCTTACTCTGTTTAAAATAAGAATTAACCATC
CAATACTACTCCATTACTAGGAATTAAATAGTATTTGTTAGTAGAGTACTAAATACAAAG
TTGATTTTTCCAACGTGAAAAATCATTTCTTTGAAAAGAGCTAACAAATCCCCGGCAAGT
AAATGGAGCTACGAAAGTATCTAAGTAAACTTTTTAGTTGCGGCAAAGCAAAAAGGATAT
ATTTAAATAGACCTTTACAAATAGGCAAAAACAAACTAAACAGTAAAAGGTTCCCATACG
TTAATAAAAGAATAAAGCTATTTTCAATTATATAGATTAAACCAAATCAAATGTCTTTAG
TGTAATAAACATAGAAAATAACCCCTTTTTTCTTCGGGATGCTTGTTTATATTTCTATAC
CTTAAGTATATTCTTGCTTGGGAAAAGGTACAGTAGCATAATATAAACACCTGACAGTAA
AGCTAGAAACCAGTCGAGAGTAACAATGCAATTGTTATTTGTATTCCGTCCATAGAAGAA
GAAAAGGTAAAACATTTTGATTGGGTTATAAACTACCTCTTTCATTGGAGGTAGTTTAGT
TTATAAATATTAATATGTAGCTAAATCACCACGACGATATTGTAAATATGCAGTTACGAA
TAAACCTGCAATCGTTACTGGAACTAAGCCTAAAACAATACCACATAATAGAGGTTCTAC
CATAATTGAAAAAAAGTAAAATATTTTGAATTTAGAACTTTACTCGTATAAATAATATCT
AACGTGTACCACTTAAAGTGCTTTCTCCATAGGGAGATAGGGTGGTATTATCAAAAAAAG
ATGTCCCGAAGAGACTACCAACAAAATAAATAAGAAGTTTGTTATTGGTACCATATAATG
ATAATGTACTAAAGTTTTATAAATTCAAAAAAATCTCCTAACCAAAAAATATATTTTATG
TTCTTAAAACTGTTAAAATAGGAGTCATCACACTTCAAGATGTATTTACTAAACAAAAAA
CAGATTTGATATTTTTTATAAAAAACAATTACACACGTTATGAAACTGCCCTGACAAATT
ATATTATTTACTTAGGACGGCAGTGGCAAGTACCTTCCACTAAAATTTATTTACCCAAAG
GGGAAGGGGATAACATTTATATTTATGTTATCCCCTCCGCGTTTATAAACTTTTTGTTGG
TAAAGGTTTATCAACAAAAAAAATCGAATAAGAAATTCTAGTTAAAGATATAACTAGAGA
AAAGAACAGCTAATACGAAAATTAAAAGTAAACCCCAGTATAAACTAGTACGGTTTAATT
CTACAACTTGTTTATTTGGATTTGGTCTAGCCATAAAAAAATTTTTAAACATCGGTCTAA
CTTATTTAATGAGTTTACATTAAAAAAGATAGCCTATAAATTATTTTACTCATTAACTAA
TGTCTATAACTATAAAAATAACGTTTTGGTTATTTATTAAAGTCATAATATCCTTTTCCT
TTTGAGTGTGTTCTAGGTAAAATAACGATCCCTTTAGGGATTTTAAGCTATCCTTACTGT
GGATGGACTCAAAGGTTAGGCTATTGTAATCAATTTTCTTGCCCAAAAGCTGCAGGCAGT
TCTAAAAAAGTCCATAAATTAGGACGTCAGTTGATATTAA
>comp3278_c0_seq1
GTATGTTAACATTAAAAATTTTTGTTTATACAGTAGTTACGTTCTTTGTTTGTTTATTTA
TTTTTGGTTTCTTATCTAATGACCCTGCTCGTAACCCAGGTAAAAATTTAGACTAATTTA
ATTTAGCTAAGAGATTGTTACCTTAACAATCTCTTAGCTAAATTATTAATTCCTTAAATG
CAAATATGCATATCCCTTTTCTTTTCATAATTTGCTTAAAGTGTTAAAATCGTTTTAAGT
AACTTTGGTTATTTAGTTGCATTTAATAGCTAAAGCTTATTAGTCTTAACTTTAAGTTAA
TGATTTCGATTATATAATTTTTAAGCGCTTCACGGATATTTATATAGCCAAATGTTATCA
AGCTTAGCCACGGGAAACGCCATTTTATAAATAAACCAAATACCCTTTATTTAAACCCGC
TTCTTTAAATTTAAATGCATTTTGACAAGGGTCCTAGCATAGTTACTTGTAAGTTTAAAG
ATTGTGTTGTATCGATTTCGACACATTCATATAACTTTCTTTTTTTTATTTCAAAATTTT
TTTTTTCAATTATTTTATGTATACATTCATATATTTTAAAAATCCTAAACATTTTAACTT
GTCACAACCAAGTCGATGTACAGCGCAACCCTTTATTTCAACAAGAAATAGACCATTATC
TTGCCCTATACCTACCGTGCAACCAATTTACGTAACTCATGGTATAATTTTACCCATTTT
AAAAGGAACTTTAATTTCCCAAAGAGGTGTAAATATTGTTCCATTTGTGAGTAAACGTGA
TAGTAGTTATTATACAGATAAAGATAAAGTAGTTTCAATTACTTATGAAGAAATCGGATT
ATTTCCACGTTCATTTAGCCGTGTCTTAGATCGTTTTTTAAAACAACTTTTTTCAGATGT
AGATAATCTTGTTATTCAAGAATATCGTTTTTATCGTTATTTATTTTTAACAACAATTAA
AACAATTTTTATATTATTTTTTGTTCCTTTTTTAGTTAATTTTGCTGCAAAAAATTATAT
TGTTAAACCAATTACAGAATATTTTTGGAATACAAGCCATCCTGAAATTTTTTTAAATTC
ATATGAACAAAAACGTGCTTTTGTTGAATTAGCAAAATTTGAAGAAAAAATTTATTTTGA
AACTTTAGTAGAATCACATAGCCATCACCAAACTCATCGTGACAGTAAACCGTTACGAGA
AAATGGGATTTATTTTCCTGACGGCGAATTTCTAGATAATGCTAATTTGTTATCAACACC
TCGTAGTATAAACTCAAATACCTTTCTAAAGCAGAATATAGATATTTCTCTGCGTGAGGA
AAAACCATTAACGCTTGTACAAGGTGTAAATCTCCTGGAAGAGAAAAAAGAGTTAAATAT
TCCTTTAGCGCAAGAAAATATAGCATATAACAACCAATCAATCCCACAAACTTCCTTTGG
ACAAGGGAACTTTAGTAGTTTGTTCACAGGGGATCGCGAAGGTGAAGAAACAGCAAAACA
AAATCTTTTATCACAGCGTGTTATTGGTGCAAACTTGCGACAAATTTATTTACCTTCCGC
AGAGGGTGAAATGTTGCCATCAATAAGGGGTTCTTTAGATTCTATCAAAAATAAAGATAT
TTCAAAAATTTATCAAGAAAAAACTATAGAATTAGCAACATACTATAATAATCATAGTAT
TGAAGCTATTACCAATTTTTTTGCTGATTTATTAAGTTTATTTACTCTTTTATATTTATT
AATTACACTTGAAATTCAAATTAATATTACCAAATCGTTTTTATTAGAAGTATTTTTTGG
TTTAGACGATAGCAAAAAATCATTATTAATTTTATTAATAACAGATTTATTAGTAGGTTA
TCACTCATCAAATTTGTGGGAATTATTTTTTGAGTTTATTTTTAATCATTATGGAATTCC
AGAAAGTCAAACAGGTATTTTCTTATTAGTTGCCACATTACCTGTTTTATTAGACGTTTT
ATTTAAATATTTAATTTTCCGCCATTTAAATCGTTCATCGCCAGCTACAGTTGCAACTTA
TCAAGCTATTATTGAATAATACAACCAAATAGGTTTCAATAGAAGCTTTTCAAGTTATTT
TGACTTATACCATGTATTGACCAACACTTAAATGCATTTCTACAAAGGATATACTTTAAA
TGGGAATCCTTTCGGATAAAACATATTATGACCGTATAATGTTTTTCCACCATTGAAACA
ACCAAAGAATATAATATTCTTTGGTTGTTATCGATTTTATTGATTCATTTAGGAGGAAAT
ACAATGAACCCTATCGTAGCTGCTGCTTCTGTTGTATCTGCTGGTCTTGCTGTTGGTTTA
GCTGCTATTGGTCCTGGTATGGGTCAAGGTACTGCTGCTGGTTATGCAGTTGAAGGTATT
GCTCGTCAACCTGAAGCTGAAGGTAAAATCCGTGGTGCGCTTTTATTAAGTTTCGCTTTC
ATGGAATCTTTAACAATTTACGGTCTAGTTGTTGCTTTAGCACTTCTATTCGCTAACCCA
TTCGCTGGTTAATTTTAAATTTACATGTTGTAAAGGATATCTATAGAAATGGGAGTTAGT
CTTCCGTTATCATATAGAGATACCCTTTACAACGATTTCTTATGGGTACATAACAACTTG
GCATACCCACTAAGAGAATTTTTATATATATTTATTGAATTTTTATTTTTTGGTAACAAC
TTTAAAAAAATTTTAGTTACTATAGAGATTTGTTAGACTGTTAAAAAAACCACTGCCTTT
GGTGCTTCCTTTCTGGCTGTTTGGTATTGGCTAACGCACTATAAAGGGTATTTTTCGGGA
AAGTTGATATTCTGGTAGTCTCTTACGAGAATATATATATTTATTACGTTCGCTTGCTTG
TTACGAAGTAAAGCATCGAGTAAATTAATTGGGATCACTTATCCCAAGGAGATATGCATA
TTTCTGAAAAAGGACAACTAACTACTGGGGGTGTTTCTTCCTCTGACTAAAACTTACATT
TATTACGCAATTGGATATTGATGTGTCTAACGGAGAAGTGAACAGCTATTAACAAATAGC
TGAATTTCTGCAAAATGTTAACACGTGCTTAACAATAGACAATAGATATAACATCATTAT
TTTTATTTTTGTCTTTAGTCAAAAATAAGTTTTAAAATTAAAATAATATACGGGTTTTTA
AACGTCAAAGTTGCTAAAAGCGATTAACTCTGGTAAGCACTTTTTGTGAGCTTAGGCAAA
AATATTAACGTACCGACACCAAATTTACGTTATAAACACATAAATAACGCAGGATTTGGT
CCTCTGTTGATATAACTTTAAATTCTCTGTATCCTTTTACAAAAACTTGTTTGCTTGCCT
ACAAGAGCACAACCAATTCCTCACCCTTCGGGTATCCCCATATCTATAACATCAGGCAAA
CTAAGTTTTCTAAGGATGCCATTGTTTTTTACAGATAGCATTGGTCATGCTACGTTTTAG
GCCAATCATTGGGCTGCTGCGCAGCCTTGAAAGTGAGAAAATAAATTTGACTTAGCTTAA
ATTTCAGTATATTTATATACACAAAAAAACGCTCAGTTTTTATTTACTTACTTTCGAAGT
TGCAAAGGAGTGAAAAGGTACCTTTTGAGTAACTAACACAATGTAGTTGCCCGTTAGGGG
TTTCTCATAACCAGGCATTCGAAAGGTTACAGCTCAAGGTAAGACAGGCATTTATTAGCT
GCACTGCTACCAAAAATGTCAAGGTTTCTTGTTAAGAGATTTCACTGTCCTAAATGCAAA
CTCTTGGGTATAAAAATTTTTCACTAGGACAGTTCCTGACACACTTAAGTGTGTCAGTGA
CTGTTCGCAACTCCCTTTAGGGAGTTGCTCACAGTTCAAAGTATTTTATTTTTGGATTAG
GTTTTACTAAAACTTAATAGTGCTTATTTAACTAAAGCAATTTACTTGATTGATTTCATA
TGGTTTTTAGGTAGTAGACAGTTTTAGTGCTGCTTGTCAAAACTGTAACCTAGGTTGTTT
CCTTAATTGCAAGGGGTTAGAATCTTGTTTTTGAGTGAGTTAAACTATAGGTTTATCTAC
CATTGAGGGGTGGCACTAGCAGGCTTACATGCTCTGAAAAAGGACACTAGCGGCAGTGGT
ATGCCACTGCCTCCTTTGATGCCTTCGGCATCCCCTTAC
>comp2531_c0_seq2
GGCGCGGGCGCGGGGGCGCCCTCTGGGCTCACGGGGCGGCAGTCGATGTCGCTGGCGCGC
GGCGCCAAGGGCGCGGCGCACCAGGGCAAGATTCTCATTTACCAGCAGCTCGTGGAGGGA
CTCAAAGCGGTCAACTACGTGGTGGTCAAGGCGTTCTTCGAGAAGGCAGATCAGCATGTG
CTGAACGATATGGCGCAGTACCCCATCTTCAAGGACTTCGCCTCGCTCATCGCCAACAAG
CGCACGGCCGAGGGCTTCACCGAGTCAGACAGCGGCCGTTCGCGCCTGCTGGACTTGCTG
CGGGATGTGAAGCGCAACTCGCTGGCGGAGGAGCACTACCGCCCCCAGGCCGACATCCTC
AACCGGCACAGGGCGCTGTCCATGAAGTTCCGCAACAGCGGCAAGTCCACCCACGGCGGC
AACGCCTTCAACGGCAACGCGTCGCGCCGGTCGCGCGTGGGGCTGGACGCGGCGGCAGCC
GCGATCGCCGAGGACGAGGCCGCTGATGGCGCCGGCAAGGACATTGCCAAGGAGCGCAGC
GCCCCGGCCGGCATGATGGTGGTCCGCAAGCTCAGCAATGAGCTGGCGGTGCAGACGCTG
AACGTGGAGCGCGTGCTGTGGGCGGCGGTGGCGGCCCGCAAGAGCATGAACGTGGACGCG
GCGGTAAAGAGCATCATTAGCTGGGTGAACCTGAACAGCAAGGACCGGCGAGCGGTGTTC
GTGACGGGGATATCCACAGACCTGCTAAAGGAGCTGGCGCTGCGGTTCCCGTCCGGCTGC
GCCAAGCTGCTCAACCTGGTGTCCCGCGACGTGCTGGAGCAGCTGGCCACGCTGCAAGTG
AGCGCCAACCTGCTGCACCGCAAGGACCAGCTGGTCAAGTGCAGCGACGTGCGCAACCAC
TTCACCTGGCGCGCGCCTGAGCTGCAGCACCTGTCGGACGAGAAGGGCTACTCGGAGCAC
GTGGTCGACGCACTGGCGGACTACGGCATTCCTTTTGAGTGCACGTACAAGGCAGCAGTG
GAGTGGGACACGAGCCGCGAGCACTTTGCGGTGCTGATTGAGAACCACTTCACGGGCGCG
GAGCTGAAGGAGCTCATCTCCAACGGCATCCTGCTCAGCCGTGTGGTGGACATGATTGCG
CGCTGCGCCAAGCCGCCCGAGGACGTGCCCGGCTTCAAGGCGGAGCCTATGACGCAGCTG
ATCAAGGAGATGCTTCGCGAGAAGCTGTCCTTCCGCATCATTGAGGCTATCCTGGACGCC
GGGTCCATGAACGAGGCGACCGTGTACACCAACTTCCGCCCCGGCAACCCGCTGTACAAC
ATCTACCCGCTCAAGCTTTACAAGCCGGTGTACACGCACCACTTCGTGCAGCTGCTGCTG
ATCAGCTGGCGCAAGGGCGTCAAGGACAACAAGGGCGGCTACAGCATGGAGCCCTGGGCC
AAGAAGTTCATCGACACCGTGTTCGAGCCCAACGACCCGCTCTACACCAAGCTCAAGTCC
GCGTACGACAACAAGCTCACAGACACGCAGGTGTACATCCAAGCCGACGCCGCCGCGGGC
GAGGAGGGCGGCAGCGCGGAGGGTGACCACCGCGCCGCAGAGCTGGCCAAGTCGGTGGAG
GCGGCGGAGGTGGAGGCGGAGCAGCGCGAGCGCACCGGCATGCTGCGGCGGCTGCTCAAC
GTGTTCGCGTCCAACCCGCTGCTCATCCACCGCTTGCCCGTCTACCTCGTCGCCCAGCTG
CTGCTGTGGGCCTGGGCCACAGGTCGCATGCGCTTCCAGCGCACCCGGGAGGCGTTCCGG
CGGTGGCGTGCACGCAGGGTCGGGCGGCCGCTGCTGAGCCGGGCCAAGCGCGCGCGCACG
GGCACGCTGGATGGCGCGGTGCTGGCCTTCCCCATCCTCAACTTTGTGGATCTGGGCGCG
GGCGACATTCTGACCGCGCTGGCGGACAGCGACGCCCCCGCCTCCTGGTTTCAGTACGCC
GTGGTCAAGGCCCTCTACACGCTGCACTGGGACATGTTTGGCCGCTTCATGATCCTGCTG
ACGGCCGCCTGCCAGCTGCTGTTCGCTGCCACCTTCTGCGCCTTCTTCATGCTGGTGCTG
GCGTACGGGACAGCCACCGACGAGGACTCGGAGGACGGCGCCACGCTGCGGCGGCGGCCG
GACGTGTGCGCCACACTCATTGCCAGCGCCGTACTGAGCGCGAGCATGCTGCTGGAGCGG
GCCACTGAGCTGCACGTGCCCAGTGTGCCCACCTGGGTGCGCTTCGGGCGGCACCTGGAG
CTGGTGTGCCACGGCATGGTGTGGGCGGTGGTGGGGCTGGTGTTCGCGGGTGTGGCTCCC
AGCCTGGTCCCTGCGCTGTCGGGTCTGGCCATGCTGGTGTTCGTGCTGCGCCTGACGCTG
TTCGGGCTGGTGACGGAGAAGCTGAGCACCGCCGTGCTGGCGCTGCTGGAGATCCTGGCG
GACAGCAGGTACTTCTTCCTGCTTATCGCCGCCGTGTACTCGGGCTTCGTGCTGGCGGCT
GCGGGCCTGCGTGTGAACGCGGGCACGGACGCGGAGACCTACACCAGCCAGCTCTTCACC
ACACTGCTGGGCGACTTCCAGAGCTCCATCATCACGGACGAGCGGGACGTGTGGCGCTTC
CCCGACATGTCGGTGCTGCTGCTGTCGCTGTACGCCATTCTGATGATGATCGTGTTCATG
AACCTGCTCATTGCCACCATGAACGACACCTACGACCGCGTCAAGGAGTTCCGCGAGGTG
GAGGTGATGCGGCTGCGCGCGCACATGATGGTGTACGTCAAGGACTTCATGAAGCGCAGC
CGCCGCATGCAGGCCCTGGACGGTGACGTGCTGCACCTGCTGCTGCGGCCCGAGGAGGTC
AAGTCGGGCCGCTGGCTCAGCCAGGCGGCCGGAGAGCCGCAGGAGTTCGGCGCATGGGCG
GGTCGCATCAGCTACATGCGCTCCAGCATTGTGCGGGAGGTGGAGACGGTGGTGCGCGCC
ACGTCAGAGCGGAATGGCGAGGCCATCGCCGAGCTGCAAGCCAAGCTGGACAAGCTCGCT
GCGGCACTGGACAAGCCAAAGAGCTAGCAGCGGCCGCCTGTTCGCGCTGCATACCGGAGC
TAGCTGCTTTGCCTGGGCTGTCTCGCGAAGCACGGTGCCTTGCTTGTGGCTTGCGAGGTA
CGGTGTGTGGTGCCTCATGTGCGGCTGCAGCTGTGTATGATTTAGTTCAGCGAGCGGCTC
CCGGGATGTGCTTGCTGGACGCCGGCCATCGAGTGCCGATGTGGGAGCAAGGCTAGGGGC
GGGATGGGTTTGCGTGTGTGGGTTGGGTGGCGGGAGGCGCTGAATAGGCGCCCTTCTGCA
GTTGGGATTGGGCGCCTCGTGCGGACCGGTGTCACGAGTATGCCGAAGCTGAGAGTGCCG
TGTGTGTTCAGGTGCGTCATTCCGTACTACTGCATTGCTCCCTTTATGAGCAGCTCGACG
CACTCTTATTGACATGTTTGAAAAAACGCAACACGCACAAGCGACTCACATCTGACCAGG
CGCCGCGTGTGAGCGCGACTCATCAATTTGCCGGGATTTACCAAACGCATAAACCACCGT
TTGCATTTGCTCACCGTTATCATCAATGTGAGACAGTGAGGGCACTAGACGTGTAGCGAT
TGCTGTGCGTGGCTGTATAGGACATCAAGTACGGTATTACCGTTGGCGGGCGTCACGGAC
TGCATGCAGACTTGGTTCGATTAATCAAACAGAGCGTTGGAGAGACAAGCAGCTTAGGAC
CTGTGACGTGACTCATTGTAGACGGATACGCCATGCTTTCTGGCTTGTGCGTGCACTTGC
TGTGCGTGTTTGGCCGGTCTGTGGCGGTGCAACGCCGTGCGCGTGCGTGCAGGAACTCAA
GTGCGATCAGTGTCTTGGGTGTGCGGTTGTGACGTCAGCGCGTACAGAGCTGATTACGAG
GCCATGGGTCAAATACGGTATGAGATGGACAGACGCGCCTAGGGTGCGGTATGGCAGATG
TGCTGAACGGGATTAGGGTTTGGACCCGACGAGGGGGATATGTGCCGGGCACTGTTCGTC
ATCTGTCGTTAAGCCGTGATAATGCCTTGTGCGAGCGGTGTGCAGGCAGCAGTAGGTTGG
TGCTAATGCGATTGAAATTTCTCGTGCGCAGGTGTCTC
>comp3217_c0_seq1
AATTTGGTTTAATTAGGCTGCATGCACTGTTACACGCAGTGCTAAAGCCTTGGGGATACC
AAAAAGCTGGGTAGGAGAGGTTTAGCGCGGTCACGTTGTTTCGTCTTGTAGCCTCTCAGC
GCGGGCTGATAACCGCTGAATTTTTCTTTCTTTAGCGATCTTTCAATCCAATATCTGAGA
CCGTTCTGGGCTTGTTTGCCGCTCGATTGCGGAGTATACTCTCGTCTAGGGCCGCCGGGC
GGATCTTTCAAGCGACGAGAAAGAATGCAGCTGTCTGCTACCAGCGGCAGGACCTCCTTC
AGGGTGTCGCAGGACCTGAGGACTGGGCCAGCCAATTTCCTGTCCGGGCTGCGCGACGAT
GATTCCCTGCTGCGCCAGGTGTTCTTCTCCATCCTGCGCCACCACCATCCAAACCTGGCT
GCAAAGGTGGATGTGATCTACGCTCTGAGCCAGGCCTGGTGCACTAGCCAGTCCGACAAC
GACTTTGAACTGATGGTCAAGTACGTGAGCGACCTCAAGCCCGAGGAGCGCATCCTGGTG
GCCTCCTCCTTCAGCCACATGCTCAACCTGCACAACCTCACGGAGGAGGTCAACAGCAGC
CAGATCGGCCGCGCAGTGCGCCTGGGGGAGATGGACTCCCCCACCCGCGACACCAACCAC
TCGCTGCTCAAGCTCACCACCACCAACGGCTTCACGCCGCAGCAGGTGTACGACACGCTG
TGCTCCCAGACCGTGGAGCTGGTGCTCACTGCCCACCCCACCCAGGCTCTTCGTGCCAGT
CTGCTGAAGAAGTACGCCATCGTGCGCCGCGAGCTGGACACGCTGCACAGCAAGCGCATG
AGCGAGTACGAGAAGATAGAGACGCTGGAGGCCATTCGTGCCGCGGTGCAGGCCGCCTGG
CGCACCGACGAGATCCGCCGCTCCAAGCCCACGCCGCAGGACGAGATGCGCTCGGGGCTG
TCGTACTTCTCCACGGTCATTTTCGACGTGGTGCCTGTGTTCCACCGGCGTGTGGACACG
GCGCTGGAGAAGCTGGGCCTGCCGCGACTGCCGCTGGACCGCGCGCTGTTCAAGTTTGGC
AGCTGGATGGGCGGCGACCGCGACGGCAACCCCAACGTGACGGCCGAGACCACCCGCGAC
GTGGTGGTGCTGGCGCGGCTGGAGGCGGTCAACGTCTACTTCCGCCAGGTTGAGGGCCTG
ATGTTCGACCTGTCCATCTGGCGTTGCAGCCCCGAGATGAAGGAGCTGGCTGAGCGGCTG
GCGGCGGCGGAGAGCCGCGACGCGGCGCGGGTGGCTGAGGAGCGCAAGCGGCGCAACTAC
GTGGACTTCTGGGCGCCCATCCCGCCCACCGAGCCCTTCCGCGTGGTGCTGGCGCACATG
CGCGACCGCCTCTACAACACACGCCAGGTGCTGCACCAGTGCCTCATCCACACGCACATG
AGTGTGCGCGGCGCGCTGGAGGAGGCGGGCGCCTACGTGGACATCGAGGACATGGCGCGG
CCGCTCAAGCTCATGTACGACAGCCTCATGAGCACGGGCGACGAGTCCGTGGCCAACGCC
CGACTGCTGGACCTGCTGCGCCAGATCCGCACCTTCGGGCTGTGCATGATGGGCCTGGAC
GTCCGCCAGGAGTCCACCCGCCACACGGAGGTGATGGACGCGGTGACCACCTACCTGGGT
CTGGGCAGCTACGCCTCCTGGGACGAGCCCAAGAGACTGGCCTTCCTGCTGGGAGAGCTG
CAGGGCAAGCGGCCTCTGATGCCGCCCGGCATGGACATGAGCCCGGAGGTGAAGGAGGTG
GTGCGCACGCTGCGCATACTCAGCGAGCTGCCGGGAGACAGCCTGGGCGCCTACATCATC
TCCATGGCCAAGACCGCCAGCGACGTGCTGGCAGTGGTGCTGCTGCAGCGCGAGACGGGC
GTGCGCCCTGCGCTGCGTGTGGTGCCGCTGTTTGAGACGCTGGACGACCTGCACAACGCG
CCCGGCACCATGACCACCCTGCTGGGCAACGACTGGTACCGCGGCCACATCAACGGAGTG
CAGGAGTGCATGATCGGCTACAGCGACAGCGGCAAGGACGCGGGCCGCCTTGCCGCCGCC
TGGGCGCTGTACGAGACGCAGGAGAAGCTGGTGGAGGTGGCGGCGGGCTGCGGGGTCCGC
CTGGTGCTGTTCCACGGCCGCGGCGGCACCGTGGGTCGCGGCGGCGGACCCACCCACATG
GCCATCCGCAGCCAGCCGTCAGGCACAATCAACGGTCACCTGCGTGTGACTGTGCAGGGC
GAGATCATTGAGCAGCAGTTCGGCGAGAAGGAGGTGTGCTTCAGGACACTGGACCTGTAC
ACCAGTGCGGTGCTGGAGGCGGCGCTGGACCCGCCGCCCGCCCCCGCGCAGGAGTGGCGC
GACCTGATGAGCCTGCTGGCCACCGAGAGCTGCGACATGTACCGCTCGGTGGTGTACCGC
ACCCCCGAGTTCTACGACTACTTCATGCAGTCCACGGCCGCCAGCGAGCTGGGCCGCCTC
AACATCGGCTCCCGCCCCAGCAGCCGCAAGAGCGGCGGCATTGAGACGCTGCGCGCCATC
CCCTGGATCTTCGCCTGGACTCAGCAGCGCCTGCACCTGCCCGTGTGGCTGGGCATCGGC
GAGGCGCTGGAGGCGGCCATCGACAAGGGCTACGGCCCGGTGCTCCAGGACATGTACGCC
AACTGGCCCTTCTTCACCTCCACACTGGACCTAGTGGAGATGGTGCTGGCCAAGGCCGAT
AGCAGGCTGTCGGCCTTCTACGAGCGCACGCTGGTGGACAGCTCGCTGGCGCCGCTGGGG
CAGCGCCTGCGCGAGCTGCTGGCCAAGACGCAGCAGAACATCCTGATCGTGGTGCGCAAG
TCGGTGCTGCTGGAGGGCAACACGCCCAGCCAGATGTCCACGCCCAACCTGGACGAGAAG
ATCCGCCTGCGCTCGCCCTACGTGGCGCCGCTCAACGTGCTGCAGGCGCTGTCGTTGCAA
GGGCTGCGCAAGTTCCGCGACGGCGGCGACACGGAGTACAACCCCAGCGACCCCGAGATC
ATCGACCTGCTCAGCCGCGACCCGCACAAGAAGGGCGAGGGCGCGCAGCACCCCTTCGTC
AGCGCCATGGACGACTGCCTCATGATCACCATCAAGGGCATCGCCGCGGGCATGCAGAAC
ACGGGGTAAAGCCTCGGCGGCGGCAGTCGTGGCGGCGGCGGCGGCGGCACAGGCTGCTGC
GGCGGCGGTGGCGGCGGTGACGGCGGCGCTGTTGGGCCCGGCGTGGCGTACGGCTTGAGC
CGCGGGCTGGGTGCGGACCTGTGTGGAGCTGCACCATGCGGCAATGGCGAAACGCGTTTA
CTGGTGATGGATAAGATCGTTTTGCTCGCGTTACCTGCGTCGCTGGAAGATCAGGACGCG
CGTCATGTGCATGGTCGCAGTGTTTGGCAGCGCAGCGCAGAACGCGGTAGGGGTGCATAC
CTTCCACTAGAGGGATTTGTGTTTGCTGTCTTAGTGTTTGGAACCTGGAGGCGTTGTGCA
AGTGCCGCAGCGATTGCCGCGGCGGCCCGGGCCGTCATCACACACTCTCACACTCTCCTG
TGTGTTAGGTCAGCACAACCGAGAACGGGTCGTGCCTGTGTGTACTTGCTGTGTGTCCAA
ATGCTGGTGAAATCAACCTTTCCCTTGGTACGCACCGAGTTGCCTGTCGGGCTGTCGGTG
TTAGGGCGTGAATATGGGGCGCTTCACTTCGGATTTGGATGGAACGCTTGCTTGTAGGGA
GGGAGGTTCCGGAATATCATTCGGGGAGTGGGTTTGGATCATCATTCGGTGAGTACATGT
GGTGAGTAAAGGAGCATGGCTTTGAGGCGAGCGGGGTGGCGTGCCTGCAGTGTGTGTTCA
TGCATTCGGATGGGGCCTCTGGTGCGATAGCAAGACGGCGTGGACCATGCGGATGAACTG
CACATGCTGTGTTCCTTAGAAGGCTCATGGTTGCCTGTTCGTCCAATGGGGACGGTCAGA
AGCACTCGCTGGCAGGGTTGGATATCATCCGGACGGGCCCCGGGCTGGCGACCTGAGGCG
AACTAGGGGAGGCCCTGGTGGCAAATGCAATGGCGATTCCGCACACATCATA
>comp2113_c0_seq1
AGGGCACATGCTGGCGAGCCAAGCCGCGGATTCAGTCTCACAGCTGAATCCTCAGCTTAT
ACATCGTTATACAAAAAGCCCTTGTGCCCTTGTTTGTCAGAGTTTGTTTAACAGAGCTTC
ATTTGCCCGCGCACCAGACTGGCCCGTTGTTCCTTTAGTCCGATCATTGTGTCTATACTT
CCATGTATAGTATCAGTTAGCACTTACATACTATAAGGCACTGTGGGCCTCAGCCTGCTG
AGCCTAAAATGTTACAGTCCGGACGCGGCACCGCAGCGAGTAGACATGGCTTAGGCAGTA
GCTATAATGCTCCAGCGTCAGCACGCACATGGCATAGGGTGGGCCCATGCGGCATACCGC
TGACCCAGCCTCGCGCCGCTCGGACCGCCGGGCGCCTCGGCCCCTCGGCGACCGCCGGCG
GTGTGGCCCGCGGCCTGGCGTGCAGCTCCGCAACCAGCGGCCCGGCGGCGGCAGTGCTCA
GCGAAGGCGGCCCCCTCCTTCCCGCCACCGCACCTGCTGCCACCGGGGCTGGCGGCGGTC
TGCGGCAGCTACTGCCGCTAGCCGCCTGGGCCCGTCAAGCTGCACCAGCGCCCGCCCCTG
CCGCACCTGCAGCAGCCGGGGCGCGCAGCTGTCTCCTACAGCCGGGGCGGCGCGCGCAGC
AGCAGGTGCTGGCGGCTGGGGGGAGGTACGGCAGTGGCGGCACCAGTCACAGGAGCATAG
ACAGGAGCAGCAGCAGCGGACATGGCGGCATCGGCAGCAGCCGCAGTAGCAGTGACGCTG
GGGGGAGGGCAGGCGGAGGTAGGGCAGGCGGAGGCCGTTGGGCTGGCGGCAGGACGGGCG
GTGCCGGTGACAGGAGTGGCGGCGGAAGAAGGGCGCGTGACCCCGCGGATGACATGACCG
TGTGTCGGACTCTGGAGCAGCTGCAAGGAGTCATTGATCAGCGGCTGGCGGTGTGGTGCG
AGCGGCAAGACGTGATCGCCATGTCAGCTGCCTTCGGCCGTTGTGGCAAGCTGGAGTCCG
CACACGCCAGCGGGCCCGCCGCCACAGCCGCGGCCCGTGCTGGCATCATTGCGGCCCTTG
CGCCTGCTCTCCTTCCGCTCGTGCCGCGCATCCGCCAGCCGGCCAGCTGCAGCCTTCCGC
TGTGGGCTCTGGCGAAGGCCGGGGCTGCCAGCGACGGGCGTGTGGAGTCACAGCTGGCGC
CGGCACTGCTGCAGCGGCTGGTGGATCCAGTGTTGCTGGACAGTGCCACTCCCCAGGCCC
TGGCGAACGCACTGTATGCCCTGGGCAAGCTGCGGGAGGACCAGCAGCAGCGGGGCTCGG
GCTGGGACCCCACCTCATCGCCGCACCTGAACGCACTGGCGAGCGCTGTGGCCTCGCGGC
TGCGCGCGGCGAGCGGGCATGGCTTTGAGCCGCAACATGTTTCTAACAGCCTGTGGGCGT
GCGCCAAGCTGGGGTACCGCGACTCAGACCTTCTGCGGCCGTTGGCGGAGGCGGCCGCAG
CCCTTGCCCCGGACATGAATGCGCAAGGCCTGGCCAACAGCCTGTGGGCGCTAGAGGTCC
TTGGCTGCACCGGACCGGCGTTTCGGGCAGTGCTGGAGACGCTGTGTGGTGCGGCGCTGC
GGCAGCTGCGAACACCGAAGGAAGCTGAAGCATTCAAGCCGCAGCACCTGTCCAACATCC
TGCTGGCGCTGGAGGGGCTGCAGCTATGCAGCGAGCAGGCAGAGCTGGTGGTGGCAGTGG
CCGCAGAGGACGTGCGGCGGGGGTTTGACGGGTACATCGCTCAGGACCTCAGCAACTCAG
CGTGGGCCCTAGCCAAGATGGGATTTGGGGCGGGCCCGGAGGCGCCGGCCGAGCAGCGGC
AGTGGGTTTCAGCAGCGGTGGACGCAGCAACGCAGTCGGGCGCCATGGCCCGCGCAACAT
CTCAGGCCTGGTCCAATCTGCTGTACGCGCTTGCGTTGATGCGCCACCAGCCGCCGGCGG
AGCTGCTTGACTCGGGCGCAGCAGTAGCAGCCATGCGCGCCAGTAGTGCCGGTGGTCAGA
ACTGTGCCAATACGCTGTACGCGCTGGCGGTGCTGCAGCTGCGGCACGCTGGCTTGGAGG
CGGCGGTGTGCGGTCGGCTGGGCGAGCTGCTGCAGCATGACTCTGACACAGTCCTGCACC
AGCACGTATGCAACAGCCTGTGGGCCATGGCTGTGTTCGGAGGCACGTATTCTCCCGACA
TGAAGCAGCTATCCATTCAGCTGGCCCGTGAAGCAGTAAGCCGTTGGGAGGGTCTTACAA
CTGAGCATCTCAAACAGCTGTGGCAGGCGCAGCAGGAGCTAGGCGGCGAGGTGGCGGCGG
CCCTGGGCAGCGGCAGCGGACTGCAGGCGGCGATGGCAGCGGCGGTGACTACTGAGAGGG
AAGACGCCAAGCCCACATCAGATACTCAAAAGCAGGTCGTTGCAGCGCTGCGGCGGCTTG
AGCAGCAGGGCCTCAAGGCAGCAGGGGGCCTAGCCGTTCAGTCCCTTCAGACGGGCGTTG
TCGCGCCAGGAGTGTTGGCGCCAGTGGATGCGGTGGTGCGGCTGAGTGACGGGCAGCAGG
CGGCGGTGGAGTTCCTCGGACCGAAACGTTACCTCTTGACACAAACGCAGCAGCAAGACC
CCAGCGCTGCTGTGGAAGGGGGTACGGCCATTCGCATTCGGCAGCTGCGGCGGGCGTTTA
AGGAGGGCGGCGTCCTACTAGTGCCGTACTGGGAATGGGACTTCCTGACTCCTTCCGAGC
AGGAGGCCTACCTGCTGCGCCGGCTGCAGCAGCCGGCGGTGGCGGTGGAAACAGTGACAG
CGGGTGCCGTGGGCGGCGCTGCGGCTGTCACTACGGCCGCGCCACACCAGCCCGCAACCA
CCACCACCAACAGCAACAAGGGCGGCGGCGGCTCTGGCGGCAACCCACAACAGCAGCTGC
TGGCGCGGCCGGCACGGCGGCCAGAGGGAGGAGACGGCGGCGGTGGCGGCGGAGGCGGGT
CAAAAAGGACGGTAGTAGGTCTGCGTAGCTAGGCAGGTGTGCGTGCACGGTAGACAGGCA
GGCATGCAAACCATGCAGACCTGGGTAATGCCGGCGTGTGCATCAGGAGTGGGCTGGAGC
CCAAGTGGATACTCGTGGACAGGGATCTCTAGCTACGGAAGATGGGAGGCCTCGAGAGGC
ACGAGCGAGGTGCCGGCGTGCATGTCGGCGCGGTGGGCGAGGTTGGCAATGGGGAAGGTG
GGGAGGGGAGGGTGGGGGGTTGTAAATATCAGCCCAAACTAAACAGGGGGACAGGCAGGT
GCCGGTCCTGTGCTGGTGGTGGTTGGTAGCGTGCGGCAAGAGGAGTCTGGTGGCTTGGCG
GGGATATATGCTGCGGCTTGATGGGGACCTGGCTTTATTCTTACATGGCACGCAGCATGG
GGGTGGGGCAATGGGCGGCGGTGCCAAGGCGGCAGGGCTGCGGTGCCAAGGGGGCAGGGC
CGGGCATGTCAGCCGCAGGGGCTCACGAACGGCGTGTGCGAGGTCGGCTCGGTGGGCGAT
TGAGTGACGCATGCCTGGATGAGGCATGTCAGGTGCTTGTGTTGCGTTGTGTTCTCGGCC
CTGGGGCGTGTACAGTGTGCGTTGCACGGCGGCGGGTCTCAGTTGTTTTGTTGTTGTGAT
TGTTGGGTGTGATGTGTTGGTTGTGTGGCAGCAATCGTGTACGTATCAGCGGCGGCGGCG
GCAGGCAAGCACCTTGTGATGCTTCAATGGTTGGGGCAGTGCACTCATCATGTAGCGATG
ATACCGCACGGTTGGTACCGTGAAGCCTGCGCGCTGAGGAGGACGTCTCAAGCGTGGGCG
GATAAAAGTGTGTAGACAGGGATGTCAGACAAATCAGCAAAGGTGGCCAGGTGAAGCAGG
CGGGGACCCAATGTGCGATATTGCACTGCTATGCTCATGTTCAAGAGGCTGGCCGTCTGC
CCCGCCGTTTCTGCCCCTCTCGTGTCGGGCGGGATGTTGGATTTGTAAGCGACATGCGTT
GCAAAAAAAAAA
>comp3491_c0_seq1
TTTAAAATGAATCAAGTCCTTCTGTACAAGCCATGATAGACGCAGGAGCGAGAATGCGCG
AACGGACGCTCGCTTTGTTAGTCCTGCTGCTTGTAGCAGCTGCTTTCTTAGTGGATGCTG
GTGACAAAGTCGCACCGGGCCTACCCGGGTCTTCGCCAGCGAAAAAGCAGCTCAAGCGGA
GCAGCGCCAAGCGCTGGGAGGCTCTTCACGATGTAGTTAGAGCGGAGATCAAGTCTGCAA
CTCGCCGCTTCTTAGAGGAGCGCGCTCGGGCGTTGGTGCTGCCCATAGAGGTGGACCTGC
TGTTGATAGGCTTCGACGGCGATGGCGGCTACGGCTACAAGGTTGATAAGGCGGCGCTGG
AGGAGCTCCTAGGCACCGCCACAGAGGACAACACGATCTGCCCCACCGTGTGGGAGACGG
GCGAGACGGCGGCGGTGTGCTTCTCCATCAACTACCTCACACTGGACAACAGCAAGGTCC
ACGCGGGCATGGAGCGCATCGAGACGGCGCTCAAGCACAACATGGAGTGGGTGGGCGACC
GCTCACAGGACTGGCCTGACGGCAGCAAGGAGGTGCAGGTGTACGAGGTGGAGGCGGCCG
GCGAGGTGGAGGCCACCGTGTGGGACCTGCTGGACGAGGCCTACGGCGGCAAGCAGCCCG
AGGTGAATCGCGACCAGCACAACCAGATTGTGATCATCAACCCCAGCAAGATGCGCATGA
AGGCCGCGCTGCCGCCCGCGCCCTACGCCTCCGCAGAACACAGCGACACGGGCCACGCGG
GCGACACGGCTCACACGGCGGCGGTGGCGGAGGCCGCCGGCATGGACTTCATTGGGGAGT
GGCAGAAGGGCGGCGTCAACTCCTCCCACGTGGTGGCTCAGGAGGCGGGCTACCTGTACC
GCTACCGCTACAACGGGCTGGGCTCGGGCGCGGCCTTCGTGGGGCAGTACAACTTCGTGC
TCATCGACATCGCCGCCGGCCCCGTGTCATACGGCCCGCTGGCCAGCCCCAGCGGCGCCG
TGGCGCCCACCGGCATGCCGCGGCTCATGCCCATGCTGCTGCGCATGACCCGCGAGCTGG
AGGTGCACAACCAGCCCGGCACGCTGCGCGCGCACATGCTTGAGGAGGCCGCCAAGGGGC
AGAGCGCTGTGTTTGCGGGGCAGCTGGCCTCAGCCATCGCCTCAGCCACACGCCAGCTGT
TCGCCACGGACCTGGTGATGGCGGGCGCCGAGTCGCTGGGCGGCGGCGCCACAGGCAGCG
CGGCGCCCAAGCGGGTGGCGGTGCCCATCGTGGTGTTCCAGGACCACGTGCGCGACCTGG
AGGAGGAGGAGGGCGGCCGCCGCGCCGTGGACCTGGACATGGTGCAGTTGGCGCTGGACG
AGCTCCTGCCTCCCGACATCCCCGGCGCTGTGTCCATCAGCCGCCACATGCTGCACCACC
ACAAACAGCTGGCGGCGGCGCTGGTCAAGGCGCGGCACAGCAGGTCCGACGCTGTGCTGG
CCGAGCCCCCCGACGTGGGCCTGCACCGCAGCCAGACGGTGGCGCTGGACAGCGGCGTGC
TGCTGCGGGAGCTGCGGCTGCTGGCGGCGGGCGACGACCTGCTGGCGGGGCTGGTGGACC
ACATAGGAGAGGACTACAGGGACAGCCTGCACTACCAGGACGACCCGGCGGACTTCATCA
GCAAGCGCCGCCACGAGACCAAGGTGCTGCCGGTGTTTGTGTTCAGCCTGGAGCGCTCGC
CGGAGCAGATGATGTTCGACAGCCACGGCCTTGTGGCGGCGGGCACGGACGTGGTGGCCA
CACTGCAGCTGCTGGGCAATCCTGTCCTGGACGAGTACAGCCGCGGCCGCATCTACAGCG
GCCACATGCACGAGGGCCACCACCTGCTCACGGACGCCGGCGACAGCCCCACGCGATCCA
TCATCGCAGGACTGGCCACAGCGCTGGGCGGCGTGGTGCCCGCACACCAGCGCTACTGCA
CGGCCGAGCACGCCGTGGTGGAGGACTGGCGCTGGTCGGTGGGCGCCGTGCCCTGGGGCC
CCTACTCCAACTACACAGCGCTCAGCTCCATCTTCGCCTCCACCGCCCGGCGCAACCTGC
TTGTGTCGCGCATCGAGCAGCCGCTGCGGCGCCTGATCGCCACCATGGACCAGGTGGACG
CCTTCATAGCGGCGCACCTGCAGGGCCCCTTCGCATCCCTCAAGGTGGCCCGCTCCAACT
TTGTGGAGCGCTCCTTCCACACCATGATGCCGCACCACCACCTGCTGGACGACCTGGCCA
GGCAGCACCACTCCTACCGCAACGCCTCCCAGCCCCTGCACGCCGCCGCGCGCCAGCTGC
TCAGCACCGTGGGCGGCATGGCCAGCGACGCCGTGAGGCGCGCCGGAGCCGCCGCCGCCA
AGGCCGGAGCCAAGGCCGGCTCCGGCTCCTCCTCCTCCTCCTCCTCCTCGCCGGCGGCGG
CGACGGCCAGCTCGGGCCGGCACCTGCAAGAGGCTGACCACGAGCGCGAGCATGCGGAGC
AGGTTGAGGAGAAGCACTACCTAGCAGGCGACCACGTGGACGACGACGACAACTACCTGC
ACGCCCACGACTCGCCGCCCGAGGGCGTGGAGGTGCTGCACCCGGCCGCCGGCGTGGCGC
CCGACGCCGACCTGTTCAAGAGCCAGGGCGTGCTCAGCCCCAACGTGGCGGCGCGGCTGC
AGATGTCGCTAGAGGACATTGGCAACAAGCTGGAGAGCATCTCGTACCTCATGTACAGCC
GCAGCTGGGCTGACCTGGAGGACTCGCTGCCGGTGCTGGCGGGCGCCGTGGAGGCCTTCG
CCGCAGCCGTGGAGCGCGACCTGCGACACGGCGAGGAGGTGGTGGCCTGCTGCGACGTGC
GGCACGTGCCCCGCGGCGCCGGCACCTGGTTCGTGGTGGGGCTGCTGGTGCTGGTGCTGG
GCGCCTTCTTCATCGCCGCCTTCGCCGTCATCCGCTCCCAGCGCCTCTACAACCCGCGCA
TGGGCCGCACCCTCAGCCGCGGCCGCTCCATGTCCGGATCACTGCCCACCTGGGCGGGGC
CGGGCTCGCCGCCGGGCGCCCTGCCGCGGTGAGCGCCGGTGAGCGGCGGCGGTAAGTGGT
GCAGGCCGGCGGCGGATGCAAGCTAGCTGGCGCAGCGCTGGCGCGCTGGGTTGCGAGAGG
GAGCTGCTGACGCAGCTCACGGGCCGCTGGCGCGAGGCTCGGGGGTGGAGGTGGACAGGG
GTGGGTGCGGACGAGGCAGGGGCGCAGACGCCCTCGCCAGATGTTTGGCGACGGCGCGCT
GGCGGCTGCGGGTAGTAGGTGAGGAGGCGGAGAACTTGCGTTGGGCCCGGGGGTTGCGCG
GAGGTGACACGGCTTTGTGCAGGTGGTAAAGCAGGAGGTGGGAGGCCGTACACCAGGGGA
CAGCAGGCCGGCGGAGCCGGAGGATGATGGAGCAGGGCGAGGGAGCCGAGTGTGTGTGTG
TGTGTGTGTGGGGGGGGGTGTGGATGTACCAGCCCAAACTAAACCGGAGGGCATCGGCCT
CGGATCCATAGATGAAGGGGGACACCGGGTAGCGGGTAGCCACGGGGGTTGCAGATGCGT
GTTTGTGGGGCTGCCGCGGACTAGGCTAGCGCTTGAGGGCCGTGAGGAGCTTGACGCCTG
TGCACGCATGCGAGGACTGCAGTGTAGCGCCCTAGATTGGTGGTCCCAAGCTGTACTTGC
AGCTGCAGACACCGAGTGCGAAGGCGATTGTAAGCGATCAGGTCTTGTGAGCAGTCTCAA
CCAGCGGGGTCTGAAACCGACCCTAGCTCTGGTCGTGCGTTTCATGCCTTCAGGTGCCTT
CATGGCGTGGCATCAGGAGCTGCCTGGCTACTGAGTTGGCCGTCAGGGAAACTGCGGGAT
CGATGCTGAAGCGCACGGCTGGCAGTGATATGAGATGTAGCGTTCTAAGATGTATGTTAC
ATGAGGTTATGGCTCAGTTACGGTACGCGTCAAGCCATGAAGCAGCATTTCA
>comp3346_c0_seq1
CTGTCGCGATTTTGCAAGGAACCGGCAAAGTGCAGCAGAAGCTTTGAGGCTTCCCGCAAA
CGAAGCTTTCTTGATTCTTTGCCGCGCCCGCTGTGAATACACCACAACGCTGCTTGCAGT
GCTATTCTATAGCAAACAACATTCCATCACAGACGGGGACGTTTCTGTTTTTGGCGCAAG
GCGGGATCTCCTGAAGGCTGCAGCTTGAAAAATGGACCCGGAGCTGCAGCAGCTAGCCAC
AGTCTTCCAGGCGACTCTGTCGCCTGATAAGGATGCTATCAAGGCTGCGGAGCAGCAGCT
GAAGGCGGCCGCGCAGCAGCCGGGCTACTGCATTAAAGTCCTCAAGCTCACGGCCACGCC
CATCGATGATGCCATCCGGCAATCTGCGGCGGTGAACTTTAAGAACGTGATCAAGTACCG
CTGGGTGCCCAGTGAGGCGGACCTGTACGGCGGGGCGCAGCCGCTGCCGGATGCGGAGAA
GGCCCAGATCAAGCAGCTGCTGCTGTCTGTGGCCCTGGGCTCGCCGCCCCGGGTGGCGGC
TCAGCTGAGTGAGGCGCTGTCCATCATCTGCGGATACGACTTCCCGGCAAAGTGGCCTGA
GCTGCTTCCCGAGCTGGTGTCCAAGTTGGGCACTGAGGACCTGAGCCACGTCAAGGGCGT
GCTGCAGGTGGCCAACAACGTGTTCAAGCGCTTCCGCGGCCAGCCCAGCAGCAACAACGT
GCTGGCCCAGGAGCTGGACATGTGCCAGCAGGCCTTCCTGAGGCCGCTGCACGAGACACA
CACGCGGCTTGCGGGCCTGTTCCCCGCCGCCTCCGCGCCCGGCGCCCCGCTGGAGCCGCT
GCGGCAGCTGCTGGGCTGCATGCGCCTATCCTTCCGCATCTTCTACTCCCTCTGCTCCAT
GGGCCTCTCGGATGCCACGGAGGGCGAGCTGGGTTTCTGGATGGACGAGATGCACAAGTG
CCTCACCTACGAGAACGCGGCCCTGGAGGAGAGCGACCCAGACAAGGAGTCGGTGCTGGA
CGGCGTCAAGTCCGCGGTGTGCCAGACTGTGGACCTGCTCCTGGAGATTGACGAGGACAC
GTTCAAGCCCTACCTGCAGCGCTTCGCCGCCAGCGTGTGGGGCGTGCTCATGAAGGTGTC
GCACAAGCCCGGACAGGACAACCTAGCCATGGCCGCCATCAAGTTCCTCAACACCATCGC
CAAGGGCGTGTTCGCCAACCTGTTCCAGGCGGACGGCGCTCTGCAGCAGATCTGCGAGTC
GGTCATTGTGCCCAACCTGCGCGTGCGGCCCGAGGACGAGGAGATGTTTGAGATGAACCC
CACCGAGTACATCCGGCGGGACGCGGAGGGAGGGGACAGCGACACGCGCCGCCGCGCCGC
CGCTGACCTGGTCCGCTCGCTGACGGACCGCTTCCCGGCCGAGGTGTCCCGCCTCTTCAC
CGGATACATCACCGCTGCGCTGGCCGACTACGCCGCCGCGCCCGCCGCCAACTGGCGCAG
CAAGGACTGCGCCATTTACATGGTCACCGCGCTGTCGGTCAAGGGCCGCACCGCCGCGCA
CGGCGCCACCAGCACCACCCAACTGGTCAGCCTGGTGGACTTTTACGGCGCCCAGGTGCT
GCCGGAGCTGCAGAGCCCCAAGCTGAATGACAACCCGCTGCTCAAGGCGGACGCAGTCAA
GTTCGTCACCACATTCCGCTCCATGCTCCCCAAGGAGGCGTGCCTGGCCGCCGTGCCCTG
CCTGGTCAACCTGCTGGGCTCGGAGTACTGTGTGGTGCACTCCTACGCCGCCATCTGCCT
GGAGCGGCTGCTCAGCCTCAAGGACCCCGCCACCCGCGCCAACAAGTTCACCAGCGCAGA
CCTGGGGCCGCACCTGCAGGTTCTGCTTGAGAAGCTGTTTGCGGGCTTCAAGCTGCCAGA
CAGCAGTGAGAACGAGTACCTCATGAAGGCCATCATGCGCGTCATCGTGTTCGTGGGGCC
CGCCATCGCGCCCGTATCCGCGGTGTGCCTGCAGCGCCTGGCCGCCATGCTTGTGGAGGT
GTGCAAGAACCCGCGCAACCCCTCCTTCAACCACTACCTGTTCGAGTCCGTGGCGGCGCT
CATACGGCACGGCACCGCCGCCTCCGCAGCCGCCGTGGCGGACTACGAGCAGGCGCTGTT
CCCCGCCTTCGAGCTGGTGTTGCAGCAGGACGTGCAGGAGTTCCACCCCTACGTGTTCCA
GATCTTCTCCCAGCTCATCGAGCTGCGGCCCGCGCCGCTGCCGCAGCTGTACCTGGCCAT
CTTCCCGCCGCTGCTGTCGCCGGTGTTCTGGGAGCGCAGCGGCAACGTGCCGGCGCTGGT
GCGACTGCTGCAGGCCTACCTGACCAAGGCCGGCACCGAGGTGGTTGCTGGCGGCCACCT
GGCGGCGGTGCTGGGCGTGTTCCAGAAGCTGCTGTCCAGCAAGGCGCACGACCACGAGGG
CTTCTACATCGTCAACGCCATCGTGGAGAGCCTGCCGCTGCCCGCCTACGCGCAGTTCCT
GCCCTCCATCTGGACGCTCATGTTCCAGCGCCTCAGCAGCAGCAAGACGCCCAAGTTCTG
CCGCTTCTTCGTGGTGTTCCTGGCTCTGTTCATCTGCAAGCACGGCCCCGCCGCCGCCGC
CGAGCAGCTGGACAAGGTGCAGCCCGGCATCCTGTTCATGCTGCTGGGGCAGGTGTGGCT
GCCGGCGCTGCCGGGTGTGGACGGGCCGGAGGAGGAGAAGCTGGTGGCGGTGGCGGGCGC
CAAGCTGCTCACGGAGCTGCCGGGCTTCAACGCGGCCGCGCCGGGCGACCGGGGCGCGCT
GTGGGCGGCGCTGCGCAAGGGCGTGGTGGACAAGCTGACGGGCGGCGGCAGTCAGGGAGG
CAGCGGCCAGGAGGACGAGGAGCCGGACTTCGAGGAGATGCAGGGCTACACGGCGGCCTA
CGCCAAGCTGGCCAACGCCGCGAAGACCGAGCGGCCGGTGCTTGCGGAGATCCCCGACCC
ACGGCAGTACGTGGAGGCGGCACTGGCGCGGGTGGGGGCGTGAGGCAGCAGCGGCACTGG
CGCTCGGGGTTGTAGCGGGTGGCAGGAGCTGGAGGCGGAGGTAGAGAGGTTAGGAGTGGT
GCTGGTGGTGGTGATGGTGGTGGAAAGGTGGGGGTGGTGGAGGCTTGGAGGGCTTGGAAA
GGGCGGGGATGGGTTGAGGCGGCGCGTGGGGCGTGGCTGAGGGGGGGCAAGGGCGCTTGT
TTGGGAGGGAGGGAAGGAGGCTTGAGTGAAGGCAGGCGTAGGAGCAGGCATCGGGCGCAG
GAGGGCCGGGTGTGGGTGCACGAAGGAGAGCGCGGGGAGCATGTGTGTTTCGGCGTATGG
CTTTGTTGCTCCCCGGAGGTTTGCGCGGGGTGCAGGCCACGTGCAAGGCGGACGTGGGCA
GGGTGAAACGCGCATGTGAGGCGGGCTGGTGCGTCTGCGGTGTTAGTGCACACGGAGTCG
CAATCCTACCGTAATACTGGTGTGGGCTTAGTGCCTTAGTCTAGGGGCTTTTTTTGCGCG
CCATTGTGCAACACGCAGGCTGCCGCGGCGCAATTCATGGCGCTCCGAGGAATGGGCGGA
GGAAAGACGCACTGGGTTGCGTGCCGCGTCGTTATCTCGTTTGCGAGGCTTCGCAACGCT
CAGTTTGTGCGAGACTTGGCTGTCTTGGTGTGATTCGGTGACTGCTTAGGGAGAGAGGCT
GACTGCGGACATGCGTCCGGGGTGCCGGAAGACACGCTTGCAGTGGAGTATGTGACTGCG
TGTGTACATGCCTTGCGTGTGTGCACTTGGCTCCTTCGCCATCTGTGCTTCTTGAAGGTA
CCGTACGCGTGTCAGCACTGGCGCCCAGTTCCGCCTCACTGCAATGCCCGTCACCTAACC
GACCAAGGGGTTAGTCGGTTAGGTCCCGTCAGCGTGCAGCTGCAGGAGTCCATCACACTA
GCCACTACTACCGCCTAGTAACTCCGGCGTTCGACCAGC
>comp608_c0_seq2
CTCCTCCTCCGCCTCCACCGGACGCGCTTCCGCCGAGCCCTGTGCCGCCATCGCCTCCTC
CTCCGCCTCCGCCGGACGCACCTCCGCCAAGCCCCGAGCCGCCATCGCCTCCTCCGCCTC
CACCAGACGCGTCTCCGCCGAGCCCCGTGCCGCCGTCCCCCCCTCCTCCCTCGCCTCCTC
CTCCACCGCCCCCGCCGCCGGATGGCCCCATACCACCTCCTCCTTCACCTCCGCCTCCGC
CTCCGCCGCCTGGAATGCCGCCGCCGAGTCCGGAACCACCTTCGCCTTCTCCTCCCTCGC
GTCCTCCGCCTTCACCTTCTCCCCCATTGCCGCCTCCGCCTTCACCTCCTCCTCCGCCTC
CTCCCGATGGCCCCTCATTCCCTCCACCGTCACCGCCTCCACCCGACACGCCTCCCCCCT
TTCCTCCTCCGCCGTCCCCGCCTCCGCCGCCACCTCCCAACCTTCCGCCTCCGAGTCCGC
CCCCACCTTCACCGCCCCCGCCTCCGCCTCCGGACGGACCGATCCCTCCACCGCCATCTC
CTCCACCTCCACCTCCACCCGGCGCGCCCCCTCCCCCTCCTCCTGGATTGCCTTCTCCAC
CACCTCCAGGCACCCCGCTTCCTCCTTCGCCCGACCCTCCTCCACCCCCTCCACCAGCAG
TTTTCTTCGGCAGCCCTCCGCCTCCGCCCCCTCCTCCGCCACCTGACAGCTCCCCACCAC
CGCCGCCGCCCCCACCGCCCGACCTACCACCTCCACCACCACCGGATGCTCCTTCTCCTC
CACCTTCGCCACCGCCCAGCCCGCCACCACCCAGCCCGCCGCCCCCGGATGCGCCCTTGC
CGCCCCCTCCACCGTCACCCCGCCCTCCAGCCCAGGCAGGAGAGCGTGCGCCTCCCCTCC
CGCCACTCCCAGCCATCCCGGCTGTCCCCGCTGCGCCTCCGCCGCCGCCCTCTGAGTGCT
ACAACCAGGGCGACACCACGCGCCTTGACACGCCGCCACCGCGAGCATGTGGAGACCAGG
CCACGTGTGTGGACGCAACTTTGGATGCCAAGAAGTGTGTGTACCGTGTTGCGGGCGGGC
GGCGCTACCTATACTGCCAGTCCTGCTTGGAGTGGCCACGCGAGGGCAGCTCCTGTGCCC
TCCTGCGAGCATCACCGCCACCTCCTGCTACACGGGGCCGCACGGGTGCGGGAGCAACAA
CAGCTGCCACTTCTACGGGAGTGGACACTATTTGCGCCTCGGACCGCCTGGGGACTGCAA
TCGAGGGCGCGGGTGGTGTGCCGGTGCCTGGTGGCATCAACCAGGTGTCACCATGGCTGC
CCGGCGGCAACTCGACCAAGTACTGCCAGTGGGTGCGATGGGCTGACGGAGACTTCACAA
CACAGCCGGTTCTCTTCTCCGTGCGGAGTGGAGACAAGACCTGTGTTGCAGGATCCTCCG
GGGCGGAGATCATGGTAACGCTCCGCGGCCTCTCAGCTACCTGTACCGGCCCGCGCTTCT
CCCCGTCGGGCACAGTTGCTGGCTGCGCGTCCAACGACGGCACTGTTTACAACGAGTGCC
TGTGGACCGTCATGGTGCCACGGCCCGACGGCCCAGAGTGGAACGGCCCGACGGACTGCA
TTCCACCCGAAGAGCCCACACTGCCACCTCCGCCGAAACGCCCTGGAGCACCGAACCTGC
GCCGCAACCCGCCTCTGCCGCCGTTCCCTGCCACGCCGTCTGCTGACCCAACTTGCAAGC
ACACCGGCCCCAACACTCAGCTTCCCGGCAACTCGGGCCTCAGCTGCAATTCACAAGGTG
CCTGCATCGACCTCGACTATGACTCCTCCGAGTGCTACTGGCGCAGCGGCTTCCTGTACT
GCCAGGCCTGTCTGGTGTGGCCGCGCGCCGGGTCCTCCTGTGCCCTTAACGCCGCCAGCC
CGATTGATTACGTGTGCGCTGGTGACGAGCTGTCGAGTGTGCTGACGCCAGACGGCTCCT
CCACAAGCGGTGGGACATCCCTGCTACAGCCGTGGCAGCCACAGAGCCGCTACTGCCAGC
TGATTCGGTGGGCAGCGGACGATATGGAGCCAACCGAGGTTCTGTTCTCGATCAAGAGCG
GCAGCGCCCGCTGCACACGCCGCACGAACGTCACCATGACGCTCGAGGGACTGGACGCGG
TGTGCGCCGCACCACGTGACAACGCCTCGGGCGGTGCTGCCGGATGCCAGGGCAACGACA
ACGTGGACAATGAGTGCTTGTGGAGCATGCGCCTGCCGCGCCCTGGCGCACAGGGCTGGA
ATGGCAAGAACTGCCTGCCTGCCCCGCCGCTGGCTTCCCCGCCGCCACCCCGTGTGCGCC
GGCCTGCCACCCCCGGCATACGCGCTCCGTCGGTACCACCGCCTGCACCCTCCGAGCCGT
TGACGCCTGCCAAGGGCCGGCCTCCGCCCCCCAAGCGCCGGACGCCAGCGGCCCCCGGCA
AGCGTGCACCTAACGCACCCCCAACTCCGCAGCCACCGATCGAGGGCTTTTACGGCTTCC
CTTTCTGCGCCTGCAAGAGGCGCACCCTCAAGCCCACGCCGTATCGGCTTGTGTACGACA
GCAGCACACCGCTGCCCGCCCTGGCTGATGGCAAGGACCGGGTGCGCCACTGCTTCCACA
TCCAGGTGGTCGGCTGCGACTCAAAGTCGCAGTGCTGCGGCATGGGCATCAAGAAGGTTG
AGCTGTCTGTGGAGAATGAGTGCCGCACCTCTGTCAAGCTGGCGCTGCTAGCGGGCCGCA
GTTACCCGTGGTCCTTTACGCAAAATGACTACAATGGCGAGACCTACACAACGTTCAAGC
TGACAAGCCTGGGCCTGGAGAAGCCGGACGTGCCGGACGGCATGCCCCTGTGCATCATCC
TCACCGAGCCCTGCTCCTCCCTGGCCGACTTCTGCTACGGAGGCGGCGACTGGTGCCGCT
TCACGTTCTTCTCCACGGACGAAAACTGCTGCCCGACTGGGGACCTGCTGGCGTCGTCCG
ACCCCACGCAGGTCGAGGTGGTGGACACTGCGGGAGGCGACGTTGAGGTGGTGGAGCTGA
GGCGGCGAGGGCTGCTGTCAGGGGATGCTGCGTAGCCCCCACATGCCCTTTAGATGCTCT
CACACTGTGACAGTTAGATTTAGAAAGACCGTTCGTGGTCAATTTAGTCAGGGTGCCCCC
GTGAAATAGCCGGCGTCCCTCTTTGTATGCGGGCTTTGCAGCCATGCTGTTGCATTCCCG
CTTTATTAGCAGCGGCTTGCCATATGAAATCGTCGTAGGAGTTGAAGGAGAGTTCTGACG
CATAGAAGTGTTTCTGTGTGTGTATGTGTATGTGTGTGTTGCATGGATGGGAGGCATGCC
TCCATACATGTCCAATGTGTTCCTGTCTACCGTATTCAATCCTGTGACACCAGCGTGCCG
CAGGATGAGGCTTGGTGTGCGCTGCTAGGTTGAGGGAGTATCGTTGTTTGTTTTTGCACT
CTCAACAAGCACTCGCATTATATTAACGAAAGGTTAGTGCTCAGACTTGGGTACACTGCA
CACCTCTGGAGAGTAAGGGCCACCGCAATATCCCTCACAGCAGAGCACCCTGCGCATACT
TCCATTCCGTGCACGCTTCATCAAATAGCGATTTGCGTGAGACGAGTTGCCCCCAGGGGC
CCCTGAAGTTGAACTTAATCCAGAATGATGCGTGAAAATGATAGAGATTTGTTTCAGCCC
ATTTCGTGGTGCTGCGATCTTGAAGGATCTTATACCGTGTAATACAGGTGTTGATCTGCT
TGTGTGTAGGTGTGCATGTGTGTGTGTGTGTGTCATGCCCGGAGCAAGTACGCTTAACAG
TGTGGTGTGATGTGGCTTCTGTTTATAGGACAGGCTTGAAGCGTGAGGAAGTCACGACCT
CAAGTTGCCATGCGCTCGTCCCTGTAAGCAGCATGCCCCGGCAGTGACGCCACCGCTGTT
CTTTACGGAGTAGTAATATACAACCCCAAAA
>comp734_c0_seq1
ACCGCCTGAGATACAGCGGTCGCCATACGGTACAGTCGAAGCCCATTGCGAACTTTGTGT
CACTCCTCAGGGCGGACCAAATCTAATACCATGACCTCCTAGCGCGCGTGTTGTCAGGAT
TATGCACAGCTTAAAACGCCACCGGCGCAGGGTGGGGTGCACGATGCCCTGTCTAGGGCG
TGGCTTTGTCTTCGCCGTCCTTACCTTAGCTGCAGCTGGCGCAGCGCAAGTCATTCCAGT
CGCTTTGACATCTGGTGCTGTCACGGGGGTGCAAGTGGAGGTGGACGACGGCCTCTCGCT
GGCGCTGGCTTTGTTAAACCAAACAGTCACGCTGGTAATAGTCACAGTCCCGTTCATAGC
TCTAAGCGAGGAGGCGTTCGACCAAGCGGGGAAGCAGCTTGGCATCCTAGAGTTTCCCTG
GCTTGTGACACGGAACTTTACAGTGAGTTCCCCCGCTGCTGCTGGAAGTCTGGATTGGCC
CGAGGTCGACCTAATGTACACGCGACACAAGTTGCGCCTCGCCAACGGCGTGTGGGTGCA
AGTCAACCAGCTGGTCATGAGCCACTTCCGGTCCGACAACCCCACCCGCGTCCCCGGACT
CGACATCCTCGCCCCGACTCAGTTGCCAGGCCTGGCGATGCTTATATTGAGCCAGGCTGC
AATCGTTCATCCCGCCTGCTACCCAGTGTCGATCGGCGAACAGAATGTGTTGGCGATGAT
TCGTCCGCCGGCCATACCAGGAGAGCAGCGGCGGCAGTGGGACTTACCACAGCCCGGCTG
CATCCCCCGTGGGAATCACTCCAGCAACGGCACGTGGATACCCCGCATGGCGCAGTGCTA
TGGGATCGTTAATTTTGACATTGATGTGGCCACATACGGGGCGGACATGGATCCAGCCAC
CTCAAAACCCGTGTACAACGGCCAGATATTGGTCGGCAGGAACCAGACCAACCTGTGCGA
GGTGCTGCTGACGCTGGACTGCGTACAGAAGCTGGGGCCGCTGGGGTGCTACTTGACCAC
GGTTGGACCCCGCAGCAATGGCAGCAGCGTTGCAAGCACCGGCAGCGCAGCTGGCGGAGG
CACCGTCAAGGAGGTGACCGCTTCCCCTGTGGATGGCGGGGGCAGCGACGGCGGCGGCAG
CAACACGACGCTGATAGCTGCCCTGTGCGGCTCATTGATTGGTGCCGCGGTGTTACTGGC
GCTGGTGGTTGCGGCTGCGTTGCTGGTGCGCCGGCGGCGACTGCGCAGCCGGCAATACAA
AGACGACAGCCTCATGGCTGGAGGGCAGCAGGCGCCCGGGGGTGGTGGGAGCATGGGCAC
GAGTCAGCATGGCGGCGGCCCGGCGGCGGTGGGGCTGCAACTTGGTGACAAGTCGTGCCC
TGGCGGCGGCGGAAGTGAGGACACTAGCCCTGATTGCAGCGGCAGCGCGGAGGAAGCGGC
CCGCGTGTCAGATGTGGAGACCGCATGTGGTGCGGGGGGACCTGGAGGCGCTTTGCCGCT
GCTAGCCGTCGCTGCGCCGGCGATGGCTGCCGGTCTTGAATCAGGCGGCGCCAGCGCAAG
CGCCGCGGCAATGCTGCAGGCGCCAGTGTCTGGGATGTCTGCGGCCTCGGACTCGCCGAG
CATATCTACGGCGTTCTCGGGAGCGACCGGTTCGGAGCAGCAAGCCCCCGTCACCTCCTT
CACGCCCCGCCGCGCCGACCTACACATGAATGTGCGGCTCGTCGCCAGCGGCCAAGCTGC
CTTCAGCCGCTTCAGCCGGGGCCAGCCGTCCTCAGCAGCGGGCTCGGGTGAGCACCGCGA
CAGCGCAGAGCCTGGCGCCTGCGTTGGCGATGCAGCTTTGGGCAGCATTGAATCGGCGGC
CCCTGCGGGCCAGCCGCTGCCGGATGAGGCGCCTGCTGGCGCGAATGAGGTGGAGCTGCT
GCCGGTGGTGCTCGGCCGGGGCGCATTTGGGCAGGTGGTGGAAGGCATGTTTCGTGGTCA
GCGGGTTGCAGTCAAGTTGCTGTCAGATTACAACTACCTGCTACGCGACACACCCGAGGA
GGGCGCCGATGGAGGGGTTGCTGAGGGCGGTGACAAGGCCGGTGGGGGCGAGGCCGGCAG
GGCCGGTCGGCCGGCTCCGGCCCTGCCCTACAACATGCGCAGCTTCGCCGACGAAGTCGA
GGTTCTGTCGAGGGTGGACCACCCCAATGTGGTGCGGCTGCTGGGGGCATGCCTGGACCC
GCCCCGCATCTGCCTCGTCATGGAGCGAATGCAAACGAGCCTGCACCAACTCCTGCACCA
CAGCGGTGCCACAGGCGGCAGTGAGCAGCCGCAGGCGGCTGCAGCGGGCAGCGGGAGTGA
CAGCAGCGGCGCCACTGCCGCCGTCAGCTCGCGCAGCGCACAGGCCATGCAGCCGATGCC
AGTTTGCAAGGCCCTGCACATCGCACTGGGCGTGGCGCGCGGTCTGGAGTACCTGCACCC
CACAGTGCTCCACAGGGATCTGAAGCCCGCCAACGTGCTGCTGAACAACCCTGACTCTGA
CACACCTGAGGTCAAGATCACGGACTTCGGCATTTCCCGTCTGAACCATGCCACACTGGT
AACCCAACGCCCCGGCGCGGGCACACCCGCCTACCTGGCACCGGAGTGCTACGAGGCGGC
AGCCCGGAAGCGCGGCGCAATCACACACCGCGCCGACATGTACTCATTCGGCGTAATGCT
ATGGGAGCTGCTATCAGGCTACAAGCCATGGCAGGGCTATAACTTGGTGGAGCTAGCGGC
AGCTTTGGTGGTGCATCGACAGCGCCCGCCACTGGATGCGATCGACCGTGGCTACGGTGG
CGTCCGCTGCCCGGTGTCGGTGCGTGCGCTGGTGGCCCAGTGCTGGGAGCACGACCCGCT
GCGGCGGCCGGCGGCTGCTGAGGCAGTCAAATGCTTGGAGATGGCGTTGCAGGAGCTGTC
GGGCGGCGGCCCGGGGTCGGGCGGGCCGGGCTCGGGCTTGTGGCAGCCAGCTCCCAGCTC
CTCAGCGGCGGGCACGCCGCCAACCTACGCCGCAGCTGACGCTGCAGGCCATGCGGCCAT
GCTGTCCGTTGATCAGATGTTGCAGGGGCCGCCGCTGCTGGGGGCACCACTGCCGCGCCC
GCTGGGGACCGCGCCTGCAGGCGAGGAGTGGTTCGCGGGCGGCATGACAGACTTCAGCAC
ACGCACGGGCGTGGCGGAGCTGGCCACGACAGAAAAGCCAGAGGGCGACCAGACGGGGAC
GCATTGGACCATGAGCGGAAGCATGGGCGCGCCGGGGGCGGCGCCAGGCGCGGTGACGTG
GGCGCCGAGTGCTGCGCAGGGTCAGACCTCTGCCGGGGGAGGCGCAGCGGTCCCCATTCG
CTTCGCCGTCCGCGTCTGGTCCCCCGCCGTTTAGAGGTGCCCATGGCCGTCAGCGATTGG
CGCAGGCCGCAGCTGCAGGCGCCTGCGTCCGGGTGAGAATGCGTGCAGCGTGCGTGTGCG
GACTCCCAAACGCTGCTCGTTACACCGCGCTGCTGCCTGAGCGCCGAAGGGCGTCCGCGT
GCTGTTGGTGGTGGAGCGGCTTCGCATGTGTTGAGGGCTTGAGGCCCTCTGCGTTGCGCA
CGGTCTTACACTAGCAGCAGCCTTATACTTGCTGGGGTGTGGCTGGTCAAATTTCGGCCG
ACGTGCCTGTTATGTGTGTCGTGCATTTGAGCAATACAGTGACAGCTGATTATTTAATTC
GTCTACAACTCGACAAGAGAGGTGGCTCTCCCTATCCCTTCGAGAATCGTTTACAAATCG
GAATTGGCAGGGAGCTGCTGAAAGAATTTGCTGGGGACGGAGGATACGTTGCAGGACGCT
CGACTGCACAAGGACATCATTCGTATCATGCCATCAACGGCATAGCACGTCAGCTGCTCA
GGTCCGCAGGTTCGTGACAGGGGCTTGTGTGTGTTTGCATGCGTGTGTGCGTGCG
>comp3212_c0_seq1
CAGTCTCTGCTGGTGTTTGTCGCCACCGCGCCCTCCTCCTCCACCGCCTGCACGTCCACC
TCCTCGTCGTCCGCTTCCGCACTGACACCTGCATGGCGCTGCTGTGCGGCTGCGGCAGCA
GAGGCGTGGCCTCCGGGCCGCACTATGACGCGGCGTCGACGCGGCCAGGTTCTGCGGCTG
GAGATGCGGATCGGACGCGGGTGTGTCTGGTTGGCGGCCGCAGGCCAGATGAGCTCGCGC
GCCCAGCGGCTGCGCTCCAGCGTTGTGGAGGAGACGTGGCAGGGCTGCGCCATGACCAGC
AGCGTGGGTCCCGGCATGCTCATGGGGCCGCCGCGCAGCGCCTCCGACCATGTGCCGCAC
TTCCTCACCGCCGACCAGGCCACGAGCGACGCCACAAACGTGACGGTCTGCTAGACTCTG
CACACGCGGCCCCAAGCCCTCCCCCTAATCCCTTCTGCGCAGCCCGCGGCATGTCCCTCC
ACACAACTGGTATCCCCACCGAGCCCCAGCCCTAGCGTTCGCCGTATGCCCCACACCTGA
CCCAACATGCCCAACACCCTGGCTCTCCCCCAACTCCATAAACACAAAGTCACGACGGCG
AGACAGCTGACTTTCACTATCGCAAGGCTGTTCCCATGATATCTTAGAGACGTTTATTTC
TCGCAGGGAACGAGCACGAAGCGATCCGGGCCAAAGTCGTTTCGGCGAAGTAGCGCATTG
GTTAACGGTAGTGCCATCTAACTGCGTCTACAAGTAGACTAGCAGATATATCATGCTTTT
AAATTTTGCCCTTGGTCTTCGCTGCAGCACGTGTAGGTTCATCAGTTCATCAGTTCAGCG
ACGTCAAGCTGAACCATGGCAGATATGATATTCAAGTACCCAACTATGATTAGCTGTGGG
GGCTATTTCCAGAACTTGACCACCAAAATCCTCGACGTGAGCCTCCACCAGTTCGGGCTG
CACATAACTGACTTGTTTACCCTGTTACCCCTATTTATATATATCCACACATATAGATCG
CTCAAATGAACGTCAAAAAGAACATTATCGCCCTTGTCACCGGCACCGTCGTCGGTGCGC
TCGCTCGGCGACGAACCGCTATCTGGCGTATGCTTTACAGGAAGTTGCAGCTTCCTGTAA
GCTCCAAGCAAGCGCCGACAAGGCAAAAAGCCGTCCTGCGAGTGCTTTATCGTTGCCTTC
CGACGCGACTGCGGCATTTACGCGCAATGATCTGCAGCTGATCACGGCCGACGCGACGCC
TCACGCCGCCTCCACAAGCGGCGGTACCGCCAGCCCGAGCGCTGGCGATAGATGCCACAA
GCGCCCGCAGCACCGTCAGCAGCATCAGTGCCATTGGCTCGGCCAGCTCGGCAACCCCTG
CAGCCGCCAGCTCGCTGCATGCTTCGGCTTCTGAGCACACACTGCCCATGCATACGAACC
CGCTTCAGGTCGCCGCCGCGCTGGCCCCCAAGCTGGAGTCCAGCTCGGACCGCTCCGACG
TATGCACGGGCAGCGGCTCATCCGCCGGCTCTGGCGACACTGCACTCGGTAGCGCCAGCG
ATGGCGCCCTTTCCGCCGTCGTCCGTAAGGACAGCAGCAGCACCACCACTACCGACGCCA
GCACCGACAGCGGTCATGTTTGCCCTAACGCCTCCAAGGGGGCACGGTCACCAGGCACTG
TAAAGCTAGAGGACGAGGCCTGCATGGACGACCAGAAGGTCAAGGCCTTCATCAAGCAGC
ACGGTCTTACGCTCTGCATCCCCCAGCGCGAGCTGGGCAAGGGCGCATTCGGCCACGTGG
AAATGGTGATCATCACCCTGCCTGACGGCACCACCGTCAAGGCCGCACGCAAGACCCTGC
ACGCGTGTGAGACCAAGGGCGCTGTGGCTGCACTACGCCGCATACTGAACCAGGAGCTGG
CAGGGCTGGCTGCTGCCGCGGGCTGCGAGCACGCGGTGCAGTGCCTGGGCTACCGGCTGC
CGACTGATGACGACGAGCGGGCGGAGCTGCTGCTGAGCTGTGCGGAGGGCGGCTCCGTAG
AGAACCTGCTGAACGCGCTGGCCAAGGAGCACTTTGATCGCATTGACAACGCGCCCGAGC
GCCGGCGCACCGGCAAGAACAAGGACAAGTATGAGATGCTGCCGTACCCCGGCAACACGC
TCATGGATGAGGCTGACCTGAAGGGCATGCTGCGTGCCATGGCGCTCTTCATCAAGCACC
TGAACGCTCGCGGCTACATGCACTTCGACCTGAAGCCCGCCAACCTGCTATACGACATCG
CGCCTGATGGCAGCAAGGTCTTCCGCGTGTGCGACTTCAACCTGGCAGTCAAGACCGACA
GCAATGGCCGCGTCGCGCGCGCCCAGGGCGGCACCCGCGGCTTCTGGGCGTGGGAGACGT
ACTGCCAGCTGGAGGGCCTGGAGGTGAAGCACCCCATCACCCGGGCCGCTGACGTGGCCT
CCATGGGGCTGGTGCTGGCGGACGCCGCCGGGCTGCACTGCCTGGGGGGCGGGACCCAGG
CCTACCTGGAGTACCTGCGCGACCTGCCCCGCCGCACGCCGCCCGCGCTCAAGGAACTGA
TCGAGTGGATGGTGGCGGAGGACCCCGCCGCACGCCCCACTCCGGACCAGATCCTGGCGC
ACCGGTGGCTGACGGAGTAGTGACGTGGCTATTGCGAAGGTGACGGGTTGCAAGTAGCTG
TGATGAGACGGGGGGCAAGGGCGCGGGGGCACGCACGGCATCAGCGGTTCCCCCTGCACG
GCATGGTTGCATGGCAAAGCTTGCAGGCCGTGGTGCGTCGCTAGGGCGATTGGGGTTGCA
TTGAGAACAGTGGCTCAATTGGGGACGCCATGCACCCACAGCAGCTGCAGGGGTATTGCA
CTTGACAGGACGGTTGGGCTTTCAGCTTTTATCTTGTGCTGTGCCAGTCTGTATGGATCC
ACCGGTTTTGTTTTGCATACGGCTCGTGCCAGCTCGTGCTGTCGTGCCTGGCCACAACCA
CAGTGACTTCTGCATGTTGGTTGCCACAAACGTGTACATGTGTGTCTGGGATCGTGCGTC
CTTATATATGGCTCACGTAGCCTGAATGGTAATAAGACTTGATGACTAGCTGAGACTGCT
TAGATTGCATTGGTAACAAGAGGGACGCAGTTCACGCGCCAGTGACTGCTTAGGATTTCC
GTACGTAGGGTTGTGAAAGCGTTTTCCTTGTAAGGGGCCCGTAGGCCGGCAATCATGCAG
GACCGCCAGTGAGGCGAGGTAGCGTAGTTGGCCATCGACGGCGATGCTGGACTGCGTGCC
CGATGAGCTGCTAGTGCTGGCGGGGGCATATGAAATGTTGCGCACGAGCAGAACATTCCG
GTGTAGCAGCACCGGAATGTCCGGTAACCCGTTAGGTACTGTTACATCAGGCTTGCGCAA
ATCTACTTCACTGGGGACTCATGGGTGGGTAACGCCGAAGCCCAGCTGTCTTGGCTGACC
GTAGCTCTTCACACGCACACCATTCCTAGCGTGCCGCTGCTCAGTCTGCTCCTCACAGCC
AGCCTTTCCAGCATTAGTCCAGCAGTCCCCTAGTTTCTCCGACTTGATTGAAGGTACCAG
CACCACCAGCATCGCATCACCGACACGAGCAATGATAGATAGGTTGACCGCCACCTGCCA
CCAACAGGTGAATGTCACACAGCTCACACTCGACACAACCTGCTACAGCTGTGGGTCTTC
CACTGACCGGGGCCCAAAAGACGGCCGCTGTAGCCTACCTCCCCCATGAAAGGACCGGAG
AGAGCACCATGTACAGTAACCAGCCAGCGCAGTACCTGAGCACACTTGCAACCCCTGCTG
CCGCCTAGGGCAACCGCCTCGGCATTACCGTATACGGTACCATTCTCAGTCAATTCCCGC
CTACACACACATACTGCGGGTATGCTTGTCATCTTCCTTTCACGCACATACACC
>comp2147_c0_seq2
CTATTACAGCGCACACTGTGCACATAGTTTAGGCATCGCTCATCGGTTTTTTTTAGCGCC
TGGAACCATGCCCGCTCTGGGCTTTAGCGCCCAGCAGAATGCGCTAGATGCAACGCGCAA
AGCAGCGCCCTCGCCGGTGGCAGCGCCGCGACGTGGCATCGTTCGGGTTGCCGCAGGCAC
CAGGAACCGGGGCCTGCCCACGCTGCCCAAAATGCCCAATATGACACGGCTTGAGGATAT
CAAGGAGCTGAAGGACCTGGGCATTAACAGCAGCGAGCTCTCGGACCTCGAGCTTCGCGA
CGTGCGGTCGGTGTCGTACGTGTCTCGCCGCCGCCTGGACGCGGCGGACTTCGACCCGGA
TGAGGTGGACGAGGACGGCCTGCCTCTGGTGTACAACGAGGAGCGTATTGCGGGCTACTG
GGGCGGGCGGCCCGGGGAGCTGGCGGGCAGGTGGACCAAGTTCGCGGCGGTGTCGGCCCC
CTGGCTGACCAAGCTGGCCAACGCCGTCATCAGCGGCCGACTGGACCGCGACCGGGCGGC
ACTGGCGCGTGACGCGGTTGACAACTTTGAGAAGCTGGGGCCCACCTTCATCAAGCTGGG
CCAGATCCTCAGCATCAGGCCGGACGTGCTGCCTCCCGACGTGCTCAAGGAGCTGTCCAA
GCTGCAAGACCGCATCGAGCCCTTCCCCACAGACCAGGCCCGCGCGGTGCTGGAGAAGGA
GCTGGGTGCCCCCGTGGATGAGATCTTCTCCGAGTTCAGCGAGAAGCCCATCGCGGCCGC
GTCGCTGGCACAGGTGTACCGCGCCCGCATCCGGGCCACGGGTCAGGAGGTGGCGGTCAA
GGTGCAGCGGCCGCAGGCGCTGGGGACCATCAGCAAGGACTTGTACGTGATGCGGCGTGC
TGTGGGTGTGTACGAGAAGCTGGTCAAGCGGTTCACGGCACAGACCACGGACTACCAGCG
CCTGCTGTCCACCTTTGCGGAGGGGCTGTACACGGAGATGGACTTTCGCAACGAGGCGCT
CAACGCCTCACGCATGGCGCAGCTGCTGGACGAGAGTGAGTTCGCCTCCAACGAGGTCAT
CATCCCCGCGCCCGTCATGGAGCTCACCACACGGCGTGTCCTCACCATGGAGTGGGTGAC
GGGCGTCAAACTCACCACGTTGCAACCCGAGGAGATCCGCGGCCTGGTCAAGGTGGGCCA
GGAGGCCTTCCTGACTCAGCTACTGGAGATTGGGTTCTTCCACGGTGACCCCCACCCCGG
CAACCTGCTCAAGGTGACGGAGGGCCCCCACGCGGGTAAGCTGGCGCTGCTGGACTTTGG
GCTGGTGGCGGAGATCCCAGCCGAGGACCGCCAGGCCATGGTCGCCGCCACCATTCACCT
GGCCAACCGCGACTGGTCCGCCCTCATCGACGACTTCGTGGCTCTGGGCTTCCTGCCGCC
CAACCCCGACCGCGCGCTCATCATCCCAGTCATGGACCGGGTGCTGTCGCCCTACCTCCG
CGGCGGCGGCGCAGCTGCCTTCAACTTCCAGGCCCTCAGCCAGGACCTGCTGAGTGCCAC
CCTGGAAATCCCCTTCTCCGTGCCGCCCTACATGTCGCTGCTGGCCAGGAGTGTGGCCAC
GCTGGAGGGCATTGCGTTGGCGGGCGACCCCCAGTACGCCATGGTGGCACAGGCCTACCC
CTTTGTGGCTCGCAAGGTCCTCCGCAACGACTCCTCCTCCGCCTCGGCGCTGCTGCGAGA
CCTGCTGCTGATCAGGGACGCGGCGGGAGCGGGCGGCGGCGCGGCGGACGCAGAGGGCGG
CCGCCCGCTGGCGGCTCGGCGGTTGGCGGCGCTGCTGAACGCGGCGTTGGGCTACGTGGC
TGACAGCAGCGGCGGCTTCGTGGACTTTGACGCGCTGCCGGACGAGGGAGCCAGCGTGCA
GGAGATCGCGTCCTTCCTGCTGTCGCCTGAGGCGCGCGAGCTGCGGCCGCTGCTGGTGGG
CTGGGTGAGCGGCGGTCTGGACCTGCTGCTGCGAGACCGCCTGCGCAAGGCCTACAACCT
GGCCTCCGCCTCCCTCACGCCGCGGCTACCCTTCCTGGGCTCACTGCCCGCGGGTCTGCT
GCCGCCGCCGCCGCCGGTGTGGCTGCCGGGCAAGGGGCTGGTGGCGGTGGGTGAGGCGGT
GGAACTGCTGGCGCCGCCGCTGGAGGCAGGGGAGCAGGTGTACCTGCAGCAGCTGACGGA
GTTGGCTGCCAGCGTGCTTGGTGTGGAGCCGTCGGCTCTGGAGGACCCCTCGTTCAACTC
GCTACTGCAGCTGGCGTCCAGCCCCTCAGACCAGGTCCGCGAGCTGGCAAACGTGCTGGG
CAATGTGGCGGGCGGCGGCAGCGGCCGGAACCTGATGACGGCCACCGAGGTCGCCGTGGA
GGTCGTGGACCGGCTCACGGAGCAGCAGGCGGGTCGCGTGGGCGTGCCCGCAGACACACT
CTTTCCCCTGTGGCCGCCAGTGCGCACACGCATCCTCTCCGCCGCCGCCGCCTCCGCCGC
CTCCGCCTGCCGCCCGCCGCCGTTGCGCTGGTGCTGCTGCCAGCGCCGCCGCTTGTCGGG
CCGGGCGTACTCCAGGTCGCGGATGACCTGCATAGCCCGTTTCGCCTGCCGCCAATCGAT
GTCGTACGTGCTGCGGCTCGGGCCCGCCTGCCCGTGGCCGCCCACAGCAGTAGCAGCGGC
GGCGTCAGCAGTGGCTCGGCGCTCCCGCAGCCAGCCCACCAACAGCCGAATTGCCTGCGA
CTGCTTGGCGTGCAAGGCCGCCTGCTCCTCCGCTGAGGCCGGTGCCGCCGCGCTGCGACC
CATGCCTGTGTTCACCTCGCCGTACCAGTGCCGCTGGAATTGATCGGCCTCAGGAGACAG
CCTTCGTGGCCCGACCGTCAGCCTGGGGGTCCCGGACCCTGAGCCCACAGCAGCAGCGGC
GGCCGCTGTTGCCAAGTGTCGGTGCTGCTGGTGCTGGTGCTGGTGCTGCTGCTGCGGCGG
CTGGAGCTGGCAGTAGCAGCAGTGGGGGCGGCGGTGGCGGCGGCAGTAGCAGCGGTGGCG
GCGGTGGCGTGGGTGTGGCGTTTGACCTGGTGGTGTGCTCCTTCGCGCTGCACCTGTGTG
AGGCCAGCCGGCTGTACGGCACACTCACGGCCCTGGCCAGGTCCGCCCGCTGGCTGCTGG
TCCTGGCGCCCCACAAACTGCCGTACGTCCGACAAGAGTACGGGTGGCGGTTAGAGCGGT
TGAGCCGCGTGGAGCGCACGCACGTACGGCTTTATCGCTCGCTCGCCGTACCGGCGGCAG
ATGCGGCGGCGGCAGCGGAGGTAGCGGCGGCGGCGGCCGCGGCGGTGGCCGCGGTTTCAG
TTGCGTGAGTTCATGACAAGCAGGAGGGTTGGCGCAATCAGCGACTCAGGCTCACAGGAG
GAATTTCTGAGATTGGTCTCGGCCTCAGCTGTCTCAGGTGTTTCACGCAAGCGGTTGTGG
TGGTCGTCGGGCCTGCGGTCGTTGGGCTTTGGTCTTCGAATGACCAGCCTGGGCCAGCTG
CACTAAGGAGGGTGGAGGACTGGAGTAGGTGCCCTAGGCTCCACGTCCGCAAAGGCACAG
GAAGGACGGTTCGGGCCTTCGGGTGGCTTTCGAGTGTGTGACTTGTCTAGGGAAGACGTC
TGGAACGTTGGGGGCTAAACGCTCACGAAATGGAGCGATGCCCCTCACTGTATACCGTAG
TGCAGGGACCTGCGCACTCTTCGGATCGAGGTTCGGGGATGCATCAGCTCCTCCCGAGGC
TTTTAGGCGCATGCACCAATTTTATGCGGGAAGGAGCGTGGGAATGGTTGCCGGACGTGG
ACAGTCAACCGGAGACAGGCACCGTGTGCATGAATGACGCTGCAGTTGGCAACTTCCCAT
GTTCCCGAATTCCAAGGCAGTACTTTTCCTCCATAACACAATTGATG
>comp3581_c0_seq1
CCTATGAGATTATCGAAACTAGTTGCTTATTGTGCGCTTGTGAGGTAGAGAGTATAACAG
ACAGGCCGAGCCGGGAGTAAGGCGACCAGCCAGGAGTAACTACACAGTGAACTGGCGGTT
CGGGCGTTGTTTCAAAAATGCACAGCTCCAAAAATAGTGCATCGTAGTTTCCAGGCCTGC
CGGAGGCCTGCAGCTGAGCGGGATTGCTTACATTTCCTGCAGCAGCTCGGTGTTTCTGCA
GCCGGGGGCCTGGACCCAACACCAGAGTTACGATGACCCGTGGTAGCTCACAAGATGGCA
TTGGGGGGCCCTACCTGCCAATACAGAGCCAAAGTTGCATCGCACTGACCTCGCGCAGCT
CGTCGACACTCGACGGCGAGACAGAGGACACGAGGATAGCAAGGACTAGTGATTTGGAGG
CAGGGCCAGGAGAGCACGCACAAGAGTCAGAGCATGAACGCACAGGGCTGCTAGCGAGCG
CCCGGGAGCTTGCTGCACAGGGTTCTGCAGCAAACGACGATGCAACAACCGATGAGCGTA
CTGGCTTGCTCCAAGTGCCAACCTCGGCGCTCAAGCCGTCCGCTGACATTTCTGGGAGCG
GCTTCGTCGACAGGGGAGGCCCGGCCAGTCTTCCGGAGGCAAACGCAACCATGGCGTTTC
CCTCGGCTGACGCGCCGTGGTATAAGAAACTCTTTGCATTTGCTGGGCTCGGCTTTCTCA
TCTCCGTGGGCTACATGGACCCCGGCAACTGGGCCACGGACCTGGCTGCGGGCAGCGCCT
TCGGCTACAGCCTGTTGTTTGTGGTGCTGCTGTCCTCCGTGTGCGCCATGTTCCTGCAGT
ACCTGTCACTCAAGCTGGGCATTGCCACAGACCGCGACCTGGCCCAGGCCTGCCGCGACG
CCTACCACCCCGCCGTGAACCGCGTGCTGTGGGCGGTGGCGGAGCTGGCCATCGGCGCCA
CAGACCTGGCGGAGGTGGTGGGGTGCGCCATCGCCTTCAACCTGCTGCTGGGCATGCCGC
TGTGGGCGGGTGTGTTGGTCACCGCTGCCGACGTGCTGCTGCTGATGGCGGCGGAGGCGC
GCGGCGGCTTCCGTAGCCTGGAGGTGCTGGTGGGGCTGCTGACCGCCATCATCGCGGGCT
GCTTCGTGTACGAGCTGGCCCGCTCCCAGCCCGACTTCCGCGCGGTGGCGGCCGGCTACC
TGCCCGACATACGCATGGTGACGGACAGCCAGCAGCTGTACCTGGCCACGGGTATCCTGG
GTGCCACGGTCATGCCGCACAACCTGTACCTGCACTCCTCAGTCATCCAGACCCGCGCAT
ACCCCAGGACTCCCGCCGGCCGCAGCCTGGCTGTGCGCCTGGGCGGCCTGGACTCCAGCC
TGTCGCTGCTGCTGGCGTTCTTCATCAACAGCGCCATCCTCATCCTGGCGGCGGCGGCCT
TCCACGAGCACGGCCGGACAGACGTGGCGGACATTGGCGACGCCTACGAGCTGCTGGCCA
CCTCGCTGGGCGCCAAGGCCGCCTCCATCCTGTTCGGTGTGGCGCTGCTGGCGGCGGGGC
AGAACTCCACCATCACCGGCACACTGTCGGGACAGATTGTGATGGAGGGCTTTCTGGCCA
TCAAGTGTCGGCCCTGGCTGAGGCGACTCATAACGCGAGGCACGGCCATCATCCCGGCGG
CTGTGGTGGCCGCGGTGATGGGTCGCGAGGGCGTGGGGCAGCTGCTGGTGCTGTCGCAGG
TGATCCTGTCGCTGACGCTGCCGTTCGCCGTGTTCCCGCTGGTGCACTTCACCGGCAGCC
GCAAGTACCTGGGCAAGTACGCCAACGGCTGGATGGTGTCCGCCACGGCCTGGACGCTGT
TCGTGCTCATCTCGGCGCTCAACATTAACCTGGTGGTGCAAAGCGTGCGCGACGGCAGCT
TCGGAGGGTTTAGCACTCGCCGCCTGTTCTGAGTGCGCAGTTGGGGGGTTGGGGGTGGGG
GTGGTGAGTACAAGCCCAAACTGAACGTTTAAACGAGCGGGGGGTGGGGAGCAGATTGCA
GGGAAGGGAATGAGGGTGAGGGACGCAGCGGCTGGCTCGGTCGTACAGGGATTTGTTTGC
AGGTGAAGGCTGTTTGTGCTAACCCATAGGAATGCACGCGTACTTATGTCGAGCAGCATT
TGAACTGCAGCCGTGGCGTGGCGGTGTGCGCCGGGCCTGATGGCATGGGAAACCGCATTC
CCGGTACGTCGGCTACGAACCAGAGGGCCTACACGTGATCCCTATGCGGGCGTATCCTAT
GCAGCAGCGGCGAAGCTCTCACGAGTTTACTGACTGCGCGTTCTGCAATAAACTTATTTG
TGCTTGAAGTGGCAGTGGCAAAAGGTATAGAGTTGTATGTTTCACCAAACGCTAGGCGCG
TATGTACACGAGTACGTGTGCCCTTTGACGCAATTGTGTATATGGTTGTGTGTGTGTGTA
TGTGTGTGGGACATGTGTGCCGGGTCCGACGGGGCTGGCCTCACGGCGAGCTCCTTCTCA
CTTGTTTGCTCGCCACAAATTCGTTCCCTGGTTTAGCATACCGGCGGGCGTGCATGGCGA
GTTGCTCCATAAGGAGCGGGGAGTGGGCTTGTGGCGCCGCGGACTGTCGACGTTGAGTGG
GTGTGAGTGGACTGACGGACGCACGTGCGATGTATGCATGTGTATGTGCTCCGTGCATAC
CCTGGCTACATGATGTGTGAGGCTGTACTTTGACAGCATCGTATGTTGGCAAGCATAGGG
AAGGAAGCACAAGACGGAAATATGTGCGTTGGTTGCTACTTTGTGAAGTCGAGTTGCGGG
TGCTGTCCCTGCCTGCCTGCGGCCAGACCCGAAGCGCGTTCACCTTTTTGCTTGGCTCCA
CGTCTGACGTGGCGGCAAGTTTGCTGCGGACTTGCGACGGTGCCCGCCGGTGTGTTGTGC
TTCCGGGAGTGGCTGCATGGGCCTGGCTGGTGGGGCCGGGATGGTGAGTTAATGGACGCG
TGCAGTGGGTGAGGTATAAACTGGTTGACAGCGTAATGTGGGCTGTCTTTGTGTGTGCGT
AGTTGAGCGCGGTGTGGGCTGCTGACAGGCGCTATAGGCCCGCCCACCCAGATGCGCGCA
CGTCGTGTTTTTGCTTTCCACTCACTGCGTCTTCGAGAACGTGATGGGAAGTTTGCTGCG
GGCCAGGGTGTTGTGCCCTTCGTCCGCAACGGCGTGCGCGGTTGCGGGGACGGTTGGGAC
CAAAGCGCCATGCAGGCAGCTGCTGCATGAGGCTGTTTGCATGTTGCAGAGAGGCCGAGG
TTCGCAAGGGATGCGATGGAGGAGGGGCTCGACGTGTGCGTGTTAGCGCGCGGCTGCTCA
GGGCTGTGTGGGAGGCTGTCAAAGCGTGGGCGTGAGGGCGCTGTGCTTGAACACACGCGC
AGCGGATGGCGCGCATGCATTTGCAGCATGTGCGCATGTTTGCTGGCGGCGGCCGCCGCC
AGGTTGCGGCGGCACCGGCCAGTTTGCCTCCGCTGTAGTGTGCGTTTGCGTGCAGTCACG
TCAGGGTTCGTTCAGGGTGAAGATGGGTGCGGTGTGGAAGCAGCAGTGGGTGTGCGGTTT
GCGGAAACAGTGAGAAAGCAGGTGTTGTGTGGTGGGCGGTCAAACTACCGCTTTTGACGA
GGAGGCAGGGTGGGGTATTCATCGGTGAAGTAGAAATGGCAGTGTGCGGCATGTGAACGG
GGGTTGAGACTGCAGGTGTTGGTTGTTTGCTGACAGTGGGTATGAAGGTGGGGCACATTT
ACAAGTTCCATGCCCGTGCCCCTTGCAATTTGAGTACGGTAGTCCCTGTCGTTGCCATCA
GTCGATATGTCGAACGAATTGTCAGCATCTCAGTGTGTTTATAACTTATCATCCGGCACG
GCAGAGACCAT
>comp3553_c0_seq1
TGGGCGGCCTGCAGCCGGGCATGGGCCCGCTGGGGCCGCTGGGGCTGCCAGGCATGGGCG
GGCTGCCTGGGCTGCCCGGCATGAACCCCATGGCCAACCTGATGCAGGGCATGGCTGCGG
GCATGGCTGCCGCCAACCAGATGAACGGCATGGGCGGTCACATGGGCGGCCACATGGGCG
GCATGAACGGACCCATGGGCGCACTGGCGGGCATGAACGGCCTCAACGGAGCCATGATGG
GCGGGCTGCCAGGCATGGGCGGGCCGCAAAACATGTTCCAGGCGGCGGCGGCGGCGGCGG
CGGCCCCGTGATCAGCAGCGAGATGGCGGCGGTGATGAAGGAGGTCACGTGCCTCATTGA
TCTGAGTCAGCACCCCAACATCGTCCGCTTCATCGGCGTGTGCCTGGAGCCGCCCCGCAT
CGTGACCGAGTACTACCCCAAGGGCAGCCTGTTCGGGATCATTGAGAAGGCCAGGGACGA
GGGTGAGTCGGGCGCGCTGCGTCAGCTGCAGTGGCTGGGGCGGCTGGTGATGCTGCATGA
CGTGGCGGCGGGCATGGCCTTCCTGCACGACAGGAACTACGTGCACGGCGACCTGCGCTC
GCCCAACGTGTTCGTGGCGCAGGACGGCCACGCCAAGGTCGGCGACTTCGGCTTCGCGCA
GCTGCTGGCCGGCCCTGACGCCGAGAAGGACAGTGCTGAGCAGCAGGAGGCGCGCATGAC
CAACCCACGCTGGCTGGCACCGGAGGTCATCCTGGCGCAGAAGAGCAGCCAGGCGGGGGA
CGTGTACAGTTTCGCCATCATCATGTTCGAGCTGCTGACGTGGATGGTGCCGTACGAGGG
GCTGGAGGGGCTGCAGGTGATCCTGCTGCACTCCATGCACGCGGCGGAGGGGCAGCCGCT
GTTCCGGCCCGACCTGCCGCCGGACGCAGAGCTGCCGCAGGTGTCTCGGCAGAGCGGCAG
CCTGTCCGCCTACAAGCAGCTCATGAGCGAGTGCTGGGCGCAGAGGCCCGAGGACAGGCC
CACCTTCAGCAAGGTGGCCACCCGCCTTCAGACCATCATCCACTGGGAGCAGGCCTTCAG
CCACGTGCGCCTCATCAGCGTGTCGGCGGGCAGCGGAGGAGCGGCGGCGGCAGGCGGCGG
CGGCAAGGCGGGCAAGGGCGGCGCGGGTGCTGGAGCCAAGGCGGCGCAGGAGGGCAAGGG
CGGGAGAGGAGGCGGCAAGGCGGGAGGTGGCGGTGGCACGCTGGAGCTGGGTGCGCCGTG
GTGCAGCGAGGCGTTCCGCAAGGGGCTCAAGAGCTTCCTGGAGGGGCAGGTGGCCCAGTA
CCGCGCCGCGCGCAAGCGGCTGGGTCTGGAGGAGGATGCCCGCGGCGCCGCGCTGGCCGA
GTACGTGGCGGGCCAGGACGGCCTGACGCGGCCGCAGCTGGAGGCCTTTGTTGCCATGTG
CCTGGCCAAATACGCCACCAAGCGCATCGACCCGGGCTCCACGGTGGGTGCGGTTGGCGC
TCAGTCCATTGGCGAGCCGGGTACGCAGATGACGCTCAAGACCTTCCACTTCGCGGGTGT
GGCCAGCATGAACGTGACGCTGGGGGTGCCGCGTATCAAGGAGATCATCAACGCCGCCCG
CACAATATCCACGCCCATCATCAAGGTGGCTCTGGCGGTGGACAACGACGTGAAGGCGGC
GCGGCTGGTGAAGGGGCGGCTGGAGAAGACCACGCTGGGGCAGGTGGCGAGGCACATCAA
GATCGTGCTCAAACCCGGCCGCGTGGCGGGCGGCAGCCTGGCTGGCAGCCCCGACCTGTC
GCCGGCGCTGTCCCCGGGGGGCCCCGACGGCGGCACGGGGGCGTACGGCGGCGGCACCAG
CGGCCCGCGCATCCATGGCGAGGCCGCGATCTCCATCCGCCTGGACATGAGCACCATCGA
GGCCCTGCAGCTGGACATTGACGGACACACAGTCAAGTACTCTATCCTGGCACACCCCAA
GCTCAAGCTCAAGGAGCAGCACGTGCGCGCAGTGGCCCAGGACAAGGTGCTGGTGTACCC
GCCCGACGCCTCCAGACAGGGGCTGCTGTTCTGCCTGGAGGGGCTGCTGGCCAAACTGTC
CAAGGTGATTGTGATGGGCATCCCCACAGTGGAGCGCGCCGTCATCACCAAGGAGAAGGG
CGACAAGTACGCACTGCTGGTGGAGGGCACCAACGTGCAGGCGGTGCTGGGCACACTGGG
CGTGGCGGGCACACACACCACCACCAACCACATCAGCGAGATCGAGAAGTTCATGGGCAT
CGAGGCCGCCCGCTCCGCCATCATGTCTGAGATCAAGTACACCATGTCCAGCCACGGCAT
GTCCATCGACGACCGACACATCATGCTGCTGGCAGACTGCATGAGCTACAAGGGCGAGGT
GCTGGGCATCACGCGCTTCGGCATTGCCAAGATGAAGGACAGCGTGTTGCACACGGCCTC
CTTCGAGAAGACCGCCGACCACCTGTTCGACGCCGCCATTCACGGCCGCGTGGACGATGT
GGTGGGGGTGTCGGAGAGCATCATCATGGGCATCCCCATGCCCACAGGCACAGGGCTGTT
CCGCATCCGACACAACGTGGCGGGCCAGGTGGGAGCCCTGTTCGAGCGGCCGCTGCCGCT
GCTGTCCTACTCCAACGCAAGCCTGGACAGACACGTGGCGGCGCCAGCGGCGGCGGCGCC
AGCCAGCCCCACCGCGGCGGCGGCGGACGGCACAGGCGGCGGCGGCGGCGCGGCCCCCAT
GGCTGTGGACGGTGCCGCGCAGGGGTGACCCCGGCACCTGCCCCACGGCCGCACGCACCG
GTCTGACTGCTGCTAAGTGAAGGTGTTGGAGATGTGGTGAGGTGTGGTCAGGTGTGGTCA
GGTGTGGAGGCGCATCTCGTGGAGAGCGGTGGTGCAGGAGCTGTGTGGCGGCGGGGCCAG
GGGGCGCGGCGGTGGGGAGCGGCGGCGGACATGGCGGGGTTTGCTGTGGGCGGAGCTGGG
CCGGGCGTGTATGTGTGTGTACATGTAGGTCGTGCACGTGTGCGTGTATGCGTGTACGCG
AGGGCGGGCGTTTGGAAAGTGCGGCGGCGGCGGCATATGCCGCTGCTCTGTGCCCTGTGT
CCAGGACGGTCCGGGCTCCTGCGCCTGGCCCGACCGACTGTGGGCGGGCGGCGCGGGCCC
TGTGCCTGAAGCGGCAGCTGGAATCGTTTGGCTATTGTATGTGCGTACCTACACGTAGGG
GCAGTAGCAGGAGCAGAGCGATGCAGTGTTGTGCACGGGAGCCGCCAGGGGCGGCGGTGG
GCGCAACGGAGCGGCCCGTGCACCCGCAGGCGTCTATATTGCCTGGAGTGGCGTTGGACG
TGGTGCAGGTAGGGGTTGAGGTTGTTGGCGCGGCACGGGCGTCTGCAAGGCTGGGAGGAG
TGGAGGAGTCATTGGAATGTGTCGGGACTCGGCAGGACAGGGCTGCAAGGCTCAGGGGAA
ACGCCGGCGAGTGTGGCTCATGATGGGGACGGCTCCGAGTCTGAGGTACTGGTGGGCTAG
GCAGCAGGTACTGGCTTGAAACCATGTGGGGATGTGGCGGACGCCGCAAGACTGGCGGAG
CTGGCCGTGGGGGACGGCTGGGATTGGCAGAGGTGTGGCCGGGGAGTGGCAAGTGTTGTT
TGCAAGCTGAGGGGGGGCACGGCGGCCCCGTTGCCTAGGCGGAGCCGCTTGTGGCCGTGT
GGCGTCCGCACGTTGCCTGGCGCGATGTGCTTGAAACGTGCTGAGCACATACAGGGCTTG
TGTGAGATGCATGCTGCTGCCCGCCACCCTGTAAACACCAGGATACACGCGAGTGCGACG
CGGTGGTGGCAATGTGAGGTTGGAGATAATCCTCCTGCGTCTCTCTCA
>comp3967_c0_seq1
CTGCGCGCCGCTGTCGCCGCCGCCGGAGGCGCCGGTGTACGGCGGCTCGCCGCCGTTGGC
AGCTTTGCCGCCGCCGTACGGACCCCTGCCGCCGGCACCAACGCTGCCGTCGGGCGCGGT
GACGGTGTGCGCGTCCGCAGGCGCGGTGCCGCCGGCGCAGCTGTCACCGGGCCAGGCCGA
GTTCACGCTCAACGACACCAGCTGTGCGGATCTCATCAGCAAGGAGGCCGCGCTGCTGTC
ACAGATCACCGCAGCCACCGGTCTAGAGCTGCTGCAGGACTGGGCGTCCTCGCCCTACCT
CTACACCTGCTACCGCACCGCAGACGCGTCCCGCAACCCCGCAGACCGCGGCGTGGGCGT
GCGCGTGTGCGCCGTCTTCCTGCCCCCCGCCGATACCAAGGCCCTGCAGGCAGTGGTTGA
GGATAGCCCGGTTCTCGACACGCTGATCGAGATCCTCGCAAGCGCAGCCGGCGGCTCCGG
CGCCGACGGCGGCGGCAGCTGCGCCGCCGCTGCGCTGTCCGGCTACACACTGGCTGCGAC
GCTGGCGGTGCCAACGCCACTGCCTGACGGCATTAGTGAGGGCGACGTGATGACGCCGCT
GTTCCGGCAGAACGCCTGCGCACTGCTGCAGCCACCGGCCGCCCCAGCGCCGCCGGACGG
CTCGTTCCCCACGGTGCTTGCACCGCCGCCGGTGCTGGTGCAGTCGCCGCCAGACCCCAG
TCGTGAGGTGTTCTTCCCCCCGGGTGCCTTCAGCCGCAGCCCACCGCCTCCATCGCCGGA
CCCGCCTTCAGAAACAGGCGCGCCCCCATCCCCGTCCCCGTCGGCGTCGCCGTCACCCTC
GACCGCCGCCTCTCCCTCGCCGGCGGTAGCGGCGCCGCCGCCCTCGCCGGCGCCGCCTGC
ACCCTCCACATCGCCATCGCCGGGATCGCCCCCGCCGCCTTTGGGAGCAGTTCTGCCCGT
GCCCGTGCCCTCCACGAGCGTGCCCTGGGCCGACACGGGTTACGGCTGGTCGATGTACGA
CACCTCAGAGAACGCCACGTACTACGTTACGTCGTACCTCTGTGTCGTGCCGTCCAGCTC
GCAGGAGATGCGCGGCTGGAGCGTGGTCGTGGATTCCTCGCTGCTTGGATCCGATTTGCA
GGTGTCGGGCGTGACCGGCACGCGCACGGATATCGACGGCGCCGTCAGTGTCGTACAGGT
CATTCCCTACACCTCAAGTTCCGTGCCGACGGTGACGGTGGTTGACAACATGACCGCCTC
CACCAGCGTAATCTACACGCTGTACTGGCCAAAGACGTTCACCATCGCCAGCCGCCACCT
GCAGCAGCAGCACCGGCGCCTGGCACAGAGCACCGCCTCGCCGTCACCCGTATCCGGCAG
CAGCAGCTCCACCACTCGTTTCAACAACCTGACCATCATTGCTTGGACCCCTGACGTCAT
CTCTTCAGTGACCCTCGCGCCCGGCCTCACCGGCCCCAACTCGGCCGCCCTGTCGCTGGG
CGCCGCCGCTTGCGCGGCCGCCGGGAGCACCAGCCCGCTCCCTTGGCCTGTGGTCGGGTC
CGATGGCTGCCTAGTCGGCACAATGAGCCGTACATACATCGGCACGTCCGGCCGTACTGT
GGTCACGCTTCGCGTCGCACCCAACGGCGCCCTCAACGCAGCTGTTGCCGCCAACTGCAC
CACTTGGTTCGCCAGCCTGTCGCAGCCCGTGTTCGTACGGATGCCGCTAACCAACTCAAC
CGCCGCCGCGGCGGCGGATCTGTTTGTTAACCGTACGGCCGCCTCGGCGGCGGGCAGTGT
ACTGCCGGTGGGAGTGTACGTCAAGGATGGGGCACTGGTGCTGCCACGTGCCGCGGTGGG
CAACGCCGCGTCGTCCTCCTACTTCAAGATGGATGTGCAGCTGGCGCTGCCCAGTGCTCT
GGCGCTGAGCGACGTTTGTGAACAGGCCATGCTGTCTGGCCAGTGGCCCAACACCTGCGC
CCTGCAAGTGGTGGACCGCAACCTGTGCACCCAGGGCGTGGCTGTGGAGTCCGCCAACGG
CGAGGCAGGGCCCGTGGGGCAGGCCCCGGGCGTGGCGCAGGCGCCCAGCCCGCCGCCCAC
ACAGGGCAGCCTGCAAGGCGAGAGCGGGGATGGCGGCTCCAGCGACCGTGGCAGCGGCGG
CAGCGGCAGCGGCCTGAGCAACTCGGAAATCGCCATTGTGGTCTCGCTGGTGGTTGGTTG
CTTCCTCCTGGCGCTCATTGTTGTTGCGCTGTTTGTGCGCTACCGGCGGCGCAAGTGGGC
GCCCGCAAAGGAGGTGTTCAGCGGCGGCACGGGCGCAGTCGGCAGCTCAGGGGTTGCGGT
GGACATCAACGCTGTGGCGACAAGCGGCGCGCTGCCAGCCGGCTCCGGCATGCGCTCCCT
GCCAGCTGCCGTTGGTGCTGATGATGCAGCTGCCGGCGATACTGCAGGCGCCGCAGACGC
TGCCGGCGGCGTCGGCATGGCCCTCGCGCCGCGGATTGAGAGCTCGGTCAGCAACGACGG
CACGTTTTACACCGCCATGGAGAGCGGGCTGATGCAAGGGGATGGCGCCAACCTGTCGTC
GACATTGGGCGCTGCTGGGCCCGGCGGCAGTGGGGCAGCAGGTGCGGCTGTAGGAGCTGA
CATCAGCGCCCACCGCCTGGCGGCCGTGCGCGCTGCACTCGCCCGCAGCGGCGTCGGCAG
TGCGACTGGGCATGCGGGCCCGGGGCCCAGCCGCTTGAGTGGCAGCCACGTCCCAGCTGC
GGTGTATGGAGGACCAGGGCCTAGCACCTCCACCGGGGCAGGGCCGAGCACCTCAGGCGG
TGCCGGCCTCGGCGATGCCGGGGCGGGCCCGAGCACTAGCACCGGCGGTGGTGCAGCGGG
CTTGGGGCCGGAGGGGGCGGTGAACTGGGCGATGACCCAGCCGAGCAAGGCACCTTAAGT
TTTGTTGTGAAGCGGTAAAGTTTTGGCAACATTTTGTACATAGGGGCTGCAGGAGGAATG
AAAATCATTTTTTCGTTGTTACACTTGGTGCCTTGATGTGCTTGCGGGATGTCCGTGATC
GTGTGCGCGTGTGCATGTGTACCGGTTGATGTGCGTATAAAAAGTCCAACCTTGGGTTCA
CGTGTATGACGTGTGTTGCAGCGGGGGGCCGCTGCGTTTTCCTTCAGGACGCGGTGGGGG
GGGTTCAACTATCGGCTTCGGCTCATATCAGGATGGCGCACCGATGTCAGTAGTGACGCA
GGAGGGGCGTTGTCAGCTTAAGGCGTACCGGTACGTAGACAAGCACACTCTGGTCACACA
AAGTGAGGCCGGTGCCGGGGCAGCCGGGCTGACACACAAGTTACGCAGCTGGTGCTGATA
CTGACGAACGCGAAGTAAACCTTGAAGTAAACATAAATGACAAGCCTGCGTTGCGCACGC
TGCCATGCGCGTGTATGGGCGGGCATCACCAGATGTTGAGTTGCCGGTTTAGTGGCAGGA
TGTGCGTGCGTGTGTACGTTTATTGCGCGCGAGAGGACACTGCGCAACTTGCGGCTTGCG
TGCCGGGATGGTTGCGTGCTGCGTGTTCGCGGGTGATACTTAGGTTACCGTGCTGCGTGC
GCGACTGCGCGATGCTCGTGACGGGTTACTGGTCGCATGCTCTGCACGGCGCACGGCTCT
ATCTGGCGACGTTGTCGTACGCAGGGCCGCTGCTGAGTGCCTGGTGTAACGGGATACGCT
TCCTGCCGGCTTAGGTCAGTGCAGTCACGGACTCGCTCTGCTGTCGCTGCATCAGCGCCG
CAGCGGCACATATAGGCGATATAGGGAGGGTAGGGCTCTGCGGCTGGCCAC
>comp597_c0_seq2
GCCTGGCGTGCCTCCGCCGTCGCCCGAGCCGCCCAACCCGGAGCCGCGTAGCCCAGAGCC
ACCCAGCCCTGCGCCGCCGCCGACCCCGCCTTCGCCTGCGCCACCCAGCCCTGCGCCTCG
GTTGCCTCCAAACCCTGCACCTCCCTCGCCAGTGCCTCCATCGCCTGCGCCACCTAGCCC
GGAGCCTCCGAGCCCTACGCCTACGGGACCTCCAAACCCTGCTCCTTACTCGCCCTCGCC
ACCTACCCCTGCGCCGCCGTCGCCTGTTCCACCCAGCCCTGCGCCGCTGGAACCTCCAAA
TCCCACACCTGCCTCGCCTGAGCCTCCCAGCCCTTCCCCGCTATCGCCAACTTCCCCCAG
CCCTGCGCCTGTGGAGCCTCCGAGCCCCGCGCCTCTCTCACCAGAGCCGCCTATCTTAGC
GCCACCATCGCCGGCACCGCCCAGTCCCGCGCCTTTGACGCCGCCCAGCCCATCTCCGTT
GCCTCCACCAGTTACGATTTGCGCATCTTGCGTGGAATTCCAGCTGAGTAACAGCCCTTT
CGCATCGACTTCCTTCACGTTTGATTCAAGCACATGTGCCAGCCTGGAGGCCTTGGTTGC
TGACGATCTTGACCTACTTCTTACTGGGAGCGGATTGGTAGTTGAGACGCCTTTTGCGAT
CTCAATATGTGATTCGACCGCCGTTCGTATTTGCGGGGCTTATAGCCCTTCGTCGGTCAT
TGACATATCACTTGATCTGGAGCTTTGGCTGGAAGCTGCAAGCGCAAGCAATGTCTGCAA
CGGGGTGTCCATCCGTGCAGGGGCCATTTTAGACCCGAACTTTACTACCGGCTCTGCTTC
ACCTGTATGTTTGACTGGAGCTGCGCAACGCGACTGTGCGCTCGAATTGCCGCCCTCTCC
GGACCCTCCGTCTCCCGAGCCACCCTCTTCGCCGGCTCCGCCGCCACCGGCCACCATTGC
CTCATTCTTACCTCCACCGCCTCCTCCACCGCCACCTGAGAGCCCGCCGCCACCACCTCC
ACCGCCACCCGATACCCCGCCACAGCCTCCACCTTCGCCGCCGCCACCGCCACCCGACGC
TCCTCCTCCACCCCCGCCGGATGCGCCGCCCCTGCCCCCAAGCCCGCCTCCACCACCTTC
ACCACCTCCACCTCGCCCGCCGCCGACCGGCCAGGGCCTTTTTGGGCAGCCCCCTCTTCG
AAACATTCCGCCGTTTGCGCCGGATGCACCACCGCCCTCAGCACCGCCGCAAGATTGTGC
TTATAAAGGCCCATCCACCGCTACGGACGGGGCCCCTCCTGGATCTCGGTCGTGTGGAAT
GCAGGCCTCATGCCTAGACGTCATAATGGACTCCTCGGAATGCATGTACCGTACAACAAC
CGGTCGCAAGTATTTGTATTGCCCCGTGCACTTGACGTATCCGCGTGAGGGGAGCATGTG
CGAGATTACCTCCGCCGCGAGGGCGTCATCACCGCCGCCCAGCGGGCGCAACCGCGGCGG
CAGCACCACTGCCGCCGGCGGTGACACCAGGGCCAGCACGGGCGCCATCGTTGCGGCGGG
CAGCAGCAGCAGTAGCAGCGCCGGAACCAGCGCCGTCGAGATTGTCGAAATTGACATCGC
CTACTCAGACGTGCTCGTATGCGCCGGGGACCGGCTGGGAACCGTCATCGAGGGCCCCGG
CGGAGTGCCTGTACCCGGGGGCGTCAACCAGGTCATGTGGCTTCCCTCGTCCAACTACAC
GCAATGGGCACGCTGGGAAGCTGACGATCTGTCCCCTGCGCTGATCACGTTCTCCATCCG
CAACGGCAACAAGGCATGCGCGGCAAACAGCAACCCGACCCAGATCCTGGTCAACGGCAT
GACGGCCACGTGCAGCAATCCACGCTATGATCCAGACAGCGGCGCAGTGGCAGGCTGCCA
GTCCAATGACGGCACCGTATTTAACGAATGCCTCTGGACCATCACCGTCCCACGCCCCGG
CGGCATTGGCTGGACGTCTGCCGTGTGCGTAAGAGACTCGCCCAGCCCGCCCTCCCCCGC
ACCCAGGCCACCGCCGCGCCCCGGCGCCAGCCCAAACATCCGGGCGCCTGCTGCTCCGCC
CGACCCCTGCGTGCTTCAGGGTCCTTCCAGCGATGGGGGCGGCCTTTCCAACGCAATCGC
ATGCGGCACCCAGGGTTCGTGCCTGGACATCTACTACAACAGCGCCGACTGCAAATACCA
AACCCTGAGCGGTGATCCGTTCGCTTCCCAGCAGTACTTAATGTGCCCAATCTGCCTAAC
CTTTCCTCGACCGGGATCGCCTTGCGCGCTGAATGCGCTCACTCCTATTGACTACGTGTG
CGCCGGCGATGAGAACTCCCTCGTGATTGACGGCGTGACGGGGCAGCCAGTCGTGGGTGG
CGGGAACATCAAGCGCGGCTGGGAGGAGGGCACGCGCTACTGCCAATGGGCGCGATGGTC
CAGCGACGACATGGCCCCACAGACAATCGCATTCAGCATCAAGAATGGCGCCAACCGTTG
CATACGGCGCAACAGCATCGACATTACAGTGCGCGGCTTGACGGCGTCATGCGGCGCACC
CCGTGTAAACCCATTCAATGGCTTCGCGGGCTGCGCGGGCAATGACGACGTGGACAATGA
GTGTCTGTGGAACATCACGGTGCCACGCCCCGGTGGAGTGGGCTGGACAGGGAATGTGTG
CGTCACGCCGCCGCCACCCATGCCACCGTCTCCAAAGCCGCCACGCCCGGGCGCGAAGCC
CAGCAAGGGCAATCCGCCCGTACCGCCCTCTCCGACCCCTCCGCGCCCGCCCAAGCCAGT
TGCAAAGCCTGGAGGCAGAAGTCCAGCCAACCTCGTCCCACCACCGCCACCACCGCCCTC
TTCGCACCGAATACCGTTTCCTTTCTGCGCGTGCAAGAAGCGGAGCCCTCGCAACGCGCC
CTATCGGCTCGTGTACCGCAACACTACACAGCTCGCGACGCTCTCTGACGGTTTGGCTCG
GAAGCGACACTGCTTCTCAGTCGAGGTGACGCCTTGTGACGAGACAACCTCCTGCTGCGG
CATGGGCATAAAAAAGATCGAATTGTTTGCCAGGAATGAGTGCCGCAAGTCGGTTCGTCT
GGTGCTGGTTGACGGGATGAGCGTCAGCTGGTCGTTTACCCAGGACGTGTTCCAATCTGC
CACCTACACCACCTTCAAGCTGCCCACACTGACCATGAGCCGCGTGGACGTGGGCAGTGG
CTTCGACGTGTGCATGCAGGTCATAGAGCCCTGCGCCAGCCTGGAGGACTTCTGCTGGGG
CGACTCCGGCAGCTGCAGATCAACATTTTTCTCGCTGGATGAGCAATGCTGTCCCACGGG
TGATACCGTGTTTGGCGCCGCGCCATCCAGGAGCCCAGATCCCGAGGGCGCGCCTCCCCC
CGTCATGGAGGTGGAGGTCGGTCGCAGACTTCGCAGGGCCACCTAGCAATGTTACATTGC
CTTGAGTAGTTTATCCTAGAGAACTGGCAGGAGGGGATGATCTAAGCGCCCGAATGTACG
ATGGCTTGGAAGTGAGCTTCTTATTTTGGGTGCACTTATGTGTGTCATCGATGTTAGTGA
TTACCTCTGGACTGCAGTGTTGATGTCGGGGTGGATCCATGGACGGATGTACATTGGCAG
CAAGAATGTTGATTGCCCCCTTACTTACTTTCCTTTATTCCAGTGTAGCGGTTAGCACAG
TTTATTCAGGGCGGGTGGGCCTTACCAACACAGCAGTCCGCCATCCATCATGCAATGGGC
CAAGGGGTTTGTTTGTGTTACTACGTACGTACGCACTACAG
>comp2891_c0_seq2
GCGGCTCGCGTGGCCACGGCGCACGGGCACGGCCGCAGCGCCAGCCGTGAGAGCCTGGAC
ATTCTGGAGGGCGGCACGCCCGGCGCTGTTGCGGCGAACGGGAGAGGCATGCTGTCGGAT
GCAGTCGACGGCGGTGGCGGTAGCGGCGGCGGCGGGGACTCCGGCCCGCCGCCGACCTAT
GTGATTGAGTTGATTGAGGAGAGCGGGCCGGCGCTGCTGCGGGCGACGTATTGGGATTTC
GGCGACTGGTCGGACCTGTGGCGCCTGTATAAGGAGGTGCCGGGGCACGTGGCCTTCGAG
GATGTGCTGGTGGCCCCCGCGCGCGCCGGCGACGACCTGCCGCGGGTGCGACTGGCACGC
AGCCTGCTGGAGCTGATGGCGCTGGCGGTGCGGCTCACGCCGGCGGCGGCGGGCGTGGCG
GGCTGCGAGCTGGTGGTGCGGCTGACGCGAATGCTGGGCCGCGTGGACGGCAAGCTGGTG
CTGCTGCCAGACTACGTCGACACGGTCAAGCGGGACGCCTGGCGCAACGTGAGCGCCGCG
GCGTGTGTGGTGCCGCAAGCGCTGAGGGACAAGACCCTGGAGCGACTGGGCAAGCCGCGG
CCGCCCATCACCATGCGTGACGTGGTGCGCATGCACCTGGCCATCGTGACCGGCTCCAGC
GCCAGCATTGGCGGCGGCCCCGTGCCGCCCACCATGCAGCTGTGCAGCACCATGGCGCTG
GGCCACGTGTCGCCCGACCTGTACGGCGTGTTGCTGGAGGAGCTGGCGCCCTACTGCGAC
GAGTTCATGGCCTCGGGCCGGGCGGCGGGCGGCGGCGGCAGCAAGAGCAGCAAGGCCAAG
GGGCGCGCGGACGAGCTGCGGCGCACCGTGTCGCACGTGTTCAGGGTGCTGTCGGAGCGC
GTTCCTGCCGAGGTGCTGGCGGCGCACCCGCTGCTGCGCTCTCGGCTGGTGGAGTTCCTG
CGCGACACCTACACGCACCTGCGGCCGCACGCCATCAGCAGCGACGCCTTCTGGGAGTCG
GCGCAGGTGGCCTACGCGCTGACGGCAGCCATCCGCCACGTCGCGGTGCCGCTGCGGCCG
CTGCTCAGCCAAACCATCACCGTCGCGGGCGCGCCCGGGGTCGGCGGGCCGTCGGCGCTT
GCGCGCGACTCCCAGGGCCGCGCCGCCGGCGACACGGCGCCGGCCACCACGACGCTGCGC
AAGATGCTGTGGGAGATGCTGCTGGTGTGGACGGAGGAGGCGTACATCCTGCTGAAGGAC
ATAAAGGGGCTGGTCGCGGCGCTGCCCCAGGGCGCGGACGCCGCCGCTGCCATCCGGCAG
TCCAAGGAATCCAACTACAGCCGCGCAGTAGCCATGGGCATAAACGCCGCCATATCCAAG
CACAAGGAGCCTCCTGAGGGCCTGCGCGAGGAGTTGCACCTGGCGGCGCACTACATCAAC
CACTCCACACGACTGGCCATGGCGGCACTGGTGGAGGGCCCGGTGTTCGACAACGACACG
CGCTGGCCGCAGGGCTCGGTCTTCACCTGGATCGACAAGCTGCTGGCCGTAGGCGGAGGC
CGGCCCGAGCCGCCCGCCACCATGTCGGGCGGGCACCAGATGGCGGGCCCGCGCCGCCGC
GACGTGGGCTGCCGTGCGCTGCGCGCGCTGCTCACACACAACCCGGAACTGTTCGACGCC
TGCCTCAACAAGTGCTACGACTCCAGCCTGGCCATTGCGAACGGGTACTTCCAGGTGATG
ACGGAGGTGTATGCGCTGTACCCGGGCGTGCGCTGCCCGCCGCACGTGATGCTGGCGCTC
ATACTGGTCAAGATGGTGGACAGCCTGGCAGAGGTGCGCGAGGACGCGCTGCACATGCTG
CACGTGCTGTCGCTGCGCGAGTGGCAGCAGCCCGCGGCCGCGCCGCTGCCGGCCAGTGTG
GAGCTGCTGGGCGCCGGCGGCGCGGGCTCGGGTGCGGACGGCAGCGAGGCGGGCGGCGGC
GCGGCATCCGAGGAGCAGGCGCCTGTGGTGGTGGGCGGGCTGCAGGACTCGTACCAGCAG
TTCCAGTACCTGCTGTCATGCAAGCTGGCCAGGGACCACCCCGAGCTGTCCGAGGCGCTG
TGCGAGGAGCTGATGACGCGGCAGCTGGAGTGCGAGGAGGCGGCCATCCAGCACCCCGTG
CTCACCAGCCTGGCGCCCTGGATGGAGAACCTGGTCATCAGCTTCCCCTGGCGCGGCAAC
TGGAGCGAGCGGCTGCTCAAGAGCCAGTACTACGTGACACTGCGGCACGGCGGCGCCTTC
CCCTTCGAGGTGGAGCGGCTGTGGACGCAGCTGGCGCGGCGCACGCGCAACATCAACCCC
ATCCTGGACTTCCTGCTGCACCTGGGCATGGCCACAGCGCTGCAGACTGACCTGCAGGCG
ATGCTGGAGTTCTTCGGCGTCGCCAAGCGCATCGTGCTCTTCCTGGCGCGCGTGTCGCCC
GCCGAGACCCTGGGCTACCTGGCTATTGAGCTAGCCAAGCAGCAGCAGGAGGAGGAGCCG
GGAGGCAGCGGGGGGGCGGAGGCGGCGGGCGGCGCGGAGCGCCGGCTGGCCGGGCGTGGC
GGCTGGGGCGGCCCGGCGGCGGTGCTGGCGGCGGTGCCGCTGGTGTTTGGGACGTCGCTG
GACTGCATGGTTGCCGGAGACGAGCGCCTGCTCGCGGCCTCCTACGAGTCCGTGGCCTCC
GCCTCCAACCAGTCAGCCGCCAGCAGCAGCCACCCGCACCACCCCCACCAGCAGCACTAC
CCGCACGGCTACGACGTCGGCGGCGCCGGCAGCCGCGGCAACAAGAGCATGGACCTGGCG
AGCGGCGGCGGCGGCGGCGGCGTGATGCGGGCCATGAGTGGCCGGTCGGACGCGAGCGGC
AGTAGCCGGTCGGATGCTAACGGAGGTGGTGGTGGAGGTGGCGGGCCGCCGTCGTCTGTG
GCAGACAGCGCCATGACGCACCACCACGCCGGCCAGCTGCGCGGCGGAGGGTCGGATTAC
CGCATCCGGCTGCCGGATGACGGCAGCAGCCACGGCGGCGACGGCCGGCCCTCACCAACC
CGCCCGTCGCGGGCGCAGTCGGCGGGCGGCGGCGGGCTGGCGGGCAACAGGGCGCTGCTG
ACACGCCCCGAGCTGGTGCTGTGCTGCCTGGCGGAGGTGGTGCTGGAGCACGAGGTGGAC
CCGCAGCACCTGCCGCTGCTGCTGCACGTGGCGGTCACAGCGGGGGACCACGAGGAGCCG
GTGGTGGCGGCGCACGCGCAGCAGCTCGTCATCAACTTGCTGTACAGCCTATCGGCCAAG
TACGGAGTGGAGGGTGGAGCGGACGCGGCTGCCGCCGCAGCCAACGGCGCGGGCGGGCCT
CACAGCCACGGGCACGGCCACAACGCCCACCACGGGCACGGCCATGGTGCCAGCAGCGGC
ACCGCGCCTGGCTCCGGCCTGAGCCCCGCCGCCGCCGCTGCTCAGCTCGCCATGGTCGGC
TCCTTAGTCCGTTACCTGCAGTCGCTTCGGGGCCGGCGGATGTGGCCGTGGGAGGAGTTC
CGGTTGGCAGGGCCGGCCGCGGTGGCGGCCGTGGCCGCAGCCTGCGGCGGCGCCGCCGAC
GGCCAGCTGACTCCTAGCTCCGGTGCGCTGGGGTTGCTCACGGTGTCGGTGGTGGAGGCG
CTGTCATGCGAGGAAGACCTGGGCATGGAGTGGGCCGCGCGCGCACTGGACTGGGCGCAG
CACGCGCGCAGCAGGCACGCCGCATGCCGCTCCTGGCAGGTGCTGCGCGCGCTGCGGCCG
CCGCTCAAGGCAGACC
>comp591_c0_seq1
GTAGTGTAATCTTGTATCGTTTAGATAAATCCGCCTTTCCTCCCAGTTCTGTTGAACCGC
GTCTCGTGGAGCATCGGGAAGGTCAGGAGTCGAGACACTAGCCATGGCAAAGGCCAAGGC
GGCTGCTCCGCCAGCCAAGAAGCCCATCGGCAAACTAGCGGCGGCCTCAAACGGCGTGGC
GAACAAAAAGGCTCCTGCTCCTGCTGGCAAGGGCGCAAAGGTCCAGCCGGCGAAGGGCCA
GCCTATGAAGGGCGACAAGGGCTATAGCGACCACAACGCCAAGTGGCTAAAGCTGAAGCG
CAAGCAGCCGGAGCCGGAGGAGGAGGAGCCGGAGGAGGAGGAGGAGGAGGCGGAGGCGCG
ACACCCGGTGCTGGCGGCGGCGGAGGCGGCGGCGGCGGCCAAGGCCGCAGCGGCGGCGAT
CGACGCCGCCTCCGGCGTCTGCTCCTGCGGCGGCGGCTCCGCCGGCCGCGCCTCCGTCAC
GACCACGATGCTTGGCAGCCTGGCGGCGGCGGCCGCCGGCATGGAGCAGGAGCAGCTGAT
GCCGCTGGGCCTCATGCAGCGCCTGGGTCTGAGCGAGGATCAGGTCGTCAACGTAATCAT
GCACAAGGACATTGTGCCTCGCGCCTTTGTGTGCGACTACACGGCGGTCGCGGGCGTGCT
GCAGCGCTGGATGCCGTCCTTCCGCGACCATCACTCGCTCAGCGAGCAGGCCGGCCCGCA
CAAGAGTTTGTACAACTTCGTGGGCCGCGTGGCCGTGCTGAGGCCCAGTGCCGACCTGCC
CTTTGTCAACGGCCCGGCCGACGCGGCGCACCCCATGCTGCCCAACCACCCCGCGCTCTA
CCGCGTGGGCGTGGACGACGCCTCCTCGTTGCCGCCGCTGGACTACGCCGCCGCCTCGCT
GGCCTCTTGGGACGACATCCTCGAGGGCCTGAGTGCGGCCGTCACCAGCGCCGCCGCCTC
CGCCGGCTGCCCACGCGCCACCGCCAGCCGCCACACCGCCGCTGCCGCCGCCACCGCGGC
CTCCAAGAAGAAGCGCGCCGGCGAGCTGGCCGCGATGCAGCGCGGCGTGATGCACTTTAT
GAACCAGCCGCACCCGCTCACCATGCTGTCGGACTACCAGGCGTACGGGCCGCAGGGCTG
CATCAGCCGCTTCCACAACCCAGACAACTACACCCGCGCCCTGCGCGCCCTATCGGGCCG
CTGGTAGGCTTGCCGACCGGCAGTGCGGTGGCGGCATTAGCGTAGTCGAGGGCCATGGGA
CTTGAATGTTTCGGGAGCAGCAGCAATCCGGGCTGCAGAACCGAAAGCGTACTTGGAGGG
CCGGACCGGGATGCCCCGCTTTCCTCACACACACACAGATGTTGTTCGTGTGCGCGATGC
GGAGCGTTGCAAGCGTGATTCCATCGGACAGGCATACGCTTTTTTGAAGGTGCTGGTCTG
CCTAACCAAAGCCAAGCCTTGCAGTGAAATGGATTCGGGGCTATCCCGTATCCCGCCGCT
TGCAAGAAAGCAATGGAGAAGAAATCCAAACGTTCCTGCGTCTGCGTGTGGATTTGTGAG
TCGCTAGCCACGATGTCGTCTGGGGACCTAACAAACGTCTGCGAGTCAACGCAGCGCATG
TACGGCCTCTCTGACGTCACCCATTTTAGCATGACTCCATGTGTGCAGTGTGTCTCGAAC
CCTGGATTTAATATGTGTGGGTGTGCGTTCTGGCTTGTGTGCTTTGTGTTTTCGTATCTG
TATTCTAAACCTCTTGTGATCTCTTGGTTGGTGTCCAACATGTGACATCCCATCATTGAT
CCGTGAGAATGGAAATGTTGCGGCGATCACACGAGAAGACAAAAACACTTGCATGCGCGG
CATGGGTAGACAAGGTGGATGCATGACGGTGTGATGGTTGCGCGTTTTCATTTGAGCAGT
TGGTCTACAGTTCTTCAGTTGGATTGTGTGATCGTGCGGGCGGGCCAGGCGCGCACACAC
AGGAATACGTTCCTCGCGTGTTGACCAGTAAGCGAGTCACAAGCTGTGGACTCCAACAGC
TCGCGCTGACGTCCTCTCGCTACAATCTTACATTTCTAACTTTGACTTCAGCATGGGAAC
TTGGAGCTTTTGCATGGTGTGCGCGTGCCATGTGTGGCAGTTTGGGCCTCCGTTATTTTG
GAAGAGCTCAGGATTTGCGCACTGTGCCAGAAGTCATCGCCGCAAACAACAAACCATTCA
TCGGTGGTTGCAAGGCTCGCCGCTGTCCCCCATTGCTGCAGGACAAGTCTGATGAAAGGA
GAAGAGGCGTCGCGTACAGTACCTGCTGGTTGGGGGCGGCTGGTCTTGTTGACCCGAAGA
AAGTTGTTAGAAAGCACATTTCCGGGCGCCGTCTGGTCACGCCATTGGCAGATTGATTGC
CGGCGGTTGGACTGGCCCCGAGTAATTTTGTCGTGTGCGTTTGTTGCGGTGATTAACGCC
AGGTCTGGCCGGGAGCTAGTAGATAACGCTGGAGGATGGATGGTATATCCAAATCGGGAA
GCGCCCTTTTTGTTCCGGGTGCCTGGGGGCTTTCACGGTCATGAGGACGAACACAGGACG
CCATAAAACGCGGGGGCGAAGCCCCTTACCGTCGGCGGCAGTCGAGCACTGGCGCTCAGT
GTGCCTGTTCGATTTTGAGGCAGGGTGTGCGTTGTTGTTTTTGGGCGTTAGGGTGATTGT
GTTGGGACAACAAGCTGCGCCGCTGAAGGCGCACGGACACAAGCATCAGAGGCTGAATCG
GTTTCAAACGGTGGGAGTCGAAAACGGGTAAGGGGGAAAGCAGGGTATGGAAGCATCCGA
ATGACACGAATCATCAAGGGGCACTCGGAAAGTCAGGGTTAGGCCACACGCACGTTTGGG
TGGGGGGGTGCACACGTGCGACCGTTGTCCGTGCCGAGAGAAGAAATTATTCGTGTTGAT
ACGGCTGAGTACTTTTATTTAGGGGGCACGGCTGAATGTTATGGCCGTGGCACAACAAAT
GGTGGAGAGTTTCCCCCTGGCCACAGTACAATACTTTTTGTTGCGCATGTGCAGTACAAG
TGAAGAAGAAGAAGAAAAAGCGCACGCTTGCACTTGAAGTTGAGGTTGAGCTCGAAAGCG
CCACTATATCATATCTGTGTGGGCGCATGACTACAACAAGCTGAAGCAAGGAAGAAAGGC
ACAGAGGACTCGGTATGGCATTGTATGGTGCGAGGCCCGGTGACGTGTTGGGAATTGGGG
GTTGTGCACGGGGTCTGATCAAGCACACTCACGCACCGCCCGTGCACGCACACGCGCACA
CACACACACCCACGCCACGAAGTTTATCTTTCATTGCGGGAGGGACCATGCGACATGAGA
TGGTGTGAGCACGACTGTCGAGAGGGCGCGGGCCGACCACGTGGCTGTCCGACGTCGCAA
CTGTATTCAAAATCTTAGTGGACAAACAATCTTATTTTAGAGTTGAGTCTGATGGCAAGA
GCTGGTAGCGCGTTTACGCAACGGAGGAGCCAGGGCTGCAAATGTGGTCTTGTGGCGGTG
AAAGTTGACCAGCTACGGTACCTAGCGGGTGCAGAGCTGCTTCATTGTCTCTCTGGCGAG
CAGGGCAGTACCTCATACTCGTAGGGAGTTAGGGTACCAGGCCACTGGGGTCAGGCCACT
AGGGTCAGGCCACTGGGGTCAGGCCACTAGGGTCAGGCCACTGGGGTCAGGCCACTAGGG
TCAGGCGTCAGGACCACTGTAATTCTAGACGGAGAAAAAAAAAA
>comp3471_c1_seq1
GCGGCGGCGGCGGCGGCGGCGGTTTGGAGCTGGGCGGCGGCGCGAGCTCCAAGGCTTTGC
TGAGTAAGGGCCCCACGGCTCGGTCGGTGGCGGAGATTGCGGCGGCGCTGGTGCGCGCGG
GCGCCGACGTAAACGCTACCGTGCCCAGCGTCGACCCCGTCACAGCGGCGCCTGCAGGCG
GCAGTAGCAGCAACAGCGGCAACGCCGCATTCGGCGGCAGTAGCAGCGGCCGGCAGACGT
TGCTGATGGCCGCGGCGGTGCGGGGCAGCCTGCCGCTGGTGGAGGTGCTGCTGGCGGTGG
GGGCGCGTGTGGATGCGGAGGACGGGTCCGGGTGCACGGCCGTGGATCTGGCCATTCTGG
CGCGGCAGCGCCTGGGCGGCAGCGACGGCCCCGGCAAGCCCGTGCTGGCCGCCCTGCTGG
CCGCCTACGGCGAGCGCCGCCTCAACACGCACCGCACCGCCGCCGGCGACTCGGCCCTCA
TGCTGGCGGTTCGCACCACCCACCAAGACGCCGTAGCCCAGCTGCTAGAAGCCGGCGCCA
CGCCCGCCGCCGCCGACGCCTCCGAGCCCACGCCCGCCTTCGCAGCCGCTACCGGCGGCG
CCGCCGCCGGAGGCGGTGGCGAAGGCGGCGCGGAGGACGGCGACCAGCTGTCCGACCTGC
CAAGGCCTGGTGGTGGGGCGGGAGGGCTGACGAGTTTGGGGTCGCGGCGTGTGCTTGGCA
AGCTGCCTAGCGGCGCGGCGCGCAAGGGCAGTGCGGTGTACCTGGCGGCCAAGATGGAGG
ACAAGGCGCTGCTGCACATGCTGCTGAAGAAGGCCAGCTTGGGAGAGGGCATGAACGCCT
GCCGCACGGAGGTTCAGCTGGGAGCGCTGCACGGCGGCCGCGTCACCCTACTGGAGGCCT
CCCTTGCAGTACCCGACCTGCTCAAAGCCGTGCCCGGGCCCACCCCGCCGGAGGGCGGCG
GCAGCGCAGCGTTGGGCGCGGCGGAGCAGGCGTGTGCCCGCCTGGCGGAGCAGGCAGCGG
TGCGGCTGGAGGAGGCGCAGGCGTTACTACGAGAGCTGGCGGCAGCTAACCTGGCGGCGG
CGAGTGGGGAGGCGGCGGCGGCCCTGGCGCCCGCGGACTCGGCGCGCGTTTCGAAGTACC
TCACAGCGAAGACCAAGGTGTTAGAGGAGGTGTTTGGCTGCCACGAGCACATGCGGCTCT
TCTACGCGACCGCCCGCGCCGCCCTGCATGGCTTGGAGGCGGGGCTGCGGCAGCGGCGCG
ACGACATGGCGTCAAAGCTGAGCGGCAGCGCGGCGGCACAGATGCGGCTGGTAGGGCTGC
AGTCCAAGCTGGCGGCGTCCAAGGACGACATGTTGCGGACCATCGCCGCCAAGAGGGACG
CCACGCTGGCCAAGGTGGAGGCGCTGTTTGATGCGCGGCTGCGGGGGCTGGAGGAGGCGG
CTCGGCGAGGCGAGGCGGGCGTTCAGCAGCAGATGGAGACAGCCATCATGGAGGTGCGAC
GCACAGTGGCGCGGCGGCTCAAGGAGATCGAGGACAAGAAGACGGAGGGCTACAACCGCC
TCACCACCATTGAGCGGCGCGTGGACGCGCTGTACACCCGCAAGCAGCGCGCGCTGGCGT
CCAAGCCGCCCGCCGCCCGCACGGCGCTCAACACCGCGGCGGCCAGCCTGAGGCAGGAGC
TGCAGAGCCAGCGGGCCAGCTTGGCGGAGCGTGTGGACGAGGCCATTCGCAAGATGGAGG
GCGCCCAGCGGCGTGCGGGCGCCTCCGCACTCAACATGGAGGCGGTGCGGCAAGAGCTCA
CAGCGCTGGCCAAGAGGCAGGCGCAGGAGGCGCGGGCGGCGGCGGACAGGGCGCACGCTG
CTGTGGCGGCCCGCGCCGACGAGCTGCAGGCGGGCGACAAGCACGACGACCTGCTGCGGA
TTGTGGGCGGCATGGCGGCAGAGGTCTCCCGCGGCTCGGCGGCCAGTGCGGCGGTGTCCA
ATTCCCTGCTCACAGCGCTGTCGGCCGCATTCGGCGCCGCGGAGGGCGCCCTGCATCAGC
AGGTGGAGGAGGGCCGCACCCGCATGCAGGCCTTCCTGTCCAACGCCGTCACCACGCATG
TGGCCTACGTGGCCGGCCTCATGGCGCAGCAGCAAGCGGACTCGGAGGAGGGCGGCGGCG
GCGCGGGCGCAGCAGCGGCGGCGGCGGCAGCAGCCCCCGCTGACGACACAGCGGCGGCGG
GCGCTCCCGAGGCACCACCCAACGTGGACGCCCTGCTCTCGGGCCTGGACACGGCGCACG
CGCTGGACGGCATCGACCTCGCCGTCAGCTCCAGCGGCGCCGCGGGCGAGGCGGAGCCGC
CGCCCAGCCAGCTGCCCAACCTGGAGGCGGTGGAGGAGATGCTGGAGGACATGATCGGGG
GCATGCAGGAGCAGGTGTTGGCTGCGTTCCCTGACGACGGCATCGTGGACAGCCTGCCGC
TGGCGGATGTGGCGGTGCTGGTGGACGCCGACGCCGACCTGGACACTGGCGGCCTGGGGC
TGGGCAGCCTGAGGGACACGCTGGCAGGACTGGACCTGGAGCTGCCCGACCTGGACGTCA
ACCCCGAGTGTGTGGACCTGTCAGTCCTGGAGGAAGAGGCCATCCTGGGGGCCGTGCCGG
GCGCCATGCCCGCCGCCCCCTACGGCATGATGCCGCCGCCAGGAGCCGGGGCCGTGGGCA
TGATGCCGCCGCCAGGCGCCATGCCGTACCCGCCGCCGTACGGCATGATGCCGCCGCCGG
GTTACGGTCCCATGCCGCCCGGTTACGGTCCGTACGGTTACTACGACCCGTACGCGGCGG
GGCTGGCGTACCAGCAGCAGCAGCAGCGGCGCGAGGAGGACGAGCACGAGGAAGAAACAA
AACGCGCGGGAAAATACAACGCGGCAAATTACGGAGACCGGCACGAGGACGATTTTGCAA
TGAGCTACTCCTAACTTGGTTGTGGAAAATGGGATGTGGTGACCGCATTGGCAAAGGTTG
CGCTATTTTTGTTGACGCCTGCGCGTGACCTATCGCTGTGAAGCATGGTATGTGCTTACT
TGGGGGTTGCGACCCGCTGGGAAATCTGGGATGCCGTGGCAGGGAGGGAATGCAGCGAGC
TGCCTGCACTCATCAGCACTGGTTGACTACGGTTGGGAATCTTGGGATGTGCGCCTCCTG
ATGTTGACTAGCGGCAGTACTTGGACGTTGTTGACAAGGCATACCCCCCGATGTTGCTCA
CGCCGCACACCACACAATGAAGCCCTGCGTTTCACACATACATAGAACCCGAGTTGACAG
GGGCTCAGTCGTGTGTATTTGAACCACCTGCATACATGCGAGCCGGAGGCCATGCCCCGG
CCCCCAGGTAGTGATGGATTACTCCGATTTACTCGTGTGGTTGTGAGGGGGCCGAGGGCA
GGGGAAACAGAAGGACGGTGTGTGACGTTTTATGCGCCGCCCCCATGCACTGAGCACGCT
GCAAGATGCGCGCGCAATGGGGCAAGGCGGCGATGTGGAGGCTGGAGACTCCGGGATAAC
CGTAGTTGGACCTATGTAACTTTCAAACGTGCGGAACAGCCATACCGTAAGTAGCATCTT
GGGGTATGTTGGGACTCAGCGCAGGCCAGCACAAATTGCACGGCTGTGACTGGACACCAG
ATAGTGAAGTGCTTTCGAAACGCGAATGCGAATGTGCACGACACCATGAAACGTTGTAGT
CGCTAGTGCACGGGGACGG
>comp4611_c0_seq1
GCCGTGCGCCAGGACGTGGTGATGGCGGACAACGCCCCCGGCGGCAAGGTGGAGTTCCGC
CGCGCCCTGGCCGCAGCCTTCCTGTTCAAGTTCTTCGTGCACGCGGCGCTGGCGCTGGAG
GCGGACACGCAGGCGGCCTACAAGGCGGATGTGCCCCAGGACCAGCGCTCGGCGGCCAAG
CCTTATGAGCGCCACCCAGCCCGCGGCGTGCAGTTCTGGGCCGACCCCCAGGCCCCCCGA
ACGCCCGAGGAGGTGTCAGTGGTGGGCCAGCCCCACCACCACATGGCGGCGGAGCTGCAG
ACCACGGGCGAGGCCACCTACACGGATGACATCAAGCTGACCGCGGACGGGCTGGTGGGC
GCGCTGGTCACCTCCGTCAAGCCGCACGCGCGCATCACGCGGCTGGACCCCTCGGCGGCG
CTCAAGGTGCCGGGTGTGGTGGGCTTCTACTGCGCCAGGGACGTGCCCGGCTCAAACATG
ATCGGCCCGGTGTGGACGGATGAGGAGGTGTTCGCGACCACGGAGGTCACGTGCGTGGGC
CAGGTGATTGGCATTGTGGTGGCTGACACGGAGGCGGCTGCGCGCGCTGGCGCCCGGGCT
GTGGAGGTGGGGTACGAGGAGCTGCCTGCGGTCATGTCCATTGAGGAGGCCATCGAGGCG
GGCAGCTTCTGGGAGGACTACAAGGGCAAGCTGGAGTGTGGCGACGTGGACGGCGCATGG
GCTAGCTGCGACCACGTGGTCACCGGCACCTACAAGGTGGGCGGCCAGGAGCACTTCTAC
CTGGAGCCGGGCAACTGCTGCGTCATCCCGCACGAGAATGACGAGTTCACGCTGTTCAGC
AGCACACAGGCTCCCGCCAAGCACCAGAAGTACGTGGCGCACGTGTTGGGCGTGCCCGCA
CACAAGATCGTGTCCAAGACCAAGCGCCTGGGCGGCGGCTTCGGCGGCAAGGAGACCCGC
GGCATCTTCCTGCACTGCGCCGCCGCCGTGCCCGCCTACCACCTGCGGCGCCCCGTGCGG
CTGTGCCTGGACCGGGACGAGGACATGCAGATGACGGGCCAGCGCCACGCCTTCCTGGCC
ACCTACAAGGTGGGCTTCTCCAAGGAGGGCCGTGTGCTGGCAGCCGAGCTGGACCTGTAC
AATAACGCCGGCAACAGCCACGACCTCAGCCACAGCATCATGGACCGCGCGCTGCTGCAC
TCGGACTGCTGCTACAAGGTTCCGCACATGCGCGTGCGCGGCCACATGTGCAAGACGCAC
CAGGCCTCAAACACCGCCTTCCGCGGCTTCGGCGGCCCACAGGGCCTCATGTTCGCAGAG
ATGTGGATCGAGCAGATCGCCAAGACGGTGGGTAAGCCCGACCACGAGGTCCGCACACTG
AACATGTACAACGAGGGAGACGTCACACACTTCGGCCAGGTGATGGAGCACTGCCGCGCC
CGCGCCTGCTGGGACACCGTGCTGGCCTCCAGCGACTACAGCCGCCGCCTGGGTGCGGTG
GCGGAGTTCAACGCCGCGCACCGCTGGCGCAAGCGCGGCCTGGCAGCCACGCCCACCAAG
TTCGGCATCTCCTTCACCACCAAGTTCCTAAACCAGGCTGGCGCGCTGGTGCACGTGTAC
CTTGACGGCACGGTGCTGGTCACACACGGCGGCGTGGAGATGGGGCAGGGGCTGCACACC
AAGATGGCGCAGGTTGCGGCACAGGCGCTCAACGTGCCGCTGAGCAAGGTGTTCATCAGC
GAGACCTCCACCGACAAGGTGCCCAACGCCTCCCCCACCGCCGCCTCCGCCTCCTCCGAC
ATGTACGGCGCGGCGGTGCTAGACGCCTGCCAGCAGATCGCGGGACGCCTGCAGCCCTAC
CGCACCCCCGGCCGCACCTGGAAGGAGTGCGTGAACGCCGCCTACCTGGACCGCGTGGAC
CTGTCCGCGCACGGCTTCTACATCACCCCCGACATCACCGGCTTTGGCGGCACACGGCCC
TTCAACTACTTCTGCTTCGGCGCGGCGGTCAGCGAGGTGGAGGTGGACGTGCTAACGGGC
GACATGCAGATCTTGCGCAGCGACCTGGTGATGGACGTGGGCAACCCCATCAACCCCGCC
ATCGACATCGGCCAGGTGGAGGGCGGCTTCGTGCAGGGCATGGGCTGGCTGGTGCTGGAG
GAGCTCATGTGGGGGGACAAGCAGCACCCGTGGGTCCGCCCCGGCCACCTGTTTACCAAG
GGCCCGGGCACATACAAGATCCCCTCCGTCAACGACATCCCCGTGGACTTCCGCGTTGCG
CTGCTGGCGGACGCGCCCAACACCCGCGCCGTGCACAGCAGCAAGGCCGTGGGCGAGCCG
CCCTTCCACCTGGGCGCCTCCGTGTTCTTCGCGCTCAAGGAGGCTGTGTACGCGGCCCGC
TCCGCCGCCGGCCGCCCCGGCTACTTCGTGCTGGACGCGCCGGCCACGCCGGAGCGGCTG
CGGCTGCTGTGCGCGGACGAGCTGGTGGCGCCCTACGCAGACCCAGACATCAGGCCCAAG
ATCAGCTGCTAAGCCGGGGGCTGTGCTACGCGGCGCAGGCAACGCAGGGAGGGAGCCAAG
TTGGCAACTGCCAAGTCACGACATGGTGACATGGCGCCGTGCTTGATGCAAGGCGTGGGG
CATAGTGGATGAGTGAAGAATTCTATTTGGCTTCTAACGGAACAGCGGCGTTGAAGAGGC
GGCATCTGAAAGGTCGAGCCGTTGCTTTGTGCGTGTGCATGTGTGTACGCGCGACCTTCT
GTGTGCTGTAATGGTATTGCGCCGAGCCTTTGAGCTCATGTACGGTACTGCTGACGCCAA
GGACAATCTGTATCTGCTCTCCGTTGTGTTGCTGTCATGAAATGTGTCCGGCCGGGACTC
CCTACCGGTACCAGCTGTAACTGCGGGTTTACCCAAGGCGGCCGCCTCGGCGGTTGTTGC
ATGTGCACGCGTGTACGATCGTGTACGGTCGGTATCTGGGCAGAGATGGTGGCCTTGGTT
AGTCGGCTGGCCTATATGTGGCTGCGGCGCCTCTGTGGTGAGCCATACGTTACCGTGTCA
TCTTTGGCATTGCGTGCCAGGAGCTGGTGAGCATAGCAAATGATTCCGTGGCTTTTCAAT
ACCAAATTGCGGCAGTCAACAGTTACGACTGAATGTCACGATGCCCAGGACTGTACATGC
CGTATTGAGTCTTTGGACTCGTGAGCAAAGCGCGCCGGCCCGTGGTCGTGCCGGTGCGGC
GCTGGCAGTGCACGCACGTAACGCGGGCATGTGCTCTTTCGTGATTTAGCCGTGGCCATG
TGCGTGAGGACCTGAATGTGCTGTGTGCATATGACACTTTCTCTAGTTAGAAGGCGCGGA
TAGGGTGGCGAAGATGCCAGCACGAGAACAAGTGGCGTCCGCGTTGTTCAGGGGTCTGCG
TGCTAGTGTGCAATCGGGATTCATCGGAAACAGAGCCAGCGCTTGTGCCAAGCCATAGCA
TTACGTAGTAATAATATGTACACAGAATGTGAAAAGGTGAAGGGCTGCTGGTTGGAGCGG
GATTCGGACAGCCGCAGTCGCAGACGCTGGCGCCAGGAGGCTGGATGGCCTCCTCGCAAC
CCCTCTTGAGGTTTCGCGTGACTTGCGTGCCCCTGCACGGCTTCAATTTATTCTGTCGTA
TGATAGTTCCCATCGCGTGTAAAATTTTGCCGGCCTGGAATTGCCTTAAGGATGCGAATT
ACCTTAAGCAGAGTGGTC
>comp3261_c0_seq1
TCAGCGAGGTGCTCAACGGCTACTACGACCAGCTGGACGTGGCCGACGCCATGAGCCGCA
TCTACGTCTGGCTGCGCTACAGCGCCACCCGCCACCTCACCTGGCAGCGCAACTACAACA
CGCAGCCGCGCATCCTGTCAGCAGCGCAGGAGCGCCTCACCAACACCATCGCCAACGCGC
ACGGCCGCACCACGGGAGAGGCGCAGGAGTGGGTGCGCATGATGCTCACAACGGTGGGCC
GCGGCGGCGACGGCCAGAAGATCCGCGACGAGATCCTGCACATCATGCACCGCAACCACA
TCCCCGAGCGCAAGGGGCTGTGGATGGAGGAGTGGCACCAGAAGCTGCACAACAACACCA
CGCCCGACGACGTGCCCATCTGTGAGGCCTACCTGGCCTTCCTGGAGGGCAACGGCAACA
TCGGCGCCTACTGGCGTGTGCTGTCGGACGCAGGCATCACGCGGCAGCGGCTGGAGGGCT
TTGACCGCGCCATCACGCTGGAGCCCGAGTACTACCCGGAGAAGCGCGACGCGCTCATCC
GCGACTTCCGCAACTACCTGGGCATCCTCAAGGCCGTGCACAGCGGCGCCGACCTGTCCG
CCAGCGCCAGCGCCGCCGGCAACAGGATCCCCGGCTCCTGCCGCGGCTACCTGGGCTACG
TGCTGAGCCACGTGGGCGACAGCCAGATCCTGCCGCTGCTGGAGGCGTGCGTGGAGGCGC
GCACCGAGCTGGCGCTGAGCGGCACGCTGCCCGGCAGCCGCGAGCTGCTGTACCTGGACC
TGGCGCTGGAGGACCAGGCGCGCCAGGCGGCGGAGCGGGGCGTGGGCGCGGCGGGCTTCG
GCGCCGCCGCCTTCATGCGGCCGCTGCTGCAGAACCTGTGCCTCAGCCTGGGCAACAACG
AGGAGCTGTGCTACTGCCTCAAGGCCTGGAACGAGCTGCCCCAGTCGGTGCGCACGGGCG
GGCGGCCCAACAAGGAGGAGGCGCTGCTGGCGGTGGCGGTGGTCAACCGCGTGCGGAGAG
CGCTCGCGGACATCTCTGACCGCACCGTGAACCGCATCGGCGACGTGTCGTCCGCCTACG
GCCGCGCGTTCGGCGTGGAGCACTGGGCCTACGAGCTGTTTGCGGAGGAGGTCATCCGCG
GCGGGCCGGCCTTCGCGGTGTCGCTGGTCATCACCGCCATTGAGCCCATGCTGCGCAACG
CCGCGGCGCTGGGTGCGTGGCAGGTGATCAGCCCCATTGCGGCCACGGGCCGCGTGGAGG
TGGTGGCGGGACTGCACGAGGTGCAGGACAAGACCTACGACACGCCCACCGTGCTCATCG
CGGAGCAGGTGACTGGCGAGGAGGAGATCCCGGAGGGCTGCGTGGCCGTCATCACGCCCG
ACGCGCCCGACGTGCTGTCGCACGTGTCGGTGCGCGCGCGCAACATGCGTGTGCTGTTCG
CCACCTGCCACGACGACGGGCCGCTCAAGCAGCTGCGCGAGGCCAAGGGCAAGTGGCTGC
ACTTCACGCCCTCTGCCAGCGGCGCCGTGTCCTGGAATGAGACCACTGCGGAGGCGGCGG
GCGCAGCGGACGACAGCTCGCACTCCACAGTGTCCAAGCCCACGAAGGGCCTGAAGATTG
AGGTGCCCAACTGGTGCGGGCGCTGGGTGGTGGGCATGGACGAGTACAAGGACGGCGTGG
TGGGCGCCAAGTCCAAGAACCTGGCGGGCCTGCGCGGCCGCCTGCCCGACAACATCAACC
TGCCCGCCTCCGTCACGCTGCCCTTCGGCTGCTTCGAGCAGGCGCTGGAGCTGAAGGAGA
ACCAGGACATCAAGACCAAGCTGAAGAAGCACGTGGACGAGGTGCACAAGCACTCCAAGC
ACCACGCCGACCACACCACCTCCAACGGGACGGGGCCGTCGCCGGCGGCGCTGCTGGCCG
AGTGCCGCAAGCTGGCCATGCAGGTGGTGGTGCCCAAGCAGATCCGCGACGACCTGGCGC
AAGCCATGAAGGGCGCAGGCATCCCGCCGCCCGAGACCGAGGAGCGCTGGGCGCTGGCGC
TGGAGGCCCTGCGCGGCGTGTGGGCGTCCAAGTACAACGACCGCGCCTACTACTCGCTGC
GCAAGGCCGGGCTGGACTTTGACAGCGTGCGCATGGCGGTGCTGGTGCAGCGCGTGGTGC
CGGCGCAGTACGCGTTCGTGATCCACACGCGCAACCCCTCCAACAACGACGAGCGCGAGG
TGTTCTGCGAGCTGGTCAAGGGCCTGGGCGAGTCGCTGGTGAGCGGCATGGTGCCCGGCA
GCGCGGTGGCGTTCAAGGCCGCCAAGGACGAGGCGGGGCTGGGGTCGCCCGAGGTGCTGT
GCTACGCCAGCAAGAGCGAGGCCATGTACGTGCGCGACAGCCTCATCTTCAGGTCCGACT
CAAACGGCGAGGACCTGGAGGGATACGCAGGCGCCGGCCTGTACGAGTCCATCACCATGG
ACCCCAGCCTGCTCAAGAAGGTGGACTACATGGAGGACCGGCTGGTGCAGGACCCCGCGT
ACAGGCGCGACCTGCTGTCGCGCATCTGCCGCCTGGGCGCCTCCATTGAGGGCGCGCTGG
GCACGGCGCAGGACATTGAGGGCGTGGTGGCGCCCGACGGAGCCATCACCGTTGTGCAGA
CGCGCCCGCAGGTGTAGACGTGAAAGGCTGCATGGCGGGTGCCCAGGGGGTGCGGGGGCC
GGGAGCTGGAGCAGCACTGCGTGGGCGTGGACGTGTGTTGTGAGGGCCAACGGCTTTGGC
CGTGTTGCCGCCGTGTGGCGGGCCAGGCGTGCGTCTGGTGTTCGTGATGACGGGTGTGCA
GAGAGCTGGCGGCGGGGGGCCTTGGTGCTCATACAGATGTGTGTGGACTTTGACGCCATC
CTAGAGGAGCACGTGGGTGGGAGGCACACCTATTTTATTGCGCCCGTTATATGTGTTTCC
GCTCTGATGTATGGGTGTGTGATACGTTTGTGGTCCAGCCCAGCGGGCGTGCTCATCGCT
GCCCGGAGTTTTACGCCCGGAGTGGGACCTTGGCAAGAAGATTACCGTAATAAGAGTAAC
TTCGTCTGGCGAGGGCCAAAGCATTGACATCACAGAGCCCGTAACAATTACGAGTTGCAC
CTGTGTGACAGAGATTTGTTCGCCGCCTTACAGCGTGATGGCCCTAGGAGCGCCGACGGA
ATGGCTGTTTGCCGGGGTTGCTTGCATGGCGAGGCGCTGGCGTGGCCTCATCAATACGCA
AGTGTCGTCGTGGTGCAGTCAGGTACCGCGTTGTGCAGTGTCGCTCGAAGGTGGTGGAGA
CGTGCGGTGGGGTGTACAGTGCAGCCGCCCTCGCAGCTCTATCTGCATGCGGTGTGGGCG
GCTGACGGGACGTTTGGCAGACTCGTTGGGTGCGTCAGTGTGGCGGTCAGTTGGAGGTGT
GTGTTAATACTTAGTAGGGGAGCTTCCATGCGCATAGCGGTGCACTGGAAGCGGTCACAG
GGGTACGACAACAGTGAGTTAGAGCGGAGGGCGTGTGAGCGTGCAGGGTGGTGTGTTGGT
ATGGGACAATTCTAGCGTGAGGGCGCGTTGTGTGTGTGTGTGTGTGAACTCTGGGGACGT
GGGCACAGCATATGACTTTGACGACTGTGCAGATGCAGAACGGACACGCAAACAGTGGCA
GTGGCAAGGCGGCATGAAGGACGCACATACAGCAGTTCATGCTCCCATGTAAATACCTGA
AGATCGAAAAAAAAAAA
>comp3318_c0_seq1
GCCTAAATAACTTCAAGCTTAGCAGTCGGTATTACTCTCTGTACTTTGTAAGCCCAGCGA
CCTACGTTTCGCGACTGCAACATCAACGCTCCATCAAAGGACTACGAGCAGCCGTTTGTA
AGCGCCACGCGGTCTCGGAACTGTTTTCTCCGTCCTACACTCTAGAAAGCTATCCGACGG
AGGCCGACTCGCTGATTTGAGCCAGCCGAGAGCGCGCTCGCCCAGCTCCACAGCTAGTAT
GCGCCAAGCGGTAAAGGGCGCTTCAGCGCAACGCCGGGCGGCCGGCCCCACAGGGCCGTG
CCCGTTGGTGCTCGCTCCCCTCGCACCGACCATCGCAACACGCGCCCACGCCGGCCGCTC
CCCCGAGCCCAGCAGCAGCTCGCCAAGCAGCTCGGGCGCTTCTCCTTCATCCTCATCAGC
TCCCATGAGCCCCATTGCAGCCCGCATCCTCAGCGGTGCATCCGCCGGCCCGGCGCCACG
CACGTCCTCAGGCCTCATCCTGCCCCCCAGCGCTCGCCCCACAACCGCCGCAGCCGCCGC
CGCGACCGCCCCCGCCGCCACCGCCACCATCACCTCCGCCTCCCCCCTCGCCAGCCCAGC
CTCCCACACGGCGGCTGCGCCGCACGCGTCGGTCAACGGCTCATCCGCGGCGGTCAACGC
CAGCGGCGCGGCAGCTTCCGGCGACTTCCGGCACGGGCTGGACGGCCCCATTTTCTGGCT
GGACCGCCAGCGTGTGCACTCCCTGTCTGACTACGGACGCGACGTGATGCGCTCCATGTC
GGGCTGGGCGGCGGCGGAGCTGCCAAAGTATCTCAAGGACACGGGGAAGCACTGGCAGCC
GGCCGACCTGCTCCCTGACAGCTCCTCGCCTGACTTCTTTGACCAGGTCCAAGCCCTCCG
TAACGCCGCCCGCAATCTGCCCAACGAGTACCTGGTGGTGTTGGTGGGCGACATGATCAC
CGAGGAGGCGCTGCCCTCCTACATGAACATGCTCAACACGCTGGACGAGGTGCGAGACGA
CACAGGCGCCGCGCCCACGCCTTGGGCCAGCTGGACTCGCGAGTGGACGGCGGAGGAGAA
CCGCCACGGCGACCTGCTCAACAAGTACCTCTACCTCACCGGCCGTGTGGACATGCGCGC
CATCGAGGGCACCATCCAGCGCCTCATCGGCTCCGGGCTGGACCCCAAGCTGGAGAACAA
CCCCTACCTGTGCTTCGTCTACACCTCCTTCCAGGAGCGCGCCACCCGCATCAGCCACGG
CAACACCGCCCGCCTGGCGGCCTACCACGGCGACGCCGCACTGGGCAAGCTGTGCGGCCT
GGTGGCGGGCGACGAGGCGCGGCACGAGCAGGCCTACTCGGCCATCGTGACTGAGATCAT
GCGCCGCGATCCCGACGGCGCCGTGCTGGCCTTTGCCGACATGATGAAGAAGGGCATTGT
GATGCCGGCCCATTTTGTGGACGACGGCTGGCACGCGGGCGCCAACGCCGACCCCGGCAA
CGGCAAGCCCGCCAACCTGTTCGGGGACTACGCGGCGGTGGCGGACTCCATCGGCGTCTA
CACCACCAACGACTACGCCAACATCGTGGACGTGCTGGTCAAGCGCTGGGACATTGAGCA
CGTGGCGGTCCGCAGCGGCGAGGCGGCGGAGGCGCAGGCCTTCCTCATGAAGCACAGCGA
GCGCATCCGCCGCCTGGCCGACATCACCATGGAGCGCCGCCTGCGCGACCGCAAGCGCGG
CAAGAACAAGAGCGCGGCCTTCAGCTGGGTGTTCAAGCGCGAGGTCTCGCTCATGTAAAG
GGCCTCAGGAGACCGACCAGACGGGCTGCGCCTTCCGCCGCCAGGGCAGACCCGCGTCGG
GGTCAGGGGCGCGTTGGCGGCATGGTGTCGCGGGCAGACACACCGCCGTGGACAGACCCA
TCGTCATCGTGAACAGGCGCACCGTTGTCGCGGCCGAGTCTGGGTGAGGTTTCGCGATTC
CTACCGAGGACAGAGGGCAAGGACGCCGCCGGCCTGGTGATACGCGGGTAGTAGGCACAC
ACACGCCGCGGGCGGGTAGGCACGGGCACCACGGGGCGAGCGGCGAGGGAGCCGTTGCCG
CTGCTGTGGCGGGTGCGGGCCGCAGGTTGTGTTTGGCGCGCGGACTCCCTCGATTGTTGC
GGTGGCGAGGCTCGGTGAATGTGTTTCCTTGTGACCTGGGGTCGTGGTGGCAGCAGTCTG
GTGGGCTGCTGGGTGGGCTGTGGCCGCATCGCACCCCGCCCCACCCCCAGCGTGATGTGT
CGGGACGTGCCCGGCGGAGGACGGAGTCAGCGATGCGGTCAGTCCGTCGGTCGCCATGGC
GTGAGCACGCAGATAGCTGCTCGGGCTGAGGCCTCCGGCTGTTGCTCGCTGGTTCATGGG
GATTTGAAGTGGGTGCGGATGTAGGTGTGAGTGTGTTTTAGACGGCTGCCGCCTGACGAA
AGCCGGGCCTGGTTGGATTCTTCGGTTGCGGCGGATGATGCCGCACAAAGGGCAAGTTGC
AGGGGGGGCCTGCGAGGGTGTTTGCGGGGTTTGGAACGATGTGGAGTTACGCGGCCCTGA
GGGACATCTAATACACATACTTCTTTTGAGTGCAAGACTGAACGCGACACACATAAAAAC
GTAGGCTGCAGCAGTCGGCACACGCACAACGGCTGGGAGAGCTCTGCGCAACCCGGCAAC
CTCCGTGGCCAGGCTAGTGACCAGCTGTCGGTTGCGTGTGCTAGGCGTGTGTGTGTATGC
AATGCCCTGGTTCGCAAGTGTTGATATTGTGGTGGTGTTTTGTGTTTTGGACTACCGTAT
TTTGGATGGAGTAATCAGTCGGTGGTGGTGGAAGGCGTGTCAACACTGCGGGTCCTAATG
AGGACGAGAAAGGGGACATGGACGAAGAACAGCGTCGTTTGGTCGGTTGCTGGATCCAGG
TGAGAGCGTGTTGATTGGCAGGGCGCCTGCGCTGGAGCCCGCGGGCGGGTAGTGAATGGG
CACGGGGACTTGCAGGATTTGGAGATCGGCGAGTCCCCTTACCCAATGACTAGAGCTCGG
ATGTGTGCCTGGGAAAGAAACACGATGGCAGAGATGTGTGTGTGGCTGTGTGTTGGTGTC
GGTGTGCGTGCGTGTGGTAACCCCCGGCGAGCACTGAACACATAGCGCGAGGCGATGTCC
GTGATGGCATTGATACCGTACTTGGTGGATGCACGAGAGGAGTTGGCGCCGGCTGCAGGC
GCGTCGCAGGCGTATGCGGAATGAAGGGGCGGACTTGGGAGCCTGTGGCAGGCGCTACCG
CGCAGGCGGCAGGCATGGGGCGCATCGGGCGGTCTGGGTGACAGCTGGCGAGGTATCGGT
ATCCGTGAAGGAGCGCGATTCGGGGCGTGTTGGAAAGCCGAGAAGAAGAAATTACATCAG
GAAGAAAGAGTGCACGCGACGGTACTAGCATACGAGTCCGGGGGCGCACACAGTTGGGGT
TGTGAATCTTGCGATGCACTGTGACGGGTAGTGTCTGTGACTCTGTGGGGTGGCTGCGCA
AACGTGTGTATTTGGGACGGCTGAGGCGACGTGGAGGAGTAGAGGAGCTACCTAACAACA
GATGCAGTGCGTGTAGGCCTGTAGGGACGCAGGAGGAGCGAGTCGAGACTGCCTCCTGTT
GGCGAAGACATGGACGCATACGGTATGCGGATTGCGGTGGAAGCACAAAGTACCATGTAA
TGCCACGTGAG
>comp3539_c0_seq1
AGGTGGACAAGGTGTCTCGTGTGGGGTTCGTGGCGGGCACACTGGCCAGTGACAAGGTGC
CGGCCTTTGAGCGGCTGCTGTTCCGGGCCACAAGAGGAAACGTGTTCCTTCGACAGGGCT
CTGTCGGCACGGTTCGGGATCCGGTCAGCAATGAGACGGTGGCCAAACACGTGTTTGTCG
TCTTCTTTGCGGGCGACCGCTCCCGCATCAAGATCATGAAGATCTGCGAGGCCTTCGGCG
CCAACCGCTACCCCTTCCCCGACGACGAGGCCCGGCAGCGCAGCATGCGGGTGGAGGTGG
CGGGCCGCGTGCGTGAGCTGCAGACTACGGTGGAGGCGGGCGCGAGGCACCGCAGGGCGC
TGCTGCAAACCCTGGCCGCCAGCCTGGAGGCGTGGAGCACACAGGTCCGGCGGGAGAAGG
CCGTGTACCACACACTCAACAAGATGAACGTCGACGTGACTTCCAAGGTGCTGGTGGCTG
AGGCCTGGGTGCCGCTGGCGGCGCAGGGCGAGGTGGCGCGGGCGCTGAGGCACAGCGCCG
CCAGCAGCAGCACACAGCTGCACGTGGTGATGCAGTCGGTGTCCAGCCCCGACACGCCGC
CCACCTACTTCCGCACCTCCCGCTTCAGCGCCGCGTTCCAGGGCATTGTGGAGGCATACG
GTGTGGCGCGCTACCGCGAGGTCAACCCCGCCGTTCTGACGCTCATGACCTTCCCCTTCC
TGTTCGCGGTCATGTTTGGCGACTTTGGCCACGCCATCATCATGATCGCATTTGCGGCGG
TGCTGGTCTGGAAGGAGAAGGAGCTGGGGAGGCAGACCCTGGGTGACATTCTGCAAATGC
TTTACGGCGGTCGCTACATTATCCTAATGATGGGCATCTACTCCTTTTACCTCGGCCTCA
TCTACAATGAGTTCTTTTCCATGCCGGTCATCATCTTCGGCCGCACCAAATTCAAATGTT
TCCATGCCGATGGATCCGAGATCCTGAACGACGCCGGACAGCCCATCACCAACAGCATCG
ACCCGCGGGACTGCAGCATGGTGTACGGCGGCGTCCTCAAGATGCCCCCGGGCAGTGCGC
CGGTGGTGTTTGGAATGGACCCCATCTGGCACGGCCGCAAGACGGAGCTGTCGTACTTCA
ACTCGATCAAGATGAAAATGTCCATCCTGTTAGGTGTGACGCACATGAACTTCGGCATCC
TCAACTCGCTCTACAACAACCTGTTCTTCAGAGACTACCTGTCCATCTGGGCCGAGTTCG
TGCCGCAGATGATCTTCCTGAACTCCATCTTTGGCTACCTGTGTGTCCTGATCGTGATCA
AGTGGTGCACCGGCAAGCTGACAGATCTGTATCACGTCATGATCTACATGTTCCTGTCGC
CAGGCGGCGGCTTTGATGACCCCTCGCAAATCCTGATCGCCGGCCAGCCGGGTCTGCAGG
TGTTCCTGCTGCTGGTGGCCTTCGTGGCGGTGCCCTGGATGCTGCTGCCCAAGCCGCTCA
TCCTCAAGAAGAGGCACGACGCGCTGCAGGCGGCGGCGGCACACGCGGACGGCGGTGGCG
GCGGCGGTGTGGAGCTGACGGCCACCTACGGCGCGCTGCTGTCGGGCGACGAGGAGGACA
GCGCCGGCCTGACCCGACCCGGAGGAGCAGGAGGAGGCAGACGAGGAGGAGGAGGGGGTG
CGGTGGCACACGGCGGCGGTGGCGGTGATGGGCACGGCGGTGACGGACACGGCGGCCGCT
TTGACTTTGGCGAGATCATGGTGCACCAGATGATCCACACGATCGAGTTCGTCCTCAACG
CTGTGTCCAACACCGCCTCTTACCTGCGCCTGTGGGCGCTGTCTCTCGCGCACTCCCAAC
TCGCCGGCGTGTTCTACGACCGAGTTCTCATGGCGGCAATAGCTTCCGGAAACATAGCCG
CCATGATCATCGGCTTCTTCGTGTTTGCCTGCGCCACGCTAGGCGTGCTGATGGTGATGG
AGAGCCTGAGCGCATTCCTGCACGCCCTGCGCCTGCACTGGGTGGAGTACCAAGGCAAGT
TCTACAAGGGTGACGGCTACAAGTTCATGCCCTTCAACTTCGCAAACCTGAAGCAGCTGG
AGGATGCCGGGGCGCTCTGAGGGGCTAACAGGAGGTTGGTCGGTGAAGCCTACCGTACCG
TGATTCGTTTGTGGTGGTCTTGGTTGGTGATTTTTGCTGTTGCGGTGTTCTTCTGCGCCC
TGTGGTGTTGGCGCGAAGTGTCCTGGGGTGTTAGGCGGCGGCAACAAATGTGTGCGTGTT
GCAACTTGGCTTCGGTTGTTGGTGGCGTGGCGTGTGTGTGTGGGCGGCGCTGGGACAGGG
ACGCTCGGGCTCCGGCCGCCTGTCGGGGCGGGGCGCGTTCCAGACCCTCTAGGTAGCGTG
GCCTCATGCTGGCATTGGATGTAGGCAGGAGGCTGCGTCGGGTCATCGTGGCCTCGTGGG
TCATATCACAGCGTGGGGACGCGTGGTTGGTGGGTAAGGGCTGCCCTGCGTGCCGTGAAC
CTCATCGTATTCTAGCCTTCCAGGCGTTCCAACATGTAGGCCCACAATGCGATGAAACTC
CCGCCAAGCCCAACTAGGGCTGCCGCGCTGTCTAAGCGGGTGGGCGAAGGCACCATAATA
TGTGTTGTGCCGTTGAGTGGAACGTGTTCTCGGGGTGGTGAGTAGATGTGGAGGCGGTTG
GCAGGGCCCGGGCGGGGCTCATCACAGTCAAGGTATGGCGCACGCCGCCACACGGCCACC
CATCGCGCTGTCATTTGCGGCGCCGTCGCCGGGGAGGCTGGGAGTCAGAGCGCGTGATAG
GTAGGCGGCTGAGTGTGGCGTCGGGTCGTTACTCGAGTGGTGGCACGCCGGTGGGAAAGC
GCGTGCGTCCCAGTAACAGTGGTAGGCGGTACTGTTAAAAGTGGTACCTGGTAACTCCAC
TGCTCTGTAACAACACTTCTTGACCATCCACGCTTCGTGCCACACTGCCACTCGTCACCA
CCGGTACCGGACCCGACACCCCTGCAAACACGCCGGCAATCCTACCCACAAGCCGCAAGC
ACGCGAAGCCGCGAACCTGTGCTTCCGCTCGGGCCTGCAACCCCGCAGCCCCGCCCGCCG
CAGGAAGATCAATCCTATCCAGCACCAACCCGGGTTCACTCGGGGGCGTGCCCATACACG
CCGCACCGTCCAAAGACCAAACCTCGTCTAATGCTTATACATGACGTTTATATGTTATGA
CTTGCTGTTTTAGTCCCTGGAGCGGCCTGTCCGCTCGCCGAGCTCGCAAAATGCAGCGAC
ATGCCGCGACAACGTGCACGAAGGGCAGCGTTTAGCCCTTGAAAAGCCGTGCAAAGTGCT
CCGTATAGTCAATAATAGACACGGCAATGATATAGCATTGAAAATGTGGCGGTGTGAGGG
ACTCCGGTCGCGAAATTGCTGGTCGGCAGAGCCTCGCATTTTGTCCCGGGGTACATTCCA
GTGCAATATTGGGTATCTAAATAACATATTGAGTGAGTTACTGCTCTCTCCAGCACACTT
TGGCCCGATCGGACCGACACGCGCCCATCGGGCGCATGGCTGGCGGGCCAAAACCCGCCC
ATTTCGACCTCAGGCGAGCGTGGACCGCCCTCCCACTTGACCAGCAAGTCATTACTACAT
GTACGGAGGGGCTGAGAGCGTGGGGGACTCAGGGGAGACCAGTTTGGCGTCGGGGAACCC
CC
>comp3268_c0_seq1
ACACACACACACACACACACGCAATGCATAGCATATGCAGTTGTCACCTGCCCCTCAGTC
AATGCTGCACTCGTAGGCTGAGTCCACTGTACGTGGCCCCAGAGGCCCCGGACGAGGCGG
CCCCCAGCAGCCCCCGACGACAAGCACCCCCCCACGCTCGGTGCCTGCTGCCGCCCTCAC
GCCGTGCCGGAAACGCAATACCTTACAAGCAAACACCCGCACGCCAGGCCCTTGGCTCTA
CGACTGCACTGCGCTGCCATGCACCGCTCCCCATGCATTAGTGGTCAGAGTTCAACGAGC
CACCCTTTAAACAGCCCCATGCCCCTATTTGCTGCCATCAACGCTTGCTGCTACCGCTCT
CCAGCATGCCCAGCCTCTGCCGCCGCCGCCGCCGCCGCAATGGCCGCCACCACGCGCGCA
TCCACGGCCGCCGTCGCCGCCCGCACCCGTGCGTCCGCCGCCGCGCAGCGCCGCCGCACA
TCCAGGTCATCGTCCTCCTCCTGCTCCTCCCGCTGGTGCTGCTGGTGGTGCTGCTGCCCG
CGTGTGGCGGTGCCGCCGCCGCCGCCGCCGCCGGCTCTGGGGAGCAGGAGCACCTGGCTG
AGCAGCTGCTGAAGCACGGCCTGGCCAAGTGCGTGGAGTGGTCGCTGAACCTGATGCCCA
ACCCCGCGGCGCTCAAGCTGCGTGAAGTGGAGAAGGCCGCCAAGGCCGAGCGCAAGGCCA
TCTGGACCGGGTACGTGCCCGCCCCCACCAACCAGACCAAGCTGTCCGACAACTTCACGG
GCAAGGTGGTGGAGGTGGTCAGCGGCGACTGCGTGGTGGTCAAGGACGCGGCCAGCGGGG
CGGAGCGCCGCATCAACCTGTCCAGCATCCGCGCTCCCCGCCCCGGCGCCCGCGAGCGGC
CCGCCGACCCGCACGCCTCCGAGGCCAAGGAGTTCCTCCGCAAGCGCATCATCGGGCGGC
CGGTGGAGGTGAAGATGGAGTACAACCGCAAGGTCCTCACACCCGAGATGATGCTGGCTG
GTGACAGCGAGAGAGTCATGGCCTTTGGCAACGTGGAGCTGGTGCCGGAGAAGGGCGAGG
AGAAGCAGAACGTGGCGGAGATGGTGGTGGCTCGCGGCTTCGCAACCGTCATCAAGCACC
GCACCGACGAGGAGCGCAGCGGCGTGTACGAGCGGCTGGTGTCGTGTGAGGAGCTGGCCA
AGAGCTCCAAGCGCGGCCTGCACAGCTCCAAGGAGCCCGCCGCCAACCGCGTCAACGACG
TCAGCACGCCCGGCTCGGCGGCGAGGGCCAAGCAGTACCTGCCCTTCTTCCAGCGCGCGG
GCAAGATGGTGGGTGTGGTGGAGTACGTGCTGAGCGGCCACCGCTTGCGCGTGCACATCC
CCAAGGAGGGTGTGACCATTGTGTTTGCGCCCAGCGGCATCAAGACGCCGGCGCGCCCGC
AGCCCGCCGGCAACGGCCGGCCGGCGGTGGTGGGCGAGCCGTTTGCGGAGGAGGCGTTTG
CCTACACGCGCGAGATGATGATGCAGCGCGACGTAGAGGTGGTGATTGAGACCATGGACC
GCGGCGGCACCTTCCTGGGCTCCGTGGTGCTAACGCCCGGCGCGGCCGGCCCCGCCACCG
CCAGCGGCAAGCCCTTCAACCTGGCACTGGCGCTGCTGAGCAAGGGCCTGGCCCGGCTAC
AGCCCAACGTGGACCCCAGCCGGCTGCCGGAGGGGCAGGAGATGGCGCGGCTGCAGCAGG
CAGCAAAGGAGGGCAAGCTCAAGATCTGGGAGAACTGGACTCCGGATCAGGACCGCGACG
AGGCGGGCGATGACGAGTACGACAACGGCGCCGCCGCCGCCTCTGGATCCGGATCCAACG
GCGCCGCCGCCTCTGGATCCAACGGCGCCGCGCCTGGCGGCTGGGCGGCGGCGGCGTCCG
GCGGCGCCTCCACTTCGGCGGCGGCACGCGCGCCGGCGGCTGGCGGGCGGCCACAGGAGG
TGCTGCAGGTGACGGTGACGGAGGTGGCGGACGCAAGCGAGTTCTTCGTGCAGGTGGTGG
GCGAGCCGCGTGTGTCGTGGCTTGCGGAGCAGCTGTCCGCTGCCAGTCTGACGGACGCGC
CGCCCATCCCGCCCGAGCTCAAGGTCGGCCAGCTGTGCCTGGCGCAGTACAGCCTGGACG
GGCAGTGGTACCGTGCCTACGTGGAGCGTGTCAACCGCTCCGAGCCGCAGTACGACGTCT
TCTTCATCGACTACGGCAACAAGGAGCGCGTGCCCAGCGACAAGGTCCGCTCCATCGACG
CGGCGCTGTCCGCGGTGCCGCCCCAGGCCACCGCCTGCTGCCTGGCGCACGTCAAGGTCC
CGGAGCCCGGCACCGACTACAGCCTGGACGCGCGGGTGGTGCTGACGCAGCTGCTGGGCG
GCGGCCGCCCGCTGCTGGCGCACGTGGTGGCGCGCGAGCGGGCAGACCCCAAGGCCAAGC
ACCCCAAGAACCGCAACGGCAAGCTGACGGTGGTGCTTGTGGAGCCCGACACCAACACCA
ACATCGCGGTGGAGATGCTGCTGGCGGGCTGCGCGCGGCTGCCCAAGCTGCGCAAAGTCA
AGGACGCGGCGGCGCGGGAGGCCATCACAGCCATGCAGGAGTACGAGGACGAGGCCCGGC
AGGCGCACCGCGGCATGTTCGTGTACGGCGACCCCGGCGACAGCGACGACGAGGAGCCCG
CCCCGGGGGCCGGAGGCAGGTTCATGGGCGCGCCCAAGGCCGGCGCCGTGCGGCGGTAGA
GGCGGCAGGCGGCCGGGCGGGTGCTTTGCGAGCCGAGCTTGATGGGCGACCTCAATGGCT
TGCTTGCCAAGCTTAGTGGGCTGCGGTAATCGATGGCAGGGATGGAGGGGCGTGGAGCCG
AGGCCGGCAGGTGGGCGCGCTTGAGGGGAGGGGGGCACTCCCTGGGCGGCGGGCGCGCAA
TCCGCGGGCAGCAGGCTGCTTGGTGTGGTGGGCGGTGTGGCCGCGGATGCAGCATGTCCC
TGTGGACAGAAGGTGTACGTGGCGGCGGTGGCAGCGGCGGCGGAGACAGCGCATAGCGCG
ATGCTGGGCGCACTCGCAAATCGAGTGCGCGCTGGCACCAGTGGCCACACCATGGTGTGT
GTGCTTGGTGGAGGGCTACGTGGCCTTGGCCCTGTGGCCGGCGAATAGGTCGGTGAGGTG
AGCAGCACTGCCGCCGAAAGGGTTTGGTAGGAGCTGGCCCTGTTAGGTAGGCGCGCGGTG
TTGCGGCGGATTAGTTGATTGGCGGTGTGGCGTGCTGCTTGCATTGGAGTCGTGTGGCAA
CTGGGTGGCAGCGCATGCGTAGGCCGTGAGAGCCCCAACAAGGCAGGCGGTTTGGCGAGA
TCTATACGCTTGCGGATGAGCGCAATAGGATTCTAGGAGGATGTGCGGTCCGCATGCGCG
GTGCTGCTGTCGCGATCTGGCTGAGGCGGCATAATATAGATCCGACAAGCACACACGCAG
GCATTGCCTGCAGGACGTGATGTGTCCTGCCTGTCAATGTGCAGCTGCTGCTCAGAGTAT
GTGAGCGGCGCAATGGATTAATAATGCACTGGCTGTGCTGCAAGCAGCATGTAGATAGTT
GCCAACGAGGTGTGCCACTGCCCACTGGTAATGGACCGCAGTGATGGAGGACAGTGGTGA
CAGCGACAACGCGGCAGGCTGCACAGTGTAACACGGCACTCCCAACATCTCCTGT
>comp3550_c0_seq1
AACGGCTAAAGCTTCCTTATCATTCATAGCATCTAATATGTATATGCGGCCTCGAACACC
CGCCGTTCCTGGCGATCGATACTGATATACTTGGCTCGCAAGTGTGTTGCTTCCAATTCA
TCAAGATGATGGAAGAAACAAATTAGCTCGCACGGATAGCAGCTTTGCGAAGGAGAGCGC
TGCGTGCGAGCGGGCTCGCTTCTCCAGCAACAGCCGGACGTTGGCGCCCATCCTCTTGCT
GGTTTACTGAGCAATTGGCAGAGCATTTAACGAAGTACCACATTAGTCGAAATGGCTTCA
AAGATGGTCTTCAACGCGACGACAAGGATTATGTTTGTGCTCTTCACTGTGTTTGTGGCG
ATCTCCACCTACGTGCTTATCGTTACACATCATGTGAAACTGCCAACGGTCACCTACTCG
ACAAATCCGGACCACCGGGCAAAGATAGGCGCGGAGATGCTGCACCATTCCCTCCTGGAG
GATTTCTCAAAGTACGACGCGGACGGCGACTCACATCTGTCGGTGCACGAATTCGCGGCC
ATGCTCAAGGACAACCAGGCCAAAGCCGTCAGCGCGCAGCAGCAGGCGGCCGAGACCCAG
AAGCAGATCCACACGGTGGTGGAGGCGGCGGCCAGGGCGGCGGCGGACGTCAAGGCCGGC
ATCATCCAGCCGGGGGCAACAGGCGGCGTCCAGGGGGGCGGCGCCGCCGACCTGGACACC
CTGGATGACGGCGAGTACGATGACGTGGAAGAGTACGACCTGGTGGCGGTTACCGCCAAC
GACCCGGATGAGGCCGACTACGAGGAGCCGGACGACGTGTGGACGTCTGGATCCAGCAAC
TCCACATCCAGCGACACCAAAACCGGCGGCGGCGCAGCCGCAACCGACGCCGCTAAAGCC
GCGGGGGACCAGCAGGAGACCACCCGCCAGGCCGGCGGCGCGGACGATGTGTTGGGGCGC
GACGCCGACGGCAAGTCGGACAAGGAAGCGGCGGCGGCGGCGGGGGATGATGCGGCGCTG
GACACCACAGCCACCACGGGGGCCGCGGTGGCGGAGGCGGCAGCCAACGCACTGGCGACG
GTCAAGGCCGGCGCCACCGGCTGCCCCGAGCTGTCTCGCGAGCTTGTGGCGGACTTTGCT
CGCGACAACACCATCATGCTCACCGTGGCGGACTGGCGCATCTTCGGGTCCATGGGCATC
AACTGGATGAAGCACCTGGCCAAGTACAATGTGGACTACTGGCTGGTGGGGGCCACGTGC
GTCAAGACAGCGCAGTTCTTGGGCCATACAGGCAAGCACCCCTGCTTCAAGTTCTATGAG
GACGGCTCGCACTCCTCCACTGACCAGTACAAGTACGGCGACTCGCACTACAACGCCGCC
ACATGGCGCAAGGTGGTCGTGGTGAGCCGCATCGTGCACTGGGGTTTCAATGTCATCCAC
AGCGACGTGGACGTGGTCTGGTTCAGGGACCCTCTGCCGTACTTCTTGGGCCCCGCAGTG
AACAATGTGGACATGGCCGTGTCGAGTGACCTGATCAGCACGGGCAACCCCAAGGGTGAC
GAGGGGCTGGAGGTGGGCATGCACCAGCACACCAACTTCAACACCGGCGTCTACTTCGTG
CGGGCTACGCCGGGCGGCAAGTCGCTGATGGCGGGCTGGTCGTCCATGCGCTCCACCAAC
TTCCACGACAACGACCAGGTGGGCATCTACAAGTTCATCCGCGGCCGGCCCGCGCGCAGT
GACGGCCGTGTGCTGGTGCTGGGGGTGCTGGCGGGCGAGGCGGAGGCGGCGGGGCGGTAC
GCAGCGGACCCGGAGGCCTTCACACGCAAGACCGTCAGCGACCCGCTGCCGGTGTCCACC
GAGATGCGGCTGGGCGGGCTGGGCGTGCACATGCTGCTCAACGGATACAGCTACTTCATC
CCCAAGCTGCAGCAGCAGATGAACGTGTCCTCCCTGGGCGTCCACATGACCTGGGTGCCG
CTCAGCAAGGAAGGCAAGTTCCACCGCTTCCGTGACGGCATGTTGTACGACGACCCCCCG
GAGTACTACGATGCCCCCGAACGCTATTACCTCACTGCCGACATCGAGGCGCCGGCCGCG
CCCGAGGGCTTCAACACGTGGCGGGAGACCGAGGACATGATCCAGGTGCACCTCAAGAAC
ATGCCGCCCCAGCTTCAACAGATGTATCGCGCAATGGCGGTGGCGATGGTGCTGAACCGC
ACCCTCATCTTCCCCACCCTCAAGTGCTACTGCTTTAAGAACTGGTTCATGTCGGAGCAG
TGCCGCATCCCCGGAGACAAGGTCACGCAGTTCCCGCTCGAGTGCGCGCTGGACCAGGTG
TTCCGCCCCAAGGTGCTGTACAACTACCCACCCCTCAACACGTCGCAGGGGCCTCAGAAC
TTCACGTTCCGCGAGTACAGCATGCTCGACAATCCGCGCACACCCGCGGCCGTCAAGACC
GGCCAGGTGCTGGTAGTACCCGAGGGCGAGGCGCCCGGGAATACCACCGGCTTTGTGCAG
GTCCTGTCCATCAAGCCCAACCTGAAGCAGGATGAGCTGGCCAAGGCGCTGGAGCCCATC
CACGATGCCAAGGTGATTCGGCTGCGCCACGTCATGAAGTTGTTTGGCGGCTTCGACGAC
CAGGTGCTAAAAGCGTCATTTGAGGCGTTTGCGAACGCGGTGACGGCCAACTGGTGCTGC
CGCGACGAGCCGTACATCAAGAAGGGGCTGCAGCGCAAGGTCAAGATGGTCATGGCCTGG
TAGAGGCCGAGGCCGAGGTAGAGGCCGAGGTAGCTGCAGTGTTCAAGGTAGCAGTAGAAG
TTGAGGAAGGCATAGCGGTGGCGGTCAGTCGGGAGCCACTTCGACTGGCGGGTGGTGCAT
GCACTGGCATGCTTATGGACACGGTTGGGAGATTGGAATTGGGTCCATGGGACTGAGACA
GGCAGATGAGAGTAAATGTGCCGTTGCCGCGTGTGGCTGTCAGCCGCATGGCAGGCGGCA
ACTGGAGGGCAGCCGCAGCAGGAGTGACATTGAGCGCGGGCATTATTTTGCAACGCCCGA
GGTTCGAATACCGGTAGCATCATACCTGTTTTGTACAGCGCTGTTGATCCATTAAGCTGC
TAGGTTCAATATTTTGCTGTTTCCGGGAGCTGCATGGAACACTCGGGCTGTGAGGCAAGT
TCTACCCATGTGATGAACAAGATGACCAGGGCAGGCAGCGCTAGCCATGGGTCAGCAGCT
TGGGTAGTAGCAGTTGCATGAGTGCGCCTTTGGCGAGCAAGGTTTAGGTGACCCGTCTGG
AGGGACACGGGCTGGCGAAAGTACCTATGCTTGCGACAATACGTCGGGCGTCTGAGCATG
CAAGTACACGAAGACCATTTAATGCTGACGAGGCTCAACATGGATCCCTGGCAGGAGTAG
CTATGGTAACTGCGGGTGGCTTTGGGCGTGTGATGGGGCAGGGTTTAGGCAAGTTGGCGA
GGTCGCGGGGTGGCTTTGGGCAGCTTTGGGCAAGTTGGCGGGGTGGCTTTGGGTAGCTTT
GGGCGTGCAACTTAGTATCTTACGCCCTCTCCTGTGCACCGTAATATTGCCGACTGCGCG
TGATGCTGCGCTCGGCAATGACTCTGAAGGACGATACATGGCAATTCGCATAGATGTAAT
CAGGCCAGGGGACACATTGTTGGACGCGAGGCCGCATGCACACGTGCCACGAC
>comp3460_c0_seq1
AGACAGGACTAGCCTGACTCGCGTCAACAGTGCGTGCACAATAGTTATAGTTCCTCGCTA
ACGAGCGGGCTGGCGCAACACAACACCATCAAAACAAAATCATTGCTTTCAATTCCTTAT
TTGGTGTTATCAGTTGGTTTTAGGGCAACCCGTTGATTGTCGGTGGTTTCGTTTGTATGG
CGCCGGCTCGCCGAGCCGTTGCGCAGGGGCTGCGCCAGTTTGTGCGGAATGTTGTTGAAG
AGGCTGCACACGTCGGCAGTGGCCCGTCGACCTCTTACAACAGTCAGCTCGTGGCACATG
GAATGCGCTACGCTCGGGAGCTGCGCGGCTGCACAGGCATAACAGCAACGTTGATAGGCC
GAAGGGCTTACAGCTCGCGTGCTCTGCGTCGGGAAACCGAATCATTCATGCGACAGTGGC
GCGGGTTTAAGACAGTTGCGATCGGCACGGGCGTCGGAACGGTGCAAAGCTCGCAGAGCC
TGCTGACGGCACTGCTGCCGCCCGCGCTGCTATGGCTGTTGTGCGTGCTGCCGTCATCCT
ACCGCTCCTTCCTGCTTCGGCTCTGGGGCTATGACCCCGCCTGCAAGGCGGGCGGCTTCG
GCGGCACCGCCTCCGCCGACTCTGCCTCCCCCTCCTCCGTCACCAGTCCCATCGCTGCCG
CGCTCACGTGGCTGATAGCGCAGCTTCACCTTACCGGCCTGGTTTCAGCGCTAGCAGATG
AGCTGGCGCTGGCGGCCCGCGCGCTCTACCTGTGCATGCTCTTCCTGCCGGCGCTGGTGA
CGGCGCCGCTTGCGTCGCTGGGCGGCGCGGCGGCGCGGGAGCGTTGGCTGCGGCTGGTGC
AGTGGACGCTGGAGAACGCGGGGCCGGCGTTCATCAAGTGGGGGCAGTGGGCCTCCACGC
GGCCTGACCTGTTCCCGGAGGACCTGTGCCTGCACCTGGAGCAGCTGCAGACGTCGGCGC
CGGCGCACTCCGCCGCTCACTCCATAGCCACGGTGCAGGCGGCCTTCGACTCGCCGCTGG
GGGAGCTGTTTGAGGTGTTCTCGGAGCAGCCGCTGGCGTCAGGATCTATAGCGCAGATTC
ATGTGGCCACGCTCAGTGAAAAGGGCGCGGCACTGGTGGGCGGCGGCGCCACGGCGGGAG
CAACTGTGGCGGTCAAGGTGCGGCACCCGGGCGTGACGGGCATCATGCATCGCGACTTCA
TCCTCATGCAGCGCGCGGCGGCGCTGTGCTCGCGGCTGCCGGGGCTGGCGGAGCTCCGGC
TGGAGGAGAGCATCCGTCAGTTTGGCGGTCCGCTCAAGGAGCAGCTGGACTTGTCCGTGG
AGGCCTCGCACCTGTCCCGCTTCAACGCCAACTTCAGGGCCTGGAGCCACGTGCGCTTCC
CAGTACCGCTGTATCCGCTGGTGAGCACGGACGTGTTGGTGGAGAGCTTCGAGGAGGGCG
ACCTGATCACGCGCTACGTGCGCAGCCCGCACCGGCACAACGCCATGCTGGCTCAGACGG
GCGTGGACGTGTTCCTGACCATGATGCTAAAGGACAACTTCATCCACGCCGACCTGCACC
CGGGCAACCTTCTAGTGCGGCCCGCCGACCCGCCCTCCGCCGCGGCTGTGGCTCTGGCTT
CCTGGCTGCCCGCCTCCTGGGCCCGCGCCCGCTCCTGGCTGGTGGACCGCTCGCCCGCCA
TTGTGCTCCTGGACACTGGCATGATCGTGGAGCTGAGCAATCAGGACCAGAAATCTCTAA
TGGGTTTCTTCAAGGCGCTGACGCACATGGACGGCCGCCGCCTGGCGCGGGAGATCCTGG
CCATGAGCGTGGACGGCAACTGCAAGGACCCGGTCCTGTTCGCCGCCGAGCTGGAGGCCA
TGTTCGGCGCCATGGACCGCGAGTACCTGCGGCGGGAGAGCCAGGCCGTCATCCGCGACA
TCATCGAACACATGCGGCTGCACCAGGTGACGCTGCGCAGCAGTGTGTCCACTGTGGTCG
TGACGTCGCTGGTGCTGGAGGGCTGGAGCAGCAAGCTGGACCCGGACGTGCGCATCCTGG
ACACCATGCGCGACATGCTGGGCACCGACAACTGGGCGGAGCGGCTGGGCGGCGTGGTGG
ACCGAGTGGTGGGCAGCGGGCAGCTGGGGGACGTGTAGGCGGGAGAGGGCGGAGGCAGGA
GGCAGGCTGCGGCGCCACGGTGGTTCCCTGGGAGTCAGTCTGCGCTCACGGGAGGAGGCA
GAGGAGGGAAGGCATGCAGGCAGCGCTGCGGCGGCTGGGAGCAGGCGAGTCCATGGGGCG
GCATCTGGCTGGCGACACACGGGGCAGGCGGCGTGGGTGGGGTGGCTCGGGGCTGGTTGG
CCGCCGGGCGCGGGGCTCGGCCTGCTTTACCGGCTTTTGCGGCCGGCCGCGGGGCTCAGT
CTGCCCTGCCTGGAGGCTGAAAGCAGCGGACGCGGAGGCGGTGGCGGCGGCCAGGCGACG
GCCGCCTTGGTCCACCCGGGCCGGGCGCGCGCAGCCGGAGGAGTGCAAGAGCTGCGCGTT
TGGCGCGGGAGCTCGCAGTCGCAGATCGGGCGCGGGCGAGCAGCAGTTGACGGCAGGCCT
GCCGATTTCAGGTGCAAAGTTGGTTATGAAGTCGGGTCACATCGGTCGGTTGCCACGGGT
TGAGAGCAATAGCCTGTGGTGGTGGCCGCGGTTGGCTCGGGATCTGGGGTTGTTGCGTCA
TGGTTCTAAACGTGTGGGCGAGGTGTGAGTGCGGAATTTATGATGTGGGTTTCCGTCTGG
CGGCTGGCGGCGTGTCCGATGTGGGTGTTAAAAGGTTTGGTCAATGGTACCGTTGTTGCT
GTGGTTATATCTGTGAGGGTTTGCATATAGTTCAGTCGAGCGGGTGGTTGCTGAGGGTTG
CAGTTTCAGGTGTATGCAAGGTGTGCACTTACCTCGTGAGGCGGATCGTGTGATCTGCGT
GGTGACACGGTGCCCCGCGGTTCACAAGGGACATTGCTCAGCGGTGTGCGCCGGCCGCAG
TTTTCAGGGAGAGTCCAGGTCCTGTGTGCCAACACCCACTTGTTCGTGCGTGCGGCAGTC
TAGGGTAGCACTGCATGTGCGATCAACTGACATCAATTTTTGTGCAGCTTTCTTGTCAAG
ACCGCTGCCTAGAGGTGTGAACCAGTTGCGAGTCCGAATGACAATTCAATAGCGCGGTGT
TTACGTCAGGGGTGGTTCACGTTGTGTGGTCATAGCAGGAGCTGCCGCAGCCAGGAGGCC
GACCCGGGCCGGACAGTGCTGGACTGGCAGCTGTCCATAGAAGTCTGGAGGCAGATATTT
CACTACAACCGTCCAAGCCCGTGTTGGAAGTGAGGTTAGGTGTCACAAAGGGGTGTGAGA
GCCTGTGGAGCGTGTGGCGTGCTCGTTGCTGTGTTGGCGATTTAACAGTACGGAAATCTG
GATCCTAGATATGCGGCACCGGCCCTCTTGTTCTGAAAGGAAGTCGAGCAGGCTTTGCGC
GGTGGGAAGTTGCGATTCAGCGACGGATATTAAGGCCCCCCAGGCCCCCCTAGGCCCCAC
GCCTAGGCTGCACTGTGTCCCTGACATGCATCGACAGTGTCTGAGCACGAAGGCGACCGG
AATCCTTTGTAGTTTCTGGTGTTGATCGAAAGTGCGTCTGTTTCTGGTGTAGATCTCTCC
CTCGAGCTGCCATAGCCCCACCAAAAGACGAGGCACCTTTCTCTTC
>comp3173_c0_seq1
GTTAGCAACAGTGCCCGCTTTACTGACCCGACGTGCACTGTTTCGTCACGTCGTTATTGA
ATTCTATTAAGTGGTTTAACCGTAGGTAGCAGCCATGCTTCTCAAGGGCATTACAACCCC
GATGCTGGGGCAGCAGCGCCCCACTCGCGGCCAGCTGCACGTCGTGAACGTGGCTACGCC
CTCCAAGAATCCCTCCTCTCGCCTGGCGAAGCGCAGCAAGGTGGAGATTATTAAGGAGAA
GAGCGACTACCTGCGGCACCCACTCATGGAGGAGCTGGTTAACGACGCCACCTTCATCAC
CGAGGACTCGGTGCAGCTCATGAAGTTCCACGGCTCGTACCAGCAGGACCACCGCGAGAA
GCGCGCGTTTGGTCAGGGCAAGGCTTACTGCTTTATGATGCGCACGCGTCAGCCCGCTGG
TGTCGTGCCCAACCGCCTGTACCTGGTGATGGACGACCTGGCCGATCAGTACGGCAACGG
CACGCTGCGCCTGACTACGCGCCAGGCCTACCAGCTGCACGGCGTGCTGAAGAAGGACCT
CAAGACGGTGTTCAGCTCCGTCATCAAGAACATGGGATCCACCCTGGCCGCCTGCGGCGA
CGTCAACCGCAACGTTATGGGCCCCTCCGCGCCCTTCACCAACCGCCCCGACTACGTGGC
CGCCCAGAAGGCCGCCAACGACATCGCCGACCTGCTGACGCCGCAGTCGGGCGCCTACTA
CGACGTGTGGCTGGACGGCGAGAAGTTCATGTCGGCTTACAAGGAGGACCCCAAGGTGAC
CGCCGACCGTGCCTACAACGGCTTCGGCACCAACTTTGAGAACAGCCCCGAGCCTATCTA
CGGCGCGCAGTTCCTGCCCCGCAAGTTCAAGGTGGCCACCACGGTGCCGGGCGACAACAG
CGTGGACCTGTTCACCCAGGACCTGGGCGTGGTGGTCATCATGGACGAGAGCGGCAAGGA
GGTCAAGGGCTACAACCTGACGGTGGGCGGCGGCATGGGCCGCACACACCGCGACGATGA
GACCTTCCCGCGTCTGGCTGACCCGCTGGGCTACGTGGACAAGGACGACCTGTTCCACGC
CGTCAAGGCGGTTGTTGCGGTTCAGCGCGACTACGGCCGCCGCGACAACCGCAAGCAGGC
GCGCCTCAAGTACCTGGTGCACGAGTGGGGCATTGAGCGCTTCCGCGCCGTGACCGAGCA
GTACCTGGGCAAGAAGTTTCAGGAGTTCAAGCCGCTGCCGGCGTGGGAGTACAAGGACTA
CCTGGGCTGGGGCGAGCAGGGCGACGGCAAGCTGTTCTACGGCATCTACGTGCAGAACGG
CCGCATCAAGGGCGAGGCCAAGAAGGCCCTGCGCGCCGTGATTGAGAAGTTCAACCTGCC
CGTCATCCTGACGCCGCACCAGAACATTATCCTGCGCGACGTGGAGCCGAGCACCAAGGA
CGAGATCGTGGCCATGCTGCGGGCCGGCGGCGTGCAGGACCTGGTGGACTGGGACAGTGT
GGACCGCCTGTCCATGGCCTGCCCCGCCATGCCCCTGTGCGGCCTGGCCGTCACAGAGGC
CGAGCGCGGCCTGCCCGACATCAACAAGCGCCTGCGAGCCATGCTCAACAAGGTGGGCCT
GCCCGCCGACCAGGAGCTGCACGTGCGCATGACGGGCTGCCCCAACGGCTGCGCGCGGCC
CTACATGGCCGAGCTGGGCTTCGTGGGCGACGGCCCCAACAGCTACCAGCTCTACTTCGG
CGGCAACGTCAACCAGACGCGCCTGGCGCAGCTGTTCGCGGACAGGGTCAAGGTGAAGGA
CCTGGAGTCCACGCTGGAGCCCATCTTCGCCGCCTGGAAGGCCAGCCGCCGGCCAAAGGA
GTCGTTCGGCGACTGGGTGTCGCGGGTCGGCTTCGCTGCCGTCAAGACCCAGGCCGCCGC
CGCCGCCGCCACGCTGCCGGCGCCGGCGCCCGTCGCGGCGCCCGCCGCCGCTGCCGGCAA
CGGCAACGGTAACGGCAACGGCGCCGCGGCCGCCGCCGCCGGCAAGCAGCTCGCGACCAA
GTAAGCGGCTGCTGCTCGCTGGCGCAGGAGCTGGGAGTAACAGCAGCAGCAAGTGAGCGG
GAGGCTGCGGCGGAGGTCAAGGGGAGCTCGCGTACTACTGCGGCGCGCTACGTAGCACGT
GTAGAGAGATGCCGCTCGCGCGCTCGAACGTTGTTGTGGGGGCTTGAGGGGCAAAGGGGT
TGCGGGACAGACGACTGCGGGGAACGTGGATTGGCCTTCTAGGTCAGAGCGATCGTAGTA
GCGATTTGAGCGCGCACTCGGGTTCGTCCCGCCGGTTGTGTGTGTATGTGTGCATGGCCG
CGGTTTTTGTTGGCCTGCGTATGTGCGTGTGTGTCGGTCCTGTCGCATCTTGTGTATGGT
ACGGACAAATGTACGGTACTTGATTTGGGGGGTGCTGCGGCTTGCGTAAAGGCCGTTGTG
ATTACTAGGCAGAAACGAGCCCAGCGCGTTGTGGCTTGGAGCTGGCATGGGGGGCAAACA
CCGCCAGACCTTGTTCAGGGCTCTGAATGTCGACAAGCGCGTTGGAACACATTCGATGGC
CTCGCGAGAATTGCAACACCACGCCATTCTCAGCGACTGGCGGCTGTAGCGATTGGGAGG
AGGATTGGACATTGGCTTGTCACCCTAGCGAGGCCACGCCGGACGGGCATGGTCGTGCGT
ACTAGCAGGTATCTGTGTTCGCGGCAAGGTGGTGTGCGTTAGGCTGTGTGCGTCACGCGG
AGGTAGCGGCGGCGGCGGCGGCGGGTCCACTGGTTGGGCGCGCGACTGCGCATGGGTTGT
AAACGCATCATGAAGGATTCTGTAGTGGGCCTGTTGGAAGGCATCATGTCAGCATGTTAG
ATTGCTACACACGCCTGATCGGACGTGGTGCGCCAGCCGTCCCAAGATCCCAAGAATCTC
AGTTCTGTACAACAGGGCACGCAGCACGAGAGCGCCGTCGTCGCGCACTAAGCGCGGGGG
TAAGCGTCCCTTCCGACCGGAACCTCACTGTGCTTGAAGCCTCCAACGACCCAAATCGAG
CAAATTAGAATACCGGAACCCCTCTCCGCGCCGGCCGTCAGCGTTCTACTGTGTGTGAAA
CGCACGCGGGGAAAGCTTCGTATGTGTGGTTGGCGAGATTGCGAGAGGCCTTCGTGGCTC
CGCAGCTATACCAGTAGGCTACGAGGGGGCCCGCAGGAATCCGGGATGCACAGGTCTCAG
CACGGCACGATAGGGGGCCCCGTCTGCGTGCCTGCACGCTTGCATGCTCTCAGTCTTTCC
ACACATGCAGGCGGTAAAGTTAGCCGGTCGTGACAACAGGCGTAATTGCCCCTCGCTCGA
TCTCGTCACCTGTCCATCATATCATCATTATTCAGCCCACCGCGCATAGCAACCGCACAT
CATTATTATTATTGTGCCCCCGCCCAACACAATCGCCCCCACAAAGCATGAGTACCGTAT
GCGCGCTATGCGCCATACCACTCTTACCACCGTGACTACCTTTATTCGCAGTGCGCTAGC
ATGATTACGCCGGCATGATTAATCACTCATTTTACCAACTACTCGGGCGCGACTCGCCTG
TAGCATGGTCACACATGCCAGCGCCGCCTCCACCGCCGCCAGCCCCACCTGCAACATCAG
CACAGAAGAAGCGCCGCCCGCGCCCCGAGACGGCGCCGCCGCCCC
>comp3501_c0_seq1
CTTTTCTAGGGCAGCTAGGAACCCAGGACTAACTGGGCATCGCCCTTGACTTGACTGCTT
TACTTGCACACACGCCGTCAAGCATTTAGCTTAGGTTAGCAGCTCCGTCGCAGCCATGCA
GACCAGCAGGGCCTCTATGGCCCGCAACCAGCCCGCTCGGCTTATGCCGGGCGCGCCGGT
GCGCGGACCCCTGTCTCTGCGCCCTATGCGCCCGGTGAAGGCTGCTGCCCCCGTCGAGGA
GGTTCAGGAGCAAGCCGCCCTGACCTTCATGGAGGAGGAGCCGGTGCCGAAGGCGTTCCC
CTACCCGCTGCCGAAGGACGGCACTCAGCAGTTCCTGTCGGGCATCCCTCTGCCCCTGCT
CTACCCCGGCTTCCTTGCCGCTATTGGCGCTGCTGGCCTGGCTGGATCGGTTGTGGGTCG
CGCTGCCCCGGTTGACCCCGGCGTGAAGGAGGTGGCCTCCTACGGCGTGGCCGCCGTCGC
CGCCGCCGCGACCGCCTACGGTGCCGTACAGGCCAAGCGTAAGCGCGACTCGGTGGCGGT
TGTGGATCTGTACAACGCCATCGTGGAGCTGCCGGACGCTACCGACCTCACGCCGCAGAC
CGTGGCGGACGTTGGCTCCAAGTACGGCATCAACTTCCAGAAGGACGAGCTGGACGGGCT
GAAGCGCATCTACGGCCAATTCCTGGAGTCCGTGATCCCCACCGGCGACACGCAGCTCAA
GGGCGACGAGGCCATTAAGGTGGCTGCGTTCAAGGACATCCTGGGCCTGGCCGACGAGGA
CGCCGCGCCCGTGCACATCGAGGTCGGCCGCCGCATGATGCGCGAGGGCTTTGAGACCAA
GGACCGCAACGCCGTGTTCGAGAAGCGCAAGGCCTTCCAGCGCCTGATCTACGTGAGCCA
GGTGGTGTTTGGCGACCAGAAGGCCGCCTTCCTGCTGCCCTGGCGCCGCACCTTCAACCT
CAACGATGCGCAGATCTTCGTGGCCCGCCGCGACAACGCCCGCGCCATCTTCCGCCAGTT
CCTGGAGGCCCGCGGCGGCGCCCTGCCCGCCGACAGGCACTTCCTGCGCGAGCTGCGTGA
GAAGCAGACCGCCATCAAGCTGTTCGACGAGACCGCCGCGGAGGTGGTCAAGGAGGCCGC
GCGCAAGACCGTGGAGGCTCACCTGTCCAAGGCCGTGGAGCTGTCCAAGGCCACGGGCAA
GATGCGCGACGTCGCCTCGCTGGTGGCTGAGGTGGACGCACTGCTCGAGTACGAGCGCAA
GCTGGTCCGGTACGGCTCCGAGGACGACCTGGTGTCTGGTCTGGGTCTGGTCACCATCCA
CGGCGGCGCGCTGGACGTGGAGGGCAAGGGCCGCGACATGAAGGACGTGTTCCGTGCATG
GCTGGAGGAGAAGCTGAACCAGGCGGGCGAGTTCAGCGCCGCGCTGGACGCGGAAGCCGC
CGAGCTGGCCACCGTCATGTGCATGGGCGCCAAGGAGACGCAGGGTCTGCGTGACGAGGT
GTCTGCCAAGCTGTACCGCCGCCTGCTCAAGGAGGAGGTCACCAGCGGCCGCCTGGACGC
CGCGGGCAGCCCCGCCTCGGTGCTGCAGCAGCTGTGCGACAAGGTCCGCTTCCGGCCCGA
GGCGGCGCTGGAGCTGCACCGGCAGCTGTACAAGGCCAAGATGGCCAGCCTGCTGGAGTC
GCGGCGCGGGCGCGGCGGCCTCACGGACGCGGACGCCGAGGACCTGAAGCGCATCCGCCG
CATCCTGTGCCTGCCCGCCGACGTGGCCAAGAAGGTCCAGCTGGAGACTGCTGGCAAGGA
CTTTGAGGAGCTGATTGGCGAGATCTACCTGGCGGGCGCCAAGCCGCTGGGCGCCTACGA
GGCGGACCGCGTGGAGGCGGCGCTGAAGGAGCTGCGGCTGGACAGCGAGGTGGCGGTGGA
CGTCATGGCGCGGATCACGCGCGAGCGCTTCCGCGGCTACGTGAGCCAGGCCCAGAAGGA
GGGCAACCGCGACCGCAAGGAGTTTGCCAGCGCCATCAAGAAGCTGCTGCAGTTCAACGC
GCTCATGGTGACCCCGCTGCTGGACAAGGTGAAGGGCGTGGACGCCGCCAAGAAGGAGCT
GGCGGAGATGCTCATGAAGGCGGCGGAGGAGGCCAAGAAGGAGGAGGCCGCCGAGGCCGC
CGCCGCCGCTGGCGAGAAGCCGGCCGAGGCCAAGCCCGAGGAGCCCAAGGAGGACGCCGT
CACGCAGGTGCGCAAGTCCATTCAGGCCACTCGCGGCGAGTACACGGAGGAGGAGCGCAA
GGCGCAGAAGGAGATCTCGCTCAAGGATGACCTGGAGCCGGCCATGCGTGGCGAGATCTA
CAAGAACTACCTCATGTACAGCATGAGCGGCGACGTGGTGGAGCTGCCCGTGGGCGGCGT
CATCCGGAAAAAGAGCAACGCGCAGGCCCGCCAGGCCGAGATGCAGCGCCTGAACTCTCT
GGCGGACGTGCTGGGCATGAGCCAGCAGGAGGTCATGTCGGCGCAGTCGGACCTGGCGGA
GCAGGCCTACAAGGCGCAGGCGTCAGAGGTGATGCGCAGCGGCCCTCTGAACGAGGAGAA
GATCCAGTACCTGGACGAGATGCGCACACAGCTGGGCCTGACCAAGGAGACCGGCGACAA
GGTGCTCAAGACGGCCCGCCTTGAGGTGTACGGCAGCAGCAGCGCGGCGGAGGACGGCAA
GTGGTCCATTGACCGCGTGCTGGAGCTGCACAAGACGGGCGGCAGTGTGGACCAGCTGCT
GGAGGAGGTGACCCGCCGCAACCTGTTCCGCAAGGAGGTCATCAAGAAGGTCACGGACGG
CTCGGGCGAGACGGACGTGTCGTACTTCAAGGAGCTGCTGCCCGCGGCGCTGCAGCTGCC
CGAGAACAAGATCCGCATCATCGTGAAGGAGGAGGTGTCGACCCGCAAGCGCATGCTGCT
GGTGCAGGCCGTGTCGCAGTTCCGCCAGCGCCGCGTGAACGAGGCGGTGGTGTCGCTGCA
GAACCTGCTCAGCTGCCTGGCGCTCATGCCCGAGGACAAGCCCATGCCGTGGAAGGAGCG
CAGCGAGCTGCAGGAGGTGTTTGGCCTGTACTGCGCCAAGGAGGAGAGCGAGGCCAAGCG
CACGGCGCTGCGCCACGCGCTGGGGCTGACGGAGGCGGAGGCCTCCGAGATCGCCGTCAC
CGCCTCCCTGGACGAGGCGGCAGGCGGGCCCAAGAGGTCCGGCGGCCTGGCGGACGACGA
CGAGGACTTCTTCTAAGCGGCTCGGATGGCCTCAGAAGACTCCTTCTGAGCAGCAGCTGG
AAGGTGTTCGGGAGGCGCGGGAGGGCGTATGGAAGGGCGGGAGCGGCGCGGCGCGGCGCG
GCTACGCGAAGAGGCCGGCGCCGCTGCCGCCGCTGTTTCTGCCGGGGTAGAGCGGCTTGG
GGCTGGGAGCTTAGTAGGGCTTGCCGGGGTCGTCCGGCGGCAGGGATGCGTGCGGCGGAG
GAGGATGGCACGGCAGGCGGGCGGCGGCGGCGGCGCAGCGATGCGTGGCGGCGCTGCAGC
AGGCGGCGGCGTTGGTGGCTGTCGTGCGGCCGTGCGGCGGCGGGCGGACCTTGACTGACC
ACAGTTGGCGCGTGTTGACCTCCCAGCAACAGCACGCTTGTTGGGGAATGCATGGCGGGC
GGGCGGGCG
>comp2237_c0_seq2
AGAAGTTCCCCACGCTCCCGGCCCACCATCGCCCCCCATCGGACCCCTGCATGACAGCGC
CAGCAGGCCCTTTAGTCTGCACGCCTTACCTCTAAACGCTGATCACACGTTATCGCATCC
TAAACATTACCCGGGATACTACACCGACTCTCCCGACTAAATGTGTCGTCATGTCTTTCC
GCTCAGCCGGGAGTGTCGCTAAGAACAAGAAGTTTTACAAGGGTTTGCTACCTTCCAAGG
ACGAAAAAGCGCAGCGTAGCAGTAACCCGCAGAGCCGGCGCGGCGGTGCTCAACCTCAGC
CGCATTCACGGAAGCGGGCCGCAGACGGGCGCTTCGCAGCAGAGCAGCACCAGCACCAGC
AGCTAGAGGACCTCGAGGGTTACGTCGAGGAGACTGTCGAGGGTGCTGCCGGGGACCCGG
GTGCTGCCGGGGACTCGGGAGCAGCGCTCAGGGACCACACGCGACAGACACGCAGAGACG
CAAAACAGTCCCTCGCCCAAAGCCCACAGCTCACGTCGGCTTACCTGCGGGACTACGCGG
ATGCTAGTGCTGCTCGTCAGCTGTTGCTGCAGTGCCAAGCAGCAGCAATCACCGGCCTTG
TGGAGGCGCGGGGCAGTGAGTGCCCCGAATGCTGCGAGCCTTGCAACCTGACGCACAAGG
TGCCGGTGGTGGTCGTCACTTGGGAGCAGCCGGTCATCGTGGCCGTGCCGGTGCTATGGT
GCAAGCGCTGCTGCAAGTTCGTCAGCATGCAGCCCACCGTTGTGGATTGCCTGCCGGACA
CGCCAACATCGTGGGACCTGACCAAACGGGCGGAGGGGCAGATGGTGTTGTGGTGGCAAG
CCACAACACTCCAGCAGTTCTCCCGCCTATGCTACTCAAGTCGGCATCAGAGCGCAGACG
CATTTGCAGCTGCCATGTTGGAGGTATGGCGGTTGAACAGCGTCTGGCCTCTCAGCGACT
CAGCGGCAGCGGCAGCTCCGAAGCTGGGCAGGGACAAGCTACGGAAGCGCATGCGCTACG
CGCTCAACGCCTACTACCACCTGGATGGCGTAGTACGTGACTATCCGGAGGGCTTGGAGG
GCTGGCCCGCCGCTGGCGCAGCCAACGCATGCCCGTGCTGTGGTGATAGCGCACACGCTG
CAGCATGCGACCGGGGGCTGGGGGCGGCGGCGGCTGCGGCGGCAGCCGCTGTGCCAATGA
CTGCTGCCGCCCCTGCTGCAGCGGTGGCGGAGCCAGCTGCGGCACCAGCAGCCACTGCAG
ACGTGGTTGCAGCTGGCGCGGAGCAAGGCGGAGACACCAGCAGGGAGGGAGGCGGGCGTG
ACGGCGGCGACGGTCCACTGCAGGGCAGGGGGCCGGGGGCGGCGGCGGCAGTTGCCATCA
CCATCACTGCCACCGCCTCATCAGCTGCATTTACTGTCATCGCCACCACCGCATCAGGCG
CTGAGTCGATGGCGGCAGTAGCAGCTGGTGGTGATGGGCGTCAGGAGGCAGGCAGGGCAG
GAAACCTAGGCGGGGAAGGTGGCCCTTCAACTGCAGTGCGGCGTGCAGACGCGGGGCAGC
AGCAGGGCGGTGATCCGGCGGCGCCTACACCTGCAAGTGCAGCCGCGCGCCCAGTGCTGA
TGGTGCGGCTTATCATTCTGCCTCGTAGAGTTGCGGGTGGCTTGCTGCCGCTGCCTGGAC
GCTGGCTGTCTGTGGAGGATGTGTTGGCGGGACCCGGCTGCATTCATTCCCTGCACTTTG
ATGGCTGCTTCAAGCTGAACTTGCTGTCCAGGGGCAAGTTTCACTGTCAGCTGTACAAGC
AGTGGGAGCGACGGCGCTACTTCCTGCACAACGGGGCGGTGAACGAGGTGGACGGGACCT
GGGCGACAGACAACGGCCCGAGTCGTTGCTCCACCTTCCATGCTGACCGCGTGCTGGCGT
CGGAGAACAGCAAGGTGTGTAATGCCGGTGTTGCCTTTTGCTCTCCGTTGTCATGTCTGT
ATTGCCACTGTCCTTTTTGCAAACCAACGTTGTGTTCCATGCAGAACCTGATCACAGGAG
CAGGAGCGGTGCTGTGTCGGCACGGCATGCTGATGCGCCTTATGAACCTGTTTACGGGTG
AGCGGCACATCTACGCCATTGCAGCCATGTACTCCTTCCTCCGTGTGGGAACAGCGATCC
AGTTTTGGTGGTACGACATTGCGTGCCGCTGGAGCAAGTCTCTCGCTAAATGGCTTGCCG
AGCCTGGGCGGAGCACCGCTGTAGTGGCGCTGGGCTGTGCCGTGATGTGCCTCATCCAGC
CATGGCACCGCTACGCGCACAACTTCGCTTGCCAAAAGGAGTTCGGGCATACCCAACAGC
CTGGGGTGGGTCGGGGCACGGGTGAGCCGGCAGAGGTGTTCAACAGCGTGGTGGGGCCGC
ATGGGGCCGTGACGCGGTACATGGCCCCTGCCAACCGCGAGGCGCACCTGGAGCACGTGT
CCCGGCTGTACAGCGATCAGGTGCTGCTCGGCTTGCCGGCACGCCTGTGGCGCGCTAGGC
GCAAGGCGGCGCTCATCGCGGGAACGATGCGGGAACGCATCGCTCAGCTGGAGGCCGCTC
TCGGTGGCAAAAAGGAAGAGGTGCTGGCGCGTATCAAGCAGCAGATCGCACAGCGCACCC
AGCGCCCAGAGGCTCCGCTCCCAGCTGAGCCGCTGCCCGCAAGAGCGCAGTATGTGCGCA
GCCGTGCGGTGGTGGAGAGGCTACAACGCCTGGACGCGGTGGATGCCCCGGGAGAGGTGC
CGCTGGACCTCCTGTACGGTGGTGCGGGCGACCTAACGCTACGACAACGTCCGCAGGTCA
TCAAGTCCATGAAGGAGCAGGCCCAGCGCCACGAGCAGGAGCACCCTGACTGGAAGCTGT
GGGCGCCTTCTTCGCAGGACTTCCTTGCGGGCCTGCATGCAGTGGCGGCCAGCGACCTGC
AAGAGCTGTACGCGGAGATTGAGGCGTCGGTACTGGACTACTACTGCCTGGAACAGCTGA
TGTCGTCGCTGCAGTCGCGGAAGAAGGAGCAAGGCCTGGTGAAGAAGGAGAAGGACAAGG
CCATCGCTAAGATTCGTGAGGCGTGGGACAAGGCCGTGCGGTGGAGCAAGTGGTGCCTTG
CGCACCCGGTGGGCGGCACTCCTGACGCTGACGCTGTGATGCAGCGGATAACGGGGCAGG
ACGGGCGGGGCCGCGGGCCGGATGCCGTGTTCAGCGAAGTGCTGCGCCAGGATTTCCCAT
GGGGAGTGTGCACCACAGAGGGTCCTAGCCCCCGTGTCGAGGCCACGTTACTGCGGTGCA
TGCATGAGCTGGCAAGGTGTTCAGAGGAAGAGTTGATCATTGAGAGCGAGGGAGAATGTG
CGGTGCAGTACTACAGGAAGCGCGTGGAGTGCTTGAAGCACCATTTGCAGGCGGCAGTAG
CTGACTCGTCCCATGCCCTGCTGTTGCGAGAGCACATGAGCGCACACGAGGCAATGCTAT
CAGCATGGGAGGGCTTTGTGGGCGGTGATGAGCCACCTGTTGACCGCAGCTACCTAGACT
TCCAGGACGATTAGGCGCGCCGTGGCATGCCGTTGTACATACTATCGTATGCCTGCTGTT
GCCCTGGGAGGCCACGCGT
>comp838_c0_seq1
GCCGCGACCGCGACGGCTTCGCCCTCCCGCCGCCGCCTCCCAAGCGGCCGGCGCTGCCCG
ACGGCCCGGAGCTGGGCGGCGTGTACCGCGGCAAGGTGACGGGCACCATGGGCACCGGCT
GCTTCGTGGAGCTGTGCGGCATGTCGCGGCCGGTGGAGGGGCTGGTGCACATTGCTAATA
TTTGCAAGAAGCCCATCCAGAGCCCCACGGACGTGGTGAAGCGCGGCGACGAGGTGTGGG
TCAAGGTGATCGGCATGGGCAGTGTGGGCGCCAACGGCAAGGCGCGTCTGAGCTTCTCCA
TGCGGGACGTGGACCAGGCCAGCGGCAAGGACCTGCTGCCCACACATCTGCTGCCGGGCG
CGGACGGAGACGGCAAGCTGGCGGGGGGGCTCAAGGGCATGAGCGGCATCAAGGTGAACC
CCGATGATGACGACCCCAACCCGCGGCGGCGCGGCAAGAAGCTCACCGAGTACGAGATGT
GGGAGAACAAGCAGCTCATCTCCTCGGGTGTGCTGGACGTGCGCGAGTACGCGCACTTTG
ACGAGCAGTCGGGGCTGGGCGTGTTGGCGTCCGCGACGGACCCGGCGGAGGCGGAGGAGT
TTGAGATTGACCTCAACGACTCCGAGCCGCAGTTCCTCAAGGGCGTGGGCACGCGCAGCG
GCATTGAGATGAGCCCGGTCAAGATCGTGAAGAACCCGGACGGCTCGCTGCAGCGCGCCG
CGATGACGCAGTCCGCCCTGGCCAAGGAGCGGCGCGAGCTCAAGGAGCAGCAGCAGCGCA
CGCTCCTGGAGGCCATCCCCAAGGACCTCAGCAGGCCCTGGGAGGACCCCATGGCAGACC
CCAGCGAGCGCGCCCTGGCTCAGGAGCTGCGCGGCATTGGTCTGACGCAGTCGGACATCC
CCGAGTGGAAGAAGGCGGCCATGGGCAAGGCCATTAGCTACGGCATGCAGGACGCTCGCA
GCATCAAGGAGCAGCGCGAGAGCCTGCCCATCTTCAAGCTGAAGCAGCAGCTGATTGAGG
CGGTGCGCGACAACCAGGTGTTGGTGGTGATTGGCGAGACCGGCAGCGGCAAGACCACAC
AGATGACGCAGTACCTGGCGGAGGCGGGATACACATCCACCGGCAAGATCGGCTGCACTC
AGCCCCGCCGTGTGGCCGCCATGAGTGTGGCCAAGCGTGTGGCGGAGGAGTTTGGGTGCC
GCCTGGGCGAGGAGGTGGGCTACGCCATCCGCTTTGAGGACTGCACCGGCCCCGAGACCG
TCATCAAGTACATGACCGACGGCATGCTGCTGCGCGAGTGCCTGCTGGACGAGGCGCTGA
GCCAGTACTCGGTCATCGTGCTGGACGAGGCGCACGAGCGCACCATACACACAGACGTGC
TGTTCGGCCTGATGAAGGAGGTGTGCAAGCGGCGCACGGACTTCAAGCTGATCGTCACCT
CCGCCACCCTGGACGCCGAGAAGTTCTCCTCCTACTTCTTCGACGCGCCCATCTTCACCA
TCCCCGGCCGCACCTACCCCGTGGAGGTGCTGTACACCAAGGCCCCGGAGCCGGACTACC
TGGACGCGGCGCTGATCACGGTGCTGCAGATCCACCTGTCGGAGCCGGAGGGAGACCTGC
TGCTGTTCCTCACGGGTCAGGAGGAGATTGAGAGCGCCTGCCAGATCCTGTACGAGCGCA
TCAAGGCGCTGGGGCCCGCAGTGCCCGAGCTCATCGTGCTGCCCGTGTTCAGCGCCCTGC
CCAGCGAGATCCAGACCCGCATCTTCGAGCCGGCCCCCCCCGGCAAGCGCAAGTGCGTGG
TGGCCACCAACATCGCCGAGGCGTCGCTCACCATCGACGGCATCTACTACGTGGTGGACC
CGGGCTTTGCCAAGATGAAGGTGTTCAACCCCAAGAACGGCATGGACAGTCTGGTGGTAG
CGCCCATCAGCCAGGCCTCCGCCAAGCAGCGCGCCGGCCGCGCCGGCCGCACCGGCCCCG
GCAAGTGCTACCGGCTGTACACGGAGGCGGCCTACAAGAACGAAATGCTGCCGCTGAGCA
TCCCCGAGATCCAGAGGACCAACCTGGCCATGACTGTGCTGACGCTCAAGGCCATGGGCA
TCAACGACCTGCTGGGCTTTGACTTCATGGACCCGCCCCCCGCCTCCACACTGGTGTCGG
CATTGGAGCAGCTGTACAACCTGGGCGCGCTGGATGAGGAGGGCCTGCTCACCAAGCTGG
GCCGCAAGATGGCGGAGTTCCCCCTGGAGCCGCCCATGAGCAAGGTTCTCATTGCCAGTG
TGGATCTGGGCTGCTCGGAGGAGATCCTCACCATCCTGGCCATGTTGAGCGCACAGAACA
TCTTCTACAGGCCCAAGGAGAAGCAGGCGCAGGCCGACCAGCGCAAGGCCAAGTTCTACC
AGCCCGAGGGCGACCACCTCACACTGCTGCAGGTGTACGAGCAGTGGAAGGCCAACAAGT
TCTCCGTGCCCTGGTGCAAGGAGAACTTCATTCAGGACCGGTCCATGAAGCGCGCGCAGG
ACGTGCGCAAGCAGCTGCTGGCCATCATGGACCGCTACAAGCTGGAGCAGGTGTCGGCGG
GCCGCAACTACACCAAGATCTGCAAGGCCATCACCTCGGGGTTCTTCTTCCACACCGCGC
GCAAGGACCCTCAGGAGGGCTACAAGACCGTCATCGAGCAGCAGCCGGTGTACATCCACC
CCTCCTCCAGCCTGTTCCAGCAGCAGCCCGACTGGGTGCTCTACCACGAGCTCATCCTGA
CCACCAAGGAGTACATGAGGGAGGTGCTGGCCATCGACCCGCGCTGGCTGCCCGAACTGG
CGCCGCGCTTCTTCAAGCCCGCCGACCCCAACAAGCTGTCCCGCCGCAAGCGCTTCGAGC
GCATCGAGCCGCTGTACGACCGCTACAACGACCCCAACGCCTGGCGCCTGTCGCGCCGCC
GCGGCTAGAGAGGGAGGGAGAGAGAGCTCTGGCGGGGTGTGGCGAGGTGTGGTGCGGGAG
GGAAGGGGAGGCTGTGAAGGGCAGCGCAGGCGCCTGGCGGCTGGGTGGCTGGGTGGCTGG
GCGGGCGGCTGCGGTGCCGCCGCCCGTGGTTCAGCTGCCTGCCTGCCTGTCTGCCGCACA
GGGCCGTTCAGGCAGTGTGAGGCGGTTGTGCGGCAGGCGGAGGGCGGCGGGTGTCGGTGG
AGGGCATGGCGGCAGCAGCAGCAGCAGCGGCAGTAGCGGCGGCAGTAGCAGCAGCGGCAA
CAGCAGCGGCAGCGGCCTGAGGGTTAGGGGGCGGGGAGGTGTGGACGCGGTGCGGCATCG
CGAGGAGGTCGAGGAGGCCGACGCAGGGAACGAGGGGGGAGGAAAGTGACGGTGGCGCGA
GTGTGTGTAGAGGAGGAGGAGGAGCTGGGGCAGCGCTGTGGGCGGAGGGGCAAGACGAGG
GGGAGGAGGAGGAGGCGCATGGTGCGTGCCTATGTCCTATACATACCGTACACTCGACCA
ATGCATGTGGCGGGCTTGGGGTGTGGTAGTGTGGTGGTTGACAAGAGCTGCTTCCCGCTT
TCGGGTATGGGCAGCTGCGGTCCTGTACCTGCACGGGACACAGCCCACATGGACTTGTTG
TCTGGACGGCTGTCGTA
>comp1388_c0_seq1
GTGCACTGGTGACTACGCGCTGCCTTCACACAAGCACTCTTACATGCTTGATCAAAGCGC
ATAGACTGCCACTGGCAACACGGCAACTTGGCACGAGAATCAGGACGAATCAGATACTGC
CCTAACTTACCTCTCTACCTTCCACACACACCAAGCTAGGAAACAATCCAAATACCATAG
GTAGTATACGTCGTGCGACCGCTGGCTATAACCCTGGCTCGGCGTTAGGGCGACAGAGAG
CGCAATGCTGCAACAGGCTCGCTGAACCTGCTGATGGGGAAAGGATGAAGTAGCGTAGCG
CCCATAGCCAAGGTATCGCGGTGTCTAGAGTTGGAATCCTCTTCGCTCCAATCAAGACTG
GGCTCTAGGCCTAGTCGTGGTGCGCTGACGGGTTTTACGATGGCCCCTCGAAGTTCAAAG
AATTGCACGGCTAGCTCGGCGGACGTGGCCAGGCGGGCGCCGCGCTCGGTACCCCGCGTG
GACGCGACAGCTGCGGGCACGTCCTGTCTCGCCCAGTCGCAGCTCGACGGCCCCTCGGCA
CGGGAGCCGGTATTGAGAGGCGGCTGCGACGGCAGACGTGCTTTCCACAGCTGCCTAGGG
CCTGGGAGCAGCTCCCAAGCCTCTTCGTCGGACCGTTGCTTTGCGGCTGACCGACAGATG
GAAGCCCAGCCTGGCGGGCGCGCGTGTGGGCAGCACGCGTGCCACCACCGGGGTCACGCC
ACCCCAACTCGGTGTAGAACCCTTGCAGCTACCCTCAGCTCGCCCTCGCTCACTCGCCTC
GCGCCGCTGCTGCTGCTGCTCCTCTTGTTAGCCGGGCCGGGGCCGTTACCTCTGCTGCAA
CCACCGGGGCCGCGGGCGGTTGCTGCCAAGGCCGTAGACAAGCTGAAGCTGGAGCTGCCG
CTCGCATTCCTCAAGTCGGTCACGCCACGGATAGGACACGTTGTTACGCGCTCAGGCGGC
ACCAGCAGCGGCAGCGGCGATATGGGCGCAGCAGAGGCCGGGGCCGGGCCGGACGGCAGC
AATGGGCACGGCGGGCGAGTCATCCACAGCGACAGCAACGGCAGCCGCAGCGGCATGCCG
GCGTACGAGGCGCAGGGGACGGCCGAGGAGCTGGTCGGGTGTCTCAACTCGAACCAGCCC
AACCACAATGGCACGTACTGGAGTGCGGCCATGGCGGACGAGCCGCCCTACCTCAAGGTG
GTGGGCATGTGGTGGAGCGCCAAGGCCGCCTCCTCGCCGCTGACCATCACCACACAGCTG
TCCTGGAACCGCAAGTGGCAGCTCAAGGCCATGTGCCGCACCTACGCCGGCCCCGTGTCG
GCCGTGATGCACATGCCCGTGCTGCTGCCGCGCCTGACGGGGCGGCAGGACGCCACGCTG
GACGACATCAGCAACGCAGCGCTGCAGCGGGCCGTGGACAAGGTGGCTTCCTTCCACGCC
AAGCTGGAGGGCAACGGCTCCTGCAAGCTGGACCTCATGTTGGTGGCGGAGCCGTACAGG
GACGGCAAGTCGCTCGTGCTGTACCCGGTCAACGTGCTGCGCAACTACGCGCGCCTCATG
GCCAGGACGCCGCTCGTTGGCCTTATCGACGTGGACCTCATCATCTCTGACAGCCTGGCT
GCGGAGATGAACGACCCCGCCAAGGCCGCGCCCTACGTGGCGGCGGCGGCGGAGGCCGCG
AAGGCCTACAGCGAGGGCCGCCACGGGCCCAAGTACAGCACCGGCTACAGCCGAATCGCC
AGCGTGGAGTCCATTGCGGAGCCGCTGGGGGTCAAGCCGGTGGAGAAGGGCGGCAGGCCT
GCCTACGTGCTGCCGGCGTTCGTGACTCGCGGCGGCTCCATCAGCGCCCAGATAGCCCGC
GCCGACAAGGTGGTGCAGCAGGGCAAGTCGCGACTGCTCGAACACTACCAGAAGAAGAAG
ATCGTGCGCTTCGACCCCGGCTCCAGCGGCCACCGCCCCACCGACTACACGGCCTGGTTC
CGAAGCGCCGAGCCCTACCCGGTGCAGTGGCAGGAGCGCTACGAGCCGTGGGTGTTCGTG
GACCGGCTGGGCAGCAGCTGGGCGGATGCGCGGTTCCGCGGCTACGGCAAGAACAAGATC
GTGCACGTCCGCACGCTGGCCTACGAGGGCTACGACCTGGTGGTGCACCCGCGGGCCTTC
CTGGTGCACCGCCCCCACATGGAGTCCAGCAGCAGCAGCGCGCACTCGCGCTCGGCGCTG
TACAACAAGAAGAGCAAGAACAGCACCATGTACGGACACAACAACCACCTGTACAAGATG
ATCCAGCGCGAGATGGCGCACGGCAACTACAGCGTGCACCTGGACCCGGCCACAGCCGCC
TGCAGGGGCAAGCTGAGCTGGTGGCGGCTGTGAGGCAGAGCAGGAGCAGCAGCAGGAGCA
GGAGCAGGATGCATGGGCGTGCTGGAGGCGGGGAGGCATGTGCCGTGGACCTAATGGGGG
CGTGGGAGAGGGTGGGCGTGGGAGGGTTGGCGGTGCCGGCCCCAGGGCCGCGGGTGGCAG
CGGAGGCCGCAGTCCCACGGGCAGCAATAAAGGGGCTTGGTGTGTGTCGACACCTGCAAC
ACGTCTTGGCCGAAGTGCATGCAGGGCGGAGACGTGTCGGGGGGTGGTGCTCGATGTGTG
AGCGACGAGGTCTGCTGAGTAAGCCAACCTGACATGCGCTCGCACACGAAACTTAATCAT
ACTTGTGAACAGGAAACGCACGGCCGGTGAGTATGTATTTGGCCTGGTTCCGCAGCGGCG
AGCCCTGCACCTCTATGGTAGCACCTTGATACAGGCGGGAGGGGGTCCGCTTGGCGTGCG
GCGTCCTGCGCGCGAGCTTGAGAGCATGTGAGAGCGGTGTAGCGTATGCACTGATTGAGG
TGTCGCATATGCGGATCGAGTAGTGACACGTGACCGATGGCATGATAAGGTATTAATGGG
TTGTGCTCGACAGCCATCTACTGCGTTGGGGGAAGTGCTGCTGCGGAGTGGCGTCATGGC
GCGACGCCTGAGGCACATTTGGTTTAGGACCCATGGTGGCGAGCATCCATGTGTGTGTGT
TGGGCACTGCCACAGTGCCACGCTGCGCATTCATGTGGGTATTCAGGACTGAAGTGCAAG
GGTTGACTGAATCCGCCGCAGTATTAGCTTACACTCCGCACTTGCGTCGTTGAGCGGCAG
AATCCGACGCAGTATTAGGTTAGAACGTGTATGGGGGTCTGACGTTACTGATTTTACGGA
GGCGGGGTGGGGTGTGATGGCGCAGGTGGCTAACGTTCTGCAAGGGTGCAGCAGCTCCGA
ACGACTCCGGCTGGGGGTTACGGATGTTATGGACGTTTACCGATTTCTACGGCTGGGTGG
GGTGCAGGGAAACGTGGGGCCGTGGAGGTCCGGGGCGTCGGTGAGACCGGTGGGGATAGG
TGGGAACGTGGGAAGTGGGAACCAAGCATACTAGATGCTGTGTGCGGAGTTTGTCATTTT
GCGCTTAAAAGGCTGTACAGCGTATACGCAAGGGGCTCGACTGAGACCTTGAGGAACCAC
GATACTAACACTTCGACAGGCCATCGATGCAAGTGATGAAGTGACACGACGGTGGCAACC
CC
>comp715_c0_seq4
CAACGCCCGGGCTAAACTGTAGAACCGCGTTTGGGCGCACCGCATGCAATTTTCGCAACC
CAGAGCGCCAATTTTGCTTCATCAAACATGGATTCTGAGCTTGACTTTACGGGTGCCAGC
ATCGAGGAACTGCGTCACGCCGACGATGACTCGCGCGGAGCCAACCCGGCCCAGGCGCGG
CGCTACCAGCCGCCCCAGGCGCCCAGCATCCAGCTTCCCAACCAGGACGCAGAGTACGTG
AACCACATCGCCATCGACATCGGCGGCTCCCTGATTAAGCTCGTGTACTTCTCGCCTGAT
CGCGACGAGGCGGCCCGCGACGGCAACGGCGGCGGCTCGGAGGGCAGCGGCAGCGGCTAC
TCGCCCTCGTCCTCGCCGGAGCCGGGTGGCAATGGGCTGCTGTCGCAGTCAGCGCGGTCG
CTGGGGCAGCAGACCACACAGCGAGGAGGCAAGCTGCACTTCTGCAAGTTTGAGACCAGC
CGTGTGGAGGAGGCGATCAGCTTCATCGAGGCCAAGGGGCTGCACCGCTGCAGCGGGCGG
CACGGGACCAAAGAGATGCGGGTCAAGGCCACGGGCGGCGGCGCGTTCAAGTACGCGGAC
GTGTTCAAGGAGCGGCTGGGCGTGGTGCTGGAGAAGGAGGACGAGATGGGCTGCCTGGTG
TCGGGCTGCAACTTCCTGCTCAAGGCCATCCACCACGAGGCCTTCACCTACGAGAGCGGC
CAGACCACCTTCGTGCCCACCGGGGAGGACAGTGACGTGTACCCCTACCTGCTGGTCAAC
ATCGGCAGCGGCGTGTCCATGGTCAAGGTCAGCGGCTACGGCAGCTTTGAGCGCGTGAGC
GGCAGCAGCATCGGCGGCGGCACGTTCTGGGGCCTGTGCCAGCTGCTGACTCAGCGCAGC
AACTTCGACGAGATGCTGGAGCTCAGCATGTGCGGCGACAACGCCAGCGTGGACATGCTG
GTTGGCGACATCTACGGCGGCCGTGACTACACAGCCATAGGGCTCAGCGCCACAACCATT
GCCAGCAGCTTCGGCAAGGTTGTGTCGCAGGACAAGCAGCTGTCGGACTACAACCCGGCC
GACATGTGTCTGGCGCTATGCCGCATGGTGGCCTACAACATAGGCCAGCTGGCGCACATG
ACCGCCACCCGCCACGGCATCAAGCGCATCTTCTTCGGCGGCTACTTCATCCGCGGCCAC
CCCTACACCATGGACACAATCAGCTACGCCATCCGCTTCTGGAGCAAGGGCGAGATGGCT
GCCATGTTCCTGCGGCACGAGGGCTTTCTGGGCGCGGTGGGCGCCTTCCTCACAGTGCAC
CCCATGGCGGGCGTGGGAGGCGCCGGCGGCCGCAGCGGCGCGGCGGGCGAGAGCTCGGAC
GCACAGGCGCGCAAGGTCCGTGCCCGCTTCGTGGAGCGCTTCTCCATGGGCGCCCCGCTC
ACCGGCGGCGCCGTGGTGGGGCCTGCAATACGGGACGTCAGCGAGAAGGTCAGCTGGGTG
GAGAAGTTTGTGGCGGCGGCCTCGGGCGTCGCGGGGGGAGGAGCGGCAGCAGCAGCAGCA
GCAGCAAGCACATGTTTGGCTTCGGCGCTGGCGGCGGGGGCGGCGGCGGCAGCGCGGATG
CGGGGGTGGCGGCGGCGGCGCTGACGCCTGTTCAGGCGCGGGTGGCGGCAGTGGTCGCGG
AGCTGGGTTTGACGCGGGTGGCGAAGAGCCTCATTGGAGATGACTTTGTGCGCGGCCTTT
CAGGCGGCGAGAAGCGGCGCGTGTCGATTGCGGTGGAGCTGCTGACGCGGCCGGGGCTGC
TGCTGCTGGACGAGCCCACCACGGGCCTGGACTCCACCAACGCCGCGCGCGTGGTGGAGG
TGTTGGGCGGTCTGGCGGCGGGCGGCGTCAACGTGCTGCTGTCCATCCACCAGCCGCGGC
CCGACGTGCTCCGGGCCATGGACCGACTGCTGCTGCTCAGCGGAGACGGCCAGGTTGTGT
ACACGGGCCCCACGGAGCGCATGCACGCCCACTTCAGCTCACTGGGCTACAGCCTGCCCC
AGGACAGCGCGGCAGTAGCAGACGCGGTGTTAGACCTGGTCATCCGCGCTCCGCCCTCCG
AGTCGGCGGCGCTGGTGGAGGGCTGGCGGTCCAGTGCGGTGGCGGCGGAGGACGCGGGCT
GGGCGGGGCGGCTGCAGCTGGGGGATGCCCTGCTGCACGACCAGCGGGTCAAGGCGCTGT
CCGGCCTGCGCAAGTACGAGAGCTCCTTCCGTCACCAGGTGGCGGTGCTGTCGGGCCGCC
GCGCTACCGGGCTGTGGCGCCACCCGCTGCTGCTGGGGCTGCACTTCGCAGCCACCGGGC
TCATGGCGCTGGGGGTGGGCGCCATCTACTGGCACACAGGCCGCGACACCGGCGGCATTC
AGGACCGCTTCGGCGCGCTGTTCTTCATGCTGCTGTTCCTGGCGCTGCTGTCCCTGTCCT
CGCTGCCCGTGTGGCGCGACGAGGCACTGCTGTTCATGCGCGAGCGCGCCAGCGGCGTGT
ACGGCACGGCCGCATACTTCACCTCCGTCGTACTGTGGGACGTACTGCCGCTGCGTGTAC
TGCCGCCGGGGCTGTTCACGGCTGTGTCGTACGGCATGATCGGGTTGAGGGCGAGCGGCG
GCGCGGTGGCGGGGCACTGGCTGGTGTTGGTGGTGGCCAACATCACGGCCGCGGCGGCCA
ACATGAGCATCGGCGCGGCGGTGGGCAGCGTGGCGCTGGCAAACATGGTGGGCTCGCTGT
GTGTGCTGACCTCCACGCTGTTCGGCGGCTTCCTGCTGTCACGTGCGCGCATGCCGCGGC
TGGTGGCGTGGCTGGCAGACCTGAGCTACGTGCGCTACGCCTTCGAGGCGCTGCTCATCG
GCGAGTTTGGCGGCGCCGCCGGCTTCCGCTTCACCGGCTACCACCAGCCCGGCACGCCGC
CCGACCAGGTGCCGTACGTGGACGTGACCGGGGACGAGGTGCTTCAGACGTTTGGCTTCC
GCACTGACGCCTGGCTGGGCGACGTGTGTGGGCTGCTGGCGCTCATGGCGGCCTTCCTCA
CCTCTACCTTCCTGCTGCTGAGGTACCGCGGCAGGCCCTAGCGAGGGGGAGCGCGAGGAG
GAAGCGGCGGAGGAGGAGAGCGAGGAGGAGCAGGCAGAGGTGGAGGAGAAGGAAGGGGGA
GGAGAATGAAGGGGGAGGAGGAGGAAGGCTGCTGTGTATGTGTGTAGGGGGGGGTAAGTC
GCGGGAGGGCCGCTCGAGTCGGCCTGCAGGGTTGGGGGGATACAACGGGAGCGAACAGGA
AGGCTTTTTGTATGACGGTGTGTGTAGTTGGACGAAGACATAGGTTCAGCAAGTAATAGG
CGTGCAGTCGGAGTTGTTGGGGCGAGTTGTGCCATGTTGATGGGATGGAGGACACGGGGG
CTCGGAGGCAGGCAGGCAGCAGCTGCCGTCGTCTGGGGGGCGTGGGGACGGCTGGAGGCC
GGGGGGCCGGCCTCACAGCAGGGTAGTCATGGATACGGCAATTGCTTTACGTTACGCGGT
GACGCTTTTTATTTTGTTGACATGCCCATCGTGTAAAGCTTGTGATAAAAAAAAAA
>comp2184_c0_seq1
ATTTAAATGGATAGATCCTTGTCGCAGACAAAACTAGGCGACAACGGCCTACTTCAAGTT
CTCTCGTCAATTGGAGCCTCCAACAAAATGGAGCGAGCTATATCTGGCATTACCAGCAAG
CTGAGCTCTCGGAAGAGCACAAAAGACTTTTCGGCGCTCGCGGGAGGAAAGGAATGGCCC
ACGGATGCAAACCAGTACCAAATTCTGGACGATTGCGGTCGGGGTGTCAGTGCAACTGTG
CATCGTGCAAAATGCCTCACGAATGGCGAGATAATCGCTGTGAAGCTGATGAACCTAGAG
TCTATGAACTGCGACCTGGACGAGATCATACACGAGGCGCAGACCATGCGCATGTACAAC
CACCCCAACATCCTGCCGCTGTATACCTCCTTCGTGCACGGCCAAGAGCTGTGGATGGTC
ATGCCTTTCGTGGCGGGAGGCTCGGTACTGCACATTATGAAATACGCGTACCCGGAGGGC
CTGGACGAGGTGGTGATCGCCACCATCGGGCGGGAGGTGCTCAAGGGGCTGGACTACGTG
CACCGCAACGGCAGCATCCACCGCGACGTCAAGGCGGGTAACATCCTGGTGGACGGCGAC
GGCATTGTGAAGCTGGGCGACTTCGGTGTGGCGGCCAGCCTGGAGCGCGGCGGCAGCTGG
GGCCACGACAAGCAGGCGCGCATGACGTTCGTGGGCACGCCCTGCTGGATGGCGCCCGAG
GTCATGGAGCAGACCATGGGCTACGACTTCTCCGCCGACATCTGGTCGTTCGGCATCACG
CTACTGGAGATGTGCCACGGCCATGCGCCGTTCGCCAAGTTCCCGCCCATGAAGGTGCTG
CTCATGACGCTGCAGAACCCCGCGCCCACGCTGGAGGACAAGGGGAAGCGGCACTTCTCC
AAGGCTCTGAAGGACCTGGTGGCTCGCTGCCTACAAAAGGAGAGCGACAAGCGCCCCACC
GCGGCGCAGCTGCTGGAGCACAAGTTCTTCAAGATTGCCCGCGATTCCAAGTACCTGAAG
GAGTTCCTGGTGGGCAACCTGCCCGCGCTGGCGGACCGCGTCAACCGCATACGCAACGGC
ATGGCCGCCACCAACGTCACCGACAACGACCGAAACCTGGAGAAGAGCCAGGAGGAGTAC
CGCAAGGGCGTGTCCTCCTGGAACTTCGACCTGGCGGCGCTCAAGGCGCAGGCGGCGCTC
GAGCCCGACGACGACAGCAGCGCGCACGGCGCCGCCAGCATGTTGCCAACCATCAGCGAG
AGTGATGAGCGGGAGGACACGCTGACCGGCACCAGCGCGGCGGCGGCGCAGGCGTTCCTA
GTGGCGCAGGCGGAGGAGCAGGCGGCTGCGGCAGCGGGAGCGGGAGCAGGAGGAACGGGA
GCGGGGAGCGCGGCGGCGGCCGGGGAGGCGGCGCGGTCGTTCATGTCGGCGTTTGCCACG
GTAAGCGGGCAGGAGTCCACCGCGAGGACCGGCTCGGTGCTGCCGCTCGCAGCGCCCTCG
CCGACGCCAGCACCCATGACGGTAGACGTGTCTGCGCCCGTGGCAGCGCCCCTGCGCGCG
GTGGCGTCTGGGGAAGGGCTGGCGGGCGGCGACCGCGGCGCCATGCCCGGCTATGGCGAC
ATGCCGCCGCCCTCGCCCGGCGGCGGCGTCAGCCCAGCGGCGGGGCTCAGCCGGGAGGGC
AGCGTGGGCGGCAACATGGGTGGCATGGCCACCACGCCCACCGCCGTCACCAAGCAGAAG
AAGGGCCGCTTCGAGGTCAGCGAGCACCCAGCCGTGCCCGTCGCGTCCGCGGCCGCGCCG
CATGGTGTGGTGGCCTCCGGCAGCGCGGTGGCGCTGCCCTCGCTCGCCACCACGTCCGTG
GCCGGCGCGCCGCACATGGTGTCCGCCTCCAGCGCCGGCAGCCTCTCCACCTACAACACC
TTCAGCGGCCCCTCCATCAGCGGCGGCACGGTGCCGGACCTGTCCGCGCTGCGCGGGTCC
GCCACCGGGCTCGCGGACATGGCTGGTGCGGGCGGCGGCGCGGCGCTGCTGGGCGGCGCG
GCGGCGCACGGGGAGGAGGGGTTGATGATGGGGGCTGCGGCGGCGGTGGCGCCGGGGCCG
CAGCCGACGCTGCGGACTGAGGTGGAGGAGAGTGTGACCAGCGTGGAGCCCAAGCAGCGC
GGCCGCTTCAAGATCGTGGCGGAGCAGGGCGCCGAGTCCCGGCCGCTGTCCAAGACCTCC
TCACTGGCCAACCTGTCGGACGCGGGCAAGAGCCGCTCCGACGGCGGCGGCGGCGCACTG
CTGGGCAAGCCGCCCACCGGCCCCTCCGGCCCCTCCTCCATCACGCCGCCCATCAGCATC
ATGCTGCCCAAGCTGCAGGAGCTGCTGGACCACGCCAACGCACACCAGGCAGCGCTGCAG
AAACTGCTGGGCGCCGTCCAGGAGTGCGACAAGGGGAGAGTGCCGCTGCTGCTGTCGCGA
GCGCAGTCAACACGTTCGCTGTTCGACGGCACGCCTGGCATGGTGCTGAGTCCGGCCGCG
GCGGGCGAGGGGGCAGAGGAGTTGCGGACTGCGATGGCCGAGCTGCGGGCACGGCTGGCG
ACGCTGGAAGATGAGAACGCGCGGCTACGCGAGCGCAACAAGGTGCTCGAGACCCTGCAC
GACGCCTCGCAGCAGTCTGCCGCCGTTGCCGCGTCCGCCGGCGCGCCGGCGCCCTCCGGG
CCCTCCTACAACACCTCCCTCGGCGGCACCTCCGTCCGGTTCAACCTGCCGGACAGCTCC
GGTGGTGCGCTGCAGTCGCCCACTTTGTCCGTCAGCCCGAAGCTGCCCGCTGCGGATCTG
CCGCCGGCGCCCGGGTCAGGCGCGCAGCCCAGCGCGTTGTAGCGGCAGCACGCGGCTTGC
GCCAAGGCCTTCGTTGGTGGCGCGGTGTGGCGTGCACTGTAGCGAGAGTGTGTACCTTGC
GTGCGTGCTGCTGAAAGGTGCGCTCAGCAGAAGTGCCCGTGCCATCTGTGTCCGTGTCCG
TGTCTGTGCCTGTGGCTCGTGTCGTACAGTGTTTGTGCCCCAGTACTGTTTCTGCCTTCT
AGATCGCGTTGTGTTGCCCCGGCGCGAATGCGGCTCTGCGTCCACTTTGGGGTCGCTGCT
GCGCGCTTGCGGCCGCCCTGGCAGTGCGTGTCATGCTGGCGGTTGCTCAGCCCAGAGGCG
GGATCCCTTGCCTATTTGAGCATACTAAAGGCTGACCGGTAGCGGCAGGTGGCGTGCACC
GGTTCTGTCTGGCGCACACAAGTGGCTCCAGGTAAAACATGAGGGCAGAGAAGCACGCAC
ACAATTCTTGAGAACATTTCTTTCTTGCGGGGGCAGTTCTTCTGACAAACTACATGCATC
AGTCATGACATTTGACATTCACACGGCCATCGACTGGGCGTTGGTACCGGCGTGGGGCAT
TGACGAACTGGACATTTCTTGGGTGCTACACAGCATGTGCATAGCGCTGACGGCTTTTGT
GTGTGAGGATGGGGGATTTGGTTCAGGGAGGAGCAGGCTGCTGCGCTGGGTGTAGGTGCC
GAATGCACGCCCGCACATACTAAAGCATTTGCAGAA
>comp3433_c0_seq1
GGAACAAGAATGCGGGCATCGATGCAAGTTGGCTTCTTTGGGCCCCAACTTGGCTTCTTG
CCGCACCCACAATAATTGTCGAGCACTATTAGCACATATATTATCTAGGGTGTATGCAAG
CTGCAGTAGCGCTCGCTGCGAGTAGACTTAGCAAGGGACGGGCTTTGCTCCCGCTACTGC
CTGGTGCAACGTCCATACTTTTAGTCGCTTCTGAGACTTCCCAACACGTGATCCCTTGCT
CATTTAATACCCAGCGCCACATGATGGCGACCGGCTCCAAAGTCACTAGAGAATGGTTCC
CGCCGGCGGCCGAAGGCGCCCAGACGGCTCCACTTATGCTTTACAACAGTTTCGTTGACG
AGAAGGTGCCTTTCGTGCCGGCAGCCGGGCCCACGAGCAAGCAGATCACTTGGTATGCCT
GCGGGCCGACCGTCTATGATGTCGCGCATATGGGACACGCACGCAACTATTTGAGCTTCG
ACATCGTGCGGCGCGTCCTGGAGGACTACTTTGGCTATAACTGCCTTATGGTGATGAACG
TGACGGACGTAGACGACAAAATCATTCTCCGCGCCCGGCGCAACTTCCTGCTGGCCCAGT
ACAAGAGCTCGGGCAAGAGCGCGGAGGAGGTCAAGGAGTTTACCATCGAGGCAATCCAGG
CGGGTATCGCCAAGCAGCAAAAGAAGGTGGCAGAGATGGAGGCTATGGTGGCGAAGGACT
CGACTGAGGCGGAGGCTGAGCCGGACGAGAAGAAGCGGTCGTTCGCGCTGCGGAAGGTGG
CGGACCTGCAGGAGGCGGTGAAGGGCGAGGCGCTCAAGGGGCGCCAGGCGGCAGAGGCGC
TGGCGGCGGTGCAGGCGCTGGGCGCGGCGGGCAGCTCGGCGGACGCGGAGGCGCTGCTTG
CTGTGGGCAGCGACTACGTGGCGGAGGCGCTGGACAAGGCGCTGGGCGCCAACGTGACAG
ACCCCACCGTGTTCAGGGCGCATGCGGCCAAGTACGAGCGTGAGTTCCTGGAGGACATGG
ACGCGCTGGGCTGCCGGCGGCCGGACGTGCTCACGCGCGTGAGCGAGTACATCCCGGAGA
TCATCGAGTATGTGACGCGCATCATCGGCAATGGCATGGCCTACGCCTCCAACGGCTCGG
TGTACTTCGACACCCAGAACTTCAGGTCGTGCGGGCACACGTACGGCAAGCTGAACCCCT
GGGCGGTGGGCAGCGCGGCGCTGGCTGCGGAGGGCGAGTCCAACTTCGAGACCAGCGAGA
AGCGCAGCCCACAGGACTTTGCGTTGTGGAAGGCGGCCAAGCCCGGCGAGCCGGCCTGGG
AGTCGCCGTGGGGCGTGGGCCGCCCCGGCTGGCACATTGAATGCAGCGCCATGGCCAGCA
GCATCATCGGCAGCCGGCTGGACATCCACACGGGCGGCGAGGACCTGCGGTTTCCGCACC
ACGACAACGAGCTAGCGCAGGCGGAGGCCTACTACCACCACGACGGCTGCAAGCAGTGGG
TCAACTACTTCCTGCACTGCGGCCACTTGCATATTGAGGGCCTCAAAATGTCCAAGTCGC
TCAAAAACTTCGTCACAATCCGGGAGGCGCTGGCGAGCTTCAACGCGCGGCAGCTGCGGC
TGATGTTCTGCTTGCAGCCCTGGAACAAGACCATGATGTATGGCGAGCAAAGCCGTACCG
AGATGAAGGTGCGCGAGGCGCAGCTGCGCAACTTCTTCGGCAATGTGGACGCCGCGATTC
GCAACAGCAGCGTTAACACCAACGAGCAGCGCTGGACCACTGAGGACTTCGACCTCAACA
ACCGCATCCTCGCCACCCAGGCCGCTGTGGACGCGGCGCTGCGCGACAACATCAACACGC
CGGCGGTGATGGACGCGCTATCGGACCTGATCAAGGCCGTCAACAAGTACCTGGCGGACA
AGTCGGAACCCGGCGCGGCGCGGGCGCTGCTGCTGCGCAAGGCCGCCGCCTTCGTCACCC
GCATCCTTTCTGTGTTCGGCATCGTGGACGGACCCAGCGACCGGTTGGGCTTCACGGAGA
TGTCCAGCAGCGCGGCCAGTAGCGACGCGGCGGCGGCGCGCTACCTGGACGCGCTGGCGG
CCTTCCGCGACGAGGTGCGCGGCCTGGCCAAGGCCAAGGCGGCGGCGGCGGAGCTGGTGG
CGGCGGTGGGGCGGCTGCGGGAAGGCGTGCTGGGCGGCATGGGCGTCAAGGTGGAGCTGG
CCGCGTCAGGAGACCGGTCGAGTTGGAGCGCAGCGGACCCAGCCAACCGGCCCGGCGCCA
CCTCCACCTCGTACATAGACACTGTGGTGGCTTTTGCGGACCAGGTACAAGCGCTAGCGA
GCTCATCCGCGGCGCCTGGCGAGGTGCTGGCGGCCTGCGACCAGTTGCGAGACAGCACTC
TTGTGGACATGGGTGTGCGCCTGGAGGACCGGCCAGACGGCAAGGCGGTGTGGAAGCTGG
ACGACCCAGCCACCATGCGCGAGGAGATCGCGGCGCGCGCTGCCGCCGCCGCCAGCGCCG
CCCGCAAGAAGCTGGAGGGCGCTGTGGAGCGCAAGGCCAAGGAGCTGGAGAAGCTGGAGG
GGCTGGCGGCGCTGCCCAGCATCCAGGAGGCGCTGGCCGACAAGTACAGCAAGTTCGACG
AGGCTAGCGGCGAGCCCACGCATGACAAGGAGGGCAACGCGCTGGAGGGCAAGGCCAAGG
ACAAGGCGCGCAAGGATTACGAGAAGGCGGCCAAGGTGCGCGAGCCGCTGTCCAAGAAGC
TGGCGGAGGACCCGGCGGCGCTTGACAAGATGAAGGCCGAGGTGGAGGAGCTGCGGCAGC
AGCTGGCGGCGCTGGGCACGGCATAACAGGCTTGCTACAGTTGGGAGGGGCTAGTAGGGG
AGGTGCTTGAGTGCAAGGCGTCTGGTGGCAGTCATGTGAAAGCAGGGCGTGGTGGGGCGA
GACAGGGCTCGCGGGACTTGGGCTTGGGGTAGCATGAGAGCAGCTGCGCTGCGCGTGGTG
TTAAGGGTGCGCCGGCTGCGTTGTGTCGTGAGAATAGAACTGTTGTTGGTCCGGGCTGGG
ATTCTGGGAAGGAGCCCAATCATCTGACGGACGCAGAGGGTTGGGACAGGGGTCAAGTAC
ATGTACTGATGATGTCACTGCGTGGTCCGAACAAGATGTTACTTGCTATCAAACGGGCGC
TGTGGTAAGAGAGCTGTCACAGGACTGTGCGACAACGTTTGTGCTCTTGGTGGACGGGTC
GTAGATGGGTGCGACGGGCGTGCTCAGGTGGACGGCGATGAAAGAAGTGGGTTGGAGGCT
TGCGAGCGACATGCGACTGATGTGGTGGTGAATTTGGTGGACGGGCTTCGGGAATTTACA
TCCCTGCCAGAGGCAGCAGAATGAGGCAGGATCCGGCTGCAAATTTGTTACGGTCATGGC
GAAAGTGATCCGCAATCCCCACATGCAATGCTCTGCAGCCGTCATCAAGGTGGGGACAGT
TGCCAGCGGGAGCGCGATCTGTGTGTCGGGCTGTCAGCATTCCGT
>comp2481_c0_seq1
CAGCAATGCAAAGTAAGCAACAGCTGAAGCGCGGGGCTTCAATCGAGGCACCCCGGCAAG
ATTGCGTGACATTGGGCCTCTTTCCAGTGCAGACTTTAGCCATTTAGTGGCGCAGACTTT
AGTGGGCTTCTTCCTCTGCGATGCTAAATGCTTGCTAACTTTGTTGTTTTAGGCTAATAT
CGACGAAGGCCTGTCAGTTGGCTTGCTGGGTGTTTGCCGCGTGTCACCCCTTGGGAAAGG
CAGTCCCCGACCAGGTCGCAAAATCCGACCTCGGCTTTACTCCGTCCCGATTTGTTTCCT
GGTATATTTAGTGTTGTTATTGCAATCCCACAAGGCAGCGGTACTGCGGCGGAGCATTCT
AAAGGGAGCGCCACTAAATCGACTGGAAAGAGGCCCATTGTTGACTTGCGCATTCAACCG
CGCGGCCTAAGCCGCCGCAAAGACTACTGACATACTCTTAGAGCATGTCCACGAGAATGG
GGACCAGCACGTCCAAGCCACGAACCACGCGGACGACGCTTCCAAAACCCGCGCCCCTGG
GCGAGGTGCCGTCCCTGCCAGAGGCGGAGATAGTGGTGCGGCAGGACATCCGCACCATGT
CGCAGGCAATGCAGGTCCGGGTGTGCGAGGCCATAGAGAAGATGATGGAGCGGGGCTGGT
CCGCGACCGCCCAGAGCCGCATCTGGGCCGAGGGGCCCTGGAGTGTGGAGGCGGGAGACT
GGGCGCCCAGCGAGTACTTCCGGCTGGCACGCTACCACGGCTGGGACCGCAACTACTGCG
CCCACGGCAATGAGACGTTCCCGGGCTGGCACCGCGCCTACCTGCTGGACTTTGAGCGCA
CCATGCAGGCTGCGGACCGCGCTCTGGGCCGGGACGGGCGCATTGGCCTGCCGTACTGGG
GGTGGGACGCCACCGACCCCAGCCGCGACCCGGCCCGCGACCCAGCCGCCTTCCCCGCGC
CCGTGAACGGCCAGGTGTTTCCGGCCATTGTGCGGCAGCGCTTTTCGGCCCTGCCGCCGC
AGCTGATCCCGCCCGAAATGAAGAGCGAGCTGACCAGCTACGGCCTGGCCTCGGACGAGC
GCATCGTGCAGCGGCTGCAGAGCATGCGGGTCGGCGCACAGGCTGCCGCCGCGCTGGCGC
AGTGGGAGCATCCGCGCGCCGCCTCCACACACGCCGGCAACGCAAACAGCGTGGAGACGC
CCCACAACAGTGTGCACGTGGTGTGTGGCTGGCCCATGACCTCCGTCACCTACGCCGCCT
TCCACCCCATCTTCTTCATGCACCACTGCAACGTGGACCGAGTGTACGAGGCCTACCTGC
AGAAGGACATGCGCAACGCGGCGGACGGCATGAACGCACCCTGGAACGAGTTCGCGCTCT
CCTCCAAGCCCCTGTACGACGCCCCTCTGGCGCCCTTCACCCACCCCGCCACTGGGGGAC
CCTTCCTGCCGCGACACACCTTCAAGACGCGGCCGCTGGGCTATGAGTACGACAAACTGC
CTGCAGTGCCCGGGGGTTCGGGGGGCCAGGGGGGCCAGCAGCTGCGAGAGGCGCCCACGC
TGGCACGGTTCGTGGATGTGGATCCCGTCAGGTTCCCGGGTCGCTCCGTTGCGCTGCACG
TGTTCGTGGTGCCGTCGGAGGAGGCAGGGGCGGAGGCAGCAGGGGCGGCGTTCACTCCGC
CCTCGGACCCAGACGACTTCCCGGGAGTGCCGCAGTACGGCGGCCTGACGGGCGTGTTCG
GCGGCCGCGGCGGCGAGTGCGACAACTGCAAGACGCGTGACGACATCGACCTGGAGGTGG
ACGTGACGGAGTGCATGCGGCGCCAGGGCCTCAGCAGGCACACGGCCCGGCTGGTGGTGG
TGGGTGTGGACATGAACACCGACACGCCCCTGCCCGCGACCCAGCTGGCGGAGATAGGCA
TACCGCAGCCCGTGCTGTCCGGCCCCTTCTTTGAGGACAAGTCGCTGATGCTGTCCACAC
AGTCCGCCGCACCCGACACGGCGGCAGCGGAGATTGGCGAGGTGCGGCAGCTGCAGACGT
ACCTGCAGAAGTACGGCTGGTACTCGGCGGAGGTGGACGGCGTGTTTGGCCCGGTGACGG
AGGCGGCGGTGCGGCGCTTCCAGGAGTTCTACGGACTCAAGGTGGACGGCATTGCAGGCC
CCGTGACTCGCTCGCTCATGATGGCGCCGCGTATGGACGAGAAGGAGGACGAGGTGGACA
CGGACGACTCGCCCGCCTACACGCCCGGCTGTGTGGTGACGTGGTGGGCGGGCGGCTGCC
CCGGCTACCTGGACACGGAGGCGGCGCGGGACGAGCTGGCGGCGGCCTTCCGCGAGTGGG
GCGGCGCCGTGCCGCTCAGCTTCGTGGAGGTGGACTCGGCCGCCGACGCCGCGCTGGTGA
TCACGTGGGGCGACCGCGGCCGAACCAACCTGTTCCGGTTCGACGGCCCCGGCGGCGCCC
TGGCGCTGGCGGAGCGCGGCAGCATCACGCTGGACAGCGGGGAGAGGTGGCTGCTGCAGC
CCGCGCCCGAGGTGGAGGGGGCGTTCTACTTGCTGCCCGTGGTGCTGCACGAGATCGGCC
ACGCGCTGGGCCTGACTCACTCGCCCGACCCCTCCCACGTCATGTCCTCCTTCTACGCCC
CCCGCCGCACGCGCCTCACGGACGGCGACCGGCAGCGCGCCGCCGGGCTGTACCCGCTGC
AGGGCGCCGCGGCGGAGCTGTTCAGGGCCCTGGACGCCGACCGCGACGGGCGCCTCAGCC
GCGCCGAGTTCGTGTCGGCGCTCACGGGGGCGGGCGCGGCGCCTCTGTCGCGCCAGGAGG
CGGAGGCGCTGTTCGACCAGACCGCGGCGGCGGCGGCGGCAGGAGCGGGTGGCGGCGGCG
GCAGCAGTGGCGGCTATCTGAGCCTGCCGCAGTTTGTGGGCCTAATGGCGCGGCTGTACT
TTGAGTGATGAGGGGGATGTGTGGGGGTGTGGGTGTGTTTCGGAGGGCGCTTAAGTTCAT
TTCAATCCCGAAGGGATCAAGACCCATAACCAGATCACAGAGCGGACGAGGTTTGGCCTA
AACCGTATTTTGAACGCCCTTGGGAGGAGGGGGGAGGAGGCCTTGTTATGCTGCCAAAGG
TTTATGGACGATTTCGACATGGAAACCGACCCTGGGTCGTGCGTCAGTAGTTTTGCTACG
ATTTCTGCACAGCGCGTCTTGTGGCGCGGGCACAACTTCATGGGATACACCGTGTCACAT
AGGCCACGTTGGCCGCCATGCGACACCGCTAGCGACGAACTGCAAGCGCTCGGCAAGCGC
TGCATGGGCGCCGTCGACCTCCGCAAATAACTGGCTGCATTTCGCGGCGTGGGCAGCACT
GCATCGGATAGACCGTATCACATAGGCCAAGTTTTCGATTCCGCGTCCGAGACAGCATGC
AAGCGCTCGGCAAGCGCTGCATGGGCGCCGTCGACCTCCGCAAATAACTGGCTGCATTTC
GCGGCGTGGGCAGCACTGCATCGGATAGACCGTATCACATA
>comp4408_c0_seq1
CGGGCGGCGCCGGCGGCCCCGCCGCCCCCGCCGCCGGCAGCCGCCGCCTTCTTGCCGCGA
CCCCGCTTCTGCTTCCCGCCCTCCTCCTCGCCCTCCTCCTCTGCGTCCGCCTCTCCGGCC
GCCCGCTTTTGCTGCTGCTGCCCCTGCGTTTCCTCTGCCGCCTGCTGATGCTGCTGCCTC
TGCTTCTCCTCTGCCGCCTCCGCCTCCTCCGCCTCCTCTTCCCTTTCCACTCCCACCCCA
ACCCCCACCACCACCATCCCAACCACCATCCCAACCATCCCAACCACCACCCCAACCACC
ACCATCCCAACCACCACAACCAACTCCCCGTGGGTGGCGCTGTGGCGTGGCGCCCTGCTT
CGGGCGCTGTACGACGGCAGTGACAAGCTGAGGAGCTATGTGGCGGTGCACGCGCTGCCG
GTGGTGCTGGCGCTGGAGCCGGCGGGGGCGGCGCTTGAGCTGCTGGGGGCGGCGCTGGGC
GACAGGTCGCCTGAGCCGGTGCCCGGCACCTCGCGGGTTGCGGCGGTGGTGGCGGTGCTG
AAGGCGGCGCGCGGACAAGGGCTGCTAGGTGACCTGGATGCGTTGCTGACGCCGGCGGCC
AGGGAGCGGCTGGCGGGGGTGGATGTGGAGGCGCTGCTGACGGCGGCGGTGCAGCACTGC
AGCGAGGCGGTGCGACTGGACGTGCTGGAGCTGGCGTGCGTGGCGTGGAGACACAGCGAC
GCGCCGGGCCGGCTGGAGTTGGCGCTGGCGGGGCGCTGGCTGGTACTAGCCATGCGCTCC
ACCGCCGCCGGCAGCCGCAACAAGTGTCTGGTTCTGGTCACAAAGCTCATCGCGCGCATC
CGCATGGCAGTGGGCCACATCCACCACAAGATGACCACTCGAGCCGGCCCCGCCCACCCC
TCCAGCACCAAAGGTCGCGGCGTACAGCCGCTGTTCGCGCTGCCGGAGGAGCCGGACGCC
AAGCCGGGGGCGTTCAAGGCGGAGCGGGCGGCTCTGGCGCGCATGCAGGCCTTCATGCAG
TGGCTCACGCGACTGCTGGTGGCGGGCCTGTACCCGGGGTCGCCCTACGAGCGCAGGTTC
TTTGCGCTGGAGCTGCTGTCAGCAGTGCTGGAGGCCTGGGGGCCGGACGGCAGCGGCGGC
GCCGGCGGCAGCGGCGGCGCGGCGGCGGACGATGGCGATGCTGACGGGCAGGGCGGCGGC
GGGCGGGCGGCCAAACGCAAGAAGCTGTACTCGGAGCACTTGCCGTACAGTGAGCTGCAG
GCGGGCATCAAAGCCAACAAGTTCTACCAGGGCACGCTGCGCGTGAGCCGCTTCAACCCA
TTTGAGGGCTGGGTGGCAAGCGAGCATGTTGGGGAGGACATCCTCATCAGCGGCCGAGTC
GACATGAATCGGGCGCTGGACGGGGACGTGGTGGCGGTTGAGCTGCTGCCCGAGGCGCAG
TGGCGGGCGCCCAACGCCAAACTGCCAACCGCCGTGGGCAAGGCGCCTGCGGGCGAGGGC
GGCGAGGCGGGCGGCGAGGGCGAGGGCGAGGAGGAGGAGCATCAGGAGGTGCCCGAGGTG
TTCCAGGTGGCCCCCGGGGAGCACTTCAACGACAGCGCCGGCAACGGAAAGCGCCCCACC
GGCCGTGTGGTGGGTGTGATCAAGCGCAACTGGCGCACGCGCGGCTACTGCGGCAGCCTC
AAGCCGCAGAAGGTGCGGTCGGGCGGCGCCGCCAATGTGCTGTTCGTGCCCGTGGAGCGG
CGCTACCCCATGATCCGGATCCAGACGCGGCAGGCGGACTCGCTCATGGACAAGCGCATT
GTGGTGGTGATTGACGGCTGGGACGCCGACAGCGCCTACCCGCGCGGGCACTACACACGC
ACGCTGGGCGTGATCGGGGAGCGCGAGACGGAGACGGAGGTGATCCTGATTGAGAACGAC
ATCAACACCAACCCCTTCACGCCCGCCGTACACGACTGCGTGCCGCCGCTGCCCTGGGCG
GTGGGGCCCGCCGAGCTGGCAGACCCCAACCGCGCCGACCTGCGGCACCTGTGTGTGGCC
TCCGTGGACCCACCCGGCTGCAAGGACATCGACGACGCCCTGCACGTGCGGCGACTGCCC
AACGGCAACTACGAGCTGGGTGTGCACATTGCGGACGTGACGCACTTTGTGCGGGCGGGC
AGCGCCATGGACCTGGAGGCGGCGGCGCGCGGCACCACCGTTTACCTGGTGGAGCGGCGA
CTGGACATGCTGCCCAAGCCGCTCACAGAGGACATATGCAGCCTCAGGTGTGAGGTGGAG
CGGCTGGCCTTCAGTGTTCTGTGGGAGGTGGACGAGCAGGCAAACATCCTCAACACCCAC
TTCACCAAGTCCGTCATCAAGAGTCGCGCCAGCCTGACCTACCAGGAGGCGCAGAGCCGC
ATCGATGACCCATCCATGACGGACGAGCTCACCGTCAGCCTGCGCACCATGAACCAGCTC
GCCAAGATCATGCGCGCGCGCCGCGCCGCCGCCGGCGCACTGCAGCTGGCCAGCCCCGAG
GTCAAGTTCAAGATCGACACCGAGACGCACAACCCGCTAGACGTGGGCATGTACCAGATC
CGCGACACCAACCAGATGGTGGAGGAGATGATGCTGCTGGCCAATGTGGCGGTGGCGGAG
AAGACGCTGCGGCACTTCGCCAGCTGCGCACTGCTGCGGCGCCACCAGACGCCCTCGGAG
CGCCAGTTCGAGCCCATCCTCAAGGCCGCCGCCGCCGCCGGCTTCGCGCTGGACGTGGCC
AGCAGCAAGGCGCTGGCGGCCTCGCTGGACGGCGCCGTGCGCGGCGACGACCCCTACTTT
AACAAGCTGGTGCGCATCATGACCACACGCTGCATGACGCAGGCCCAGTACTTCGGCAGC
GGCGACTGCGCCCCCTCCGAGTACCACCACTACGGCCTGGCAGCGCCGCTGTACACACAC
TTCACCAGCCCCATCCGGCGATACGCGGACGTGGTGGTTCATCGGCTGCTGGGCGCGGCC
ATTGGGCTGGAGCCGCTGCCCGACAGCGCCCGAGACAAGGAGGCGCTGCACAACTGCTCC
GACAACCTCAACAAGCGCCACCGCAATGCACAGATGGCGGGTCGCGGCAGTGTGGAACTG
CACACGCTCATATTCTTCAAGGACCGCACCACGGTGGCGGACGCGCGGGTCACCAAGGTC
AAGGCCAACGGCCTGGTTGTGTTCGTGCCCAAGTACGGCATCGAGGGCCCGGTCTACCTG
GCGCCCAAGGACAAGAACAACGCGGCCAGCAGCGGAGCTGCCGGATCCGGATCTGGATCC
GGAGGCGGATCTGGATCCGGATCTGGATCTGGATCCAGGCAGTTCCTGCTGGACGAGGAG
GCGCAGACGGTGACGGCTGCCGACGGCTCGGTGCGGTACGCGGTGTTCGACAAGTGCGCG
GTGCGCATCGCGGTGGAGGAGGGCGTGGCGCACCGGCGCAGTCTGGTGCTGACGCTGGTG
GACCGGAGCGAGCTGCCGGACAGCGAGCGCGTGG
>comp3266_c0_seq1
GGGACTTGGGCAAGCTTTTTCTCTGGACTTGTCACTGCATTGGTGCGTATCGCATTTTTA
TATTGTACCTGTGCTTAACACATAACCGACATTTGATCGCGCAACCTTCTGCAAGTAAAC
CGTGAAAGATGCTTTCCAGGACCCGGGCTCCCTCCTCATTGGCTCATTCCACCTGCGAAG
CCCCCATGATACAGCTACCTGCAACAGTTGTGCAACGGAGGGCTCCCATTGGTGCCCCAT
CAGCGGTGGGAGCGTGCAACCCAGTCGCGGGTCGGCATCGTGCAGCGCCAGCCCTTGCCA
GTCGCACGCGGACCGTCGCTACGCCCGCGACAGCTGCTCCAGCTGCCACTAGCACGCAGC
AGGTGGCGGACGTCGAGAACGTTGTCATCATCGGCTCGGGGCCAGCGGGATACACGGCTG
CCATCTATGCCGCCCGAGCTAACCTCAAACCTGTCGTGTTTGAGGGCTTCCGCAATGGTC
GCGGCGGGCAGCTGATGACCACCACCGAGGTCGAGAACTTCCCAGGTTTCCCTGAGGGCA
TCACCGGCCCTGACTTGATGGACCGCATGCGCAAGCAGGCGGAGCGCTGGGGCAGCGAGC
TGTACACTGAGGACGTGGAGCAGGTGGACCTGTCCGTGCGCCCCTTTGTCATCCGCAGCT
CCGACCGCGAGCTGCGCGCGCACAGCGTCATCATCGCCACCGGCGCCACCGCCAAGCGGC
TGGGGCTGCCCAGCGAGAACACCTTCTGGAGCCGGGGCATCAGCGCCTGCGCCATCTGCG
ACGGCGCCAGCCCGCTGTTCAAGAACGCGGAGGTGGCGGTGGTGGGCGGCGGCGACAGCG
CCACGGAGGAGGCCGTGTACGTGACCAAGTACGCCAAGCACGTTCACCTGCTGGTGCGCG
GCGAGCGCATGCGCGCCTCCAAGGCGATGCAGGACCGCGTGCTGGCCAACCCGCGCATCA
CCGTGCACTTCAACACGGGCATCGAGGACGCGTTCGGCGGCGAGGTGCTGCAGGGACTGC
GCCTCTTCGACACGCGGACAGGCGAGAAGCGGTCACTGGACGTGCAGGGTATGTTCTACG
GCATTGGCCACACGCCCAACAGCAAGCTGGTGGCGGGGCAGGTTGAGCTGGACGAGGCGG
GCTACGTCAAGGTGGCGCACGGCGCCGCCACCAGCGTGCCGGGCGTGTTCTCCGCCGGCG
ACCTGCACGACACCGAGTGGCGCCAGGCCATCACCGCCGCCGGCTCGGGCTGCATGGCGG
CGCTGTCCGCGGAGCGCTACCTCACCGCCAACAACCTGGTGCGCGAGTTCAAGCAGAAGG
ATGAGCCCGCAGCACACGGCCACGCGGCGGCGGCCGGCGGCAACGGCAACGGCAACGGCC
ACGCCGCCGCCGCGGCCAACGGCGGGTCCGAGGCCAAGGCCACGAGCTCCATTGACACGC
CGGAGACCTTTGACCTGTCGGCCGACAAGCACAAGGGCCAGTACGCGCTGCGCAAGCTGT
ACCACGAGAGCGACCGCCTCATCTGCGTGCTGTACACGTCGCCCACGTGCGGGCCCTGCC
GCACGCTCAAGCCCATCTTCAACGGCGTGGTGGATGAGTACACGGGCAAGGTGCACTACG
TGGAGATTGACATTGAGCAGGACCCCGAGATTGCCGAGGCGGCTGGCGTGATGGGCACGC
CCACGGTGCAGATGTTCAAGGACAAGGCGCGGGTGGAGCAGCTGAGCGGCGTCAAGATGA
AGAAGGACTATCGCGCCATCATTGAGAAGTACGTGCCCGCCGCCGTGTCCGCGTGAAGCA
GCCCCAGCCATGGGCTGCCTACTGAGGAACACGGGGAGAGCCCGCGGCGGAGCGGAGGCC
TTTGGAGCCGTAGGCGGTCGTGGGGGCTGGAGGCGGCAGGAAGCCGGCGGACTGGCGGCC
GAGGAGGCGAGCGCCGGCCCGCTCCATCTCCCCGCGTCTTGATCCTTGCTTCCCATGCAG
CGGCGGTGCAAGCACGCGAGCTGACGCCGGGCGCAGTGAGCGAGTGGGCGGGGACTGGCA
ACCTGGAGCGGGAGCTGGACTTGGCGCCGACCCACTAGGCGCGAGCTTCTAGGTGTTGTT
TGGTGACGAGGTTCGGGTCGGGATGCATGCTGCGAGGTGTCATTGGGGCTGCACGGTTTC
GTCCATCGCATGCGCTGCCGCGAATGGGGTCCAGACGACAGCGCTTGGCTTCGGATTGCA
TCACATCGCATGTGGAGCAAGTGCAGAGGCGTAGTGTTGCTCACTCCGCCTTTAGGAGCT
ATGAGGGCTGAGGTTGTATCGGGCGGAGGGCAAACGCACTGCGTGCACGCACATAGCAAG
CTGGACCACGGGCGCTGCTGTGCGTCGCACATTTTGTTCACGTCGGGCCTGACTTTGCGG
GCTTTGCTCTTAAGAGTGCGGGACCAGCGGTTGGGGAAAGCCCAAACCTTGAATACATGA
TTGGGAGGAATGCCTGTGACTGCGCGTGTGCGTGTTTCAAGAGGGGCATGAACTTATGGA
CAGCATTGTCCCCAGGCAGATTCCCCACGCAGAGGGTTGTGTTCGGGGTCGGAGTGAGTG
GCAGGTGTCAGTCCGTTTTATGCAGTTGGTGTCTGTGGTTATGTTTTATTTGGCAGGCGG
ACGTGCACGGCACCGTGGACCGCGCTGGACTCACATGTTCATCTAGATACGAGCATATAC
CTGTGTGCGCAATGGTTCATTGCAGAAGCGCCAGACATAAAGAGAGAGGGACGTGAAAGG
CACCCGGCGAGCAGACCGCGAAGCGCCCACGTGTTGGAGGCACGCCTGGGCGAAGCCAGT
CCTTTATTCGGTTGAGTGACACTGAGAGAGCATCGGGAAAGCAACCCCGGAGAGAGTGAG
CCGTGCTGACGAGCAATTTATGGGTCCCCTTGGGCGACACCTTCCTTCTATGATGTTGCA
TCAAGGGATAGGTGTAATGGCAGGTACATGGCAGGCTGCTGAAAGGTTGTCCGGCGCACA
GGCTGTGTAATGTTTAAGCTTTGAGCAACTGATCTGCTGCAACAACGGAAGACATGGCCT
TTCGGGGATGCACTGGAATGACAACACCGTAGCTGCCATGCGGGGGGGGGGGCGAGCCGC
TTGCCGGAAGGTTGCCTGACTTGCCATGTCCCCGCCTGACCGTTGGGCCCAGCCAGAGGG
CCTTGCTGGCGCTTGTGGCAGTAGGTCGGCATTGCTGGCGCTTCCGCACTTTGGTGCCGT
TTTGGGTTCCATGGAGGCCGTGGAGGCCATGCGCCACCCCAGGCCGGAGGTGAAGCAGAT
GCTGGAGGGCGCGGCGCTACTAGAGCAGATCAAGGCGCGCCACCGGCCGCTGACAGCGGG
GGGCGGGGAGAGTAGCTACTGCGAGGAGCCGGCGCTGAAGCGGCAGCGGCCTTGCGGACT
CGCGCCAGGAAGAGGTGACGTCTGAAGGTGCGTGAGGCCCCGGCAGCGCTTGTATCTT
>comp3868_c0_seq1
GCTGGGTGGCTTCCAACTTCTATTGTACTCTGCTTCTAGCTAAACTGGGTGTTTTGAATG
AAAGGCCGCGGGGGCCTGTAACATCATCGAAGCGAGCATCGTTGCAAGCATGACACAGTA
GTCGCAAGACTTGACTCGTTCATTTGGCTCAAAACAAGCTCATTACCATGGGCAAAGGCG
ACGATGACGACTTGGACATGGATGCATTGAATAAGGAGCTCGGCGACAGCGCAGGAGACG
AATCCTACGAAATTGAGGATGATGCGGACCTGAGTGGGTCAGTCGATATGTCCGCCAATC
CCGCGGGCGCGGGCGCCAAGTTCCCGTCTACAGGCCAGCCCGGCAGCAAGCCAACGTCCG
TGACGCTCGACGAGTCGGGGGGAGACCTGTTCAGTGAGCCGAGCGAGTCCGGGGCCGGTC
TAACGGGCCGCACCGACTCTAAACCGGTGGCGGCGTCCAAGCCCCCCAGCGTGCGGGCGC
CTGCCTCGAAGCCCCCCAGCCGGCCCGCCTCCGTGGCACCTGAGAAGTCGGGTGCGGAGC
TCAGCGGCGGCCTCAGCGGCAGCGTGTCCGCTAACGACCTGGGACCCAGCGCCTCCAAGA
CCCCCAGCAAGCCGCCATCACGGCCAGGCACCGCCTCGGGCGCACGGCCCGGCTCCGCCG
CCGGCACCACACCCGCCTCCGCCGCAGCGCCCGTCTCCCGCCGCAGCACCCCGCCAGCCA
GTGTAGCCCCCAGTGTGTCGGGCACAGGCGTGGGAGCAGGCGGCACAGGCGGAAGCGGCG
GCGGCGACGGTAACTCCAACTCATACAACTCGGACGAGTTCGGCGACATACTGGGGCCCA
GCCATTCGCGGGGGGAGCTGTCTCCCACCACACCCAGCGCCGCCAAGCCAGCCGCCAAGC
CAGCTGCCTCTCTGGCGTCGCTGCCTCGCGCCAGTGGCGGCGGCGCGACCCCGCCACCAG
GCAGCACGAGGGGGCCGGGCTCGCAGCCGGTGTCCGGGCACGCCACACCCGTGGGCGCGC
CGGGCTCTGTGTCTGGCGCCGTGCCTCCGTCGCCCCACCACGTCACCTTCTCCCCCGACA
CCAGCCTGCGGCCGCCGCAGCCGACCGACTCGCCTGGAGCTTCACGGGTGGGGCGGCTGG
GACCGGGGCCGGGCCTGCAGCACAGCGGCAGCCGGCGCACGCAGACGCGCTGCGACATCC
CCACGCCCTTTGAGCTGTTCCGGCTGTACGACAAGGACAACAACGGCTCAGTGGCTCTGG
CGGAGTTCAGCCGCATGCTCCGCGACCTGGAGGGCCGCCCACACCACTTCCCGCAGGAGG
AGGACCCCGAGTGGAGGCTGGAAAAGGCACAGGCGCGCAAGAAGCGGCGGGAGGCGGCTC
TGGCTGCGCTGGAGTCCAAACTCACCGCCGCCACTGAGCAGCCCTCCACACCCCGGGAGG
CCCTGGAGGAGATACACACGGCCATGGCCCGGGTGAAGCAGGAGCTGGCGGAGGAGGCTG
CCAAGGTGGCGGCGGAGGAGGTGCTGGTGGCGGAGCTGAAGGCGCAGGGGGAGCTGACGC
CGGAGCTGAGGCGCGAGCGGGAGGAGTGGCGGCGCTGGGTGGCGGCGGAGTTTGACCGGG
CGGACCTGGCCGGCGGCGGCGAGATGTTGTCCATTGATGAGTTCTACATGTACTTCTACG
GCAAGCTGTGTTTCCGGTTCCCCGTCACACGCACCGGCGTCAACCCAGGCGCTGCGCTGT
TCAACATCTTTGTAAAGTACTGCAGCTTCGGCCGCGGCGCCGTGGGCGGGCGCAACGAGG
ACATGCTGAGCCACCAGTTCGCCAAGCTGTGCAAGGACGCGGCGCTCATCAACGGCAAGA
CAGTCACCAAGGCCACTGTGGACATCATATACCACAGGTCTCGCGCCGCGGACGAGGCCC
TGGAGACGTACGTGCACAAGGCGGGCGTGGCGGCCACTGCGCGCATGTACTACCCGCAAT
TCCTGTTCGCACTCAACAAGCTGGCTGAGAAGCGCAAGAGCGGCTTCCAGGAGGTGGTGG
CGCTCATCCTGCAGGCCGTGGACGCACTGCCCGAGCCCAGCTTCGCGGACTTTGTGGTCA
TGAGCGGACACGAGCTGGAGCGGGGGGAGGAGCTGCCCGAGTACCTGCTGCGGCCCCGCG
CGCTGCCCAGCAACTCCAAGGCGCTGCGCAGCCGTGCCGACAACGACCTGCTGAGGAAGA
TGAAGGAGGAGTCCCAGCTGGCTCTAGCTCTGAGCACGGGGGCCCTGGCTGCGGCCATCC
GCGCCCAGGACGGCTACGGCCCCCCGCCCGGGGAGGCCAGCAAGGCGCTCAAGGCGCTCG
TGGACGCCAGGCGCGCCAAGGGCCCGGCGGGCGAGATGGAGGACGTGGTCTTGGCGCCCG
ACGGCGACGGCGAGGGCGACGGCGAGGGCACTAAGCGGGGCGGCGAGGGCGGGGCGCCAG
GCGCCAAGCCGCAGACCCTGACCGGCATGCTGGGGCAGAGCCAGGAGGGGGCTCCGGGCC
GGCGGCTGACACGTGACGAGTCGGGCGTGTCCCAGTCGGCAGGGCTGGGCGGCACGGGCG
TGCCGGTGCGCGGCAGTGTTTATGCGGGCCTGCCGCCGCCCGACCTGACGGAGGAGGCCC
TGCGGCGCAAGGACTGGGAGCAGCCCGAGCCGCAGCCGCTGGGCCAGTGGCGGCAGTCGC
TGGCGGCCAGTGGGGTGCACCCGGTGCACAGCGCGGACATGATGCACCAGGTCCGCGGCC
TGGACCCGGACACCCTCATGGCGTCCCTGAAGCGCGTGTTCGAGACGTACGCGGGCTGGG
GCGGCGGCGTGGACCGCGGCGCCCTGGACCGGGTGCGCTGGGGCAAGGTGCTGCGGGACT
GCCTGCTGGTCAGCGAGAGCGGCCCGCTGCCGGCGCGCAAGGCCGACGCGGTGTTTGGCA
AGGTGCTGCCCGTGAGCAGCAGGGCGCTCAACTTCATACAGTTCATCGAAGGCCTGCGGC
ACGTGGCGCTGCACCACCGCCTGGCGCTGAACGAGGTCATGGAGCGACTGGTGGCGGTGG
GCGGGCCGCGGGCGGGGGCGTAGAAGCTGCGGAGGCAGGCAGGCAGGCAGACAGGCAGGC
AGGCAGGGAGGGGGCAAGAGCAGGCGGAGGCGGAGGCAGGCGGTCTGGTGTTGTGCGGGT
GGCTCATGTGATGTGGTGGTGGTGGTGGGGTCTGAGCAGGATGAACGGCTGAGGCCAGCT
GGCCGTTGGCGGAGACGTCTGTTGGCTGGTGATGAGCACCCCGTTTTGGTGCAAGCTAAG
AGGGCAGTGGACTTGACATGAACTGCACCGGGCGGGGTTGGGCAAAGAATGGCACGGCAG
GTAGGCGGAGCATGATAACTGACATGACATGACACGGTTGGAGGTCTGACCACATTGTGA
CGTGACCCGACAACGGGCGACACTTGCAACTGTCCATCAAGCTCAAATCTTGTGTATG
>comp3196_c0_seq1
CGTGACTTTATATTGCAGTTGCTTATGCGAGGGTGTACAGGCCTCACGAATCACCTGATA
GAAGCTCTCTTCCACCAAGCCAAGTCCCAGATCACCGCGCCCACAACCTTACGCTTCTTA
TCGGGAGTCCAATCAATCAGAGGAGCACTAATGGCTTCCGCCGCCGCGCCCGAGGGCGCC
AAGGAGAATCGCGCTCGCCGCGACCTCCTGCTCAACATCCAGCACTCGGTCCAGAAGCAG
TGGGCTGACGAGAAGATTTTCGAGGCCGATGCGCCCAAGGAGGGCGAGGCCACCCGCCCC
AAGTTCTTCGGCAACTTTCCCTACCCCTACATGAACGGCCTGCTGCACCTGGGCCACGCC
TTCTCGCTGTCCAAGCTGGAGTTCAAGGCCGCCTATGAGCGGCTGTGCGGCAAGAACGTG
CTGTTCCCGCAGGCATTCCACACCACTGGCATGCCCATTAAGGCCTGCGCCGACAAGCTG
GATCGCGAGCTGGCCACGTACGGCTGCCCGCCCGTGTTCCCCAGCGAGGAGGACATGGAG
GACGCCGCCGCCGCCGAGCCCGCCCCCGCCGCCGACGCCAAGGTGGACCCCACCAAGTTC
GTGAGCAAGAAGAGCAAGGCGGCGGCCAAGAAGGGCACGGGCGCCACGCAGTGGCAGATC
CTCAAGCAGTCGGGCATCCCGGAGGACCAGATCCCCGACTTCAGGCAGTCTGCGCACTGG
CTCAACTACTTCCCGCCTCTGGCTCAGCGCGACATCACGGCCATGGGCTGCGGCGTGGAC
TGGCGCCGCAGCTTCATCACCACCGACGTCAACCCCTACTACGACTCCTTCGTGGCCTGG
CAGTTCTGGACGCTGTACCGCGCCGGCAAGGTCATCAAGGACAAGAGGTACGCTGTGTTC
TCTCCTCTGGACGGCCAGCCGTGTGCCGACCACGACCGCGCCTCGGGCGAGGGCGTGGGG
CCGCAGGAGTACACGCTCATCAAGATGCAGGCGCTGGAGCTCAAGGGCAAGCTGTCGGCT
CTGTCTGGCCAGGGCCCGGTGTACCTGCTGGCCGCCACGCTGCGGCCCGAGACCATGTAC
GGCCAGACCAACGCCTGGGTGCTGCCGGAGGGGCAGTACGGCGCATTCCGAGGCCTGGAC
GGCGAGGTGTGGGTGTGCACGCAGCGCGCGGCGCTCAACCTGTCCTACCAGGAGCGCACG
CCCACGCGCGGCTCTCCCGAGCTGCTGCTGGAGCTGAGCGGGCAGGACCTGATCGGCACG
CCCGTGAAGAGCCCGCTGTGCCCGCACGAGCGCGTGTACGTGCTGCCGCTGCTGACCATC
CTGACCAGCAAGGGCACGGGCGTGGTGACGTCGGTGCCCTCCGACTCGCCCGATGACTAC
ACCGCGCTGCAGGACCTGAAGAAGAAGCCCAAGCTGCGTGAGAAGTACGGCGTGGCGGAT
GAGTGGGTGCTGCCCTTCGAGGTCATCCCCATCATTGACATCCCCGGATTCGGCAACCAG
GCCGCCGTCAAGGTGTGCGACGACCTCAAGATCGCCAGCCAGAACGACACCGCCAAACTG
GCCGAGGCCAAGAACATGGTCTACCTCAAGGGCTTCACGGACGGCGTGATGGCGGTGGGC
CCCTACGCCGGCCGCAAGGTGAGCGAGGCCAAGCCCATCATCCGTGAGGAGCTGGTGGCG
GGCGGCGGCGCGCTCATGTACAGCGAGCCCGAGCGCACCGTCATGAGCCGCAGCGGAGAC
GAGTGCGTGGTGGCGCTGACCGACCAGTGGTACATGACCTACGGCGAGGAGGAGTGGGCT
GCCGCCACTCGAGAGGCGCTGAACCGCATTGAGACCTACAGCGACGACTGCCGCAACCAG
TTCACAGCCTGCCTGGGCTGGCTGCAGCAGTGGGCCTGCTCCCGCTCGTTCGGTCTGGGC
ACGCGGCTGCCCTGGGACCCGCAGTACCTGATCGAGTCGCTGTCCGACTCCACCATCTAC
ATGGCATACTACACAGTGGCGCACATGCTGCAGAAGGGCGACATGTACGGCAAGGACCAC
AGCGGCATCACGCCGCAGCAGCTCACGCCCGAGGTGTGGGACTACGTGTTCCTGGGCAAG
GAGGCGCCGCGGGACTGCGCCATCAGTCCCGAGCAGCTGGCGGCCATGCGGCGGGAGTTC
GAGTACTGGTACCCCTTTGACCTGCGCGTGTCGGGCAAGGACCTGATCCAGAACCACCTG
ACGTTTGCGCTGTACAACCACACCGCCGTGTGGGCGGCCGACAAGGCCAAGTGGCCGCGG
GCCATCCGCTGCAACGGACACCTGCTGCTCAACAGCGAGAAGATGAGCAAGAGCACCGGC
AACTTCAAGACCCTCAATGAGGCCATCGGCGAGTACTCGTCCGACGCCATGCGCTGGGCT
CTGGCGGACGCGGGCGACGGCATGGACGACGCCAACTTCGAGACCACCACCGCCAACGCC
GCCATCCTGCGCATCACCAAGGAGCTGGCCTGGATCGAGGAGTGCCTGGCGCCCGGCAGC
GGCCTGCGCGAGGGCCCCGCCGACCTGCTTGCGGACCGCGTGTTCGACAACGCCATCAAC
ATCGCCATCGCCGCCGCGCGCGACGCCTTTGAGCGCATGGCCTTCCGCGAGGCGCTCAAG
GCCGCAGCCTACGACCTGGGCAACGCCCGCGACGTGTACCGCCTGGCGTGCGGCCCCGAG
GGCATGCACCGCGACGTGACGCAGCGCTACATCGAGGTGTCCACGCTGCTGCTGCTGCCC
TTCACGCCCCACACCTCGGAGCACGTGTGGCGCAACATGCTCAAGAAGGAGGGCGCCGCA
GTCACCGCCGGCTTCCCCACCGGCGCCGAGCCGGACACCATCCTGCAGCGCGCGGCGGCG
TACGTGGAGGACCTCATCCCCGCCATGCGCAAGGCCATCGCCAAGGCCGAGGCGCCCCCC
AAGAAGAAGGGCCCGGGCCCCGCCGAGCCGCCGCCGCGGGTGGTGGGCGCGCACGTGTTC
GTGTCGGAGCGCTTCGTGGGCTGGCAGGAGGCTGTGCTGCGGGCGCTGGCGCCGCGCTTC
AACGCCAAGACCCGGGCGTTCGCGGAGGACGCCGTGCCCGCCGTGCTGGAGGCAGCCAAG
CAGGACTCTGCCATGTCCTCCATGGCTGACAAGCAGCTGAAGCAGGCCGTCATGCCCTTC
GCCAAGTTCAAACAGGAGGAGGCGCTGGCAGCCGGGCCGCAGGTTCTGGACGTGAAGCTG
CCGTTCAGCGAGGTGGCGGTGATCAACGAGTCCATGGCCTACCTGCTGCGCAGCCTCAAG
ATCGACAAGATCGAGGTGCACCTGGCCACGGACGCGGGTGTGCCGGAGCTGGCCGCCAGC
GTCAAGGCCGACCTCAACGGCGCCTACCCCGCCAGCCCCGTGTTTGGCTTCGTCACCGCC
GCTGCCGCCGCCGCCGCCGCCAGATCGGAAGAGCACACGTCTGA
>comp3436_c0_seq1
CGCATAGTGAAACAACTGGTCAGTGAGCGATTACCAACTTACCTTTAGCCAACCTAGGTC
GTTGCTAATACACACATCCCAAAAAAACTGCACCCGCGCGCGTTTTGTAGCCTTTGGCTA
CAGACAGTAGCTATAACACTTGCCCCACCATGTACCTAAGCATTCCAATTTTCACGCAAG
GCTAACGCGCGAGGGCAAGGGAGCTGTTGCAAATGAGTCGGACGCCGCACTCCAGCTCTT
CTCAGGGCTTTCGCCTAAGGCCTCTACCAGTTTTAATCACCTTAGCCGGAGGTGTGCTGC
TAGTACTCATCTATACATCTTATCACCAGCAACACCGGCTCTCCCAGTCGCTTCACACGG
AGCAACGCGGCCGTAGCGACCTAGCCCTAGGCCTGGACTCCTCCTCCTCCATCTCCTCCT
TTAGCTCGCGGCATGCGCCAGCCGACTGGCACGCGGTGTGGAGAGCCGCCAAGGCCGCGG
GCACGGAGCAGGAGTTCATTTCGGCCATGGCCCAGAGCGTTCGCGGGGGAGGTGCGGACA
ACGCGCAGCTGAGCACCAGCGCCGGCGCCTCTCCGGCCTCCTGCCCGCCGCAGCGCGACT
GCCCCGCCTGCCCCGCCACCGCCACCACTGACTCCACCCAGCAGCTACCTCACACGCGGC
AGCAGCGACCACAGCGCGTGGACCAGCAGGCGGGCGGCGTCACCGGCACCGCCGCCAGCG
CCGCCACCGCTGCGGCCTCCAAGGCAGGGGGCAAGGCGGGGGCAAAGACTGACTACAGCG
GGACCTACAGCCTAGACGACGACGAGGAGGAGGAAGGCAAGGAGTCGGGCGCGAGCGCGG
CCGCGAGCGGCATCGTGCGGCCCGGCGAGGCCAGCACGGCTGTAGCGCTATCAAACGGCA
CGGCTGCAGCAGCACCGGCGGCGGCGGGGGGCAACTGGACGCGGTTTGTGGTGGACGGGC
AGTGCCCGCCGGTGAGCAAGGAGCTGGCGGCGGCGGTGGCGCGGCGGCACACGGCGGCCG
GTAACGGCGCGGTGATTGTGACGTGGGCCAACTTTGCGCTGTGGGACTTCGTGCGGACCT
GGGTGTTCCACGCCAAGGACGTGGGCCTGTCCAACTTCCTGGTGGGTGCCATGGACGCCG
CCATCGGCAAGGAGCTGGTGGCTGCGGGCGTGCCGTGTTTCGCCATGTTCGAGCAGGGCA
GCAACCACAGCGGCGTGGGGGCGGACCACCTGCAGTGGGGCGGCGAGGCCTTCCACAAGA
TGGGCCGGCAGAAGATCACTCTGGCGCAGCTGTTCCTGGGTCTGGGTCTGGACCTGCTGC
TGGTGGACGTGGACGCAGTGCTGCTGGGGGACGTCATGTCCTACATGGACCGCTACCCTC
AGGCGGACGTGCTGGTGACGTCGGACCAGCTGGCCTCCACCATCCCGGCCGGGGACGACG
GCCTGGAGGACCCGGACAAGGCGCAGAGCCCCATGAACATCGGCTTCATGTTCTTCCGGC
ACTCGGACCGCACTGTCAAGTTCGTGGACAGCTGGCTGGCGGCCATCAATGCCGACCCCA
AGTACTGGGACCAGAACGCCTTCAACGACTTGGCGCGAATGGGCTGGGCGGAGCCGGGCA
AGGGCATTCGGCGCCACCCCGACCAGCCGCGTGTGTTCCTGGGCGCCAACGGCACTCTGG
CGGTGGGCGTGTTGCCGGTGGCCAGCTTCAGCGGCGGACACACCTACTACGTGCAGAGGC
TGTACGAGGTCCAGCGCGTGCAGCCGTACGCGGTGCACTGCACCTTCCAGTACGGCGCCA
ACCCGGGCAAGCGCAACCGGCTGCGTGAGGCGCGGCTGTTCCACGACCCGCCCTCGTACT
ACACAGACGACACGTATGTGAGTGTGGAGCTGCGGCGTGTGCCCTCCGCCACCTGGGCTG
ACCACAGCGCCAAGAACAACAGCGCCATGAAGAGGTACCACTTCAGAGGCCTGGACATGC
AGCTGGACAGCGTGTGGCCGGCTGTGCGTGTGGCTGCGGTCACCAACCGCTCCCTCATTG
TGCCCAAGCTGGCTTGCTACTGCGACAAGTACTGGACGGAGCTGGACAAGTGCCGTGTGC
CGGGCGCGGGCCAGACTCGTCTGCCGTACCTGTGCCCCATGGACCACGTGCTGGACCCCA
TCTTCATGGACGACCCCGCCAGCCCCTGGGCGCTGAGGTGGCGCGAGCACTCCTTCCTGG
ACAACAGCCGCTGCCCCGACTGGGTGCGGCAGAGCCGCGTCACCTTCATCAGCAGCGCGA
CTGTCACCAAGCCTGTTGAGAAGTGGGTGGTGCAGGAGGGCGGGCTGGTAGTGGTGGTGC
CGGCCAACCTGACGCAGGGAGCCGTAAAGGAGCTGCTCAAGCCCTACACGCAGTACAAGA
TCTGGCACCTGAAGGACCCCGAGCAGTTCTTTGGCGGATTCGACGACAAGGAGCTGGAGA
GGACCGTGGAGGCCCGCATCAACCACCTGCGCCCGGTGATGCCGCCCGACCCCAGCCCGC
CGCCACCCGCCGGCGCCGGCAACGCCACAGCCCCCGCCAACGCCACCACGGCCGGCACGG
GCACGGTAACTGCCGGGGCCGCCATCACGGGTAACGGCACTGCAGGCACTGCGAACGCAA
CAGCCGGTGCTGCGGCGGCGGCGGCGACTGACAAGAACGCGGGCATGCTGACTGCCGTGC
ACGAGTAAACTTGCACATGGAATAACCAGATATGCCGGAGGTGCAACACGGTAGCCGTGG
AGTCCCGCAGCGCAAGGCACGGAGCGACGCATAAGGCTGCGTGTGGATCTCAGAAGGGCA
ATTCATGGACCATTTTGTAACCGGCCCGTGCGTGCAGGTTTGTGTGGGCAAGTCACAATA
AGGGCGTGCATGTGTATGCCTATGTGCCTGAGGAACTGTGCCTTGGGCCAATGCGGCTGT
GGGGCTAAGCGACTGTTGGGCTGACTGCTACGTAATGTCGAGTGGGTTGGTGACCAGACG
TAATGCGAGCTGCAGCCTGCAGGCGATGCTGTTGGATGCGGTTTGGGGACTACTTCTTTG
GACTTGTCGAAAGCTGTGATTGTGACCATGGGTGCGTGCGCCTACCGTACCTTGTATTGC
GGGCAGTGCTGTGGCGCTGCGTGGAACTGGAGACGAATGGGACCGGTTTGCATTCGTGCG
CTGAGTGCCCCGGGCCTCCCGCGGTGTCGCATGAACGTCATAGTTCCGATACAGCGGCTC
TTCGACCGTGCTGCTTTGTGCTGTGAGCTTTGTGCAGCCATGTAGGCATGTGCAATGCTG
TAAAGCGGGAGATTGTGGAGACTCTGGAGAGCCGCCCCGGCTCCAGGTCTGTACGGACTC
AGTAAACCGGGTTCCACTGTGTATTCACACGCCTGACGCACGCAAAGTCTGCCCCCGCGT
GCAGAACACGACGGAATACGGTAAACTTGCACAACACAAAAA
>comp3368_c0_seq1
GGCATTGACACGGCGGCAGCGGCCGCGGCGCCTGCTGCTGATGCCGCCGCCGCCGGGCCC
AAGGAGGAGACGCTCAGCCCCCGGGCTCTGGGTGTGGTGGGGCGCACGTACGACTACGAG
TCGGAGGAGCAGTGCGACAGGCACGTGGAGCACTTCCTGTCCGCCATTGAGATGGCCGCC
CAGCAGCCCGGCCGGCCCGCCTTCGCGGCCATCAAGATCACGGCGCTGGGCAACCCCGGC
CTGCTGCAGCGCGCCTCCGCCGCAGTGGCCATGATGCATCGCCTGTTCGCAACCTTTGAC
GAGGACGGCAGCGGCTTCGTGGACCGGCACGAGTTCGAGCGCCAGTGGCGACGGCTGGTG
GGCCGGAGCGGCGGCGGCGGCAGTGCGGAGGTGGAGGCGCTGATTCGGCGGCAGGGCGAG
GACGCATACAAGTGGCTGGACCGGCAGGGCACCGGCAAGGTGGACTACGTGAGCTGGACC
TCGCGCCTGGACCTGAGGCACCTGCCGCTGCTGGCGGCGCGCATTGCCGAGGGCGGCGGG
GGCATCAGCAGCAGCGCAGAGGCGGGTATCAGCAGCGGCCGGGCGGTGGCGGACATGTGC
CTGGACGACAACGAGGTGGAGCTCATGGCGGCGCTGCTGGGGCGGCTGCAGACGCTGGTG
GCTGCGGCGCTGCGGGCGGATGTGCGGCTGATGATCGACGCCGAGCACTCCTACTTCCAG
CCCGCCATCGAGCACCTGACGCTGCGGCTGATGCAGCAGCACAACCGCGGCCCCGGCGGC
CCGCGCGTCCTCAACACCTATCAGGCCTACCTGACCGACTGCCCGCAGCGCCTGGCCCGA
GACCTGGAGCGGGCGCGGAGGGAGGGCTGGGTGCTGGGAGCCAAGCTGGTCCGTGGCGCC
TACCTGCACCTGGAGCGCCGCCGCGCCGAGCAGCTGGGCTACCCCTCCCCCTGCTGGCCC
GAGCTGGCCGACACCCACGCCTGCTACGACGCCTGCGCCGAGCAGCTGATTGCGGCGGCG
GCGGAGGGGCGGGCGGAGGTGCTGCTGGGCACACACAACCAGGGTAGCGTGGAGGCGGCC
GTGGCGGCCATGGCGCGACACGGCCTCGTGCCGCCCGCGATCGCCGCCGCTTCGGCCTCC
AGCCCCTCCACGTCCTCCTCCGCCACCGCTGGCTCCTCTCCAGCCGCCGCGGACACTGCG
CCGCCTCCCTCGGACCGCGTCATGTTCGGCCAGCTCCTGGGCATGAGCGACCACCTCACG
CTCACGCTGGGCAAGGCGGGCTACCGCGCGTACAAGTACGTGCCGTACGGCGCCGTGGGG
CAGGTGATGCCGTACCTGCTGCGGCGGGCGGCGGAGAACCGCGACATCATGAAGGGGGCC
AAGCACGACCTGGCTATGCTCAAGAGCGAGCTGCGGCGCCGGGCCGCGGCGGCCGTTGGG
CTGGCGCAGTAGGGCGCAGTAGCTGTATTCAGCGTCATCGTGCTGCGGCCTGTGAAGAGG
TCGTGCTACAGCCGTGTCGCGAGTGGGTGCCGAAACACGTTTGTGGGTTATGGGTGATGG
GTGATAGAACAATGCATGCAGTCCAGCAGCCCTCGGCTGAAGTCTGTAAACAAATCATTC
ATTGGTGAATGCATGAAGAGCGACGGCGCATGTAATCAGTGCAACGGATCAGCAGTGCGG
CCATGGCGGCGTGGCTGGGGGCGTGCGGAAGATTGGGCAGCAGAAGTGGGATACTGGGAT
TGGTACTGAGATTGCGCTGCATGACGGTTGGCGCCCCGGGCCCCCCCGGCCGCACGCAGT
CACGCTACCTTGTGTGTGGATTTGAATTTGCGCGGCTGGATTGGCCGCTCCAGGCAAATG
CATGAGGTATTGACGCGGCTGTCTGCACGTTGCAGCGATGCAGCCGCGTCACTTAGTTTC
TTCTTTGCATGCATCACGGACCTAGCAACGGTTGTGGATGCGGTGCACGGCACCACGGGT
GATGGCACAGACACACAGGAATGCGTGAAGCCGTGAACCGACGCTTGTGGATTGTTTCAG
GTTTTGTGTGCGGCATGGAGAGCCGAGAAGTTAGTATCATTAGAGGCTGATCGTATGCTG
TTGCCAGCGCGCCTCGTGGCTTACCATGGGGGCCCGGGGTATTCGTGCTTACGTGTCGGC
TGGGGCCTGGGGCCAGCAGGGCCTGTCGGTTGGACGTAATGGGCCTAGCGGTGCGGATAC
ACTGATAGGGCGCTCATGTTTGGGGAGCAAGGCGTGGGAGACTTACACATGGGAGTGTCA
ATCCGTAGCTTTGGAGCACGTTCAGTGCTTGTGGCCGACGTATCTCAGGCGCACCCACTG
TGTGCACACGGTTATATTATGTTTGGAATGGTGTGCGGCAGGCCTATGGCATATGCCACT
GGCGTAAGACGCTCGCACTGCGCCATAAGGGGCTGTGTGGCTGCAGGCTACGTTGCCCGA
TCACTGTCGCGTGTAACACTCTTCCCACGTAAATGCGCACGTATCAACTCAACCAGCAAC
GAAGTGGCAAAGGCCAAATGAAAGCCCACCTCACACACACGGCGCTGCACCTTCGGCAAA
GCTCGGGGAGCCCCGCCCTACCATTCGGCACGCAGACGCCGAGAGCCCTACTGTACAACG
AATATCAGTGTCGTTCTAGAAAGAAAGATAACTAAACTCTCACTCTTCTCAGCAGCGTCA
GAGCAATCAATTGCTTGTCAGGGGCTCTTCAAGGCGGGTTGCGCCATCGACGCAAAGCTC
TGCCCGGCCTGTGGTCATCAAATTGCCGAGGTTCTGGGCTTCCCGCAGCGCCTGCGCTGC
AGGTTGGCACGCCCCCTCCCTGATCCCTCCTCCACGGTCCTGCATGCGCCCCGCTCTGAG
CAGGGGTAGCACAGGCTCCATGCGCCACCGCGCCCAGCACTGTTGCGCCCCTACGTACGC
TTGATTCAACCTATCCCTACCTGCGCAAACGCATGCGCACATACGACTCTCTCTGCGGTG
TTGCAGCGGGCCAGTCCCCCAGTCCTCCAATCAAAGCGCCACGCTGTCTCTTCTTAGGCG
CCATCACCGCCGATGCCATCCGTGCGGTGCTTGACCCACCCACCCCGGGACATGGACATC
AGGTCTGATACGTGAGCTCAATCAATCATGCACACATATCTTGACCGTAATGGACCCGCC
AGACGAGTCGTTTAAATCTTGCCGCCAGACATGGAATCACGTGCGCGTTCCATGCAGCGT
ATTAGGCAGCCTGCCCGTGCAAAATGGCAAGCCCCGCTTTACTGCAACCTCACTACCCAT
ACATCACCCCAGCGACCAACCAACACCATGCCTACCCAGACATACCTTCCTTACCCTTAG
CGCACCGTGCCATGCTCCTTTCCGTTCAAACACGGTCGCGCCAGCCCTGCAGTCGGCGGT
CGCGCGCGGCGCGCTC
>comp2113_c0_seq2
GGAGCGAGGGCACATGCTGGCGAGCCAAGCCGCGGATTCAGTCTCACAGCTGAATCCTCA
GCTTATACATCGTTATACAAAAAGCCCTTGTGCCCTTGTTTGTCAGAGTTTGTTTAACAG
AGCTTCATTTGCCCGCGCACCAGACTGGCCCGTTGTTCCTTTAGTCCGATCATTGTGTCT
ATACTTCCATGTATAGTATCAGTTAGCACTTACATACTATAAGGCACTGTGGGCCTCAGC
CTGCTGAGCCTAAAATGTTACAGTCCGGACGCGGCACCGCAGCGAGTAGACATGGCTTAG
GCAGTAGCTATAATGCTCCAGCGTCAGCACGCACATGGCATAGGGTGGGCCCATGCGGCA
TACCGCTGACCCAGCCTCGCGCCGCTCGGACCGCCGGGCGCCTCGGCCCCTCGGCGACCG
CCGGCGGTGTGGCCCGCGGCCTGGCGTGCAGCTCCGCAACCAGCGGCCCGGCGGCGGCAG
TGCTCAGCGAAGGCGGCCCCCTCCTTCCCGCCACCGCACCTGCTGCCACCGGGGCTGGCG
GCGGTCTGCGGCAGCTACTGCCGCTAGCCGCCTGGGCCCGTCAAGCTGCACCAGCGCCCG
CCCCTGCCGCACCTGCAGCAGCCGGGGCGCGCAGCTGTCTCCTACAGCCGGGGCGGCGCG
CGCAGCAGCAGGTGCTGGCGGCTGGGGGGAGGTACGGCAGTGGCGGCACCAGTCACAGGA
GCATAGACAGGAGCAGCAGCAGCGGACATGGCGGCATCGGCAGCAGCCGCAGTAGCAGTG
ACGCTGGGGGGAGGGCAGGCGGAGGTAGGGCAGGCGGAGGCCGTTGGGCTGGCGGCAGGA
CGGGCGGTGCCGGTGACAGGAGTGGCGGCGGAAGAAGGGCGCGTGACCCCGCGGATGACA
TGACCGTGTGTCGGACTCTGGAGCAGCTGCAAGGAGTCATTGATCAGCGGCTGGCGGTGT
GGTGCGAGCGGCAAGACGTGATCGCCATGTCAGCTGCCTTCGGCCGTTGTGGCAAGCTGG
AGTCCGCACACGCCAGCGGGCCCGCCGCCACAGCCGCGGCCCGTGCTGGCATCATTGCGG
CCCTTGCGCCTGCTCTCCTTCCGCTCGTGCCGCGCATCCGCCAGCCGGCCAGCTGCAGCC
TTCCGCTGTGGGCTCTGGCGAAGGCCGGGGCTGCCAGCGACGGGCGTGTGGAGTCACAGC
TGGCGCCGGCACTGCTGCAGCGGCTGGTGGATCCAGTGTTGCTGGACAGTGCCACTCCCC
AGGCCCTGGCGAACGCACTGTATGCCCTGGGCAAGCTGCGGGAGGACCAGCAGCAGCGGG
GCTCGGGCTGGGACCCCACCTCATCGCCGCACCTGAACGCACTGGCGAGCGCTGTGGCCT
CGCGGCTGCGCGCGGCGAGCGGGCATGGCTTTGAGCCGCAACATGTTTCTAACAGCCTGT
GGGCGTGCGCCAAGCTGGGGTACCGCGACTCAGACCTTCTGCGGCCGTTGGCGGAGGCGG
CCGCAGCCCTTGCCCCGGACATGAATGCGCAAGGCCTGGCCAACAGCCTGTGGGCGCTAG
AGGTCCTTGGCTGCACCGGACCGGCGTTTCGGGCAGTGCTGGAGACGCTGTGTGGTGCGG
CGCTGCGGCAGCTGCGAACACCGAAGGAAGCTGAAGCATTCAAGCCGCAGCACCTGTCCA
ACATCCTGCTGGCGCTGGAGGGGCTGCAGCTGGGAGGCAAGCAGTCCGAGCGGCTGGCGG
CTGCAGTAGCAGTGGAGGCCATGCGGCGGGGCTTTGCCGGCTGTAACCCACAGGAGCTCA
GCAACTCGGCGTGGGCCCTGGCCAAGATGGGGTATGGGGCCGGTGCAACGCCGAAAGCCA
TGGAGCAGTGCCCCTGGTACGCGGCCGCGGTGGCAGCAGCTCAGCGGCCCGGGGTCATGG
CCAGCGCCAAGCCGCAGGCCTGGGCCAACCTGCTGTACGCGCTGGCATTGGTGCGCCACC
AGCCGCCGCCCGCGTTGCTTGACGCAGGCGCGGCAGCGGCGATGCAGCGAGGCAAAGCAC
AGGAGTGTGCAAACACGCTGTGGGCGCTGGCGGTGCTGCAGCTGCGTAACGCCGGCTTGG
AGGCGGCGGTGTGCGGCCGGCTGGGCGAGCTGCTGCAGCGAGAGCCGGAGTCGCTCGTTG
CACAGGCCCTTTGCAACAGCCTGTGGGCGCTGGCGGTGCTGGCAGGCGGCGGTGTCCCTG
CTAGCCCGGCTGCCTCTGCGCTGGCCCCGGCGCTTGTCCGTGAGGCCGTGCGGCGCCGTG
AGGAGTTTCAGACCGAGGAGTTGCGTCAGCTCTGGCAGGCGCAACATGAGTTGGGCGGCG
AGGTGGCGGAGGCTCTTGCCCGCAGCCCCGACCTGCTAGCCGCGATGGAGGCGGCGGTAT
CTGCCAAGCGGGCGACGGGGTCGACCACCAGCAGTACGCAGGAGCAGGTGGCAGAGGCGC
TTCAGCGACTGCTGCAGAAGGGTCGCCTGCCCATCGTTTCGGTGCGGATGGAGGTGGTAG
TGGAGGGCGTGCTGGGGCGTGTGGATATTGTGGCGGACTGGAGCGACGGGCGGAGAGTGG
CCATTGAGGTGGACGGTCCAGACCACTTTCTCACCCACCGGAAGGACGACCCGTCCGCGG
TAATCGGGTCCACGGCCCTGCGCAACCGGCAGCTGCGGCGGGCGTTTGGGGAGGGCGGCC
TGCTGTGTGTGCCGTACTGGGAGTGGTACGGTCTGCGGACGCCTTCCACTCAGGAGGCCT
ACCTGCTGCAGCAGCTGCAGGATCTGCTATCGGGCGCTTCGTCATGAACAGCGGCAGGGA
AAGGCAGCGCCGCCGCCCCTCGCCACCAGCAGCAGCGGACGGCTCAGCCGCAGCCGGACA
CTGCCAATAGCAGCACCACCGCCACCACCACCACTACAGCTAGCAGCAGCCAGAAACGAC
GCATCCTCGTTGTCCGCAGAAAGGCTCCAAAGCAGGAGGCGGCCGGCGGCGGTGGGGCGG
GAGAGGCCTCGGGCGCAACAGCAGCTGCAAGGACGGTACCGGCGGAGGCTGAGGTGGTGG
CCCCTGCCCGGCAGCAATCAGCGGAAAAGGCGCAGCGGCTTCCCAGCAGTGGCGCTGGTG
GCGGTGCTGGCGAGGGCGGAGGAAACGGAACTCCTCTGGCGCCGCAGCCTCCACCACCAC
AGCAGCAGCGCGTGTCAGCGCCCCGGGCGCGCCGCAGCAGCAGCCAAATTCAAAGCCGTA
GCAGCCAGGCGGGCTCGCCTTCTCCTGCTCCACCGGTTGAGGCCCCGCCGCCGGAGCAGG
TGCAGGCGGCAGCGCCACCCAGGCGGGCCGCGGGTGGGAAGCGGACTGAGCGGAAAGCGG
CGGCGGCTCCGGCAGCAGGCGGCGGCGGCGGCG
>comp3751_c0_seq1
CACCGCGCCGCCGCCGCCGCTGCCCGTGCACCCCGTCACGCCGCACGCCGAGCCGCGGTA
CAAGGTGCTGGTGGACCGCGAGACGCAGCACCCCAGTGTGTACGTGTCGTACAAACACCC
GCGCATGCGCATCTCCACGCCCGGCGACTTCCTCGAGCACCTGGCGCTGTCGGTGTTCGA
GATCGCGCTCAACACACGGCTGTACAAGCTCAGCCGGCAGCGCTCCCCCGCCCTGGCCAG
TGGCTCCGTGTCTGACGAGCCGCTGTGTGCCACCGCCGGCAGCTGCGTGCTGGCGGCCAC
AGCGCTGGAGGGCAAGGTGCTTCCGGCCCTGGAGGCCCTGCTGACGGAGGTGGCCCGGGT
GCGGCTTCACGGCTTCAGCGAGGGCGAGGTGCGGCGGGCGGTGGCGGAGCTGGTGGCGGA
GGTGGAGAACACGGCGCTGGAGGCCGACCAGGGCTACTCCACCGATATCCGCGACGAGTA
CGTGCGCCACTTCCTGAACAACGAGTTCGTCACGGGTCAGGAGTACGAGGCGCGGCTGAG
CAAGACACTCATGCCGCGGGTCACTCGCGAGGCTGTGGAGGCTTGTGCCGCCCGCTACCG
GCCCTCCGACTCGTGTGTGGTCAAGGTGGTGGACCACTGCCGCTCATGCAGCGAGGCGCA
GCTGAAGCAGGTGATGGAGCGGGTGGCCGCTGCGGAGGCGGGCCGGGCCATCGGGCCGTG
GGAGGAGCCGGAGGCGCCCGAGGGCCTGATGGCCAGTCCGCCGCCGCCACTGCCGCTGGA
GCAGGCCGTGGTGGCGGAGCGCTACTTCCCGGCCCCCCTGGACGTGACGGAGCTGACGCT
GTGCAACGGACTGCGTGTGGCCTTCAAGTCCACCACCCACATGCGCGACGAGGTGTACCT
CACCGGGTTCGCAGTGGGCGGCCTGTCGGAGGTGCCCCAGGAGCTGTTCTACACGTCCTC
GCTGGCGGGCACGCTGGCGGGCCACATGGGCGTGTTCGGCTTCCCGCCCGAGCTGCTGGG
AGACATCCTGGCCGGCCGCCGCGTGGACCTGGACATCAGCGAGGGCGCCTACTACCGCAC
CATGCGCGGCGTGCAGTCGCCTCAGGACCTGGCCACCGCCTTCCAACTGGTGCACCTGCT
CTTCACCACACAGGTCAAGCTGCAGCAGCAGGAGGTGGACACAGCCGTGAAGCTGGTCCG
CCAGGGCATTGAGGCCCAGCTGCGCAACCCGCTCCACGCCTACCACCAGCGCGTGCGGCT
GCTCAACTACGGCGGCTGCTACTACTTCAGGCAGCTCACACTGGAGGACTTTGAGGCGGT
GGACCCGGCGCTGGCTCTGGCGCACCACAACATGTCGTGGCGCAACCCGGCCGAGTTCAG
GATCGTGCTCACGGGCAATGTGGACCGGGCGGCGCTGGAGCCGCTGCTGTGTGCCTACCT
GGCCACAATCCCGAAGACCGGACTGCCGCCGCCCAAGCTGCCCAAGGAGGTGACGCCGCT
GCCGTACTCGTTTCCCGAGGAGCCGGTGGTGGAGGACGTCAAGGTGGCCATGGTGTCGCC
GGTGGCTCAGGCGCAGATCACCTTCCCCGTCAGCCTGTCGAGACCCGTGGCCCGCGAGGA
GCTGGTGTGGCTGTCGCTGGTGTGTCGGGCGCTGGAGACGCGGCTGCTGCAGAAGATGCG
CTTCGTGGCGGGGGACGTGTATACGGTGGCTGTGAGTCCCTTTTTCGGCTGTGTGGCGCC
CAGCCTGGACGGCGACCCGCGGGGCGACATCGCGGTCATGTTCAGCTGCGACCCCGCCAA
CAAACAGCGCCTGGTGGGGCTGGTGCTGGAGGAGGTGTCCGCGCTGCAGCAGGCGGACCT
GGCCGACCAGGAGGTGGCCACCCTGGTCAACCTGGACAAGCTCACCTTCGAGAACAGCCA
GGCTGAGAACAGCTACTGGCACGACCTCGTGGTCACAGGCTACCAGTCCAAGTCGTACCA
GCTGCTGGGCGGCGACCTGTCCGCCGTGTACGACAAGAACATGGAGGCGCGGGAGAAGGT
GCTGGGCAGCTGCACGCCCGCCACGCTGCGTGCCGCCATGTGCCGGCTGTTCCCGCGGCC
GCCCACCTGCCGCTACACGGCCATCGCCATGCTGCCCAGGCCCCCGGGTCTGTTCCACCG
CCTGGGCGCGGCGCTGGCGGCACGCTGGTTTGGCACGTCTGGATCCTACGCCTCCACAGC
CCTGGCACCCCCCTCGCCGGCGGCGGTTTCCCCCGGAGGAGCAGGCGCAGGAGGCCGCAA
GGCGCGGGGGCCAGCTGCTGCCGAAGAGGCAGGACGCGACGAGGAGGAGGAGGAGATGGG
TCCGGGTGGGGCCGGGCGGGGGTCGTTGTTTGCGACGGCGGCGGCTGCGCCGCCGGGGTC
GATGGTGGCTGCGGCGGTGGTTGCAAGTGTGGCGCTGAGTGCGGGGGTGATGCTGTGGGC
CAAAGCCCGGCGGCGGTAGTGGCGTGTGTGTTTGAGCGTGTGGGGTTGGGCGAGTGTGAG
TTGTGTGCGCGGGTGGTGTGGAGGTGGTGATGTGTGCTGCGGGAGGCCGTGGGATGGGCG
TGGCGTGTAAGCGTGTGTGTATGGGTGTGCGTGTGTGTGGGCGTGTGTATGGGTGCACGT
GCGGCGCATGCCGGACTGCCGCCTGCGATGTACTGGGGTTTGGGGTAAATGGTGGCGAGG
TCGTGTGTGGCTAGGTCGGCATATCGTCAGGCACAGCTGTCTGGCTGTCGATGTGTATTA
GAGAGCCTTTGCAGCGCTGTATTAGAGAGGCTTTGCAGCGCTGCTAGCCCTCGACAGGCT
GTGTTAGAGAGCACGTGGGGAAGGACGCACGAAGTGTGTGTGATACGGTGCAACCGTGCA
ACGCTGACGACTGGGTGTTTACCGTGTGTGTGGCTGCAGTGAACTGAGGGGAGGCAGAGC
GGCCGCGCCGCCGTGTGGGGGTGTCCGGTTGTCCGTGTGTGGCCACGGGAGGTGGGGTCC
CGGGCAGGGGGTGAGCGACTAAGGAGGTGGTGTCGCATGGCGCGACACGCAGACACCGCA
GCGCTGAGGTGGCAGGCCGGCAGCAGTGGAACGGTGGAGATTGGAGAGTAGTGCAGCCTG
TGCAGTGTCCTTTATGTAGGTGCTTGCGGAGGAGATGTTGGCATATCGAGGAGCGCCTAG
ATGAAGGCACTGGTGTGCATAGGCTGGGCAAAAGGGGCCGCGGGGCGCACACTGGCGCAC
AGGCTTCGTGCGGCGGTCTGGGACCCAGCAGCTGTGGCCATCGCGCGGAATCTCGCGCAA
CACCCGTCTGCCGCTCATGTAGTGCCCGTCGTTCGGTTGCACTGCATACAAACGACTGGA
CTGTATGAACGCACCTTTGATACCAAAAAAAA
>comp3748_c0_seq1
GCAACTGCCACTGACGTCCACTAAAATTTATTCTTTCTCGGGGACAATAAATAAATTTGT
CCTGTAAAGGGACGTAAAATAGCAGTAAGCATAAGTATGGCCACTTGCTTAAATTTTACA
ATATTAAAAAAATTCTAGAAATAATAAAGTTTTGGTTGATAAATTTTTAACGTTAATTGT
TTGTTTAAACTTTATAGATATCGGGACTTAGTAAGTCTAAAGTCGCTAAAAACAACCAGT
TTCAGATAAACATTTGTTTCAACTGATTGGTTCGTTTTGTTTATCCTTAGAGTTTATATA
TCTTAACTCTATATTGGGTAAACCACTATAATGGTCATATGTTGGAAAAATTCCAATAAA
TTTCAATTTAATGTGGAATTTAAAAAGCTCATATGTACTTAAAATAGACAATTGTTAAAC
ATGAATAGAAAATATTACCTACTTTTATTTTTATAAATACAGCTTTAGCCATTATTATAA
AATTCAAAAGTCATTTTAAAAAATCAAATGTCACGTTCTCTTAAAAAAGGTCCTTTTGTA
GCAGATCATTTACTTAAAAAAATTGAGAAATTAAATGCTAAAGGTAAAAAAGTTGTTATT
AAAACTTGGTCACGTTCATCAATGATTGTTCCACCTATGATTGGTCATACTATTGGTGTT
TATAATGGGCGTGAACATATTCCCGTATTTGTAAGTGATCAAATGGTAGGTCATAGATTA
GGTGAATTTTCACCTACACGTACATATCGTGGCCATGCTAAAAAAGATAAAAAAGCAAAA
CGTTAATTTTTTGTTATTTACTGCTATTTGGTACACCTTAGTTTCCTAAACTAATTTCTA
TAAACTACTATTCTTTGCAGTTAACCGGAATATAAACATCGACTTTGGGAAACCAGTTGG
TAAGAACTTGTTGTCTTGCAGCTCTTTGCGCGCTGCCAGACGGCAAGTTCTTTTCCCTTC
GGAAGGCAGCTAATTATGTTTATAGTCTATTTGCAATGCCACTCTGAGTAAATAAATTTC
CCCTTTGTGATATTAATATGAGCTGCCACTACCATCCTCTTAGAAGTATATAAATATGCA
CTGGCATCCTAGAGAAATTAATTACTTTTATAGCTATAGAATGCTTGTTAAGGGATTTAC
TACTATAAAATTAATGTGCTCCTTGGGGTAAATACACTTAATAAATCCCTTTAGGTATTT
AAATAGCCTATTTGGGTAAAGGCTTTTTAAATATGTAATAAATTATATATATTAGTTTTA
TGTGGTTTTTTATATCTATGGGAACTTTACTTTTTTATACTGTTAAATTCCTAGTTAAGA
GTAATAAGAGCCATATTTTTAAAGTTGCTTGTTTTATAAAGATTAAACTAATTTTACCAT
AAGTATTCTGTTTTAATAAATTTATGCCCATGAACGCTGCCAAAGGAGGCAGTGGCTCGC
CACTGCCCCCTTACGGGTACATAAATGTCCTAACTTGATATTTATTTACCTGTAAGGGTT
AGCCTATAGGCGAGGTAAATAAATTTAAGTCAGCCATAGCTATTCTAGAGTATAACGTGT
ACGTATCCTTACGGGTACGTACACGTTATACTCAGTTAGCAGGGACTTGTTAGCCTATAA
GCGAGATAAGTACACTTGGCCAACGGTTTATATTAATATACTCCAGCAGAAGAACAATTA
AAGTAAAATCTAAAAATATCTATCTTTTTGCTGAAGAATTGCGGAAAAATCGATAGTATT
GTTCATTGTATAAAGTGTACGTACCCGTTAAGGGTACGTACACTTTAATGCAAGATAAAC
AAAAATCAATACATATTACTAGTTACTAGTATAAAGTACAATTGATTTCTGTGTATTTGT
AGCTTTTAAATTAAATTTTTAATTAACTGTTACATAAAAATTTAAAATTATAAATAAAAA
CATGTTAAGTCCAAAAAGAACAAAATTCCGTAAACCACACCGTGGTCATTTAAGAGGAAA
AGCAACACGTGGTAATAAAATTGTATTTGGTGATTTTGCATTACAAGCACAAGAACCTTG
TTGGATTACATCACGTCAAATTGAAGCCGGACGTCGTGTTTTAACACGTTATGTTCGTCG
TGGTGGTAAATTATGGATTCGTATTTTCCCAGATAAAGCTGTTACTATGCGTCCTGCTGG
TACTCGTATGGGTTCTGGTAAAGGTGCACCTGATTATTGGGTAGCTGTTGTACATCCTGG
TAAAATTTTATATGAAATGCAAGGTGTATCTGAAACAATTGCTAGACAAGCAATGCGCAT
TGCAGCTTATAAAATGCCAGTAAAAACAAAATTTTTAACAAAAACAGTGTAATTATTGTT
ATTAAAAATGTTGTTTAGAAAGAATTAATGATTTAACTTACTTAAAAAGCATAATCTCAA
ATTAGAGCACAAGTATAATTTAAAAAATATTTAAGAAAATTAAGAGCATAAGTATTGTTT
CGCTTTGGCTCAAAAGCCAATACTAAAGTATATATTACTTTTTGTAAGTTTTTACTTACT
CGGTTTGTACCAGGCAACCCTATAAATATAGTAAAATGGAATTAAACTAGATATATCTCT
TTAAGAAAGATTTTCTCATCAAGGCTGCCCTTTAACTTTAACCTAGAATGACTAAAAGGA
GTAAGCAAATACCGAGAAATTTATTTTTTCACTTAATGAAAAAATAAATTTTATCTCTTT
CTCTTTTAAGCATATAAATATGAAGGTAAGTAAACTCTACTAGGGAAAAGCATAGTGTTG
AAGAATATACTTTCTTGGAACTTCCAGAGGATCCAAAAAAGTAAACCTAAACAAGATATA
CCTAATTAATGATAATAATATAAAACTTTTTTTTAAACTTATGATTAAACCTTTATCTTA
TTTAAATGTAGCAGATAATAGTGGTGCTCGTGAATTAATGTGTATTCGTGCTCTTGGTGG
CAGTTATCGTGAATCGGCAAATATTGGTGATGTTATTATTGCAGTTGTTAAAGATGCATT
ACCAAATATGCCTGTAAAACGTTCAGATATTGTACGAGCTGTTATTGTACGTACACGTAA
AGGTATCCGTCGTGAAAATGGTATGGCAATTCGTTTTGATGATAACGCTGCAGTTATTAT
TAACAAAGAAGGAAATCCTCGTGGTACACGTGTTTTTGGTCCAATTGCACGTGAATTACG
TGATAAAAATTTTACAAAAATTGTTTCTTTAGCACCTGAAGTTTTATAAAAACTACTTTT
TAAATTTTTTTACAATAGTAAAATCGATAGTTATATGCCCGTTAGAAGATTAACGCCGTC
GTATTCACATAGACAATTAATTACTCGAGGTT
>comp4799_c0_seq1
AGAGCCAGCAACAGCTGCTCGTGAGGTCATTTGTCGGCATCCCGACGGCCCGCAACGACA
AGTGAGAGCCCGGCGTGCCACTTTGGCCTGAGGCCTAACCTGCCTCTTTTGCGGGGATGT
GCGTTTGAACGGTCGATAGTTAACATCGAAACAACTAAATAGTTAAATAACTGCATAACA
TGAGGTGCTCGGTGCTTGTGGCGACGCTGCTTGCCGCCACGACGCTTTGGGCTGCGCCTG
CGCTCGCGCAAAACGAGGCAACTCAGCCGCTGTACCAGCTGCATGGGTCAGGAACTTCTA
ACCCTGCGCCGATCATCTGGAGGGTGATGGACTTGATGATGGCGCGCACCAAGCCGCGTG
TGGCCATGTCGTACCGCTCTGTGGGCAGCGGCAGCGGCGCGGCGGACTTCTTGGCGGGCG
CCAACGCCTTTGGCTGCGGCGATGTGCCCCTGCCCAACTCCACCTACTTTGACCTGGTGG
GTCGCGGTCAGACTGTGATGCACGTGCCCTACCTCATCGGCTCCGTATCGGTCTTCCACA
ACGTGCCCGGCGTGGGAGACGGCCTGGTTCTGCCGCCCTGCACGCTGGCCCGCATCATGC
GCGGCGACATCACCGTCTGGAACCACCCCGACATCCTGGCGAACAACACGCACCTGCCCG
ACCTGGCCACGGTCACCGCCCCCATCCGGGTGGTGCACCGCAACCCCGGCAGCAGCAGCA
CCTACGCCATAACCCACTACTTCAACAAGGCCTGCCCCTCCCAGTGGAGTGCTGTCGCCG
GCTCGCCCGCCACCAAGACCGCCGACGTGGGCTCCAGCCGAACCGTGGGCGTCACCACAG
AGTGGCCCGCAGACGCCGCCGGCCGCTGGCAGACCGTGCTCAACTCGCAGGAGATGGTGG
AGCAGATCGCGGGCGTGCCGTTCTCGCTGGGCTACGTGGAGAGCGGGCAGGGCCTCAACG
CAGGCCTGTCCGAGGTGGCCCTCCAGAACGCCAACGGCACCTCCCTGGTCTCCTCTGACT
CGGACGTGGCGCCCCCCTCCTTCATCGCCGAGCAGTTCCCCATCAACAACCTCACCAGCG
CAGACTGGGTGCAGGTCAACCCGGTGTACGCGTCCCCGAGCAACCCGCGCCAGTGGCCGC
TGGTCCTGGGCACCTACTTCTATGTGCGAGCCAACGCCACTTTCCTGGGGGACGCGGGCG
GGCTGCTGCAGCTGTTCCTGAACTTCATGCTGGGACCCGACGTGACCGCCCTCATGCCGA
GCTACTTCTTCGTGCCCTTTTCAACAAATGACCGCGCCACCATCGCGTCCGGCGTCACCT
CCGCTCTGACCCTGGACCCCGCCTCCACCGTCAACTGGCGATACGAGGGAGCCACCAACA
ACACCTTTGGCCAGCAAAACTTCGTATTCAGCGCCCGGCGCGATTCGTACCTCACCACCA
CGGTTTCCAGCCTGGCGCTGGATGTGGCCGACGCCAAAAAGACGCTGATGATGGGCGACG
CGTACCAGGTTCACGGCTCGGGCTCCTTCGTGTCCGCCGCCCTGCTCCGCCGCGCCATGA
GCCTGCTGCAGTCGCGCGCGCGCGTGCCCGTCACCATGACGTATCGCTCGGTGGGCTCGC
CCGAGGCGCTGGCCGAGTACGCCGATTACAACTCCATGCTACACTCCTACAACCACTTCA
AGGTCTCCGACATGCCGCTCCCCTCCTCCGTCTACAACTCCCTCAACACCGACGCCAAGG
CTAAGGCCGCCATCGGCGCTACCGTGCAAATCCCCTTTGCGGTGGCGGCCCTTGGCATCT
TCTACAACAAGGCGCTCCCCACGCCCGCCCTGGCTCTCAACTGCCGCCTGCTGGCCCGCG
CCTACACCGGCAGCCTCACGCGCTGGTCCGACCCGGAGCTGGTGGCTGCCAACAACTTCT
CCGCTGCCGCCGCCTCCTCCTACCTGGACGCACCCCTGGTGGTGTACGGCATGCAGGGAC
CCGCGGGCTCCACACTGGCCCTCACAGGCTGGCTGGCGGCGTCATGCGGTGATGTCTGGG
GGCAGGGCCTGATCGCCAATGTGTCGTGGGCGCCGCAGGTGGTCACGAGCTACGTGGCCC
CCGGCTCGCCCTCCACCTCCCGCACCCCCATCCTCTCCCCCGACGACCTGGCTGCGGCGC
TGGCCTCCGCCCCCGGGTCCCTGGGCTACCTGCCCGCCCCCCTGGGGAGGAGCCTGGGGC
TGGCGGAGGCGGCGCTGCTGCTGGCGCCCGGCGCGGCGGCGGTGCGGAGCGGCGGAGCGG
ACCTGACCGCCGTCATTGCGCGGGCCCGCACCACCAACCCCACCCTGTTCACTGACGCAA
CCGCTGACTTGGCGGCGGCCCTGTCCGCTGGATCCAACGGCGGCGGTTTGTACGGCCAGA
CGGCCAACGGCAGTTGGCCCATGCCGATCGTGCAGTACATGCTGACGTACCGCAACCTTA
CCGGTTACGGTTACTCTGGCCCGCTGCTGCGCGCCCTGGCCGAGTTCCTCCTCTCCTCCG
AGGGCGCCGCCCTCGCCACCGCCTCCGGCCTGGCGCCGCCGCCGCCTGACGTGCTAGCGG
CGGCGCGCGGCGACTTGGCACGTGCCGCCCTCAAAACCCTGACTGTGGTTTGGAGCAGCG
AAGGTGCGGGCAGCTACGACACCACGGGCTCTGCGCTGTACACCTTCAGCGCCAACCGTG
ACAGTTGGGAGTCGGCGGCGCTGGCGGAGCTGCAGGCCACGGTGGCGGACCTGCGCTCGC
AGCTGGCGGCGGCGCTGCCCACGCCGCTGCGCCTGGCGTGTGCGGCGGGGCTGATGCCGC
TGACGCGCCTGCTGCGAAACGACCTGCAGGCCATCGCCACCTCCCCCCTGCGCTTCACCG
ACGAAATCATTCCCTCCTCCTCCGCCGCCGCCTCCGCTCCTGTCCAGCAGTGACGCCCCC
AGCGATGCGGACAGCATGACGCCGCCGCCCAGCCAGGCCAGGGGGCCCATGGCGCCGTCG
GAGCCGTGCAGCAGAAGCCGCGCCAGCAGAGCCGACCACAGGGGCGTGGTGCTGTACAGC
ATCTGCGCCTTGGCGGGCGGCACGATGCGCTGCCCCAGCATCTGCAGGTAGCTGGACAGC
GCGCCCGGGCCGAACCCCGCCCACAGCACGCAGGCCAGGCTGACCCAGTCGCGCAGCAGC
CGGCCCACCTCGGCGGCGTCAGCGCGCGCGCCGCCCATGGCCAGCTCCGCCAGCAGCCAC
AGCGCCGCCAGCAGCGCATACCCCAGCCCGCCCGCTGTGGCCAGGTCCAGCGGTGCGAAG
CGGGCGCTGTGCACGC
>comp5258_c0_seq1
AAACGTCAAATTGCATCCACGCAAGAGCTAAGAACGAGCTTGCCGAATTGCGCCTCGCCG
ACACAAAACAACTCGGTCTCAAGTGCAAACGAGGAAAACTTTACAAGCGTCTCTCTGGCT
GTATGACACCACGATAGCTGTATTGGTTTAGCGAGGCGGCTGCGCACGTCAAGCCCTCGC
GGGTCGGCGCGAGGAGCTGCGAAGGATGAAGCATGTGGAGCAAAAGAAAGAGCAGCCAGC
ACCGCTGGTCTGCACGAAGGACCCCTACAAGGAGCAGAACCTGCCGCGGAAAATCCAGCA
AATCAGCTTCGGCGTGCAGACGCCGCAGGAGATTGTGAAATGCGGTGTGCTACAGGTGTA
CGAGCGTGCGCTGTACAAGATGCCGGAGCGTGTGCCGGCGGCCAACGGCGTGCTGGACCG
CCGACTGGGCGTGAGCAACAAGAACTACGTGTGTGAGACGTGCGGGCACAAGCTGGCGGA
CTGCGCCGGGCACTTCGGCTACATCAAGCTGGAGCTGCCGGTGTTCCACATCGGCTACTT
CAAAAACACGGTGCAGATCCTGCAGTGCATCTGCAAGGCCTGCAGCCGCGTGCTGCTGCC
GGACGAGGAGCGCCGTGTGTGGCTCAAGCGCTTCCGCAACCCGCGAGTGGAGCGGGTGCA
GCGCGGGCTCATGTTCCGCAAGCTCAACGACCGCTGCAAGCGCCAGCGCAACTGCCCCTA
CTGCGGCGAGTACAACGCCACCGTCAAGAAGGCGTCGGGCGCGCTGAAGATCGTGCACGA
GCGGTTCGCCAAGAACGTGACGCTGTTCGAGGAGTACAAGGAGACGCTGTCGGACGCCAT
GAAGTACAACGACCAGCTCAAGGGCCACCTGCACCGCCTGGCCGACGACCTGCACCCGCT
GCGCGTGCGGGCGCTGTTCGAGGCCATCCCCGACGAGGACCTGGACCTACTGGACATCCA
GGGCCGGCCCGAGGACCTAGTGGTGACCCACGTGGCTGTGCCGCCCGTGGCCATCCGGCC
CAGTGTGGAGATGGACGGCGCCAGCAACGAGGACGACATCACCATGAAGCTCATGCAGAT
CATCGAGGTGAACAACGTGCTGCGGCAGGGGCTGGAGAAGGGGCTGCCCATATCCAACCT
CATGGAGAACTGGGACTTCCTGCAGGTCCAGGCGGCCATGCTCATCAACAGCGACCTGCC
GGGCCTGCCCGCGCAGTTCCAGATGCCGGGCCGACCGCTCAGGGGCTTTGTGCAGCGGCT
CAAGGGCAAGCAGGGTCGCTTCCGCGGCAACCTGTCGGGCAAGCGTGTGGACTTCAGCGG
CCGTACAGTCATCAGCCCCGACCCCAACCTGCAGATCTTCCAGGTGTGTGTGCCTCAGCA
CATGGCGGTGGTGCTGACCTACCCGGAGCGCGTCACCAGGCACAACGTGGAGAAGCTGCG
GCAGCGCGTGCTCAACGGCATCTCCACCTGGCCCGGCGCCAACTTCGTGGTGACGCCCGA
CGGCGACAAGCAGTTCCTCAAGTTCGGAGACCGGCGAAAGATCGCCTCGGAGCTCAAGAT
GGGCTACATTGTGGAGCGGCACCTGGAGGACGGCGACGTCGTGTTGTTCAACCGCCAGCC
CAGCCTGCACCGCATCTCCATCATGGCATTCAGGGCCAAGGTCCGCACCTGGCGCACGCT
GCGCTTCAACGAGTGCGCCTGCTCGCCCTTCAACGCCGACTTCGACGGCGACGAGATGAA
CCTGCACCTGCCGCAGACGGAGGAGGCGCGGGCGGAGGCGAACAACCTGATGGGCAGTGT
GCACAACCTGGCCACGCCCAAGAACGGCGACATCATGATCCACGCCACGCAGGACTTCCT
GACCTGCGCCTTCCTGCTGACCAGCAAGGACCGCTTCTACAGCCGCGCCGAGTTCTGCGG
CCTGCTGGCCACCATGGCCGACGGCCTGGAGCACATCGACATACCCACGCCCGCGCTCAT
AAAGCCGCTGGAGCTGTGGACGGGCAAGCAGCTGTTCAGCTGCCTGGTGCGCCCCGCCGC
GGGCTGCCGCGTGTTCGTGAACCTGGAGATGGCGGAGAAGGTGTACACCAAGAAGGGCGA
GCACATGTGCCCCAACGACGGATGGGTGTGCTTCCGCAACAGCGAGCTCATCAGCGGGAG
ACTGGGCAAGGTGGTGTTGGGCGGCAGCAAGTCGGGTCTGTTCGGCACGCTCAACTGCGA
CTACAGCCCCTACGCCGCCGCCTCCGCCATGAGCCGCCTGGCCAAGATGGCGGCGCGGCA
CATGGGCAACCGCGGCTTCTCCATTGGCATCGACGACGTGACTCCGGCGCCGGTGCTGGA
GAAGGCCAAGGCGGAGACGGTGCAGAAGGGCTACAGCGACTGCACCGAGTTCATCACCGC
CTACCGCAAGGGTCAGCTGCAGCTGCAGCCCGGCTGCAACGCCGAGCAGTCGCTGGAGGC
CAACATGACGGGCGTGCTCAACAACATCCGAGAGGTGGCGGGCAAGGTGTGCATGGACAC
GCTGGACTACCACAACAGCCCGCTCATCATGTCGCAGTGCGGCTCCAAGGGCTCGCCCAT
CAACATCGCGCAGATGGTGGCGTGCGTGGGCCAGCAGTCCGTGGGCGGCAAGCGCTGCTT
CAACGGCTTCCGCGATCGCACGCTGCCGCACTACCCGCGCGGCGACAAGACGCCCGCGGG
CAAGGGCTTTGTGGCCAACTCCTTCTACAGTGGCCTGTGTGCCACGGAGTTCTGGTTCCA
CACCATGGGCGGCCGCGAGGGGCTGGTGGACACAGCCGTTAAGACCGCAGAGACAGGCTA
CATGTCCCGCCGCCTGATGAAGGCTCTAGAGGACCTGTACGCGCACTACGACGCCACCGT
GCGCAACGCGGCGGGCGGCATCGTGCAGCTGCTGTACGGCGAGGACGGAATGGACCCGGT
GGCCATGGAGGGCAAGGACGGCAAGCCGCTGGACTTTGGGCGGCTCATGGCCAAGGTGCG
CGCCACCACTCGGCGGCTGCCCATGGCCGCGGGCGGCGCCACCGAGGTACCGCTGCCGGC
GGCGCTGGAGGCGGCGGTGGCGGCGCAGCTGGCGCGGACCGAGCTGTCAGGAGTCCTGCT
CAACGCCGCGGGACAGCCCGAGGCGGCGGCGGCAGGCGGCGGCGGCGGCGCACGTGTGTT
GGTGCACTGCCAGGCGGGCGTGTCGCGGAGTCCAGCCGTACTGGCGGGCTGGCTGATGCG
CAGGTGCGGGCGGAGCGTGTGAGAGAGACTATTATGTGTGTGATTCTGTGTGTGTGTGTG
TGTGTGT
>comp5021_c0_seq1
TCTGCCTCAGTCCTTATACGCACTTTCTGCCCTGACGGCCTTGCATTACTCGGTTCCGAC
CACTGCGGGGCGGTTAGAACTTCGGAACGATGGCCAACCCGATCACAAGCTAAAATATAC
ATCCAACCGCGTATAATATACTCGCAGCAACAGGGCGGCCAGGACATGCAACCGAGGGAC
GGCGAGGGTGCCGGTTATGCAATCCGGTGCATTCACTCGCGAATTATTGCGCCTACTCGA
GCGCCGATAGCCTGTGCTGCGCTCAGTAACATATCCATTCACACCATGGCTGATTTGCAG
CAGGCGCATGGGCGCTAGCGACACGAAAACACTTTGTCGCCAACAGTTGCAGCTGACCGC
TGGTGCTGGTATCCCTATCATCGACGCACTTGTTCAATACAGCCATCCAAGAAACTGCCG
GGCTCTCAGTCGCGTGCACTCGGCGCGTTTGACTAGTCGAGCGCTTTCGACCCCGGTATT
ACCAGCACGGCGCAGTCCCTTGGCCTCTTTGGATTGTTGCTGACAGTGCGAACAATGGCA
GACTACAAGAATGCCTTCATTGCTGAGCCCAACGCCATCGGCGTTGAGGGCGTGTTCGGC
ATCGTTCCCACGCGTGAAGCGTTCGCCCTCCAGGAAAATGACCTGGCGACGCGGCTGTTC
CCGACCTCAGCCCAGTACACGGATGAGATTGGCTCCAGTGCCCCCTCCTCGGCCGTCCTG
TCGCGCATGAGTCAGGCGCAGGTACATCGCCTGCACCACAGGCTGAGTCAGCTCCCCCCC
GATGAGGCGGCGCTGATGGAAGCTGCGGTGGATGAGGCGGTGCACAAGCGGCTGCGGCCG
CTGAAGGAGCTGCAGGAGCTGGACAAGAAGGTGCAGGCTGCGGACGAGCAGCTCAAGGAG
TACGGCGGCTTCACTGCGGCCATGGGCGCGCGCATGCGGGCTCTGGGCGTGTCGATGCCC
TCCGTCACGCTCGAGTACCGCGACCTGGCTGTGCACACGGACGCACTGGTGGGCAGTGCC
GGCATACCCTCCGTGGGCAACTCCCTGCTGGGCATATTCAAGCGGCTGGTGTGTGTCAAG
AGCAACACAGTGGACCACCCCATCCTGGACGGCCTCAGCGGCGTGCTGCGCCCCGGCCGC
CCCACGCTGCTGCTGCGGCCGCCCTCCTCCGGCAAGTCCAGCCTGCTCAAGGTGCTTGCG
GGCCGCTACCGCAACGGCCAGGAGGGTCTGCGGATCACGGGCGACCTGCGCTACAACGGC
TGCACCCAGGACGAGTTCGTGGTGGAGCGAACCACCTCGCTGGTCAACCAGCACGACAAC
CACATCCCCACCCTGACCGTCATGGAGACGCTGGAGTTCGCGCACACGTGCCAGCTGGGC
AGCCGGGGGGGCGGCTTCGACCTGCCGGGGGAGCTGAGGAGGGCCATCGAGAAGGCCCGC
GCCGACGGCACCTACGTGCCGCCCGAGCACTCGCTGTCTGACGACGAGCTGCTCAAGCTG
ATGGACGAGACGTACGACAGCGGCATCCGTACACTGGGCGCCATGCGGGCCATGGGCATC
GCACACACCGCCAACACGCCCGTGGGGGACGCCATGCTGCGCGGCGTGAGCGGAGGCGAG
CGCAAGCGCGTCACCACTGCCGAGATGCTGGTGGGCCCGCGCCGCGTGCTGCTGCTTGAC
GAGATCAGCACCGGCCTGGACAGCGCCACACTCTACTCCATTGCCGACCTGCTGTGCAAG
TTCTGCCGGCTGTTCGGCACCACGGTGCTGGTCAGCCTGCTGCAGCCTCCGCCCGAGGTG
TACTTCCTGTTTGACGACGTCGTGCTCACCAGCGCCGGCCACATCACCTACCACGGCCCG
CCGGCGGGCGCGCTGCCCTTCTACCAGCAGCTGGGGTTCGTGTGCCCGCCGCGCAAGGAC
GTCCCCTCCTTCCTGCAGGAGATCACCACCGCCTCAGGCCAGCAGGAGTACGCATCTGAC
GAGCTGCGCGCGCGACTGGGACTGCCCAGGCCCGGCGCCGCCGCCACCCCGGGCGTCTCC
TCGCCGCCCTCTCAGAGCAAGGCCGCCGCCGCCGCCCTGGAAATTTCCAAGCCACAGGCG
GTGGCGGAGGGCGCCGAAGGCGCCGCCACTGCCGCCGCCACCGCGGCGGCGGCCTGCAGC
GGCGGCACTCGCTGGGTGATTCCGCCGTCTCAGGTGGCGGAGGCGTTCTGGCGGGACACG
GAGGCGGGCCGCGACATGCGGAGGCTGCTGGAGCAGCCGTTCGACAAGGCCAAGGGGCAC
CCCGCGGCGCTGGTGCGCACCCGCTATGCGCTGGGTCACCTGGAGGCGCTGGCGGTGGTG
GTGCGGCGGCAGCTGCTGCTGGTGTCGCGCGACACCATCCTCATCAAGGGGCGGCTGATG
CAGGTGGTGGTGATGGGCCTCATCACCGGCTCGCTGTTCTTCCAGCTGGGCACCTCGGTC
AGCGACGCGCGCGCCTACTTCGGCGTGTCCTTCCTGGCCGTCATGTTCATGGCCATGGGC
GCCATGCCCGCACTGCCCGTCACACTGGCCACAAAGGGTGTGTGGGAGAAGCACCGCACC
GCATACTTCTACCCCGCCTGGTGCCACGCGCTGGGTGCCAACCTGGCGCAGGTGCCCATG
ATGGTCGTGGACTCGCTCGCCTACTCACTCATCCTGTACTGGATGGTGGGCTACACCCCC
GTGGCCGGCCAGTTCTTTGCCTTCTGGCTGGCCATGTTCTCCATGAGCCTCAACTCCAAC
GTGCTGTTCAGGCTGATTGCCTACGCCTCTCCGGACGCGGTGAGCGCCAACGCCTTCGGC
GGCTTCGTGCTGCTCATCCTCATCGTGCTGTCCGGATTCGCCATCATCCGGGGCTCCATC
CCCGACTACTGGATCTGGGGCTACTACATCTCGCCCTTCGCCTGGGCCCTGCGCTGTGTG
GTCATCAACGAGTTCACCAGCCAGCGCTGGGGCTACCCCAGCACCATCACGCCCGGCATG
ACCGCGGGCGAGGAGGCGCTGTCCACCTTTGACTTCTACACCAGCTGGGACTGGTACTGG
GGCGGCATCGGCTACCTGTGGGGCAGCGCGGCGCTGTTCGTGGGCGCATCCACACTGGCG
CTCACCTACCTGTCCAGCGAGCCGCCGGTGGCGCGTGTGCCTGACCCCGACGAGCTGTTG
GCCGCGCGCAAGAAGGCCGTGGAGGCGCGAGCCCGCGCCGCCGCAGCTGCCGCAGCCAAA
GCCAAGGCCAAGGCCGGCGCCGGGGACGCAGCCAACGGCGCCGCCGCTGCCGCTGCTGCT
GC
>comp3231_c0_seq1
GCGATCACCGCTAGCGGTGTCTTTCAAGTAGACCAGCAGTACATTAGGCTCACATTCAGC
AAAAATGAGCAAGCCTGCTTCCTACAAGTACCTGGTGGAGGTGGAGCCTGCGAGGCCCGC
GAACGGGGACAAGCCCTCCGCGAGCCCCGTCTACCGCAGCGTTTATGCCAAGGATGGCTT
CCCTACGGCAGACTTCAAGACTCTGTTTGAGATGTTTGAGCAGTCTGCCGCGAAGTACCC
CGACAACCAGTGCCTCGGCAAGCGCGTGAAGAAGGAGAATGGCGAGGCCGGACCCTACGT
GTTCAAGAGCTACAAGGAGATCCACACGGAGGTTGCGAACGTCGCGTCCGCGCTTCGCGC
GCTGGGCGTCAATCCGGCTCAGCGCGTGGGCGTGTTCGGTGCCAACTGCCCCGAGTGGAT
GGTCGCGATGCAGGCCTGCAACCGCATGGCCATGCACTGCGTGCCGCTGTACGACAGCCT
GGGCGAGAACGCCATCGAGTACATCGTTAACCACAGCGAGGCCGTGGCTGCCTTCGTGAG
CAGCGAGAAGCTGCCGGCGCTGGCCAAGGCGCTGCCCAAGACCAAGGCCACGCTCAAGGT
GGTGGTCTACTGGGGCGCCGGCAACGAGGCGGCGGCCAAGGCCGCCAAGGACCTGGGCTA
CGTGGTCCACTCGTTTGACGAGCTGCTGGCGCTGGGCGCCGCCAAGCCCGCCGAGCCCGT
GCCGCCCAAGCCCGACGACCTGTGCACCATCATGTACACCAGCGGCACCACGGGCGACCC
CAAGGGCGTGATGCTGACCCACACGGCGGTGGTGGCGTCCGTGATCACCGCCCGCAGCTA
CTGCTCCAACAACGGCGTGGACCTCAACCAGCACGACCGCCTGCTGTCGTACCTGCCGCT
GGCGCACATCTTCGACCGCGTCAACGAGGAGTGGTTCCTGTCCATTGGCGCCGCCATCGG
CTACTGGCAGGGCGACGTGACCAAGCTGGTGGAGGACGTGGCGGCGCTGCAGCCCAGCCT
GTTCCTGGGCGTGCCGCGTGTGTTTGATCGCATCTACACGCGCATCATGGGACAGATCAA
CGGCGCCGGCCTGATCAAGCGCTCGCTGTTCAACTGGGGCTTCAGCCGCAAGCTCTACTT
CCTGCGCCAGGGCTATGCGCACAACAAGGCGGCTCCCTTCTTTGACAAGCTGCTGTTCAC
CAAGGTGGCGGCGCGCCTGGGCGGCAAGATCAAGGCGGTGGTGTCGGGCGGCGCGCCGCT
GGCGCCGCACGTGGAGGACTTCCTGCGTGTCACCATGTGCGCGCCCGTGGTGCAGGGCTA
CGGCCTGACGGAGACCAGCGCCGCCTCCTTCATTGCCTGCGCCGATGTCATGGCCCAGGC
CGCCACCGTGGGCCCGCCCACGCCCATGACCGAGTTCCGGCTGGAGTCGGTGCCGGACAT
GAACTGCGACGCCCTGGACGCCAAGACGCCCAAGGGTGAGGTGCTGATCCGCGGCGCCGC
CAACTTCACCGGCTACTACAAGGCCGCGGACAAGACCGAGGAGGTGCTGGAGAAGGACGG
CTGGTTCCACACCGGCGACATCGCCATCCTGACGCCCTCGGGCGCCATCAAGATCGTGGA
CCGCAAGAAGAACATCTTCAAGCTCAGCCAGGGCGAGTACGTGGCTGTGGAGGCGCTCGA
GAGCACCTACAAGAAGACCTCCGTGGTGGAGCAGGTGTGGGTGTACGGCAACAGCTTTGA
GAGCTGCCTGGTGGCGGTGGTGGTCCCGGCCAAGGACGTCATCACGGCCTGGGCCAAGGA
GCAGGGCGTGACGGGCGAGTTCGAGAAGGGGCTGCTGGAGGACCCGCGTGTGAACGCACA
CGTGCTGGCGGAGCTGACGCGTGTGGGCAAGGAGGACAAGCTCAAGGGCTACGAGATCGT
CAAGGCGGTGGCGCTGGAGCCGGTGCAGTTCTCTGTGGAGGACGACCTCATGACCCCCAG
CTTCAAGCTGCGCAGGCCGCAGCTGCAGGCCAAGTACCAGGCCAAGCTGGACGCCATGTA
CGCCGCCATCAAGAAGGCCGAGGCGGCCAAGCCCGAGAAGTAAGCGGCTCGGGGTGCTGC
AGCCCCCACACACGGCGGCGACGGCAGCAGCAGCCGTAGCAGAGGATGTAGCAGCTGCAG
CTGTTGCAGAAAGTGTACAGCAGCAGCGGCTGTAGCAGTGGCTGCGGTGGCGCCGGGGGC
TCCACAGATGTGTCATTATAGAGAACAGCTGTGGGGCTGGCGGCGCAGCGGGGGGGGGGT
TGAGGCGCAGCGGCGGCGGTGCGAGCGCGCCGTGATGGCGGGGAGCCGAGTACGTGTGTG
TTGCAGGGTGGGGGCGAGCTGGTGCGGTGTCGGGATGAAGGTCGCCGCGTCTGGACATGG
ACATGGATATACATACTACAAATACAAGAGTTACAAAGGGAACAAAAGGGCATGGAGAAA
GAGTGCACAGGATTCCTAGGGGGGACGGGCCCGCGCGCTCCTCAAGGTGAGGAGAGCGTG
TGTGTGTTTCGTGTCGACACGGAGGGTATCTAACCCGGCGTGTGCAGGGTCTTTCCTTAC
GCGGATGCGCTGAGTCATGCAGAACTTAAACTCGGCCTGATGGCGCGACTTGGTTCCAAA
GGGTTCTCCGAAGGATTCGTATGCCGCTGCGTGCTGGATTTGTTGCAAGAGACTGAAGCT
CGAAGCGTTTGATCGAGACTCCTGAAGCTGCCGGTTGCTCTGCTGCTGGTGCGGCCGCTG
CCACGGTTGCCGGGCTCAGGGTGATTTCAGGGCAATCCAGGGTGTGGGTGTGGGGTGGCC
GTTTGACACCCGGTCGGGCGGATGAGGGAACGGTGGAGTGAGACGTATGAGATGGGCGAT
AGCTGCTGTTAGCAGCAGTGGCCTAATCACTGCAGCTGCATCCGTGCGGATTACGTCAAT
GCCCGCGGGAAGCAAGCCTGCCATGGCATGGGTGTTCGTGTGCTGGTGTTTGTGCCTGCC
TGCTCGAAGCACCGCGACGCGAGCTGACCAGTTGTGGCGCCCGTTGGGGGAGCCGACCCA
GTTTTGGGCGGGCGTTTTCCACTTCTGTACGCGGCGAGTTTTGGTGAGGGTGGCGAGTGT
CGGCAGGGGCGGCTGGCATTAGCGCTATGAGATCACGGGTGGTGGTGGCTGAGAAGAATA
GAACACCGGTGGCTGCATACGTACGGTGTTAGGTGTTAGGGATGCCTAGTCGCTCGCATG
TAATGCCACGCATGGTTCTCATGTCGCTAATTAT
>comp664_c0_seq1
TCGCTAGATATTTAGCACTTAGCTAAGGATAAGTACCAATATCAAAACACCGCTGGCGTT
GAATCGCGCAGCGGGCACTTCCGTGTATCGCGTGGGCGAGCACAGCTGCGGGATATGGAC
GAGGAGCTCTACGAGGCAGTACCGGAGGATTCCATGGACGCTGAGGCTGCGCCTCCACAG
GTTGCTGATGAGGAGGTAGTGCCTGCGGCGGAGGCGCCGAAGCCGATGGAGACGGAGTCC
ACGGGCCACTACGAGTGGGAGATTCACAATTTCGCCAAGCTGACACAAGCGGACCGGCAG
ACGTCAGAGACGTTTGAAATCGGCACGTACCTATGGCGCATGCTGTGCTTTCCGCGCCAG
AACGCGACGCCGCACCGGCACGTGTCGGTATTCCTGGAGTACCCGGAGGCCTCCTTCACG
CCCAACCACCTCAGCCCGAAGGCCAGCTTCAAACTCATCATCAAAAACTTCAAAGACCCC
AGCAAAAACTTTGAGAAGAGCGCGGACCACACGTTCGAGTCCCACCAGGTGGACTGGGGC
TTCAGCCAGATGCTGCCGCTGCAGGACCTCAACAGCGGCTACCTGCGCGAGGACGGCGCC
ATGGTGATACGGGTGGAGATAACCATCCAGCGCGATGAGCGCTTCACGTATGACAGCCGA
ACCGTCACGGGCTTCGTGGGCCTCAAGAACCAGGGCGCCACGTGCTACATGAACTCGCTG
CTGCAGTACCTGTACAATGTGCCGCTGTTCCGAAAGGCCGTGTACCACATGCCGGTGCCG
GAGAACGAGGAGCCCAGCAAGTCGCTGCCGGTGGCGCTGCAGAGCCTGTTCTACAAGCTG
CAATATGCTCCCTCGGCCGTGTCCACAAAGGACCTGACCGCCTCGTTCGGCTGGAACACC
TACGACGCCTTCATGCAGCACGACGTGCAGGAGCTCAACCGCGTGCTGTGTGAGAAGCTG
GAGGAGAAGATGAAGAACACCAAGGTGGAGAAGGCCATCAACGAGCTGTTCGAGGGCTTC
ACCTACAACTTCATTGAGTGCATCGGCGTGGACTACAAGTCCACCCGCAAGGAGTCCTTC
ATGGACCTGCAGCTGGACGTCAAGGGCTGCAAAAACATCTACGACTCATTCGACAAGTAC
ACGGAGGTGGAGGTGCTCAACGGCCAGAACCAGTACAAGACCGACGACTTCGGCATGCAG
GACGCTCGCAAGGGCATTCTGTTCGAGTCGTTCCCGCCGGTGCTGCAGCTGCAGCTCAAG
CGCTTCGAGTACGACTTCCAGCGCGACTCCATGGTCAAGATCAACGACCGCTACGAGTTC
TACGACGAGCTAGACCTGGACCGCGAGGCCGGCAAGTTCCTGTCGCCCACCGGCGCCCAG
CAGCTGTCCACCGGCTCCTTGTCGGCGCCGCGCAACACCTACAAGCTGCACAGCGTGCTG
GTGCACAGCGGCGGCGTGCACGGGGGACACTACTACGCCTACATCCGGCCGGACGGCCAG
CAGTGGCTCAAGTTCGACGACGACCGGGTCACCAAGGCGGAGCCGCACGACGCGCTGGAG
GGGCAGTACGGCACGGGTGACGACAGCGGGTACGGCTCCAACCTCAAGTTCGCCAAGTGC
TCCAACGCCTACATGCTGGTGTACGTGCGTGTGGCCGACTGGGCCCGCGTCATGTGTGAC
GTGACCAAGAACGACATCGCCAAGCACCTGCTCGACAGGCTGGAGCGCGAGCAGGCGGAC
AAGGAGTCCCGGCAGCGCGACAAGCAGCAGGCGCACCTGTTCTGCAGCCTCAAGGTGGCA
GGCGACGCGGACATGGCGGCGCAGGTGGGCGCCGGCAACAGCGGCTACTTCGACCTGGTG
GACCACGACAAGCTGCCGGCGGAGCGCTGCCACTACCGGATGCGCAAGCAGACCAAGTTC
GCGGACTTCAAGGCGGAGGTGGCTGCCCGCACCGGCATCCCGGTGGAGCGGCAGCGCTAC
TGGACCATGAAGCGGCGCGCCAACTTCTCGCACCGCCCCGAGCGGCCGCTCACCGCGCAG
GAGGAGGCCAGCCAGCTGGTGGACCTGTCCGGCATCCGCGAGCTGGCGAGGGAGGGGACG
GGCCGGCACCGGGCGGGCGGCGGCGGCGGCAAGGAGGCCAAGGTGGCGCTGATGGACATC
CGGCTGTACCTGGAGGACATGGGCGAGGACAAGGAGGTGGTGGCTACCAATGCGCTGTAC
GCGGAGGCCGGCAAGCAGCGGCAGCTGCTGGTGTTCGTCAAGCACTACGACCCCGTGAAG
GAGACGCTCACCTTCAAGGGCCACCACCTGCTGCCCTGCACTGCCAAGCTGCAATCGGTG
GCCAACATGCTGCTGGAGGACGACGAGCAGGAGCTGGAGGGCCAGGCGGAGCTGTGGGAG
GAGGTCAAGTCCGAGCCCACCGTCATTGTCGACCCCGTGGACCTGCGGATAACGCTGGCT
GAGGCGACCATCGACCACGGTGACATCATCATCTACCAGCGCAAGCTCAGCGAGGAGGAG
GCGGCGGCGGTGCGCTACCCCACCGCGCGCGGCTTCCTGGAGTACGTGCACAACCGGCGA
CTGATCCACTTCAAGAAGCTGGAGGACCCGGCGGCGCCGCCGGCCGTGACCCTGGAGCTG
CTGCGGGGTGCCACCTACGACGAGGTGGCGGCGGCGCTGGCGGCGGCGCTGCAGCTGCCC
GACCCCTCCAAGCTGCGCTTCACGCAGCACAACGTGTACAGCGGGCAGCCGCTGCGCGGC
CACATCCGCTTCCGCTCCGTGGGCAGCCTGGAGGGCATGCTCAACTCGGGGCAGCGCGGC
TCGGGCGGCCAGCTGGCTGACACGCTGTACTTCGAGGTGCTGGACCTGCCGCTGGAGGAG
ATGGAGCGGCTCAAGACGGTGCGCGTGGCCTTCCACAACGAGCGAGGCGAGTTCGTGGGC
GAGCAGCACAGCATACGGCTGCGGCGCGACAGCCCCGTCTCAGAGCTGCTCGCGGAGCTC
GCCAACCGCCTGCAGCAGCAGCCCGCGGCGGCGGCGGCGGCAGCAGCAGCAACTGCCATC
GCCGCCGCCGCGGCGCCCGTGGAGGCGCTGGCTGAGGCGCCGCGGTGCGCCGGGGCGGAC
CGCGTCTCGGCGCCGTTGGTGCGTTTGGCGCGGTCCTGACCCCGTCGTCGGCGCCTGCCG
TCTTGCCGAAGCCGTGTGGTGTGGCTGCCATCGGCCGCTTCCGGGGGTGGCGGCCAGTCG
GGGGCGGGGGGGGGGGCCCCCTTCCG
>comp674_c0_seq2
CCACAATAAATAAATTTGTCCTCACCTATGGTCGAACCTTTTCGGGTAAATAAATAGCAA
ATTCCTGCTTACGCAGTATTATATCCTAACAGAGCCTTGGCATCCCAAAGGGGACGTCCG
TTAAGGGCTCGTTAGTGAATTTAAATGTGAAATTATTGAACAATATTAGTTACAACACCA
GCACCTACAGTACGGCCACCTTCACGAATAGCGAAACGCATACCTTTTTCAATAGCAATT
GGGTTGATCAGTTCTACAGTCATACTAATACGGTCACCAGGCATAGCCATTTTGTTTGAA
TGTTCTTCAGCTACTGATGAAGGGTTACGCATTTGAATGTGGTTAAAACCTACTACTTTA
CCTGTTACATCTGTTGTACGAACATAGAATTGTGGTTGGTAACCAATCATGAAAGCAGAG
TGACGACCACCTTCTTCTTTTGTTAAAACGTATACTTGTGCTTCAAATTTAGTGTGCGGA
GTAATTGTACCTGGTTTAGCAATAACCATACCACGTTCAATGTCTTTTTTCTGTACACCA
CGAAGAAGAACACCTACGTTATCACCAGCTAAAGTTTCATCTAATGTTTTTTTGAACATT
TCTAAACCAGTAACAACAGCTGTTTGTGTTGGTCTTAAACCTACGATTTCAACGTTATCA
CTAATTCTTAATGCACCACGTTCTACACGACCTGTAGCAACAGTACCACGACCTGTAATT
GATAAAACGTCTTCAACAGCTAATAAGAATGGTTTATCAGTTTCACGTTGTGGAGTTGGG
ATGTAGCTGTCAACGTTATCCATTAATTGGTAAATTTTGTCAACCCATTTGTTTTCACCA
CGTTGTGTTTTTGGATTTTCAATTAAAGCTTCTAAAGCTAATAATGCAGAACCAGGAACT
ACTGGAATTTCATCACCTGGGAATTCATATTTATCTAAAGTTTCACGTACTTCTAATTCA
ACTAATTCAAGAAGTTCTTTATCATCTACTTGGTCTTCTTTGTTTAAGAATACTACAACG
TTTGGTACACCTACTTGTTTAGCTAATAGAATGTGTTCTTTTGTTTGTGGCATAGGACCG
TCAGCACCTGATACTACTAAAATAGCACCATCCATTTGTGCAGCACCTGTGATCATGTTT
TTAACGTAGTCAGCGTGACCTGGACAGTCTACGTGAGCATAGTGACGTTTTTCAGTTTCG
TATTCTACGTGTGCTGTGTTAATAGTAATACCACGTGCTTTTTCTTCTGGAGCTGAGTCA
ATTTCATCATATTTTTTACCAACTGAACCACCAGCTGCAGCTAATGTCATTGTAATAGCT
GCTGTTAGTGTTGTTTTACCGTGGTCAACGTGACCAATAGTACCAATATTTACGTGTGGT
TTTTTACGTTCAAACTTAGCACGTGACATATGTGTTATTTAATAAATTATTATTTAGTCA
CTTCTTTTGGAATTAGATTGTTAATGCTTCAAACATTAAAAAAGAAACCTCTAACCAGAG
GTAAGAGTTTCTCCTTTTTTGTAGATAAATACTGCATACTTTGCTCACTAAGCATTAACA
TTCGGATAGGTGTTTTAGTTTCATAGTCCCTACGGGATAGTATTGACATTTTAATATATA
GTTCTTAATAGTGTTATTGCTATATAATCCAATTTTTCAGGTTTAGGTATAATTTAAAAA
ACTACAGTAGTTCTGTTATTACTAATATAACACTTAAAGCTAACCAAATAAACTTTTATT
GAATTTTAAATATATTTAAAAGTTTTGAAAATTAAGGTTCTATTACCCAAGTTTTAGTTT
TCTAATTATACTGTGTAAAAATACTAATGGATTAAACCCAAATTTAACTAAAATTGCATA
GCATTAAATAGGTGGTATATTTATCTTTTTCTAAAGTTACCGCAAATAAAAGTTCCTTTT
TAATTCCAAAATAAAAAAGTTGGCAGTAAGCGGTCCTTATTAAGAAGTTGAGTTGCCCAA
TATTTATATTCCCGAAGGGGAAGGGGACGCTCTTTCACTTAAAGGTGTATCACCATATAG
TGATTTTAAAACATTTTTATCTACATTAAATTATAATTCCTTATATCAAACTTCTTTATT
TTTAAATCAATCGTTAGGTCAAAATAAGTTATTACCATGGCAAGCCAATACTTTATTTTT
TGATGTAACAAATTTTGCAGATTCGCAATCTAATGACGTAAACATGAATATGGATTTAGC
AGGAGACAAAACCTCTGTTCAAAAGATACACTCAACAGGCATTTCAAATACTGATGCACA
ATTAAATAAATTGTCATTAACAAAAATTAAAACTTTTTTAGGTAGTTCTGATAAATTACA
AAATAAAACATATCAATCTTTTTTACAACCTAAATATGCTAGTAGCAATTTACGCACGTT
ACTTACTCAACGTAGTTTACAAAAAAATCAATCCGTTTTTATGCATTCTTTTTTAGACGA
TCAAGCTAAACATAAAGAATTAACTAGTAATACCCTTCGTGCCAATAAATTTCAAGTAAT
GAAAACGGTTGTTAGCATTCCACCAAAAACCTTCAAAACAAATCCTATTAATACTTTCCA
TAATCAAAGTCTTACTTTTGAATATGCAAAAAATTTTAAATTAAAACCATTACGTAAAAA
ATCTCAATTAATCCTTGAAATTTGGACAAACGGTAGTATTCATCCACGCAAAGCTTTATA
TCAAGCATTAATCTTTTTATCTAATAATTTTTTAAAATTACAAACAGTAAAAATGCTTGG
TAGCATGTTTAAATCAGATTTAGCTTATGGCAATTTAAAACATTCGATTACTAATAATTA
TACATACTATCAAACTAATAATTTGTCACAACAATCGAAAAAAACTTTATTTAAAAAAGC
AGAAGCGGCTGCGAGTAAACAAGCATTAAATTTTTTAAAACCATCTATTTTAAATACAAA
CAATTTACCCGGTGGAACTATGGATTTATATTTACAAAGTTCATTAAACGCTCCTATAGG
TATTTTAAAAATCTCTTTACGTTCATACACAGCTTTAAAAAAAGCAGGTATCACCACTTT
AAAAGATTTAATAAAATATTCTAAAAAAGATTTATTTGCTATTAAAAACTTAGGTCAAAA
ATCAGTTTTTGAAATTGAACAAAATCTGGCTTTGTTAGGCTTAACTTTAGTTACTGATTA
ATAAAAATTTTTAGTTTATGAATGTAAACCCCTTTGAGCAACTAAAAAACCTCCAACAAA
GGTTAGATTTTCTCCCCT
>comp2021_c0_seq1
GCTCTAGCTGACGCAGGAGATACTGATACCCCCGGGCTGACGGGAGCCAGAGCTGCGCTC
TAAATATAGTTCCGCAAGGACGTAACACACGAAAGGCCAATTCAGTGATCAATTACCTAT
CAGTATTCGATACGTAGTTCATCAGGACATCAGAATCCTCGTCAAAGCTCTGGGTTGCAG
CGGGATTTGCAATCGAGACCATGCAGCTGCGACAGGCGGGCCTGAAGGCTCGCAGCACCG
CTTCGGGTGCAGTGCCATGCATTCCAGTTGGTCTTCACGCTGGCGCAATTGGCATGCAGT
CGGCGCTGGCTGGCGGGCGCGCTGCGGGGCGAGGACGTGTTGCAACACGACTACCGGCAC
CGAAGCGCCAGTCTGAGCGCGTACGCGTGGTGGCTCAGAGCGTTTCGACTCTTTCTACTT
CACAGCAGCTCTATAGCTCAGTGGCTGTCGGCAAGCCCGAGCCTCTGGGCCCCAGCCGCT
CCGGCTCCGGCGTCAACTTCGCGCTGTTCTCCAAACACGCCAAGAGCGTGAGGCTGTGCC
TGTTTGACGGCGAGGCGCAGCCGCTGGGCGAGGTGGACTGCAACCGCACGGGCGACGTGT
GGCACGTGGAGCTGGCGGACCTGCCGCTCAGCGGGCTGCGCTACGGCTTCAAGGTGGCGG
GCGACGGCGGCTGGGACACGGGCGCGCGCTGGGCGCCTGGCCGCGTGCTGCTGGACCCCT
ACGCGCCGCTGGTGGCGGGGCGGCGCCAGTTCGGGGTGCGCGACGCCGTGGAGCAGTTTA
AGGGCAAGGAGGGCAGCCAGTTCCTGGGCGCCTTCGACTTCTCCTCCGCGCCCTACGACT
GGGGCGCTCAGGAGGAGGCGGGCCGCCCGCGCACCGCCCTCAAGGACCTGGTGATCTACG
AGGTGCCGGTGCGCTGCTTCACCGCCGACGGCTCCTCGGGCCTGCCGGCGGAGGAGCGCG
GCACCTTCCGCGGCATGGCCGCCAAGGCCTCCTACCTGGCCGGCCTGGGCGTGAACGCGG
TGGAGCTGCTGCCGGTGTTCGAGTGGGACGAGCTCGAGTTCCGCCGCACCCGCAACCCGC
GCGACCACATGACCAACGTGTGGGGCTACAGCCACATCAACTTCTTTGCGCCCATGAGCA
GGCTGGGCAGCGGCGGCGCCGGACCCGAGGCGGCGGCGCGCGAGTTCAAGGACATGGTCA
AGGCCCTGCACGCGCAGGGCATCCAGGTCCTGCTGGACGTGGTGTACAACCACACGGCCG
AGGCGGACGACAAGGACCCCTACACGCTGTGCATGCGCGGCGTGGACAACAAGACCTACT
ACATGATCGACCCCAGCCAGTACGTGCAGCTGGTCAACTGGAGCGGGTGCGGCAACACCG
TCAACGCCAACAACCCGCCCGTCACGCAGATGATCATCGACAGCCTGGTGCACTGGGTGA
CGGAGTACCACGTGGACGGCTTCCGCTTCGACCTGGCCAGCTGCCTGTGCAGGGACGAGC
GCGGCCACCCCATGGCCGTGCCGCCGCTCATCCGCGCCATCAGCAAGCACCCGCTGCTGA
GCCAGGTGCACTTGATCGCCGAGCCCTGGGACATCGGCATGTACCAGGTGGGCAGCTTCC
CCAACTGGGACATCTGGGCGGAGTGGAACGGCAAGTACCGCGACGACGTGCGCCGCTTCA
TCAAGGGAGACGCAGGCATGAAGCGCGCCTTCGCCACGCGCCTGGCCGGCTCCGCCGACC
TGTACCAGACCAACAACCGCAAGCCCTACCACTCCATCAACTTCATCACCGCGCACGACG
GCTTCAGCCTGTACGACATGGTGTCCTACAACGACAAACACAACGACGCCAACGGCGAGG
GCAACCGCGACGGCACAAACGACAACTTCTCCTGGAACTGCGGCGCCGAGGGCGAGACCG
GCAACGGCGGCGTGCGGGCGCTGCGCCAGCGGCAGATGCGCAACTGCATGGTGGCGCTCA
TGATGAGCCAGGGCACACCCATGATTGTCAGCGGCGATGAGATCATCAAGACGCACGGCG
GCAACAACAACTGGTACGGCCACGACACAGCCATGGCGCACCTGCAGTGGCCCGAGGGCG
ACGCCGACAAGGAGGCGCTGCTGCGCTTCTGCTCCCAGCTCATCGCCTTCCGCAAGAGCC
ACCCCGCGCTGGGGCGGGAACACTTCCTGGGCCCCAACGACATCACCTGGCACGAGGACA
ACTGGGGCAACGACGAGAGCCGCTTCCTGGCCTTCACGCTGCACCACCGCGAGGCTGGCG
ACATCTACGCCGCCTTCAACGCCCACGCCTTCGCCGTGTCCGCGCCGCTGCCGCACCCGC
CCGCCGGCCGCAAGTGGTGCCGCCTGGTGGACACCAACCTGCCGCCGCCCAAGGACTTCA
CGCCCGGCGGCAACGCGGGTGTGGATGCGGTGTACGGCGTGCAGGCGTTCTCGTCAATTG
TGCTTATCGCCAAGCCGATCTGAGTCGGGGGCTTGTGAGCTCGGCCGGCTTCAGGGCTCC
ACGGGAACGATACGGTATGCACCGCGCCCGCAGTGTCAGAGCTCAGAGCTACGAAGTCGA
GCACTGCGACGAGCGTCAGAACGAAGTGGCGGGGCGTGCACACGTGACACGGACGCGCGT
TGCAGCCGGGGCACTGAATGCAGCTGGCCTGAGCTCTGGGGGCGTTTTGGACCGGCAGCG
TTGGGGGACGGTGTGACTCGAGTCCTCCGCATGGGTTTGGGCTCGTGTCGATTAGCGTGT
GTGTTTGTGTGAGTAGGTTGTAAGTAGTGCACTGGAAGCTGTCGCGCGTGTGTCGCAGGC
GCATTCCTACCATGCCGGCCAGCATGTTTCCGGCACTTAATGTGCGCATACCTTCGTCTG
GCTTGGCATTTTCTGGGGATGGCAGATGAGTGGTGCTGCGGCGACGGGTCCACCATATGG
CGCAGCCACTGGCATTGTTGTGCTGCTGTGCGTTGGTGCAAGACCGTGGCTCGCGGCACT
GGCTGCAGTTGGGGCGATTGAGTATATGATACGGTACGGTCGAATACGCGGAAGAGGAGA
TCGGCGCGTGCAGATTGCGGCGCATGCTTCCTGACATGATTCATGATCGCTTTAAGATGC
ATTTGTTCGAACTGCAAGGCAAGGCCTGGGTAAGCCACAGGCGCTGGGCAAGCCACCGGG
CGCTGGAGCATGGTGAAGCGGTGCAACGGCCCATGAAAGCACAACAACACGCGCTCTGAC
GGGCCTGACTGACAAC
>comp4204_c0_seq1
CCGCAGGCCCCGGCACCAGCGGCGGCATGGCGCCCCCGACTGCGCCTCCTCCTCCTCCTC
CGCCGCCTCCTCCTCCGCCCGCCTCGTCCGCCGCCACCGACTCGCCGTAGTTCCTCAGGG
CGTTGAGGCCGGAGCGGTCCAGCAGGCGCTCTATGGCGGCGTCATCCCACACGATGCGCT
TGGAGGAGGAGGAGGAGGCGGCGCCCGTGGTGGTGCCCGGGGCGGTGCCCGGTGCGGTGC
CGGCGGCCGGCTTGGAGGCGTCCTTGTCCTCGCCGCCTTCCGCCTTCACCTCACCGCCCT
CCGCCTTGCCCTCCGCCGCCGCCGCCGCCTCGCCCCTGGTCACCACCAAGGTCGTCATCA
TGATCGGCCCCTCCGTAACCGCCACCATTCCCGTTATTGCCGTTATTACCGTTGCTGTAG
TGAGCCTCACTGCCGTACGCGCCGCCAGTTTCAAGCGCCTGCGAGCCGCCGCCGCCGCCG
TGGCGGTTATGGTTTTGGTGGTTGTTGCCGCCGCGTGCGTTTGCCAGAGCGTTGCGCACC
GCCGAAGCCGCCGCCGTATTCCTGCCGCCGCCACGACCGCCGCCGCCGCGTCCATGGCGG
CTCTGTCGACGGCGTCTGCAGCGGTGCAGCTGGGCGGTCACGCGATTGAGGCGGGCAGTG
ACATGCTGTTGAACCGGGTGCAGGGCAAGGCCATGAAGAAGGCCTCTGCGCTGGTTGCTG
ACGCGGTGCTGGGCCCCGCCGCCTCCGCCGGACTGCGGCACGGGCTGCTGCAGCGGCTGC
GCGCCACCGTGGCGGGCGCCAGCGTGGCCTGGTTCGTGATGAACCACATGGCTCTGAGCG
ACGGCCTGGTGCACCTGGACTTTGAACACGACTTTGTGCACAGTGCCAAGCTGATGCTGG
ACCTGGCCACCAGCGGGCCGCAGGTGCTGGAGAACTGCCGCGAGCTGATGCAGATTGGAG
TGGCGCTGACCATGGGCATGGCAGGCCGCAACAGCAGCACCGGCGGCGCCGCCGACGGCA
GCATGCACGCCGGCGGCGGCGCTGGCGAGGGCGGTATGCTCATGGGGTCCAGTCTGGCAG
ACGCGGTGGCGGCGGAGGCGGCGGCGACCGCCGCAGCGGCGGGCGATGCGGCAACGGGGG
GCCTGGTGGCGGCGGCCGCTATGGCGGTGGCGGTGGGCGGCACCGCCGGCGGGTTGCTAG
CAGAGGCTGGCAGCGCGGGTGGCGGCACGGCTCTGAAGGAAGCGCTGCAAGGGGCGCTTC
ACAATATCGAGAGCCTGGCTGCGCGCGACGGCAGCTTCGGGCGGCTCGTGTGAAGTAAGC
AGCCGTAAGTGTTTTTTTGCGGCAATGACGCCTCAAGGGTTCGTAATACCGTATGCGTTG
AGTAGCGATGAAGGCATGGAGCTTACGTGGAAAGCAGGGGTGCCGGCCGCATCGGCCGGT
GGTGGCGACGTGCATAATGCACGCTACCCGCAATGCATCCCGAGGTCGAAGAAAATGCGG
GTCGTAAACGTGAAGAAATTTCTTTCGACTGAACTGCGTGGCAGTCCACGACGGCGCGAC
GGGTGGCGGGAAGTAGGGTGCCGTGTATGAGTCGGACGCGTCTCAGCACGCGAGCGGCCG
GGATGTTTCCAACCTGGCTGCACCACGTGTGTTTATAAGCACTGATTACGTACATAAAAC
CGGATACGGTATGCATGGGACCACCCGGGTATCTGGTGGCGGATGGCGGGGAGACGCGAC
GGTGCAATTGCCTCATTTGTTGGTTCCGGTTGCCGCTCGCTCGGGACCAGCGCTGGGCAG
CTGGAGTCTTGGGCAGGGCATGGGGCAGCGGGGTTGGGCGGGATGATCGGAGCCGGCTGT
ACGTATGATGAAATTCTTGCCGGTAACTTCTGGCCGCTACGCAGGGTGCGGAACAACTAA
GTAACAAGTGGTGTTGCAGGATGAGCGGTGTGACGCTGTGGGCGAGGCTGTGTTTGAGAG
GGAGAGCCATTTTCTTGTTTTTCGGATGGGCATAGTCGAGAATACGAGTTTGGAGCGCAA
TGAATTGAGCTGACCACTGCTGGAACGGGGCCAAGCTTCTGCCTTAGGTTCGGGTAGGGA
CATAATGGCAGGGTGCAAGAGAATGCAACGCCCGGTTTGCGTGGGCAGCAGGAAAGCGGG
TGCGATACCGTGTGCGCACTCACATTCAGGAGCGGCGTTGTGGACGTTCGCAGAGAATGG
GAGCACCCAGTGCTGCGGGAATGCTTGGAAACCGAAGCACGTATAGGGAGTTCCGGCCCG
TGTGCTGTGGGGTTGTGCGACCGTAGGAGATAGAGGCAGGGATGAAGGTGGCCAGCGGAT
TGTTTGAACAGGACTGACTGGGACGTTTGCGTGCCGCGCATGTCAGCCGTGCCTCCTGTC
TTGCTGCGGAGCAGAGTGGAGCCCCAGACGCTGCACTGTGCACCGGAACGGAGTCTAGGC
GGGTACATGCGTGCCGAGGAGATGTATGCCGTGAGGGGCTGGCTGGAAAGGGCGCTGTGT
GTGTGTGTGTATTGGTGTTGGTGCGAGTGTGTGCGTGCTCATACGGCACCAACGCGCATC
GCACACGCACACGCAGCCGTCCTCACGCCTGGACAGGGCCCTGGGCAATGCATGGGCATT
TGCGCCAGGCACACGCCCCCCTTCGCGCTGGCTGTGGCCGGGACTGTGGAAAGCTTGCAT
GGCTGGGACTGCATGACTCGTGACGGCCGCCCCGCTGCGGCCTGCGCTACGGCCCCCTAG
AGCTGCAAAGCTACTTGCTGGCTAATATATATATTTATAGCTCAGATCTGAGTCATCCAG
GCAAGTAAGTGCGCAGCCAAACTCGCTCATCACGCCGACCTACGACCATGCGTGCCGCCG
CTCTCGGCTGCTCTTCGCTCTGACGCCGGAAGGGAGTGGTAGTACGTCGTCGCAGTCACA
GCCTGGCTTGCTTGCCGGCGCTGCTATCGGGACGGGTGGGCGCGCACGGGATGGGTGAGT
GGGTTGAAGGTCGTACTGTACCGTATGCTGGTCATCAGCTGGTGTCGCTGGATCAGGCTA
CCGTTGTGGTCTGTCCCGGTAGTATCTGCTTAACCGCGTATATGTAACCGCGTATATGTG
TGTACGGTTTGCGGCGCAATCACACACGTATGGACGGGCAGCTAGGAAGAGGGAAGCCGC
CGGCAGCATTGTTGTTACGTGCATGGTGGTGGTTGGTGGTTGTGCTGATGGGATGGAGCT
GCTCTGCACTGCCGAT
>comp3308_c0_seq1
GGCGGCGGCGGCCAACGCAGCTACAGCCGCCGGTAGCGCTGTAGGCAGTGGCACGGCCAA
TGCTACTGCTGCTGCTGCCGTGCTGTTCTTGGGCAATGTCGCCCGCTACGGCCAGGGGGG
CGCGGTGCGGGTGGAGCTGCACCCCCTGCTCGCGCCGCCGCGGCTGCAGCTGCAGCTGCG
ACAGCTGCTACAGCCGGGCTCGGGCACGGGCGCAGGCACGGGTGCGGCGTCACCTCCTCC
CGGGCCTGCAGTCCCCGTTGCTGGCAGTAGTACCAGTGCCAATAGCGGTGGCACCAGTGG
CAGTAGCTCCTCCTCGCCAGGGCCACAGCAGCAGCAGCAGCAGGCGGCGCCGCAAGGGCA
AACGCCGCAGCCGCAGCCGCAGCCGCGGGTTCCCGGTGGGCAGCCGGGTGTGAACCTGCT
GCCGCTGAGCACAATGCTGCAGATCAGCATCCAGGTGGCGCGAGGCTTGGAGTACCTGCA
CCCCACCATCGTGCACCGAGACCTGAAACCCGGCAACGTGTTGGTCAATGGCGCCGACAC
GCCCGAGCGCCTGGTGGCCAAGCTGACGGACTTTGGGCTGTCGCGGCTGCGGAACACGGT
GCTGGTCACCAAAGACCCCGAGGCCGGCACGCCGGCCTACACTGCGCCCGAGTGTTTTGA
CCCCACCAACTACGAGATCTCGCACCAGGCCGACATGTACTCGTTGGGCGTCCTTATGTG
GGAAATGATTGTCGGCGAGCGGCCTTTCGACGGCCTCCAGATGGTTGCTATCGCGTACCG
GGTGACGGTGCAGGGCAAGCGGCCGCCCTGGCCCGCCGGCCTGGAGCGCTCCCGCTGCCC
CAAGCGGCTGCGCGCGCTCATTGAGGAGTGCTGGGACCCCGTGCCCAGGCGCCGACCCGC
GGCGGCTGAGGTGGTGAAGAGGCTGATGATGATCCTGCAGTCTGTACAATCCAAGATCGA
CACCAGCAGCCACGAGAACAGCGACAGTGAGCACCGCTCATGCGATGGAGCTTCCGCCGC
CCCTGGGGCCGGCGGTGGCTTCGGCGGAGGCGGCGCGCGCGGCTCGAAGCGACAGATGCT
GCCGGCTGACCTGGATGGCAAGCCGCTGCCGCCGCGTGTGATGCATGGTGTGGACCTGGC
TCGCATCAGTGCAGAGCTGGCGAAGTCAGAGCAGGTGGTGGGTGCCGGCGTCAGCCTGCA
GGGCAGCTGAGCCCCGCGAGAACGCGAGTTTGCGCCGCTGCTGGAGGAGATGTGAAGGCG
GCGGTAGCGGGCAGCAGCGGCGGTGACAGCAACGGCGGCGGTTCGCATGAGTGAAGGCAC
AGGCGTGCTGTGGCTGCGGTCGCGGTGTGGAGCCTGGCCTAGCGGCTGGTGGGTACGGAT
GTGAGGTGTGGGAGATCAGGGCTGCGCTGCTGTCGTGGCCGTGGCAGTCCACGGTGGCGT
CGCGTGTGGTGTCGGTATAAGCAGCAGCCGGGTGGCGGCTGCGGCGGCCGCCGCAGCAGC
CAGAAGGGTGGGTCCTAGAGCTATCCAGAGCCCATGGCTGACAGGGCGAGGGGTGGTCTT
TACCAGCCCCAGGGGGTTATCTTCGACTGGGGAAGCAAGCGTGCTGCAGGGCAACGCAAA
GCATGGCTGCGAGTGAGGAGTCTGGTCATCAGTGGTTTAGGCTGGGCACATTGCACAAGC
AAATGGCATGCGCATGGATCTACAGGGCGCGCCGGCGTTGGGGTCTACGCGCAGCCGAGC
GCCGGCATGCTTCCCATTCAGTTGCATTCTTTGGATAGTGGCAGCATGGCTTTCTAGCAC
GGTTCATGGCGCCGCATGTTGTGCTGCGGATAGGCGGGAGGCTTGCACCAGCATACGTTG
CGTGGGGCCGGGATAGTTGGGATTAGCGTTCGGCGTGTGCAGCAATCAGCTTGGCATGGG
CGAATCGTCGCGAAGCATGGTGAGACAGGGTAGCTGCATGGTCCCAACGTCAGGGCCGCT
GATTAGGAGCACGGGGGAGCTTGTCTCGGCGTGCACGGGATTCAGTTGCGGAGGGCGGGC
GAAGCGCGATTTGGGAGCGTATGAAAGGAGGACTGGTGCTTTGCAGTTTGGCGCGCGACG
TTTGTATGTTATCCTCTAGGGCACGAATAGTTCAACATGCAGTGCACGTGCCTGCTGTGC
AACAGCAGCCGCAATTGGATGCCCGGGCTGCGCCGTGATCCGAGTAGGCATTGGAAATGC
GTCTGGTACTGGTGATCTAACACGTTGACGGTTTTTTAAGAGCGGGGGTCGTAATGCTGG
TGACAGGCCGATATTGCCGTTAAGATATCAACGCCATGCTACCGGTAATTTAGGTGACCG
AGGTGACTATAACAGTGTTCCATCCTGGATGATGGACGTGCTTGCGTCCTGCGATGCCAT
TTCGTATGGGCGGAACGCAGCCGGGGCAAGTGGGGGCGCGCAGCAAGAACATCTGTATGA
GTCGCGCCAAGCGAAGCAGGCGTGACGGTGCTGGGAGGCTGGCGTTTCTTCCGAGTGCAT
AGGTGGAGCGGTTTATCAACAAGGGTCGTAGTGTATTGCCTTCTGGTTGCGGAGTGACGC
GCATACTGACCCTTGTTGCGACACGGTTGTGTGACGCGTCACGATGCAACTGCACCTCAC
GTCTGAGGCTCGAGGCGGCAGTGGAATTGCTGACCTGTTCAGTCGCAAGTCTCACAGGCG
GCCGAGCAATTAGTTGTCCTTGCGATGTGCTGTACGGATACAAGCGGTGGAACGATGACT
GAGAATTGAGGGGAAAACCAGCAAGGGCTGAGCGATACGCATCATAAGTAAGCAGCAGCG
CCGGCGCGGGAGTCTTGCCGTTGCTTTGTCTTTTCTCAGGTTTTGAGGCCGCATCTGCTC
CAGGACCGTTTCCAGGAACCCATGCAAGGTGCCATCATGAGACCAGGTGTCGTGACTGTT
CAAATGGATGTAGTTTGGCGTGCCTGGTGCATGTGATATAGGAGGTTCAGGGAGCCGGGG
CATGTGGAAACGGGTGCAAGCCCGCGCAACGCGTCGCGCTCGCATGCTTGATGGCAAGGA
CATGGCAATAAACGAATTACGAAATGCAAATGGTACACTGAATGCCTGCGATGTAAAGTG
CACCTCGAGTGTGTCAGATCGTGTAGCATTACGCACCGGTGCTACAAGGGCCGGGGCTTC
AGCATCAATATCAGCAACAGCACCGGTAACGGGGTGCCTTGAGCTGTGCGGCGACCTGCG
ACCAGGAGCAGGGGC
>comp3240_c0_seq1
GGGGGGCGCCGCCCCCGCGCGGCCCACCCCCCCCCCCCGCCACAAGCCCCGCCGCCGCCC
CTCGGGCCTCACCATCGTGGACCACGTGGGCGAGGACGCCAAGCCCGCCGCCGCCAGCAC
CACCGGCGGCTGGTTCACCAGCCTCTTCAACAGCGGCAACGGCAACGGTGCTAACGGCGC
CAACGGAAAGGGCGCGCACTCGCTGTCGCTAGGGCGCGAGGGCAAGTCGGCGGCGGACGC
GCTGCCGGCGGTGCGCGGGCTGTACATGTACGGCGGCGTGGGTTGCGGCAAGACGATGCT
GATGGACGTGTTCGTGCACACGGCGCCGGCGCACTTCCGTGTGCTGCGCACCCACTTCCA
TGATTTCATGCTGGAGGTGCACGCGGCACTGCGCAAGCACAGTCGCGAGGCGGACCCGTT
GCTGGCGGTGGCGGACGGCATCGCGGCGCGCTGCCGGGTACTGGCGCTGGACGAGCTGTT
TGTGACGGACGTGGCGGACGCCATGATTCTGAACAGGCTGTTCGGTCGGCTGTGGGAGCG
GGGTGTGGTGCTGGTGGCCACGTCCAACCGCCCACCCGATGACCTGTACAAGGGCGGCCT
GCAGCGCAACCTGTTCATGCCCTTCATTCACAGGCTCAAGAACCAGTGCCGCGCACACGA
CATGGCCAGCGGCACCGACTACCGCCGGCTGGCCCAGCACCAGCGGGGGCTCTACTTCGT
GCAGCCCACCGCCGCCGCCATGGCGTCAGGCGCCGCCGCAGCCGCCGCCCCCTGCGCCGA
GACGGCGGCGGTGGCGGCGGCCGAGGAGGAGCAGCTGGCGGCGCGGTTCAAGGAACTGAC
GGCGGCGGCGCCAACCGCCCCCGCGCGGATTGAGGTGGCCATGGGGCGACACCTGGAGGT
GCCGCTGGCGGCGGGCAAGGCCTGCATGTTCTCGTTCGGCGAGCTGTGCGGGCGGCCGGT
GGCGGCGGCCGACTACTTGGCACTCAGCGCCGCCTACCACACGCTAGCGCTGCAGGGCGT
GCCCACCTTTGGCGCCGCCAACCGCAGCGAGGCGTACCGCTTCGTGACGCTGATTGATGT
GCTGTACGAGGCACGTACTCGGCTGCTGGTGACCGCCGCCGCGCCGCCTGTGGACCTATT
CAAGAACATCATCACCCAGTTCGATGCCGCCAAGGACCCCGAGCTGGCGTCACGGCCCGA
CGTCGTGGTGGATGACAACCTGGGGTTCGCCAAGGACCGCACCATCTCGCGCCTGACCGA
GATGCAGTCGCTGCAGTACCTGCTGCACCACGCTCGGCAGCACGAACCCAGCCTGGTGCT
GGCCCTGGAGGAGGCCTTCTCCAAGAAGGTCAAGGCAGCCAAGTTTGCCGGCCACTAAAA
GGCGGCCAGCAGCTTGCAAATAGCTGCTCGGTGGACGTTGGATTTGTTTGCCGGCCACTA
AGCGGCGCGAGGCTTTGCATGGGCCCTGCCGCGGCTGCAAGGCGTGCGAGGCTCGGTGGG
CGTCGCCAAGCAGGAGCAGTGCGGTGAAGGAGCGCCCAACGCGAAGGACAAAAGCCAGGA
CTTTGCTTCGGGTTTTGCACGGGCTTTTGCACATAGCGTATCGCATAACACATAGAACCG
TTGCATCGAACGAAGACTCGTACAGTCAAGTGCTAGTAGAGATTGTGAAATGTAGTAGTG
GTGGGAATTCCGAGGGCCAACGCCGTTGAGCGGGCGACCGCACAGCGTGTGTCATCGCCG
GCAGCAAGGTGAAGGAAGGGCACGGGGCGCAACCAACGCGAGGAGAGGGCTTGCGCTCTG
CTAGGGGCGCTCATGCTGGTTTTGGAGACCTGGGCTTGGCACTGCCTTGTTGCATCTTGC
ATAATCGGGAGCCTCGCGTGTTTGGCGCGGCGAGGAGTTCGTTCCTCACGGCGCCAGCAC
AATCGTTTGCTGTGATGGAGCTTCGCTTTGCATCCGGGCGGAGGCAAATGCGGGCGCTCC
GGCAGTGCATTTTGGCGGACGGGATGTTGCGCCTTGCTTTTTCCCGGTGTGGGCAAATGA
TGACGCTACAATAATCATTTGCAGCTTTGGCAAACGCACCCACGCGCTGAGTGCGGGTCT
GCGCCTCGCTGTGCGGGGCAAGCCCTTGGCTTACTGACCATATAGAATATGACGGTTTGA
CTTCTGCTTGTCGTTTCTGGCAAACGATACTGCTTGTTATGAGGATTGAGGGCACCCCCA
ATAAAGGTCAACAAAAAACGTAGAATGGCAGAGAAAGTCTGGGATGCGCTTGGGGACGCG
CAAGGTATGGGCGCGTGACCAGACAGTATGGGCGCTGGTGCGGGCGGGGTGTTGGGCGTT
GCGCTCGCTTTCCTTGCCCTGTGATTACGCGCGTATGTCGATGCGTCCCGGACGTGTGCC
AATGGGGGCTGCAGATATTGCAACTGGTGATGTGCGCACAGCGTTGGTGGTATTAAGCGG
GCTGGGAATGGCATGCAAATGGTCAGGTGTTTGACGGAAGCTTTGGGCGCGTGGTCGAGA
GCGGTGCCGAAACGGTTGTCACCTCGTGCCAGGAGAGTCCATTGCTTGTGCAGGTGCAGA
TGCTGCGAGGGCTGGCGCGACGCAGGGGGGGGGGGCATGACCAGAAGGATTGGGGGTGGG
GTTTATGCTGTGGGTTCAGCTCCGCGAGAGATACGCGTGAGGATGCGCGATTGCGGTTGC
CTTGGGAACGTGCTGGCGAAACACGCGGGCACGTCAAGGCAGAAACAGTGATGAATGCGT
GTGTCGTGTGGCAGCGTGGTGGACTGAGAGTTTTGCAAGGTCACCGTTATGCGTAGGATT
GCGACAGGCCCCGATGTGGGCAAAGCTTATTCGGCATTGGGCGAAGCGCGTGTGGAGTCG
GGAGCGGACTGCCATGATTCCATGAATGTGTTTTTGGCACAGAGGGGACGCCACGCACCG
TCATTGACTGACAGAAGAATCGGAGTGTGGAAGCGGGATGTGTTTCGTTGCATGGATGCG
GCACTAGGCGTTGCGCAAATGGTGTATGATACGGACGGCAGCACACGAGGTGCAGACGTG
TAGCATGTCAACGAGGATGTGACCTGACCCTCAGTTGCCTCAGGTGAGGGGAGGCAAGGC
GCATAATACAGTCACCTGCTACCGTATGTGCCATTATATGCTGCAGGAATGGCTCTAGTC
CGTGAACACGAGTAAAGGGCCCGCTTGCAAGCATGGAGTACGGCGGGGGGCTTGACTGAC
GGTAGGC
>comp3566_c0_seq1
GGGCACCCACAAACACGCACAACATATCAAACACCTTATGACTGAAGATGCAGTATTGAA
TCAGTACCAATCAAGGGCGTTTTGGTCACGTCCTGTGGAGCACCTAAATGGCCTCGTCGT
CGCCCAGCAGTGCCGCGATGGCTATGCAAACAACATTTCAGGTAGTGAAAGATAATGAAG
CAGCAACTGAAGATGCGGGGACTCGTGACAACTCTGACGCTGGTGCGCCTCAGCAGTCTT
CGCGCCTTTCCAGCTATATGAGCGCAAACTACAGCCACGACTCGCTCGCTACAGATGATA
TGCATCTTATGAACAGCTTTACGGAGGAGACCTTTTTGGAGATGCTCGATTTTGGCTCTG
GCGAACCGTTACCCGCCGCTTTGACGTTAGAGGCGGTGCACGCGGCTGTTGCATCCGAGC
GTTATCACGTGCTTGGAGCGCCATCCACAAAGATGCTGACTCGGATAAGTGGAACCGGTC
TGGCGCCCTGGGAGATCCATCGGCCCCAGAAGTTCGTTCGCGACCTAGTGTTGCGCGGCT
GCTTCTCGGGGCGAGTTCTGGACGCGGGCTGCGGCATCGGCGACAACGCGTTGTTCATCG
CCAAGGCCTGCCCGCAGGCGCACGTCACGGCGGTGGACGTGTCGCCGCGCTGCGTGGCAT
TCGCAACGGCCAAGGCGGGCCTGCGCCGCATGACAAGCGGCCTGATCACACTCGAGACCG
CCAGCCTGACGGAGCCGGAGCCGGAGCGGCAGGCCGCGTGTGTGTCCAGCCCCGCCTCTG
ACGGAACCTTTGATGTGGTCCTGGACTCCTCCACCTTCCACTGCTTCTGCGACGCCGACC
GGGAGCTCTACGCCGCCAGCCTGCGGCGGCTGCTGCGCCCCGGCGGCAAGCTGTTTGTGA
ACTGCATGAGCGAGGCGGAGACGCGGCCAGGCGGGCCCAGGCGGGTGTCTGTGGCGGAGC
TGCTGTCGATGTTCAACCGGCAGTCGGGCTGGGAGGTGGAGGTGATTGAGGATTCCGTCA
TCGAGCTGCACCCCACATTCTGGGGAGGACAGACTGTGTCGCGGCTGTACACGGTGCGCA
AGTTGTGAGCGTGCGAGATGCATGGCAGCAGCAGTAGCAGCCTCTGCGGCGGCAGCAACA
GCGGCAGTAGCAGCATCCGCGGCGGCAGTAGCAGCAGCTTATGGGGCTGCTGCCCCCTGG
ATGCGCGCGGCGACGGATTCAGTCATGATCCAGTCACGGCGCTGGAGGTGAAGGGGGTTT
GGTGCATTGTGGGCGTGACATGGGGCGCAACATCTGCACTTAGCTCGGCACGGAATGAGG
TGGTGTGCATCGAGTATCCACGGCTCGGTTGCGATTCCTTGTTGCCGACCAGCGAGCCGC
CTTGTGTCCTTCACTCGCGGCTGTTGGCTGGAGTTGGCGTATGGTTCCAATGAAGTGACC
CTGGCAATTACAGTGCGCACGGGTCCCTCGTTTCTGAGGCTTCAAGTGTGGGCCAGACGC
TGGCTTGCTTTGTATTAGCGACCTCTCGTTCTTGTTGATGCATTAGACGAGTATTGTGGA
GATTAAGGGAAGATCTGAGTGTAAATATGAACTACTTAAAGTTCGCATAGCTTATTACCG
TTGCGGAGGCTAGTAGCAACATGCTGGGTTTGGGAGTCCCGGGGTGGTGTGTTGGTATAT
GTGGGCGGGCTGAGGGGTTCTGGGGCAGTTGACACAAGCTGCAAAGCCACAGACTGCATG
CCCCCAGCTGGAGTTGCAGGCCGCCATCTGGAGGTGGTGTTCGTTGCGGCAAGTGGTTTG
CCCTGTGATGCTCTGGTGGTCAAGTATGGTATCTTCGTTGTACGTAGACCAAACCGTTCC
GGTGCTTAAAATGCTCCTGCACCTGACGTGCGCATGATGCGGTGCTTCCAGTTGCATTGC
ACCCACGGGTTCCTTACCGGCTGTGCTTCCTATGATGCTTTTATTGCTGCTACATGTGTT
TGTTAGCATCAAGTGCAGTCATGGCGCTATGGAATGCGGAAGCAGATAACCCCGCGCAGC
GCCAGTCTTGAACGTGTCACTACATCGTAACACGGATATCCATTGCTACAGGCGCTTGCA
TGTGGCCTTGAAGTTGTGGTGATTCTCTCGACATATTGATCTGACTGTGGAGGTTTACGT
TTGATTGTGCGCGTTTGGCGTACTTACGTACGAGCCACAACGTTATTCGGAGTTACCCCG
CAGGGATGAATTCTACAAAGACACGATCTGCTTGGACCAGTGCATGTGAACCGCTGCTCA
GACGCAGTGCCCATTCGCGTCTGAGTGAGTGTGTGACACGGCATTGCAATGCATAGGTGC
GGGGCATGGACGGCGCAATATGACTTGGCCGCAGTGGTGTAGTTAAGCCCTTTGTACTTG
ATCCTAAGAAAGTATCGGTGGATACCAAGGCTGTGATCGATGTGGTAATGCGCAACCAGG
TTGTCAGTGAGCACTCTGGACCAGGGGCGCGCCCTGTGTGCTTGGAGTGCGAGCGATGTG
CGAGGATAGATGGCTGAAAGGCGTGCGTGCATTGATGTTGGCTATGTCTGCACATCCACT
GCAACGTGCAATGCAACGTTACAACGTTTGCAGTGTGGATAGTTGGAGTTTGAAGCAAGG
CCGCAGGAGCAGGGCAGCTGCAATAAAGAAAGCAGCCGCGGTTATGCATCGGCTGGCCGC
TCTCAGGCTGCTTCCTCTTGGTTCCGGCGAATGCATGCTGTGGGTTTGGGCGAATGTGTG
TTTGAATAAGTTTCATTCACTCGCAAGCACTTCGTTAAGTTGCTGAGTGGGGCTGTGAAT
GGGGCCCCACCACATTACATGAAGCTTGAAAGTGCGGCTGCGGACAGTTGCGATCATGCA
TGTGACATGGTTCGCGCAACGTGTGCCAGGAGCTCTCCGCAGGCTGGGTTATGCGAGTGC
CGTCGTTTGTGGGTGCCTCTCGCCAGTCCTTCTGATGAAAGACTGCTAGACTGCGGCGGC
CGTATGCCAAGCCCGGGTCAGACGTAGACCCAGAGCTATAACAATGAGTACCAGGAGAAA
TTTACATTAGTTTTGTGTGTGGCCTGGCTCGGGTGCAGGGGTCCTGCACTCGTGCTCGCC
CGCATGTGTCTTGGTGGTGCGGTGCAGGCATCGGGGTTACACAGTGTGGGAGCTGTGGGC
TGGCGTGGGCGGTATAACTGTGCCCTGGTACCATCCCACCACCATGAACAACCAGAACAC
AGGCCG
>comp3288_c0_seq1
AATTTGAGCGGAACACTCGGAAATTCATTGCTAAAGCGCAAGTCTCGCGGAGCCCATTCA
TCCCAAAGATGACTCAACCACAAGTAATACACGTACCACGCTCTCGGCAGGCCATCAAGC
AACAGTCTGCTAGCCTTATTGCAACACTCCTCGTCCTCGTTGGTGTCGCTGTCGCGTTAT
TGCCTCTAGGGCCGTCCAACGCGCCCCTAGGGCAGCAATTCGTGACGGGTGCGATGAGGT
TGGCATTTAAGACCGCTGTTCCGGCACAAAGGGGCTCGCATGTCTCGCGGCCCTCAACTT
TAGCGTTTCCGGGGCCACGCCTAGCTGCAGCAGCGCCTGTGCAGTCGGCAGCTGCGCCAT
CATGCTCCAGCTCTGGAGACACCTGCAGCCTAGGCGGGGGGGCCAGCTCCTTCGCTGGGA
GTCTGGCACCATCCGGACAGGCGACGAAACGACGCGCGACCCCGCTCGCCGCAGCACCAG
AGTCAGCGGTCAAGACTACTGGTGCCGTAGACAAGCACTGGTGGAACCGCGAGAAGGATG
TGTGGGTTGAAGTGCATACGGAAGAGGACTTCCGGCGAGAGGTTAGCACGGGCAGCAAGC
TCGTGGCGGTAGACTTCTTCGCAACATGGTGCCACGGCTGCGAGAAGTCGTACCCGGAGA
TTTGCCGCGTGGTGAAGGACGCCGAGCTGCAGAAGAAGTACAAGTTCGTCAAGGTGTGTG
TGGACGAGCTCAAGTCCATCGCCAAGTCCGAGGGCATCACGGGCCTGCCGCGCATGGCCG
TGTACCAGCCCGGCGCAGGCCAGCTGGCGCTGCTGGACGTGCCCTTCTCCAAGGTCAAGT
TCCTGAAGACCAACCTCAACGTGATCGCGGGCAACCCCGGCATGGCCTTTGGCGTGGACC
CCAACGGGTTCGTGGTGCCCAAGGGCAAGCTGCCCTCTGCGGGCGAGGCGGCCTCTGCGG
CGGAGAAGAAGAGGCGCGAGATCGAGGCGCTCAACAGCGGCACCGGCGGCCTGTTCGAGC
GGCTGCTCAAGGTGGCCGGCGGCGGTGGTGGCGGCGGCAACAAGGCGGCGGACGATAAGG
CGGCGGCAGCGGCGGTGGCGGCGGAGCCGCACAGCACCAGCACCAGCACTGGCAGCAGCA
CCAGCGCCAATGGCGCGCACGCCAGCAGCATGGCGAGTGCGGGGCGGGGGTCCGGCGCGG
CGGCGGCCCAGGCGGCTGCTGGGCTGGTGCGGGCGGCTGGGTCGTGCCGGGCGCCTCCGG
GTGTGGACGCGGCGGCGTACGAGGCCGCGCGGAGTGCGTTCCTGGCGGCGCACTCGGCCG
AGTACGGCTACGGCGGCGTCATTGACGACTTGTACCCGCAGGAGGTGGGCTGCCGCATGC
AGCCCAACGAGCACTACATGGACTACACCGGCAGCTCGGTGTACTGCCAGACGCAGCTGG
ACAACGTGTTTGCGGAGCTCAAGCAGTGCATGTTCGGCAACCCGCACTCGGCCAACCCCT
CCTCCACCTTCACCAGCGAGCGGGTGGAGGAGGTGCGCGACATGGTGCTGCGCTTCTTCA
ACGCCAGCCCCGCCGAGTACCAGGTGGTGTTCACCAAGTCCGCCACGGACGGCCTCAAGC
TGGTGGGCGAGACCTTCCCCTGGTCGCAGGGCAGCATGTTCAGGTACCTGCGCGAGAACC
ACAACTCGGTGCTGGGCGTGAGGGAGTACGCGCTGCAGGGCGGCGGAGCCTTCCAGGCTG
TGAACGAGACGTTTGTGGACCGCTGGGCGCTGCGCGGCGACCCCTCCGGCGACCACGTGC
CGCCCGCGCCGCGCCTGCCCGCGCCGCTCACCTACAGCCTGTTCGCCTTCCCCGCGGAGG
ACAACTTCGCGGGTGTCAAGTACCCTCTGGAGTGGGTGCGGGCGGTGCAGTCGCGCTCCA
CCGACAGCCACCGCTGGCTGGTGATGGTGGACGCGGCGGCGTACGTGCCCACACAGCCGC
TGGACCTCAGCCAGGTGCCCGTGGACTTTGTGGACCTGTCCTTCTACAAGATGTTTGGCT
TCCCCACGGGTGTGGGCGCGCTCATCGTCAGGACCAGTGTGGCGCCGCTCATGCGCAAGG
TGTTCTGGGGCGGCGGCACCGTGGCGCTGGCCACCAGCGAGGACAACTTCCACGTGCTCA
AGTGCAAGCCCAGCGACCGCCTGGAGGACGGCACCGTGGCCTTCCTGGACGTCATCGCCG
TCAAGCACGGCATCGCCATGATGAACGGCCTGGGCGGCATCACCCGGGTGCAGGCTCACG
TGGCCAGCCTGACCGAGTGGCTGTACAGCCGCCTGTCCGGCATGCGCCACTCCAACGGGT
CGCGCATGCTGGCCATATTCGGCAAGCACCACCTGCCCAACCACCGCGCGGTGCAGGGCG
GCATCCTCAACTTCGAGCTGCTGCGGCCCGACGGCTCCATCTTGTCGTACAAGACGTTCG
AGCGCGAGGCCGCCACGGCGGGATTCCACGTGCGCACGGGCGCCGAGTGCAACCCGGGCG
CCTGCTACAACTACCTGGGCGTGAAGGAGGCGGAGGTGGAGAGCCTGGCGGGCAAGAAGG
AGGGCTGCGAGGACGACGTGGAGTTCATCACCGTGCAGCGGCCCGTGACGGCCAGCCAGG
AGGACTGCGTGAGCAGCTCTGACCTGCTGCGCTCCATCGCCAACTCCAACCTCAGCCTGA
ACCACCCCGCCGCCGTGGCGCTCAAGTGGATGGAAGTGCCGCTGGGCAGCGTGCGCGTGT
CGCTGGGCTGGTGGTCCACCTTCGACGACGTGTACGCGCTGGGCGACTGGATCGAGCGCA
CCTACCGCGACCGCACCGAGTAAGGGCGCCTCGGGAGAGGGCGGGCGCGTGTGGGCAGCT
GTTGCCGCTCCAGCGTTCGCAGCTCGCCTGAAACGGCGCAAGGACGAGGAGGGCAGGAGA
GCGGCAGTGCAAAGCCGAGGGAGCGGCGCAAAAGGAAGCGAGCTGCGGGCGCGCTCCGGT
CGCAATCAGGAACTGTGATAGGCGGAGTGCACGAGACGATGTGTGAACGAGACCGATGCG
AACATGGGGGAAAGGGCATATATACTGAACAGGGCTTGCGACAATTGCCGACTGTCGTGT
GGGCGCGTGTGCGGCGCTGGTGAAGCAACAGGAGTATTGCATGGCAGCGCAGAACAGTGT
TTTGGACACACGGACTTGACTTGCAGGCAACGGTGCGGGGGGGGGGGGGGGGGGGGCCG
>comp3168_c0_seq2
GCTTGCTCTACACGATACATGCATGTAGGCGCATAAGTGTCTCATTGAAGAAGACATTGC
ACAGAGCAAGGCGTTACCTACTGCGATGCACTGAGAACGGGACTCACAACAAGACCTTTG
ACTGGAATCTAGTTCTGTGTAGGCAACAATGGTGCTCCCATTCATAGGCGCAGGCATCGC
AACCGGGATAGGCACCCTTGCGGGGCTTTCGCTGGGACCCTACATCTTTTCAGCTCTCAC
AAAGCCCACCAGCTACTACCTGTTGCGCGAGGAGGTGGACAATGACCACAAGGTCCCGGC
GCCGGAGCCGGGCCTGCTGGTGCAGACGCAGTACCGCAACGCGCTGCCGCTGCTGGAGCC
CTGGGTCACCGACCCCGATTATGAGCGGACCTCCATGATCAACCGCCTGACGGCCACGGT
GTGGCCCACGATGACCAAGGCCATCATCGACATGATCGTGCAGGGCGACGTGTACAACAC
AGTGCTGTACCCGCAGCTGCAGGCGCAGGTGTTCAGCAAGTACGCGTTTGTGGAGGACAT
CTTCCTGGGCCCGCACTCGCTCAAGCACGGCAAGATCGACCTCAAGACCAACCCCTTCCT
GGCCGACAAGCTGTTCACTGTGGGCGGCGTGGCTCCCCGCATCGGCGGCATGCGTGTGGT
GCCCACCTCGGATGACGAGGTACTGCTGGAGACGTCCATGATCTGGGGCAGCCAGGCGCA
GTTCGACGTGCACGTGGTGCTGCGGTTCGGGCGGCTGCGGCTGGTGGTGCCGCTGCAGCT
GGCCAACATCAGCTTCAAGGCTGACGTGCGTGTGGTGCTGCGGCCGCTGGTGGAGCAGTT
CCCCTGCCTGGGCGGCGTGAGCATCAGCCTGCTGCGGGTGCCCACCGTGGACTTTGCGCT
CAAGCTGGTCCGGGGCGTGGACATCATGGCGCTGCCCTTCATACCGCAGATCGTGGCAGC
GGCCATGCGGATTGTGCTGGAGCCGGTGACCCTGCCGCTGCTGAACAAGCCGCTGGTGCC
GGGCATTGGGATGGTGCTGCCCAACGCCATGTCCTTCCCCATCATGCCCAAGTTCGGACT
GCCCGACCCGCCCGTGGGGGCGCTCAAGGTGACCATCATCAAGCTGAACAGCATCCGCGG
CGGCGACGACCTGTACGTGCGCAGCGAGGTGCGCAAGGGCCGCACGCAGCAGACCCGCAC
CATCGACAACTGCCGCGACCCCGTGTTCAACGAGGAGTTCAACCTCATCGTGGACAGCTT
CAAGGACGACGTCCTCAAGCTGCAGGTGTGGCGTGACGACATGGGCTGGCAGGACACGCT
GCTGTCGGAGGTGGAGGTGCCCTTCCGCAACATGGTGTGCAACGCCGCCGGCATCCCCGA
GTTCGACGAGGAGGGCAATGAGAAGTACACGATGGCCGACTTCGTGAAGGAGACAAAGAC
GCTCACGCTCAAGCTGCGCCGCTACCGCAAGAACCGCGCCTCGAAATCCGCGACCATGGC
GGGCAACCGCAGCCTCACCATGGCCAGCGGCGCCGCGGCGCCCGGCGGCGCGCCGGCGCC
TCCTCCTCCTCCCGAGAAGACCAGCTCGCGCCTCAAGCGCCTGTTCACGCTGAAGAAGAA
GCCCAAGGAGCTGCCGCCGGCGGCGCTCTCGGGCGCCTCGGACAGCGAGCTGCAGGAGGG
CCCGGCGGCGGTGCCCAGCGGCCGCATACAGACCATGGGTCGTGCGCCGAGCATGGGACG
GTCGGGCTCCGCCATCGGCGGCGACGCGGTGGTTGACGCCAAAGAGGAGTGCGGCACCAT
CACCGTCAAGCTGACGTTCATCCCCTTCAACAAGCCCGAGTACGACGACATCCAGGCTGA
GCGCGAGGTCAAGTCCAAGGTGGCCGACCCCTACCGCTCCATGTTCCCCGCGCCGCCCGG
CCGCACCCTGGCGCTCATGGGCGACGGCGGCGGCGGCGCCGCATCGCCCCTGTCCACCGG
TGTTCTGACGGTGCAGCTGGTCCGCTGCATCGACCTGGCCCCCGAGGGCGCCAAGGACCT
GGCCACCTACGTGCGCATGCTGGTCACCAACGACACCAAGGACGAGGAGCAGACGTCCAC
TGTCATTGTGAACGAGACGTCGCCGCGCTGGGGCGACAAGTTTGACTTCGTGCTCATCCC
CTCCAACTCCGAGCTGCACATCCAGGTGTTCAACAAGCAGGGCATGCTGGGCAACCTGGT
GGGCTCGCTGTTCAACCGCAAGAAGGAGGACAAGGACCCCATCCTGGGCAAGGTGCTCAT
CCGGGTGGAAGACGTGGCACGCAACGGCCGCATCAAGGAGACCTGGTCGCTGCAGGACGC
GGAGCGTGGCTACATCGAGCTGAACCTGATCTGGCAGACATGCCACGTCAGCCGCAACCA
GCTCTAAGCCGCGGAGGGAGCAGGAGGTGCAAAGGTGGAGCGGCGGAGGCGCCTGGGCAG
GGAGGGAGGAGGGAGGGAGAGGGCGCTGCTGGAGGGGGGGGGTAACTCTGAACCAATCCC
GTAAGGAAACAGTCGCGCTGCAAGGAGAAACTGCAGCCGCATATGCGAGCTGGAGGGGGA
GGGCATGTTGTGGATGCAGGGGCGGTGGCGGGCGACGTGACTGACTGCTGCATGGGGTGC
GCGGGTGGCTAGGAGGTACATAAGCGAGGGAGTGGTGGCTGTGCAGGCCGCGGCGCTCTG
CGGCGCTCCGCAGGCTGCACGGGTGGGTGAGGTCATGGCGGCGGTGCGGGGGAGGGTGGT
TACGTGCGTGGTGGAGTGTGTGCATGTTGGAGGGTGGCATCGTTCCCGCTTTCGCTGAGC
GCGGGCTCTCCTGGTAGGCTTGGGGCCCAAATAAAATACCGTTTGTGCGCTTCGTTTGTG
GCTTGTGCACGTGACTATCGGATTGCATATGTGACTCGCTGCTCGAAATCTTCCTGGCCG
ATTGAGTAATGCGCCAGCTGCTGCCGGCGCTGCTACGTACGGCTTGGTACGGATTGTGAC
TTGGTGGGTTTCAAGAGCGGTCGTCTGGTCTGCTAGCTGACTGCCCAACCCCAAGGGCAC
ACGGCTTGATCTGCCCCGACGGGGTGGGGTGCATGCGCCTCGTCACCGTGTGTTTGGGGG
GGATTCTGACAGCGTGGCCACAAGTCCGCGAGGGGCCCGGAGCCCAGGACTGCTGTGGCT
GCAGCTGCATTGCACATGCGCGTGAGGGCGTGAGGGCAGCCGGT
>comp813_c0_seq1
GTCAGAGGTATACTGTGGTGACCATATAGCAGCCGTGCAACAGGCCGGTGGACACTTCTC
CGGTGCACAGTTTTTGCCTGGCACTTGCAGCTTTGCTGGCTGCTTGTATTTAGCTCTGGG
CCCGCATCCCGAACTTTTTTTGACAAGGAATTATATTGAGGTTGATTTGGGCCTGCAAGC
GCTAAGGACACGGCGCAAGCTATGAGGGCCAGCCAACTTTGTGGGGGCCAGCCGCTTCGG
CAGAGGAAGATGGCGCTCGGCTGCTTGGCTCGGGCCATGGGCCCCGTGCTGCCCGGTGTG
AGCTCGGCCCGCGCTGCGCTGCTGCGGGCGCCCCGGCCGCTGCACAGCGGCGTGTTTGCC
AAGGCAGGGGGTGCGGCTGCGCCCGCTGCCGCTGCGGCGGGCAAGAAGGGCGGCAAGAAG
GGCGGTGCCAAGGACGAGGGCGCCGAGGGACCCTCCGGCCCCTATAGCCCCACCGTGCGC
CTGCCCGCCACGGACTTCAGCCTGCGCGCCAACAGCCCGGTGCGCGAGCCGCAGATCCAG
GCCTGGTGGGAGGAGCAGGCCGTGTACAGCAGCCTGGCGGAGGGAGGAGCGGGGGAGCCG
TACACGCTGCACGACGGCCCGCCCTACGCCAACGGCGACCTGCACATTGGGCACGCGCTC
AACAAGATCCTCAAGGACTTCATCAACAGGTACCAGCTGCTCCAGGGCCGCCGCGCCAAG
TTCGTTCCGGGCTGGGACACGCACGGCCTGCCCATCGAGCTCAAGGTGCTGCAGAGCCTG
CCCGACAAGGAGCGCAAGAGCCTGGGTGTGCTGGAGCTGCGCGCCAAGGCCCGCGAGTTC
GCGCTCAAGACCATTGACGCGCAGCGGCAGCAGTTCAAGCGCTACGGCGTGTGGGCGGAC
TGGGCGGCGCCCTACGTGACGCTGGAGCCGGCCTACGAGGCGGCGCAGCTGCAGGTGTTT
GGCAAGATGTACACCAACGGACACATCTACCGCGGTCTGAAGCCTGTGCACTGGAGCCCC
AGCAGCCGCACCGCCCTGGCTGAGGCCGAGCTGGAGTACCCCGAGGGCCACAAGTCCACC
TCCATCTACGTGGCACTGCCCATGACGGCGCCCGGACACAAGGCCGCAGCCAACCCGCAG
CTGGCGGAGGCGCTGCAGGGCTCCGCCTTCGCCATCTGGACCACCACCCCCTGGACCATC
CCCGCCAACCTGGCCGTGGCGCTGAACGACCAGCTGGACTACTGCGTGGTGGAGGTGCAG
GCGGCGGAGGGCGCAGAGGGCGCGGAGGGCGCGGAGGGCGCGGAGGCGGCGGCGGGCTGG
GCTGTGCGGCGTCTGGTGGTGGCCAAGGAGCTGGTGGGGCGGCTGGGCGAGAAGACCGGG
GCGCGCTTCCAGGTGCTGGCCACGGTCAAGGGCTCCGAGCTGGAGGGCTGCACCTACAAG
CACCCGCTGTACGACCGCGTCAGTCCCGTGGTCATTGGCGGCGACTACATCACCACCGAG
ACGGGCACGGGCCTGGTGCACACGGCTCCCGGCCACGGCCAGGAGGACTACCTGGTGGGG
CAGCGCTGCGGCCTGCCGCTGCTGAGCCCCGTGGACGACGCCGGCTGCTTCACGGCGGAG
GCGGGCGAGGCGTTCGCGGGTCTGGCGGTGCAGGGCGAGGGCAACCGGGCGGTGTGCGCG
GCGCTGCGGGAGGCGGGCGTGCTGCTCAAGGAGGAGCTGTACGAGCACAAGTACCCCTAC
GACTGGCGCACCAAGAAGCCCACCATCTTCAGGGCCACTAGCCAGTGGTTTGCCAGTGTG
GAGGGCTTCCGCGGCAGTGCGCTTGAGGCCATCCGCGGCGTGGGCTGGGTGCCGGGCGGC
GGCCTGAACCGCATCACCGGCATGGTGGAGGGGCGCTCCGACTGGTGCATCAGCCGGCAG
CGCAAGTGGGGCGTGCCCATACCCGTGTTCTACGACACCGAGACAGACGAGGCCCTGATG
AGCGATGAGACCATTGCGCACGTGACGGCGCTGGTGCGTCAGCACGGCTCCGACTGCTGG
TGGACGATGGACGTGGAGCAGCTGCTGCCGCCCAGCCTGCAGCACCTGGCGCCGCGGCTG
CGCAAGGGCGAGGACACCATGGATGTGTGGTTCGACAGCGGCAGCAGCTGGGCGGGCGTG
CTGCAGGCCACACCCGGGCTGGCCTACCCAGCAGACCTGTACCTGGAGGGCAGCGACCAG
CACAGAGGCTGGTTCCAGTCCAGCCTGCTGACCAGTGTGGCGGCCAACGGCGTGGCGCCC
TACAAGGCGGTGCTCACGCACGGCTTCGTGCTGGACGAGCGCGGCCAGAAGATGAGCAAG
TCGCTGGGCAACGTGGTGGACCCGCGGGTGGTCATCGAGGGCGGCAAGGACGCCAAGAGC
CAGCCCGCCTACGGAGCCGACGTGCTGCGGCTGTGGGTGGCGTCGGTGGACTACACCAGC
GACGTGGCGATCGGCGGCGCCATCCTGAAGCAGATGGCGGACATGTACCGCAAGGTGCGC
GGCACCCTGCGCTTCCTGCTGGGCAACCTGTCCGACTACGACCCCGCCGCACACGCCGTG
CCCTACGCCCAGCTGCCGGGTCTGGACCGCTACCTGCTCAGCCGCCTGCACGCCGTGCTC
ACAGAGGTGGCGGCGGCCTACGACAACTACCAGTTCTTCAAGGTGTTCCAGTCGCTCCAG
CGCTTCGTGGTGGTGGACCTGTCCAACTTCTACCTGGACACCGCCAAGGACCGCCTCTAC
ATCCGAGGCCCCGACGACCCCGCCCGCCGCGCCTGCCAGACGGTGCTGGACGCGCTGCTG
CGGGGCCTGCTGGCGGCGCTGGCGCCCCTGGTGCCGCACATGGCCGAGGACGCCTGGCTC
AACCTGCCCTACGCCCGACCCGCCGGCTCCGTGTTCCAGGCGGGCTGGGCGCGGCCCGAC
CCCGCCTGGGCGGCCGGGCTCAGCGAGCAGCAGGCGGCGGGCTGGGCGGTGCTGCTGGAG
GTGCGCGACGCCGCCAACGCGGTGCTGGAGAAGGCGCGCAGCGGCAAGGCCATCGGGGCG
GGGCTGGAGGCACGCGTGGTGGTGCACGTGAGCGAGCCGGCGGCGGCGGCGGCGCTGGCG
GGGGGGGGGGGGGGGCCCCGGCGAGTCGGTGGTGCGTGCGATCCGCGTTGGTGGAAATCA
GCGTTTGTGGACGGTGGCCTCTTGTGATGAGAGCGACACC
>comp7371_c0_seq1
TCTGGATCTTGGATCCAGCAGCAGTCCCGTCGCTGCGCTGATGGCTCCGCTGTTCCAAGG
CCTGTTGCTCAGCCGGAACCTGGATCCAACGCTGGGCTGCTGGCCATTAGTCATCACCAA
CTGCCGCCTACCGTATGGGCACGATGCAACGGCGGCTGCGACAACTGGCGTCAGCGGTTA
CGTGCCGGTGGTGGCGTCTCCAGGCTCCGACAACCAGCAGGCTGCCAGTGCCGCCACCAC
TGGCGTCGCTGCTGGTGCCAATGACCGCACTACTGCTGACGCCAACAGCAGCGCCGCTGG
CGGCAACAGCTCTCACATGTGGCTGCAAGACTCATACGCAAGCGCCGTGTGGCCGGCTTG
CGACCCGGCCCGGACAGCCACACCTGAAGCCGACACAACCATGGGTGCAGCCTCGCCAAC
CGCCTATGAGCTCTTTGCCGCCCGCCGTGTGCCCGAGGCGTTTGCTATCCTCGCTGCTGG
CGCCCCGCATCCCGAAGACGTGGCTGTAGCAGTGGGTGTGCTGCGCGCCCATGGTGTCAA
CATCAGCATTGGTGCTGCTGCTACCGCTACTGCCGCTACTGCAGCCCAGCAGGCCAAGCC
TGAGCTACTGCTTCGGAGCCTGGCCATGTGCCGAATCCCGGCCTTCACATCAGTTGGCTT
GCCAGCAGCGGAGACGGGTGCTGCTACAGCCAATTCTACTGTCGATACGAACGATGCTGA
CTACAGCCTGCTCCTGAAGCGGCTGCTACAGCCGCTGCTCAACGACAGCCAGCAGTTCCT
GACCCTGCCTCCAGCCGCCTTCCGGATCATCACTCTGCAACGATATGATGCCAACACAGC
ACTGACGTCCGGCACCAGTGCTGCTGGGGGTGGCAGTGGAAGCAGCGAAATAAGTAGCAG
CGACAACAGCCTTGGAAGCAGCAGTGGCAGTCACAACAACGCCAGCAATGCGCAGCTGCA
GCTCATGCGTGGCAGAGACGTTGGTGGTGCACCAAGCTATGCTGCCGCATATTGGGCCTT
GCCAACAGGCACCAAGCTTCACATCCAGGTTCAGCTGATCAACGGCCTAGGCATCCCTGT
GGGGTCAGATGATGCCTGGGAGATCGTTGCGGGGCTGTCCCTGGTCACGGCAGCTGGCAC
CAGCAGCCCAGGTCAGCGCCGCCTTCAGGCCACCGGTGCACCACCACCCTCGTCATCGTC
TTTCACCTCAAGCACCGCAGATGGCCTGCCCCTGGCGATCCTTGAGTCACGGGCACTGGA
GTTGACGGTACAGAATGGCACGGCTGAATGGGAGCAGGTGGTGGCGAGTGGCTGGCCTGG
TGTGTATGAGCTCGTGGTGTCCGCTGTGTCTGTCAGCAGTGGCTACATTTCTGTGGAGGT
CTCACCTCTGCGGGAGCCAGTGCTGCTGCTGCCCTGTGCAGCCGGCGAGCAGCTGGACGC
CTCACGTGTCACACCGGGTTCCCCAGCCTGGACCTCCTGCTCGGTCTGCCAGCCGGACCA
GTATGACTTCTGGGCTGACACCCGGCCACTCACACCCTCACCTGCACCGTCCTATGGACC
AGCCACAGCCACAGATGCTTCTGGCAGCAGCAATGGCACAACTGCCGCAGTCTATGATGG
TGATGGTGCCACGCTGGCAGCCGCGGGCCTGGGTGCCATTGCACCTGGCGCGGGCGCATC
ACCAGCAGCGCTCTACGCTTGGGTGCGTGAGAGTGCGATGCCAATGGCACAGTGCCACAA
CTGCCCGGACCGAGCCATCTGCCCTGGCGGCGCGGTAGTGGTGCCGCAGCCAGGGTACTG
GCACAGTGCACCTAACTCCACGCAAATGCACCGCTGCCCCAAGCCCAACGCCTGCCTGGC
AACCCGCGGGGCGTCCGTGGAATCCACTGGCGCAGCTGCCGCGGCCTTCCTGGCCTCCCT
GTCCACCGCCAACGCCTCGGGGGTCTTCGCGGCGGCTACTGCTGCCGGCTTCGGCGGGTC
GGGCTACTTCGGGTTGGGTACCGTCAGCAGTGGCGAGCTGCGGAGCCAGGTGCTGCTGCT
GTGCCAGCAGCAGTGGTACGCTTCCAGGCCTCCGGGCGCCGCCGCGCTGTCGAGGCTGGT
GAATGCTCCACCGCCCACGTTGCCGCCAACCTCGGCTGCTCAGCCGCAACAGCAGCTGCA
GGAGCCACCACCGCCGCTGCCGTGTTACCTGTGGGGCGTGCCTGCCGACCACCCCGGAAG
CTACATGCAGCTGCAGTGCGCGCCCGGCTACACGGGGCAGCTGTGTGCGTCATGCCAGCG
CGGCTATTTCCTCACCTCAGATCTGGACTGCGCCAAGTGCCTGGCCGTGCCCGCCACCGC
GGCGCTCGTGACGCTGGGCGTGCTGGGCAACGCCGCGCTGGTCCTGTACTCGGCGTGGAC
CAACCTCAAAGACGGCATCGGGCTGCACGCAGACGTGTCGGCCGCAGACGTGCTCAAGGT
TGCCATTGTGCACATGCAGTACTTCGTTATCATTTGCCGTCTCAACATTGACTGGCCCAA
CGTCATTGCGCGATTCCAGGGCGCACTGGGAGCCCTGACAGGCGCCCAGGGGAAGTTCAT
CTCGGCACCGTCATGCCTTGCGCCTGATGCTGGCCCGGGCGAACAGGCGCAAATGCAGCT
GTCTGCCGGGCTCATCACGCCCATCGTGGTCATCGGTATTGTGGTGGCGCTGTGGTCCAT
ACGGTACCGGCTGGGCAAGCGCGCATTGCGCGGCCACCAAGCCACAATCCTGGGCGCCGG
ACCACCATCTGGCCGGCGACGCAATGCCACCCGGCGTCGGCGCCATCGCGGCAGCGGTGG
TGGAAGCGACGACAGCGATGGTGGCAAGGGCAGCGGCACGCCGGCAGGCGCCAAGCCGCC
GCGCGGCTGGATGGCAAAAGGCGCGAGCAAAGGCGAGGCAGCGACAGGGTCGGCCAGCTA
CCGTCCTGGCTGCGCGCGCCGCCTGGCCTTTGGCGAAAACGAAACACCCCGGTCTGGGAG
TATGGCAGCGTACCCGGCCATTGGCGGCGCCACGGACGGATTGATCGGTTCGCCTCCCGC
ACAAGCGGCGCGCGGGCCTTCATTCACCTTCGTTGGCAGCAGTGCGACAGGGCCCCAGCC
CGGAATTTATAACGACAGTGTGTACGACCGGGCAGGAGACGAACCGACCAAGGGCGGTCC
GGCTTCGGCCGTGCCCTCAGGCACCACC
>comp1703_c0_seq2
GCAGCAGCAGCAGCAGCAGCAGCACGGCCAAGGGCAGGGCCACGGGCAGCAGGGCCAGTT
TCTAGGCGGCGGCCAACAGCAGCAGCACCACCAGCAGCACCACCAGCAGCAGCAGGGCTT
GTTGGGGCCGCTGCTGCAGAGCGCCAACGGCAGCGGCGGTAGTGGACTGCATGGCGGCGG
TCTGCAGGGGTTGCAGGGGTCGCAGGGTGCCGCCTTCGCGCACTCGGGCTTCGCCACCGC
GGCCTCAGCTCCGCCGGGCATCGCGGGTCTGCCGCAGGGCGGTCTGGGGCTGGGGTACGG
GCTAGGGGGTGGTGATCGCGGTGTAGGTGGCGGGGGCGGCAGCGGGGCCTTGCCGGGTGC
CATTTCGGAGACATGGGGCTCTGCGGCGCCGGGGCCGGGCGGCGGCAGCTCGTCACTGTC
ACCCATGTCGTCAGACCCGACAGCAGGCGCCGTGCCGCGCCAGCCGCCGCCGGGCTTCAA
CGGCTTCGGTGCGGGGGGTGGTTTGGGCGGTTGGCCGCAGCAGCAACAACACCAGCAGCG
GCCACCGGGCGGACTGCCGGGCTTTACGGGCTGGTAAGAGAGCGAATGTGTTAACAGTTT
ACAGGGATTGTGATGAGACGGCAAGGGTGCAAGACAATGGTGCAATATGACAGTGGCGGG
CGACGGGCAAATTGTAGTGGTTGCGTGCGGGCGGGCACAGGCGGTGGAGGGCACAGGCCT
TGCGTCTCGGCTCAGTAGGACGAGGTTAAGAAGTAACATCCTAACAGTGTACGCGACTAC
TAGCCGAGCCCACACATGTGTGCGGTGCACTGGAGGGAAGAACTTCACACGCCGGAGCGA
CTTGCGCTGGAGGCACGTGTTTAAAAGGTTCTGGAGCTTTGGAAGCTTTACATGCGCAGC
AGTGACGCGGCACCGCATGTGGGCTAATGGGGTGGGGTACAAATAAGAGGATGAAACGCG
GCGAGCAACCGGAGTAGAGGCTGGCGGGGACGGAGTGCCGGGTGCTAGTCGGTCGTGGTG
GGTGATGAGTGCAAAGCATCCACATGGCTGACATCGGAGGGCGGGGGCGCAGGCGATGTG
TGTTTGGCACGCGTGCACACGCTGCCGTGCGCTGGGGCAGGATTGATGATGCAGCAGGAG
ACGCAACTTGACAAGGAGAAGAGAAATTCCATAGATGTATAGCGAGCTTGTTTACAACTT
GAGGTTTCGGGCCATCTTGCCATGCCTGGTATGACGGCAGGGGTTGTGTTTCGTTCGGGT
GAGGCTGCGAGACACAAGGAGAGTAGCATGCGAGGGAGGACATACGCCGTGCAAGGGAAA
CAGGAGTGGGCGATACCGATCTGCAAAGGCAAGCTGGCCTTCGTGCAGCGTTCCGGTTAT
CGCACGTGCTAGGCGTAGACCAGAGACACATTGCTCTGTGGGAACGCGGCGATGGCGAGA
GAGCCTCGAATGTCGGTCGGACGGCCATAGTGCACTGACAAGGACGCTCAAGGGGCATGG
AGGCCCAATCTGCCGCGGGAGACGACGTGCACGGCGGCTTCTAGCCCACAACTAAGACGG
GAGCGGGCGCGAGCATGGCTGCTTGCTGGCTGCTCGAGACCCCACCCATCCCCATTTGAC
AAATGGCGGACGGACTGAGTCGGTGGCGAGTCGTGGCTGAGTCGCTGAGGCTGGGTCGGT
GGCTGAGTCGGTGGGTGAGTGTGCGATGGGACAGTGTTAAGGCAGGTTGGTGAATTCCCG
CAGGGTGCAGCTGATTCCCAGGCCCCAGCAGGCGGCACAGGGGATGGCTAAGAATTGCAA
CGGCAGGGCAGGAGTGCGCGGCTGGTTGAACGCCGGAGTTACTCGGTCGGTGTCGGTGGC
TGAGTTGGGGATGGAGTTGTAACCCGGGGAGGCTGTAAAGGCTGCACGACCCGCAGCGGA
AATTGGTGAACGGATGTCGCTTTGCTCGGGGGTCAACTTGTCATCAATTGGCCACCATAC
CCGCCCAGCAGTATACGGTAGTGAGTGTACCGTATCTGTGTAAGCCTGACTCACCTGCTC
TTTTAACAGGACCTCATGGTCCAGGATCCAGGGAACTGAGGTCTGAGCCGCCCTTTGTTA
CAGTGCCCCCACGGTATTGGGGCATTCGTGGCTCTCCCACCCGACGCTCTCGCCAACGCC
GCGTCCCCACACCGCCACACGCCGAAGCAATGTGTTTCACATCCGCCAAAATACCCGATT
CAAGCATCCGGCCACAGACTCTCCTCTTCTCTAGACCGCTTTAAGCTGACATCCAGTACT
ACGTCACATCTCCTGGGCAATAGACCCCAAAACTAATATTCAAAGAGCGTTGGCGTGCGG
GGGGGGGGGGGGGGGGGGGCCCCCCCCCCCCGGCGAGCCCATGGACATCAACACGGCCGT
GCAGATGGTCCTGAAGAAGGCCCTGGCCCACGATGGCCTGTGCCGTGGCCTGCACGAGGC
CTGCCGCGCCATTGAGAAGGGCCAGGCCCAGCTGTGCATCCTGGCCGAGGACTGCAACCA
GCCCGACTACAAGAAGCTGATTGAGGCCCTGTGCGCCGAGCACAACGTCAACCTGATCTC
CGTGCCGGAGAACAAGCAGCTGGGCCAGTGGTGCGGCCTGTGCAAGATCGACCCCCAGGG
CGAGGCCCGCAAGGTGGTCGGCTGCTCTTGCGCCGTCATCACCGACTACGGTGAGGAGAC
CGCCGGCCTGTCCATGCTGCAGGAGTACCTGAAGAGCCGTTAAGCGGCCCTTCGGCTGCT
CCGGATGGTTTCGAGGAGGGCGGGAGATTGGTGACTGAAGACACTAATCTCCCGCCCTCC
TCGAAACCATCCGGAGCAGCCGAAGGGCCGCTTAACGGCTCTTCAGGTACTCCTGCAGCA
TGGACAGGCCGGCGGTCTCCTCACCGTAGTCGGTGATGACGGCGCAAGAGCAGCCGACCA
CCTTGCGGGCCTCGCCCTGGGGGTCGATCTTGCACAGGCCGCACCACTGGCCCAGCTGCT
TGTTCTCCGGCACGGAGATCAGGTTGACGTTGTGCTCGGCGCACAGGGCCTCAATCAGCT
TCTTGTAGTCGGGCTGGTTGCAGTCCTCGGCCAGGATGCACAGCTGGGCCTGGCCCTTCT
CAATGGCGCGGCAGGCCTCGTGCAGGCCACGGCACAGGCCATCGTGGGCCAGGGCCTTCT
TCAGGACCATCTGC
>comp4796_c0_seq1
ACGCCGGCAACACGCCGCTGCACCACTCCGCCATCCACGAGGATGTGGCGGCGGCGCTGC
AGGCGGCCGGCGCCAACGTGGCGGCGAGGAACCTGGCGGGCCAGACCGCCGAGGACACCC
GGCGGGCGCTGGAGACGCGCAAGGCAGCCGGCATGCCGGCACGGCCGCCGCAGTCGGATG
CGGAGCGCACACTGCTGGCCGAGTGCTCCAAGCCGCCCCAGCACCGGCGGGCGGTGGCGG
CCGCCGTGAAGCGGCTGCTGGTCAACGACATGGCCGTCAACGCCAACGCGCAGGATGAGG
AGGGCCACTGCGCGGTGCACCTGGCGGCGGGCAACGGGCACACGGAGGCGCTGGCGGCGC
TGTTGATGGTGGGCGCCCTCAAGGACGTCCGCAGCAGGGCCGGACACACGCCCATGCACC
GCGCCGCGCTGCACGGCCGGCCGGATGCGCTCACGGTGCTGCTGGAGAAGGGCGCCGCAC
CCGACCTGCCGGATGAGCGCGGCGACACGCCGTTCCTAGTGGCTGCGGGCGCAGGCCAGC
TGGACTGCATCCGCCTGCTGCTCAAGCAGGGCGGCGGCGTGGCCAAGGACGCACTCAACA
AGGCCGGCAATAACGCGCTGCACTGTGCGGCGCTGTCGGGCAACGCCGACGCCGTCCGCA
TTGTGCTGTCTGCGGCGGTGCCCAACGTGCCCAACAAGGCGTCGTACACGCCGCTGCACG
TGGCGGCCATGTCCAGCACGGAGGAGGTGGTGCGGGCGCTGCTGGACGCCGACGCCGGCA
TGGAGGTGGCGGACGCGGAGGGCCATACGCCCCTGCACCGCGCCGCGCACGAGGGCAATG
TGGACACCATACGGGCGCTGCTGGCGGGCGGAGCGAACAAGGAGGCACTCAACAAGGACA
CGGAGACGCCGCTGTTCCTGGCCGTTTACCAAGGACACTTGAAAGCCATCACCGTGATGG
TGGAGGCGGGCTGCAGCCTGACGGCCACGGAGCAGCAGTTCGGCACCACGGTCCTGCACC
GCGCGGCCATTGAGGGCGACGCGGAGACCGTCAAAACACTCATCGGGCTTGGTGCCGACC
TCACAGCACAGGACGCGAGCGGTGACACTCCTATGCATGCCGCGGCCTCGGGAGGCGAGA
TGGGAGCTCTGAAGGCGTTGCTAGCGGCAGCCCCAGCAGCGGCCAAGGAAGCCAAGAACA
AGTTGGGGCAAACGCCGCTGCACCGCGCGGCACAGGACTCGGGTGCCGGGGCGGCGGTGC
GGGCCCTCCTGAACGCCGGTGCCAACAAGGACGCAACCACCGGGGAGGGCAACACGGCTT
TGCACCTGGCGGCGAGAGCGAAAAAGCTGGAGGCCATCCGCGTCCTGCTGGCAGCGGGCG
TGGCCAAGGACGTGTACAACAAGGTCGGCCAGACGGCCATGCACCGCGCTGTGGAGGGCC
AGGCCGAGGGCACTGTGCAGGTCATTGAGCTTCTGGCCAAGGCAGGCTTCAACCTAGAAG
CGGTGGTGAAGGACGGAATGACGCCACTTGCTCACGCCGTAAGACTTGCCCAAACGGAGG
GGGTCCGCATGCTCCTCGCACTCGGTGGCAACCGCGCGGCAGCAGTAGGCGACTACAGGA
ACACGCCCCTGCATTATGCCGCCGCTGCGGGTCACACCGCCATCGTGCGGATGCTACTGG
ACAAGGCCCCCGTCGCCGTCAGGGAGGCCAGGAACTCGAACGGTCACACTCCGTTTCTTT
TGGCGGCGGAGCAAGGCAAAGACGAGGTGCTTCAAGTTCTGTTGGCTGCCGGCGCCGACA
AAACAGCGCTGACGAAGAATCCGGACTCCTGGCAAGCGCTGGAGCTGGCTGCCAAGCACG
GCCACACGAGCACGTGCAAGGTGCTTGTGGAGGCCGGTTTTGATGTGAACCAGCCAAACC
CCAAGACCGGCTGCACGCCCCTCCACCGCGCGGCGGAGTTCAACAAGGCCGACGTGATTG
ACATGCTGTTCGCACTGCAGAGCTTCAACGCGAAACGCAACTTCCGAGGATGGGCGGCCC
TTCACGTGGCGGCGGAGAAGGGCTCGCTTGACGCCACAAAAGCCATTCTCAAGCAGATGG
GCGTAATGCACAGAGACGACCCCACAGACAAGGAGAAGCGCTCAGCCTTCCACGTGGCGG
CCATTGCGGGCCACGTGGCCGTAATGGAGGAGCTGCTCAAGAACCAGGGCCACTACCACC
GCATTGAGCCGGACGACATCGACGGGTACGGCTACTCGCCCTGCATGTACGGCGCCCTGA
ACGGCCACGTGGAGGTGCTCAAGTTCCTGTTCGACACCACGGGCCGCATGCGCTCCGACG
CACTGCTGCGCCCCGACAGGACCACGGAGCAGACCACGATGCACCTGGCTGTGGGCAAGA
CGCCCGGCCACACGGCCGTGCTCACCTACCTGCTGACCCACAGGTGGCTGCAGGCCAACC
CCAACGTCAAAGATAAGAGTGGCTGCACGCCGATGCACTACGTGGGCAAGCGCGGGCTGC
CCGAGATGGTGGACGTGCTGGTCAACGCGCGCGGCGACATCAACGCACAGAATGCGCACG
GCCAAACCCCTCTGGCCATGGCCATTGAGGCGGGCAATCTGGCGGTCCAGAAGCGGATGA
TGGAGCTGGGCGCCCGGCGCTGATGACCGCACACATAGCTGGAGGGTATGCAGATGCAGC
GAATGAGCGCATGAAAACAGGGTGCACAGGCGCCGGAATGCGCCGACAAGTGCGTTTGGC
TTGATCTGTTGACTGGGTTAGCGGGTGTGATGCCATCGAATTCAGTGAGGTGCGCGCCCG
CGAGTGTGTGAGTAAAGCCTCTGAGCGAGTGATTTTTAAGTACTGGATCTGCGGCAGCGG
TGGGCAGGAGGGGGGCAGATGCATCCTCACGGTAGTTACGTCCAGGCCGCTAGCTAGCTT
GGCCCGGGGGGTCGCCCGCCCCATTGACGCGTGTGGCGCAATGCGGTGCGGCATGCAGGC
ACGCAGGGGCCGAGCTGCAGTAGCTGGGATGCGCGTGTGTGTCGTGTGCGTGCGGGCGCA
AGCGCGCGGTGCAGTGAGGTTTAAGCCGTTGTCCTGGTGGTGTCGAGGGCCCCGTCATCG
TCTGCAATTACCGGTACGTTGAGCAGTGGTGCAAGCGCGGGGGAGCCAGCAGATGGCACC
>comp605_c0_seq1
GTCGATTTGAAGCCACTGCACCAAAAGTCGCTCGCATCTGTGCATCTCTGTGCTGTATAA
AACAATACACATTTCTCTAACTGATTGCATAATAGGAACAAAGCGGGAGACGTCGAGCTC
GCGTCTGAACAAACCTCTTTGTCCGCGACGTCAGCAGCCATGGGGACGCCTCTTGAGCTT
ATCAAATATAATACTGACTCGGGCACGTTTGAAATTGGCAAGGCTGCCCTGGACACGCTG
CGCAAGGTCAAGGGACCAGTGGCGGTGGTGGCCGTCTGCGGCCGAGCACGCCAGGGCAAG
AGCTTCATTCTGAACCAGCTCCTGCTCAAGAGCAGCGGGGGCGGCTTCCAGGTGGGCGCG
ACGCACCGGCCCTGCACCAAGGGGCTCTGGATGTGGTCGTCACCGCAGCAGGTGACTGCT
GCGGACGGCTCCAAGCACCACCTGGTGCTGCTGGACACGGAGGGCATTGACGCCTACGAC
CAGACCGCCCAGTACAGCACCCAAATCTTCAGCCTGGCGGTGCTGTTGTCCAGCATGTTT
GTGTACAACCAGATGGGCGGCATTGACGAGTCCGCGCTGGACCGGCTCAGCCTGGTCACG
GAGATGACCAAGCACGTGCGCGTGCGGGCGGCGGCCGGCAGCGCAGGCGGCGAGGAGGGC
CTTGGCGAGCACTCCCCCGTGTTCCTGTGGCTACTGCGCGACTTCTACCTGCAGCTGGAG
GAGGAGGGCGGGCGCAAGATCACGCCGCGGGACTATCTGGAGACTGCGCTGCGGCCGGTG
CCGGGCGCGGGTCCGGCGGTGAGCGCCAAGAACGGCATCCGCGCCTCCATCGCCGGCCTG
TTCCCCAACCGGGACTGCTTCACGCTGGTCCGGCCCATGCACGACGAGGCGGCGCTGTCC
GCCATGGACTCCCTGCCGCGGGACAAGCTGAGGCCCGAGTTCCAGGCGGGTGTGAAGCAG
CTGACGGAGATGATCCTGAGCCGCGCGCAGCCCAAGCGCTTCGGCTCCATGGGCGCCATG
ACGGGCCCGGTGCTGGCGGGGCTGGTGGGCGCCTACGTGGGGGCCATGAACAACGGCGCC
GTGCCCACCATCGCCACAGCCTGGCAGGGTGTGGCGGAGTCGGAGTGTCGGCGCGGCTGC
GACGCGGCGGAGGCGGCCTACGCGGCGGCCTGGGCGGCGGGCGGCGCGGTGGCGGCGGAG
GAGGCGGAGCTGGAGGCGCGACACCAGTCCTGCCTGGCCGCCGCGCGGGCCGCGTTTGAG
GACATCGCGGTGGGCGACGAGGCCATCAAGCGCGCGCACGAGCAGCGCTGGCAGGCCTCT
GTGGCTGCGCGCTACAAGGACGTGCGCGGGCGGCTGCTGGCGGAGGCGGCGGCGGCCGTG
AACGAACTTCTGTACCGGGGCGCCAGCGAGGTGGCGGCGGCCGCCCGCGGTGGAGCCGAC
CTGCCCGCGCTGCAGCAGCGGCTGGCGGCGTTTGTGGCGGGGTACGACAAGGCGGCGGCG
GGGCCCACCAAATGGGTCAAGTTGGCGGCGTGGCTGGGCGAGACGTGGCCGGCGGCGGCG
GGGCAGGTGCTGGACCGGCAGGCGGCTGCGGCGCGCTCGGCGGCTGAGGCGGCGGCGCGC
GAGGCCACCGAGCTCAAGAGCCAGCTGGCAGCGGAGCGGCAGCGGGCGGAGCAGGCTGAG
CGGCTGGCTGCGGACGCCGGCGCCTCCTCCGCCTCGCTGCAGACCCAGTTGGCGGCGCTG
CAGCAGGAGGCGGCGAGGCTGCGGGCGGCGGCCGACCAGAAGGCAGCCAAGGTGGCTGCG
CTGGAGGCTCAGATGAGTGAGGTGCTGCTGGTCAGCGAGCGCAAGCAGGCCAGTGCGGGC
GAGCTGGCGGAGGCTCGGGTGCGGGCGGCGGCGTCTGAGGCGGCGGCAAAGGTGGCGGAG
GTGACGGCGGCGTTGACTGCTGAGCGCGCCCGCGCCGCCTCCCTGACCGCCGACCTGGAG
GGCCTCACCGTGCGGTGCGGCGCCGCCGAGAGCCGGCTGGCGGCGCGGGAGGCGGAGGCG
GACGAGTGGCGGGGCAAGTACGGGCGCGAGGCGGCGGCACGTGTGGAGCTACAGGGGCAG
CGCGACCAGGCTCGTGATGCTCTGGCGCTGCTGACCATGGAGCGGGACAGTGCGGCGCGG
GAGCGGGACGCGGCGCGGGCGGAGCTGGCGGCGGCGCGGGCGGACCTGGCGGCAGAGGCG
GGGGCCAAGGGTGCCATGCAGTCCCGGCTGGATGAGTTGGTGGCGGAGGCGCAGGCGGCG
CGGGCGCAGGCGTTTGGGGTCAGCACCGGCGGCGGCGGCGGAGGCGGCAACGACGAGAAC
GCCCACCCCGACGCCAACGGCGGCGCCGCGCCTGCCGCCGCTGCCGGAGCGGCGGCGGCG
GGCCGCGGGCCCTTGGCGGACGCCGGCAATGTGGGCGCAATGACGGTGCAGGAGATCAAG
GACGCGCTCACACAGGCGGGTTTCATGGACGAGGTATGGGCGCTGACCAACCGCAAGCCC
GCGCCCAAGAAGGCGGACTGGGTGGACCTCATGCGGCGGCGGGCGGCGGCGCAGCAGTAG
CAGCAGCGGCTGCAGCAGCAGCAGTGATGATGGTGATGGCACTTGGTTTGCAGAGCTGGT
TTGGTGTTGGCGGTGCCTGTGGCTGGGCGAGGGTTGCCTCGAAGCAGCTGGGCGCCAGGC
AGGGAAGGCACGGCTAATGACGAGTGGTGACGGCTAGGGCCCAAATGCCGTTTCGACACG
CGGCGGCGGCAGCGGCGGCGGCGGGCAGTAGCAGCTGCGTTGAATTCCTACTTAAGCAAG
AGCAGAGGGTGGTGAGAAGCATTGTCCCGAGTGTGACGGCTAGAATCCTGGCCCACGTAT
CCAACAAGGTGGGCAAGGGGCAGCAGCGGCTGCGGTGGAAGGCGGGCGGCGGCGGCGTCG
GGAGGACGGAGGCAGGAATATGACGGCTCATGTATCAAGCGTGGGCTGTGCTGCAGAGGC
TGTGGGTTCCACCGTGCCAGCAGGTGTTGGCCTCTTTGAATGCTGGTGATTGCGCGAGGC
AGCCCGCGGCCGACGGCCCACGACTCGGGGCCCCCAGAGCGTGTCATGTAACCTTTACAT
CCCTGACCCCCGTCGTCGTCTTGGAAC
>comp4102_c0_seq1
GCTGTAATATCGTCACATGAATCCCGAAGTCTATAAAATTGCATGAACCAAACATGATTG
AGCTACGAGACTTTCAATAGCCCCTGCCTTCGCAGCTAGCGCGACTAAATGCCCACTCCG
CGCGCAGGGGCCTCAGGGTCCTCAGATGACCCTTTTCAACTACGTGGAAATGCACCGGTC
TCGGTTGTGCGCGCGGCCAAAGCGTCGCTGAAGGAGCCAACGCGCCCGGTGACCCCAGCG
GACTACGGTCGTCAGCTGTTCTCCTCCGGCGACCCCAGCAACCGGCCTTCCACCTCTTAC
TCTGTGTCTGGAAGCAAAGCGTTCTACCAGGATGGCGCGGGCCCCAAGCTGGCGCTGCCG
AAGCTGGAAACGGGGAGGCTGGACACGTCCGGCGGCGGTGCGCTGCGGAAGGCGCCATCC
GGCGCAGAGCGGGAGCCCTCACGGCTCGGGCCCAGCCCGCTGCCGGGGCTGGAGGCCACG
CTGGCGCCGGGGGGCGGCCGCGCCGGGCGGCAGACGGCGGCGGAGACGGTGGCCAGCCTC
AAGGCCAACATGGGCATGAGCGGCGGCGGTGTGGAGGGAGACTTCAGCTTCCCGCGACCC
AGCGCCGGCTCCGCCTCCCACCCGCACCCGCACGCGCCGCCCGACCCCACCGCCGCCGCG
GGCGGCCGCGCCGCCTCGCTCACACTGCCCCCCGCCAGCGGCTTCGCCTCTCCCTCCGGC
CCCGGCCCCGGCGCCTCCTCCTCCTCCTCCTCTACCCACCACCACACCACCACGTCCACC
TCCACCCTGGCGCCCGAGTACAGCTACAGCGGCTACGGCGGCTACGGCGGCCTGGATGCC
CCCGGCGGCGGCGGCGGCGAGGGCCCGCTGCTAGACCCGCGGCGCAATGACGACCTGCCG
CCGCGGCCGGGCACCAGCCGCGGGCGGCCGGGCAGTGCGGCGCTGAGCGACATGGACCCC
ATCACGGAGCGGTACGCGGGACCGCCGCCCGGCGTGCAGGACCTGGGCAACGGGGCGCAG
GTCCTGGACATGGCGGCATTCGCGCAGTACTCGGACGACGACGAAAACGATTACGCCGGC
CACCACCACCACCCCAAACAGCACTCGCACCACCACCACCAGCAACACCAGCAACAGCAC
GGCGCGGCGGCGGCGGCGGCGGCACCGGCAGCCGCGGCACCAGCAGCGCACCACCGCTCC
GCAGCCGCCTCAGCCTCCGCCGCCCCTGCGGCCATGGCCTCCCCCAGCCGCGGCGGCTCG
GGCTCGGGCTCCGGCGCCCCAACCACCGCACCCATCTCCGCCGCACCCACCTCCACCACC
ACCACAACGGAGGGATCCAGCGAGGAGTTCGCGGCCTGGCGCGCCTCCATCGAGGCCGTC
CTCTCCGAGCTCTCCGCCGCCATCAGCAGCAAGGCCGCCACCTCGGTGCTGTGTGCTGCC
GCCGGGCGGCTGGTGGGGCTGGTGGAGGAGGTGCGGCGGCGCGAGCACTCGAGCGCCTGG
CTCAACAGCGCCTGCAGCGCCGGCAGCGGCTTCCGGGACGCGGGCGGGGTGGCGCTGACG
CTGCGCGAGGCGGTGAGCGAGCACGTGTTCCGACTCATGGACAGCGGCAGTGCGGAGCTG
CTCATGAAGGCCTGCGCGGTGGTGCTGCGTGTGGTGAAGAGCCGGCAGCCGCTGCTGCAG
ACCGCCAAGCTGCTATACCGGCTGAGCAAGGACGGCGGCAACGACGGCCTGTTCCGGCGC
GAGGGGCTGCTGGAGCCGCTGGTGCACACCGGGCACATCATGGTGGCCAGCGCGCGCGGC
AGCAGCAACCCAGCAAACATGCACGAGCCCCTGGTGTACATGAACGGCTGCCTGAAGAAC
ATCTCCAGCGAGCCCTCCAACCAGAAGGCGCTGGTCAAGCTGGGCGGCCTGCACGTGCTG
GCGGCGCTGCTGCAGCAGCTGGCGGAGCAGGCCAAGTCGGGTGATGAGGCCCTGGCGGAG
TCGTGCGGCCAGGTGGCGGTGCAGGCCAGCGGCGTGCTGAGGAACCTGGCGGTGCCGGCG
CAGAACGCGCCGGCCTTCCTGGCTGCGGGCGTGCTTCCCGCGCTGCGCGCCGCCGTGAGC
TGCCTGAGCGGGCAGGTTGAGGTGGTGCTCAACGCCGGCCGCATCCTGTCCAAACTCACG
CTGCACGACGGCTGCCAGGACGCCATCGCGGCAGACCCCGGCTATGCGCCGCTGCTGATC
CAGCTGCTGGGCCAGTATGCGGACAACCGGGCCATCCTGCTGCGGGTGGCGTTCGTGCTG
GGCAACCTCACAACCAACTCGAACGAGTACCGTGAGCAGGTGTGCAACGTGCCGTTCGCG
CTGGTGACGGTGGTGGGCATCCTGCAGCGCTACGCCTACGGCGGAGGGCCGCAGCCCGAG
GGCGGTGCAGCCGCAGGCGGCAGCGCGGCGGCGGACAGGCTGTCCAAGGCCGCCAGCCAC
GAGGACTGCCTGGTCAAGGTGCTGCGCCTGGCCGCCAACCTGGCCATCTGGCCCGACGCC
GGCCGCACGCTGGCGGAGGAGGAGCATGTGGCGGGGGCGCTGCTGGCGCTGCTGGAGCGA
TACAGCTTCGAGGCGGCCGAGGAGCTGGTGCTCAACACCGTGTGCGCCCTCACCAACCTG
TCCTTCTACCAGAGCGAGCAGCAGCCGGGCGGCTTCACAAACAGGGTGCTGCTGCTGCCT
CCCCCCCGGCTGCTGCCGCGCATCACGCCGCTGCTGCTGTGCGACAACGAGGAGGCGGTG
GTGGAGGCGGCGCGGGTGTACGGCAACTTCTCGCGCAGCGCGGACGTGCGCGACTACATG
CAGGCCACGCGGGTGGTTGAGGCGCTGGTGCTGCTGCTGGACCACAGCAACGCCGAAGTG
CTGTACAGCGTGTGCGGCACGCTGATCAACTTCACCATGGACGGCAGCCGCCGGGACGTG
CTGGGCGGCCTGGGCGGCGTGTCGCGGTTGGTGGAGGTGCTGGGGCGCACCATGGCGCAG
GGGGAGCTGGGTGAGCGCGAGGAGGCCATCGTGGAGGTGGTGTGCAAGGCGCTCTTCAAC
GTGGCGTCAGCGGACGAAGGGCCGGCGGCGGGTGCGGGAGCGGG
>comp3490_c0_seq1
AGCACTGCATTGATGAAATTGGCCTCTGCATCGGCGTGCATATCAGGGTAGTTGAAGGTA
CTCGCCTCAAAGTTGTAGTGTTGTGCTTTTGGATTGCTTTGGTAGCTCATAGAACGTAAT
GTGCAATTACTCGTAGTGCACCACGTCCACAATACAAGTGCTCCTACTTGCTAAAAATGC
CGGTTCTCAACCAGGACACCTCCTGGTAGCTTTGTAAGACTGATTTTGTGCGTAATCCGA
CAATCTTAGTTTTTCTGCGGCTCGAGGAGAGCAGCCGGAGCAAAGCGGACTCTTTGGCGT
TGCCCCTGTTCGCTTCAGGCGAAAGCAGTAGCAACCATGGAGTCATGCCGCAAGGCTGTG
AAGGAGCGTATCCTAGACGATATGCTCGGCAGCGTGCAGGACACAACGGGTGGGGGCTGG
AAGGTGCTGATCGTGGACAAGTTCACCACGCGCGTCCTGTCCTCCACGCTGCGCATGTCT
GACATCATGGACAGCGGTGTCTCGGTCGTGGAGGACCTCGCGAAGGCGCGCGAGCCGATG
CAGCAGGCCGCCGTGTACTTCATTCAACCCACCCCGGAATCCATCGCCCGCGTGCTGGAT
GACTTCGGCGGGCCGGAGGGCAAAGCGGGCGTGGGCAAGGGCAAGTCGCTATACCCATCG
GCCCACATCTTCTTCTCAAACAAGCTCCCGGCGGAGGCGGTGGAGAAGCTGAAGGCTAAC
CCGCGCCTGCTCAAAGCGTTGAAGACGCTCAAGGAGCTAAACCTGGAATTCCTGACCATT
GACTCGCGGACCATGATCACAGATCACCCGGATGCCGGCTCCCTGCTGCTGAGTGACGCG
TGTGTGACGGAGAAGACGGCGGTGACGCGGCAGGTGGACGCCATCGTGTCGCGCCTGGCC
ACTCTGTTCACGGCACTCAAGGAGTTCCCGGTCATCCGGTACAAGAACGCCAGGGCTCCG
GAGCCGGGCGACCCGCCGGGTCAGGCCACGCGCGCCTCGCTGCCTCAGCTGCTGTCGGGT
CGGCTGTACGAGCGGCTGGCGGGGCTACAGCGGGCGGGGCAGCTGCCGACAAAGGAGACG
TGCGACCTGCTGGTTCTGGACCGCTCCTACGACCCCGTGGCTCCCTTCATCCACGAGTGG
ACCTACGAGGCGCTGGCCTACGACCTGGTGGCCATTGAGGGCGACGTGTACAGGTACGAG
ACTGAGAGCCAGGCGGGCGGCAAGGCGGAGAGCCGCGAGGCACTGCTGGCGGAGAGCGAC
GAGCTGTGGGTGGAGCTGCGGCACATGTTCATTGCCGAGGTGTACAGCTCCATCGCCAAC
CGCTTCAAGGACTTCCAGGCCAAGAGCAAAGTGGCGCGCGCGCAGGGCACGGGTGTGGAC
AAGAAGGCCGACGCGGCGTCCATCCGGCAGCTCATTGTGGCGCTGCCGCAGTACAGGGAG
CAGCTGAGCCGGCTGGCTCTGCACATCCAGCTGAGCAGCGAGCTCAAGACCGCCACCAAC
GCGCGCGCGCTGACGGAGGTGGGCGAGCTGGAGCAGGACCTGGTGCTGGGCGACAAGAGC
AGCAAGGACATGCTGGCCTACTTCGCGGAGCACGGCGCCCAGATGGACGGCTACGACAAG
ATGCGGCTGCTGGCCTGCTACCTGGCCACACACCCAGGCAGGCTGGACCTGGCCAAGCGC
ATGCAGTGGCAGAAGGCCACGGGCATCTCTGGCGAGGACATGGCGGCGCTGTGCAGCGGC
CTGGCGCGAATGGGCGTGAGGGTCATGGAGGGCCAGGCGGGCGCGGAGGCGGGCGGCAAG
AGCAGTTTCTTCGGCGGCAAGAAGAAGGCGGCGGCAACCAAGGCCACCCGCAAGAAGAAG
GGCGGCGACGATGAGGAGGAGTACGCACTCAACCGCTTCCAGCCGCTGATGGCGGACCAC
ATCGAGGACCTCAACGCGGGCCGCCTCAGTCTGGAGGACTTCCCCTACGTGCGGCAACCC
ACCGACCCGGACGCGGGGCCGGAGAAGTCCGCCGCCTCCGCCCGCACCGCGCGCTCCGGC
CTCAACTGGACCCGGCGCAAGGACGCGGACGGAGCCGGCGGCTCGGGCGCCCCCGCGGGG
CGGCGACTGGTGGTGTTCGTGATCGGCGGCGCCACGAGAGGCGAGATGCGCATCGCGCAC
ACGCTGTCCAGCCAGTTGAACCGCGACATCATCCTGGGCTCCACCTCGGTCAACGTGCCC
ACCAACTTCATCGACCTGCTCTACAACCTTATCCCCGAGCACGGCGACGCCTAGGCGGAG
CATCGGGCAGCAGTATGGGGAGGAGGGGCACATCAACTTTTTGGAGCAGCTAGGGACGCA
GGTGGACGCGGGGCGGAGGCGCAATGGGACGAGCAGGAGGAGGGCGAGGAGGACGAGGAG
GAGGACGACGTCGCGGCGGGAGGCCACGCGCGCGTGTAGATTCCAAAGGTACCGCCGGCA
TACTTGACAACCGTCCCTGTGATGCTCGACCCGGAGAGGGGCGCGAGACCTGGCGTGGCA
GCTCCACCGGGCGGCGAGCGGCGAGGGTTCGTGCACCTGTCTGTGTCTGTGGCGTGGCAC
GTGCCGGCGAGGGTTTCGTGCAGGACACGTGTATGAGGCGACGGCAGGCGCAGCTGAGCA
AGTCTTTGGCGCGATGGCTGGGCCGGGCTGGGCTGCTAGGGGGGCGGTGGCAGTGGGCCT
GGCCCCGCGCCCGTACGACTATTGTGTGTGGCGGTGTGCGGGTGTGTGGTTGTGTGTGTG
TATAATGGGGAACGTGAACGCCTGCATCCAGGCGACGCGTGGGTACACCGCAACGGCCCC
TTGTGTAGCAAGAGCGGGTCGAATGCAACCGGCGGCAGCACACGGCGGCCACGTGACACT
TATGGGGCGTGCTGGCTGCAGGGGCGAGCAAGGTGGTCTGGGAAGCACGGCAACAGTGCA
AACGTGCGGTGGAAGCGATGGAGGCGGCCACGCATTGCAGGTGCACGTGCAGGTGGCGCA
GGCCCCAGACCGTGTGTAACGTGGCTACGGCTCCCCTCGGACTGGGTTTCGACGTTTCGC
GGCGCAGGGGCTCTCGTCAGGAC
>comp3819_c0_seq1
GGCAAGGGGGGCGTGGCGCCGGTGCAGCGGCCGGCGGCGTCGGGGGAGGCGGAGTCGGAG
GCGCGCTGGAAGCATGGGTTGAGCCTGTGGCTCTGACTGCGGAGCAGCAGGATGCGCAGG
AGCCGGCAGCGGCAGGGCCTGCTGCAGCAGCAGCAGCCTCAGCGGCTGCGGCTGCCGGTG
CGGCTGAGTGCGGCGCCGCGCTGGTCGTCACGGCTGCACAGCCTGCGGTCTCGCAGTGCG
CGCCAGCGGGCCTGGAACTGGATCCGCCCGGGTCCCTGCATCGGCCCAACGGACAGCCGG
CGCCCATCGTTTCCCTAGAGCTTGCGCCACTGGAGGATGCGCCTACACCACGTGTGGCGC
CCGCACTTCCACAGCAACAGCACCCCCGGCAGACGCAGCTGTGTGAAACAGACATTTCCG
GGGCCAAGGCGGATGAGACGCAAGTGGTCGGTGAAACGGTTGGCGCTGCGGTGCCGCGCG
CTGGTGCTGCACCTGCACCTGGTAGTTGCGCAGCCAGCGGCTCAGAGGGCACACACGGAG
AGCGTGCTAGCAGCGGGCCAATCCCTGACCCGGTGGCCGCGGAGCTGGAGCAGCTTAAGC
GGCGGCACGCGGGGATGCGGGACGTGTCGCTCCGCATCAAGGCCGTGCTGGGCACAGGCG
GCTTTGGCACCGTGTACCTAGGCGATTGGCAAGGCCTGGAGTGTGCCATCAAGGTCCTGG
TGTTTGGCGGCAGTCGCGAGGCGCGCAAGGCCGCGCTCCGCGAGGCGGCCCTGTGCACCT
CCATCAACCACCCCAACGTGGCCGCCACCTACCTGGTCGACCTGCAGCCGCTGGTGGCCA
TGGGCGACGCATCCGCAGCCGCAAGCAGCGGAGCAGCGGGCGCCGGAGGCGCCGCTGCGC
CGGAGGCGCAGCCGGACGCGTCCGGCCACGGGCAGGGGCAAGGACACAGCGCTGCGACCG
CCGCGCACCATCATCAGCCGCCGCCTCAGCCGCACGGCCAGCAGCTCAAGACATACCGGA
TGTATATCATCCAGGAGTTCTGTGACGCCGGCACGCTGCGCGGCCTTATTGCCAGCGGAT
GGCTGCTCGAGTGTGAGCCCGGCGGCCCCGCGCCGCCGCCCGTGCCGGGCCCAGAGCCCA
TCTTCCCCCGCTTGCATCCTGACTATGAGCGGGAGGCGGTGGCGGCCGCGGTGGCGTCGG
GGCAGCTGACGCTTCGCGTGCGCCTGGCTGCTCTGTATGAGCTGGCGCTTGGCATCGCGC
GCGCCCTGGCGCACCTGCACTCCAAGAGCATCGTGCACTCGGACCTCACGCCCAACAACA
TCCTGCTGAAGCGCGACCCCAGCGCGCAGTGCGGCCTGTCGGTCAAGGTGGCGGACTTCG
GGCTGTCAGTCGTTGTGCCAGACAGCCGCACGCACCTGTCCAACAGGCTGTGTGGTTCGC
CGTTCTACATTGCGCCGGAGGTGTGCGCGTTGGGCCGGCAGTCGACACAGAGTGACATGT
TCTCCTATGGCGTCGTGCTGTGGGAGCTGTACATGGGCACAGCCGCGGGTCAGCGCGACC
TCTCCACCGGCCGCATGTGCTATCACCCCGCCTTCCCCAACCTGCCCACGGACTGCCCGG
TGCAGTACCATCGCATCGTGCAGTGGTGCCTGCAGAGAGACCCTGCGCGGCGGCCCGCTG
CCGCCATGGTGGCCGCGGTGCTCCGGGATCAGCTCATCGCTGTCTTGGGGCTGCAGCCGC
AGGGCTGGGGCAGTGGCGGCGCGGCGGGGTCATCGGCGGGCGAGTCAACACCGCAGGCAC
AAGGCTGAGGCCTGAGGGCCTTATCCCGAGGATAACTACACCATATCTATGTCATGTTGT
TTGAGACAGTGCATATCATGTGTTCAATGATGGCAGCATTATTTAAATCAAGGGACAGTG
GAGGCGAGGAACTCAGCATAGCTGGCGGTTAATGCGGGAATCACGGGGAACACGGTTCAT
CAGGGGGAGGGCAGAGGCAGAGGCAGCACTAAGGGTGGATGGTGGCGTACACCCCCAGTA
CCAGCTTTGCGCACTGGTTTGCTTTACCTGGGGCACGCATTGGGCACATTTGTCCTGCCA
TGGCTCGCGCCAAGTGGTGTGCTGCCGTACACATCAAGGCAGGCATTTCCATGATCATTT
GACGGATGATGACCCACTCAACTGAAGGGTGGGTGGGCGCAGAAGGTTGTGTGTCTGTGG
CAGAAGACTAGAACGAGGTTCAGGATTGAGATTCAGGGATTGCTTGCAGGCGCAGTCGCG
CAGCCGTCCCCGGCGCCCGCCCACCTAGCTTTCCTCCACACACTGCATGTTGCCACATCA
TCGGCTTGTACCCATGACATGCAGGGAACTTGGTTTTATGGTTTATCAGGGTGATTAAAG
GGAGCCATCCTGTGTGGGCGTTCCCCCTGGAGGCTGCAACACTGTCATAGTATAGAGTGT
CAGGGTGATGGCAGTCAGGGATGCCGCTGTGCAATGCGTTCTGGAGAATGCTGAGCATTG
CAGTCCGCAGCAGGCATTTGGGCTGCCGTGTCACACTCAAGCACTTGACAAAATAAGTGA
TTGCATGATGGGTGGCACGGCACCAACGTGCGATGGCTGTTCGAACAGGGAATTCATGAG
AGTATGTGGTGGATACGAGGCGACTCAGTGACAGGCTGCTCTTGCTCTTGGCAAGAACAT
TTGGCGATTGTGTTGGAACAGACGGAGAGTTACACAAGGGTACGCTGGATTGAGAACTAA
AAGAGGGGCCTTGGAGGAGCATTGGGTAGGTAATTGGGTTTGGGGCCACGGCTAGGCCCT
ATGCAGTTCTTCAAGCAATGCCGGCGCCTGGGTTGGATGGGGCCGCACCAGTGGACGCCC
CGGCCAGGAGTTGGGCAGCATGCATGGCTTGGAGGCTAGGGCCCATGACGCCGCGAGTGT
CTGCGATATGGCTTCCGTCAGGTTGTGTTGGGTTGTGGAACGCAAAACAATATATCAGTT
CGCATCACAGGTGTCAATTGTGCAGGGCTCTTCCGGGCATCTGTCGCTGTCGGTGTGCTC
CGGGGTTTG
>comp4667_c0_seq1
GCAAAGTCGCGCAGTGTAGCGCTGCTCAATCTGGAAGCGCCTTAGCAACAGGCGCTAGTC
AACAACCGCATACCCTTGTGCTGACGCTGGACTGTGTTAGACTTGGGTCTTCTCTGAACC
TTGTGTTCCCAGCTGAGAGTCGACGAATTTCAATACTTGCTACGCATTAATATCCAATTT
GGGCTCAGCCATGCTTCTGCAAGCCCCTGGCCTCGCGCCGGGCTCGGCTCGTCGCCAGGC
AGCCTGCAGCGTGGCTCGCGAGGCAACCAACGTGCGCATTGTGACAGCACCTGCTTTGAC
ACCCGGGCGCGCTGGAGTTTCTGGCCGGCGTATCCTCCCGCCCTCGCGCGTCGTGTCCGT
GGAGCTGGAGGCCCCGACGCTGTCGTCGAGCCCTGCGACTGTCAGCACCAAGAAGTTGTT
CTGCGAGCCGAGCGGGCAGCCCGCATCTACTGCCTATGGGCCCGCCCTGACCGGGCGCCC
AGCTCCTTTGGGCGCCAGCATCGACGCTGACACGGGCGCCATCAACTTCTCAGTGTTCAG
CTCCTCCGCCGAGTCCGTGAGCCTGGTGCTGTTCACGGAGGCTGACCTCAACGCAGGCCG
GGCCACTTTCGAGATTCCTCTGGACCCGTATGTGAACCGCACGGGCGACGTGTGGCACAT
CATGCTGCCCGACCTGCGGGACGACCTGCTGTACGGCTACCGTGTGGAGGGCGTGCACCA
GGAGGAGGACAAGGACTACCCGGGCATGAGGCACGACAAGCGGCGTGTGGTTCTGGACCC
GTACGCGGTGGCTGTGCTCAACCGGCGGCGCTGGGGCCAGATGGGGCCCAACCTGCCGTA
CGGCGAGGAGGGCGTGCTGGGCGTCATGCCCACGTGGCCGCAGGCCGCCGCCGCGCTGCC
CGCCGCCCGCGGCTCCGCCTTCGACTGGGAGGGCGACACGCCGCTCAACCTGCCCATGGA
GAGCCTGGTCATCTACGAGGCGCACGTGAGGGGCTTCACGGCGCACGCCAGCAGCGGGGT
GGCGGCGCCGGGCACGTACGCGGGCATGGTGGAGCGGCTGGACTACCTCAAGTCGCTGGG
TGTGAACGCCATTGAGCTGCTGCCCGTGTTCGAGTTCAACGAGCTCGAGTACTACAGCCA
GATCCCCGGAAGCGACCAGTACAGGTTCAACTTCTGGGGCTACTCCACGGTCAACTACTT
CAGCCCCATGGGCCGCTTCAGCGCTGCGGTGGGCCAGGGCGCGCCGGCCCGCGCCTCCTG
CGACGAGTTCAAGCAGCTGGTCAAGGAGTGCCACAGGCGCGGCATCGAGGTGATCCTGGA
CGTGGTGTTCAACCATACGGCCGAGGGCAACGAGCGCGGCCCCACCATCTCCTTCCGCGG
CCTGGACAACCGCGTCTACTACATGCTGGCGCCGGGAGGCGAGTACTACAACTACAGCGG
CTGCGGCAACACGCTCAACTGCAACCAGCCTGTGGTGCGGCAGTTCATCCTGGATTGCCT
CAAGCACTGGGTCACCGAGTACCACGTGGACGGGTTCAGGTTCGACCTGGCCTCCATCCT
GACCCGCGCCCACTCGGCCTGGCACCCGCAGCAGTACGACCAGGAGACGGGGCAGCGCGT
GGCCATGAGCAGCGGCGGAGCCATCGTCACAGCGGAGGGCATCATGACTGACGGTGCGGG
TGTGCCCACCGGCTACCCGCTGGCCGACCCGCCTCTGGTGGAGTCCATCAGCGAGGACCC
CGTGCTGCGGAACACCAAGATGATCGCGGAGGCCTGGGACTGCGACGGACTCAACCAGGT
CGGCGCCTTCCCGCACTACGGCGGCCGCTGGAGCGAGTGGAACGGCAAGTTCCGCGACGT
GGTTCGCAACTTCATCAAGGGCACGGACGGCCCCTGGGCGGGCGACTTCGCCTCCGCCAT
CTGCGGCTCGCCCAACATCTACGCCAACAACACGCCGCACGAGACCGACTGGTGGGCCAA
CAACGGCGGGCGGCAGTGGAAGGGCGGCCGCGGCCCGCACGCCTCCATCAACTTCGTGGC
GGCGCATGACGGCTTCACGCTGGCAGACATGGTGGCCTACAACAACAAGCACAACGAGGC
CAACGGAGAGAACAACCGGGACGGCGAGCAACACAACAACAGCTGGAACTGCGGCGAGGA
GGGGCCCACCACCAAGTGGGAGGTCAACCGGCTGCGTCAGCGCCAGATGCGCAACCTGAC
CGGCGCGCTGCTGCTGTCGTGCGGCGTGCCCATGATCAACATGGGCGACGAGTACGGGCA
CAGCAAGAACGGCAACAACAACACCTACTGCCACGACAGCGAGCTAAACTACCTGCGGTG
GGACCAGCTGGCCGAGGACCCGCACGGCTTCAACCGCTTCGTGCGCCTGCTGATCCACTT
CCGCCGCGCCACGCCCGCGCTGCAGCGCACCACCTTTGTCAACGACAAGGACATCCAGTG
GCACGGCGAGCTGCCCAACACGCCCGACTGGACCGACACCAGCCGCCTGGTGGCCTTCAC
GCTGCACGACGGCAAGGGCGGCGGCCTGTACGTGGCCTTCAACACCAGCCACCTGCCCAA
GCTGCTGCAGCTGCCCAAGTGGGGCGGCCGCGTGTGGCAGCCGCTGGTGGACACCAGCAA
GGTGGCCCCCTACGACTTCCTGGCGGTGGACGGCGTTCTGAGCGCCGAGGACGTGGCGGC
GGCGCGGCGGCAGATGGCCATGTGGACCGCCGACCACACCTACCCCGTGCTGCCCTGGAG
CTGCATCGTGCTGCAGAGCGCGCCCGAGGACCCGGCCGCCACAAGCATGATCAAGCGCGC
CGCCCAGCGCTCCGGCCCCGCGCCCGCCTCCGGCCCCAGCGGCCCCGCCAACCCCATGAC
CTGGGCCACCAACTTCATCAGCGGACAGCCGCCCACACCCGGCAACGGCCCCCGCGGCGG
CGCCAGCGGCTCATCCTCCTACGGCGGCGCGTACGGCGCCGCACAGACCGCGTACGGCAG
CAACGGCAACGGCGCCAACGTGATCGGCTCCTACGGACCCGCCGCCACCGCC
>comp3467_c0_seq1
TCCGCGGTGCGGCGCAACGTGTGGCGGCCCGAGACCGGCGCCATGCCCTGGCTGCTCTAC
ACGGGGCTGGGCTACACGGACGACCCAAACATGGACCTGCAGGTCCAGTTCTCCGGCGGC
AGCATCGCCAGCGGCCAGGTGTCGGTGCTGACCTTCATCCTGTCCGCCTACGCGCTCAAC
GGCACCTGGCTGGGCTACAACACCTGGAGCAGCCAGTTCCAGCTGTGCGGGGCGCCGGAG
CTGGACGGCAGCAGGTGGAGCCGGTTCGGTTGGAACTACCTGAACGACTGCGACATCGAC
CTGACGGCGGTGCTGGGGCAGCTGGCGGACGGCTTCACGGGCGGCGGCGACACGGTCTTG
TACGAGCTGTTCCTGCAGACCGGCACCAGCACCATGTACCCCATCCCCGTCAAGATCTCC
AACAAGGACGAGCTGGACGGCAACTTGCTGGAGGACCAGGGCGCTGTGCGGCGCTTCTTC
TTCCTGGACCAGCGGCTGGGCTACAGCAGTCAGTCGCGCAGCCTACAGGCCGTGCAGTAC
CCGGTCACTATGTCACTGCAGGTCATTCTGAGGAGCAGCCCGCGCGACCAGATCTACGTG
CCGCAGCTGTTCATCACCTACTCGGGCTGGCAGACCGACACCACCTCCACCGTCAACATG
GACTCCTCCGCCTCCGGCGAGCAGCGCTACACCTCCTTTGCCGTCACCTACAGCAACGAC
CAAGACCTGGTCGACAAGTTCTGGTACGCGTGGCAGACCATCCTGATTGTGTTCGAGGTG
GTTCTGGCCTTCCCGGCCATGATGCTGGGCGTGTTCCGGTACATCAAGAAGAAGAGGGAC
CAGGCAGACCTGGACTTCTTGGTGTACGCGGGTGTGGTGATCGCGGACTACGGCTCCTTC
GCGCTGGCCATGGTGCTGCTGACCGTGTCGCTCTACTACCTCACACTGTACAAGCTGCAG
GAGGAGGTGTACTACCTGATGCTGACTGACGGGCAGCTGTACAACTTCAAGATCACAGTC
ATTCTGGCCATTGTGGGACAGAGCCTGGGCATGCTGTGGATGCTGTGGGGCCAGATCCGC
ACTGACATCTTCTTCATCGACTGGGAGAAGTCGCGCAAGGTGCTCAGCAAGGAGGGCTCC
CGCGAGGAGAACTCGCCCGTCAGCTGCTGGCGCATGCTCATGGTGGCCAACGAGTTCAAC
GAGCTGCAGACGGTGCGGATCACCTCGCCCGCGTTCACACTGCTCATGGTGACGCTCATC
CTGGACGGCTGCAACGTGATCGCCGCCGGCTACATCACACCCGACGCCAACGACTACCAC
CACTACTGGGGAGTCACCACCTCCATCATCCTGCGATTCGGCATCGAGGCCTTCTGCTTC
CTCATCCTATTCCTAGGACAGTACATCTTCCGGCGCCTGCTGTACTTCCCGTACGTGGCC
AACCCCGTGACCCAGTTCGTGGACCTCATGTTCCTGGCCAACATCTCCACAGTCATATTC
GACGACACCCACTCCGGCTACTACATCCACGGCCGCAACCAGGCGCAGCACTCGGACGCC
ACGCTCCGGGACCTGAACCAGGAGCTGCTCAAGGAGGAGGAGGGCCTCACCGCACAGCGC
GGCCTGGTGTCGGGGGCGTCCAACCCCAAGCTGGCAGACAACCAGCTGTTCCAGTTGTAC
GTGACGGACGCGATCCGCAAGACGTACGACGCGAAGATGCTGCAGCTGGTGCAGCAGGCC
ACCAACGACGCGCGCAACCGCAAGGGCATGATCTCCACCTTCCTGCGCGGCGCGGGGCGG
CAGCGCGACAACGTGCTGTCGGCGCAGCAGGAGATCTCGCTGCTGTTCAAACAGATGGTG
GACGACGTGGAGAGGAACGCCGCCACGCAGGTGACGGACCCCACCTACCTCCAGATGGTG
CTGGACCTGCCGCCCGACTCGGCGCTGAACAACACGGCCATGGTGCACGACCACCTGGAC
GCCTTCACACGCACCATGTTCATCGGCTGCGAGGTGCGGCTGTTCGTGTTCGAGGCGCTG
TTCTTCTGCGCCATCGACATGTCCATCAAGTCCGTGGCCATCAGCGCGCTCATCACCTAC
GTCATGTGGCGCGCCGTCAAGTGGTTCCGCGACAGCTGGGGCGAGGACAACATCTCATCC
AAGACGCTGGTGGACAGGCACTTCCTCATCTAGAGCTGGACAGGCACTTCCTTGTCCAGA
GGCACGTGCATCTTGTCACACCTGCAGGGCGTGCCTGAAGGGGGAGACGCGCGCGCTTGC
GGACAGGGCTGGGGGGCATTGGGGGTGGCGCCGAGACGCGGAGACGCACAGCTGGTTGGG
CATCTGCTTCCCTGGCATTGCCATCTTCGTGTTGTCCGGGAACGCGCACGTCCTTGGGAG
CTAGCGACCGTGTGTGTGACAGGGTTGCGTATGGGAGCTGGCTTCAGGTTGGCGCTGGGG
TGTAGCTGCGTTCGGTGCCGGGGTGCGCGGTGTGGCGGGGTGGCGGCGCCTCGTGTGGGT
GGGCACAGCGGTTGCCTGGTGTGCATGGGGCAAACGCACCGCGCAAGAGGTGGTGGAAGA
AGGTGGTGAGGAGTGAGCTGAATAGCAGGGCGCTGCCCGGTTCTATAGCGTAAGACGCGT
GGTGGGTGAGGGCTAGGCGTCAGCGGAGCACCCATGGTGAGCCGGCATGGTGGGTGTTTT
GGTACGCGCGCATTTGTGAGACCACTGGGGGCGAGCGTGCAAATGGCTGCCATTGCAGCA
GTAATTTATTCGACACCATGCGCATGGGACAAAGACACCATCGTGTCGAGAATTCTCTTT
TGTAACTGTCAAGTGTGCTGCAGCGTGTGTGCAGAGCCTGGAGGACAGGGCGCTTGTCCT
GTCCTCAGAAGCCGTCCGGCCTAGGTCCGTGTCGTGCTAGATAGGTTGATCCTGTCTGAG
CGCTAGCCCTCTTGCGCCGTGCTGAGTGGTAGTATGTCCTAGGCGCAACCGCGCAAGCAC
AACACATTGCGTGTGGGGACGCTGCGTTGGCGAGAGCCACGGATGGC
>comp3238_c0_seq1
GAAAAACACACGAAAATGAGACGTCCACGACTGATATTAAGTCGTGTCCAGACTCAGCTA
GGAGCCATGACTGTCGAGGGAGAAGAAATTTCACTGCGGCCGCTGCGCCCGGGTGGCAAC
GCGGCCAACCCGTTTGCCAGCTTCGGCAAGGGTCTGGGCTTTGGCAAGGGCAAGAAAGCT
GCGGCCCCGGTTGTGGAGGACAAGCCGCCCAAGAAGAACAGCGAGCGGGTCCGGTATCCC
AAGGACTTCCTGCTCAAGTTTATGGAGAAGTACAACAGCTGCCCGAGCGAGCTGGAGCAG
CTGAACCTGGACTGTGTTGTGACCGGCGAGGACCGCCAGGCGCAGCAGGAGGTGCTCCAG
AAAGTCGCGGAGGAGATTGATGACCGCGACTGGCGCTCGCGCACATCGGTGGGCAACTAC
CGCGAGGAGCGCGAGTTCCGGGAGCCCAAGCAGCGGGAGGCCAGGGAGACGGCGGAGCCC
CGCCAGCAGCAGGCCCGCCAGGCGCCCGCGCCCCGCGAGGCTGCTCCTCAGCAGGCGCAG
CAGCAGGCGCAGCCCGCGGCGTCTAGCGGCCCTAGCGGTGATGAGCAGAATATGGCGCGC
ATTGCCAAGGCGGCCGATCTGGGCCGCCAGGCCTACAAAGTGGGCGGCACCCTGTCGGCT
GAGGAGCGGGCGGTGCGCTCGGTGAAGGGTATTCTGAACAAGCTGACGCCGGAGAAGTTC
GATCGGCTGCTGAACCAGCTGCTGGAGGTGATCACCACCGCGGACATCCTGCAGAAGACC
ATTGCGCTGGTGTTTGAGAACGCGGTGGAGCAGCCCACGTACGTGGCCATGTACGGCGAC
TTGTGCGTCAGCCTGTCGAAGGAGCTGCCGTCGTTTCCGCCGCCTCCCGGCTCGGACAAG
CCGCTGCAGTTCCGCCAGATTCTGCTTAACACCTGCCAGGACGAGTTCGAGGGAGCGGCG
GAGGCGCGCGAGGCGCTGGTGTCGATCAGCGACAGCGCGGAGCGCGACGAGGCTGAGCGC
AATGTGAAGAAGCGCGTGCTGGGTAACATGCGCCTGATGTCGGAGCTGTACAAGCAGGAG
ATGGTCAAGGACTGGATTATGGTGACCTGCATTGACGAGCTGCTGCTGGCGCGCGCCACC
AAGGGCGCCAAGGTGCCGCCGGAGGATAACATCGAGGCCGTGCTGGAGATCGTCAAGCTG
TCGGGCATCAAGCTCTCGAAGAGCGAGAAGCCGGAGACGCTGAAGAAGCTCGACAAGGTG
GTGAAGGAGCTGGAGCGGCTGCACAATGACAAAAACAATGGCATCTCCACGCGTGTGCGT
CTGGCAATTCGCGAAATCCTGGAGCTGCGCAAGGCCAACTGGATTCCGCGCCGGGAGACG
TACACTGCCAAGAAGCTGGACGATGTCCGTGCGCAGGCGGAGGCGGAGCTGGGCATGATC
AGCTCCAGTATCGCGGCGTCGCTGCCGCAGCTGGGCTCCGCCATGCCGCGGTACGGCGAG
GCTATGGGCGCGATGGGCGGCCGCGACGACGGCGGCTTCGGCCTCATACCCCCGCTGCGC
GCGGACGGCGACGTGCAGCTGTTCCCCGCTTTCCGCGGCGACGCGTCCTCCGACCGTGGC
GGCTTCAGCAGCGCGGGTGCCGGCAAGGGCGCCAGCGCGCTGCTGGGCGACTACACGCCG
CCGCCCGTGCGGGTGCAGCTGCCCATGCGGACGGAGCCCGCGCCGCAGGTGGCGCAGCAG
GAGCCCGTGGCGCCCTCTCGGCCCGCCGCTGTGGCCCCTGGCAAGGCGCTCAGCGAGGAG
GAGGTCGTCCGCAAGTCGCAGAGTCTGTACCAGGAGTTCACCAGCACGCTGGATAAGGCG
GAGGCGACGACATGCGTGCGGGAGTTGGGGTCGCAACATCTAGCAAAGGTTGTGGAGATT
GGTCTGGACCAGATCTTCAACTCGCTCAAGGAGAAGGAGCAGGACGCGCTGCTGGACCTG
CTCCTGCACTTGCACGAGGCGGGCGCCATCACTAGCGAAAACGTGGTGGACGCGCTCACC
ACCTTCACCACCCAGCTGGAAGACCTCAGCATGGATGTGCCCAAGGCGCCGCAGCTACTG
GGCCGCTTCTACGGCTCGTGCGTGTCGCGCAACATCGCGTCGCTAGACCTGCTGCCGCAG
CTGATGGAGGGGGATGCCTCGGTGGAGCCCAAGCGCCGCTTCAGCGGGGCGGCGTTCAAG
GTGCTGCGGGGCGCCAAGGGCGACGCGGGGCTCACCAGCCTGTGCTCCGAGGTGGGTCTC
ACTGCCAGCACCTTCCTCACTGCGGACCCCGAGTTCGACAAGGACGAGCCGGCGCTGGAG
GAGTGGCTGAAGAGCGAGGGCCTCACCGGCCTGGTGCCGCTGTGAGCGCGGCACGCTGTT
TGAGCGTGGGGCTGAGCGGCCACGGGGCAAGGAGGAAGCGGAGGGGCAGCAGGAGTCAGG
CGTGTGGCGTTGAGGGGGAAAGATGCGTAGGGCAGACAAGCCCAGCGCGTGTGCGAGAGG
AAGCACTGCGAAGACGTTTAGGCAGGTGTTGGTGGTCGGGTACAGAGGTTTGTGTGTCAG
GTGCAACAGGTTTCGCTCATTACGCAGTAACCCGCACCAGGGATTAGCAGTGTCGTCTGC
CGTGTACGTTGGCTTTCGTGTTGTCGAGGGCTACCTGGGTGTCTGACGGTTGGGCGAGTA
GGTTGCCAAGGGCGGTCTGCCGTGCTGTCCGCGATGCGCCTGCTTCCGCCGGAGGATGCC
GGAGTGCTTGTGTGTTACCGAGTGCGGTGAGCGTTTATGGACCGGACTGGCCACGAGGCT
GAACGGCATTGACTGCACACAAGTTGCTAGGGGGCGCCGCAATAGGACATCACGTGATGT
GAAGCATTGAGCTGGGCATCCCTGTGCTTCATGAAGGAAGGACGCGCGGGCGTGCAGGCG
CCCCCATTGTGGGGCCCGGAGGCCTCGTTTTAAGGGGACTCCTGTAAGCTACCGCGGAGT
TTCAGTAACGGGGCCATCCGTGGCTCTCG
>comp637_c0_seq1
TGCCGGCCTTCCAGTACTAATACTGCATAAATTCCTCTCTTGCATACCCCTTGCTCAAGA
CTTCCCGTCGTCAAAAGCTGCTTCGTCTGTACCAAGCTAAACAATGGCTTTAACCTGCTT
GTTTACCTTGCGACGCTAGCACAGATACCTGAATAAGGAGTAATGCTCGTGCCGGCCTTC
CAGCTTCATTTAAATGAGAAAATCCAGCGTGCGCAAGCGGCTATCGGGCGGTTTGACGGT
CAGGTCCCCTCGTTGGCATGCGCGACGGTCGGTGGGAAGGTCTTCCTGCACCAGCCTCAC
CACCAGGGCGTCGGAAATGACAACCAGATATCATACTTGAACATCAATAAGCAAATCTCG
GCTGTCGTCGCGGGCCGGCTCGCGGGGAATAAGGACGTGCTGCTTGTAGGCACGCCCAGC
AACCTGCAGTGCTACGATGTGGAGCTGAATCGGGACTTGTTTTATAAGGACGTCAACGAT
GGCGTCAACGTGTGTGTCGTCGGGCCCTTTGGGAACTCCGAAGGCCCCCTGGCCATCGTG
GGCGGGAACTGCTCAATACAGGGCTTCGGCGCTGACGGCAGTGAGAAGTTCTGGACGGTC
ACGGGCGACAACGTGTCGGCCATGGCGTTCTGCGACGTGGACCAGGACGGGCGCAACGAG
CTGCTGGTGGGCAGTGACGACTTCGACGTGCGCATCTTCGTGGGCGAGGACGTGATCGCC
GAGGTGCCCGAGGCCGACCAGTTCGTGGCCCTGGCGGCGGTGGTGGGCAGCAGGTTCGGA
TACGCGCTGGTGAACGGCACCATTGGCATGTACGACAGGCTGGACCGCGTGTGGCGTGTC
AAGTCCAAACACAGCGTGTGCGCCATCGCCTCCTACGACCTGGATGGGGACGGGCTGCCA
GAGCTCATCAGCGGCTGGAGTAACGGCCGGATGGAGGTGCGGCGCGCCGACACGGGCGAG
GTGGTGTACCGCGACCACCTGACCGGCCCCGTGGCCGCCATCCTGCGGGCCGACTACCGC
AACGACGGCCTGGAGCAGGTGGTGGTGTGCGGCGTGGAGGGAGAGGTCCGCGGCTACCTG
CCCGTGGACCTGGACGTGGCCCCGGGCGTGGCGGCGGAGGCGGACTTCACGGAGCAGCAG
CAGGCGGTGGCGGAGCTGGCGCAGCGCAAGCAGGAGCTCATGTACGAGCTGGCCAGCTAC
AGCAACATGAGGGCGCAGCAGGCGTCCAAGGAGGCGCCGTCGGAGCGCAGCAGCCTGATC
CCCGCCGACACGCGCGTGGACTCCTACATCTCCATCAACAAGGACACCGCCAGCTGCGAC
CTGGTGCTCAAGACCAGCAGCGAGCAGGCGGTCATACGCGGCGTGGTGGTGTTCGGGGAG
CAGATATTCGACGAGGAGTCGCTGTTCGTGTACCCCAAGAACCCAGACGTGCAGCTGGCT
GTGCCGCTCAAGCCGCTGAAGGACGTGTCGGTGGTGCTCATGATCAAAGTGCTGGTGGGC
GGGCGCACCGCCACCGCCTTCCACGTGTTCGAGCTGGAGATAGAGCTGCCCAAGTTCGCG
CTGTACGCGGCGGTGGACAAGGGCGCCTACCCGGAGCCGGCGTCCAGCGTCACATTCACT
GTGTCGGAGCGCATCCCGCGCATGTGCGCCTGGGTGGAGTCCAGGTTCAACCTGCAGGCC
TCCGCCGCGGGCCGCAACGACACGCTGGAGGCATACTTCCTGTGCCTGCGCGACCGCACG
CCGCTGGGCATAAAGGCGGTGCCCAACGGCGGCAGTGTGCAGATCACGCTCCGCACCGAC
AACATGGACATGGCGGGGGAGCTGGTGGGCGACCTGGCCGCCTACCTGGGCGCCACCGAG
CTGGCGGCCACAGCCGACTTCCCGCTGGCCATGAAGGCCTTCAAGGAGGTGCTCAACGCG
GTGGACGAGCACAACATCACGCGTCTGCGCATGAACGCGGACATGGCTGACGCCAGCAAC
GCCGTGAAGCAGCTGATCATCAAGGCCGAGGACGCGCGCATCCTGGGCGACATGAAGGCC
ATGCGCAAGTACTACAGGCAGCTGGCAGACATGAACAGGGACCTGATCGCGGAGCACGAC
AAGCGCGCCACCAACCACGTGGCGCTGCTGGAGTCGCTCAAGGAGGTCAACCAGATGATC
CAGCGGGCCGCGCGCCTGCGGGTAGGCGCCGCCAAGAGCCGCGTGGTCAGCCTGTGCCGC
GCCGCCATCAAGAACAACAACATGGCGGCGCTGTTCAAGATCATACGCGAGGGCGACGGG
CCGGTGTGAGCGGGCGCCGTGAGCGAGAGGTCCACTTGGAGGAGGATGGAGGCGGGGCCG
GTGTGTAGGGGAGATAGGTAGAGGCAGGTTGACAAGTGCTTGGCCCTTGCGAAGCATGCA
AGGGCTGCGTGGCTGCAGTAGGTGTGCGATGGGACAGTGGTAAGGCAGATTGGTGAAGTC
CCGTAGGGTGCGTGGCTGCAGTAGGTGGAGGGATGCGATGGACACGGACACGAACTTCGC
CGGCAGCGAGCGGCGCTTGTGGCGAGGTTGTGGCATTGGACGGAGGGCTGGCACCTTGGC
TGGCACAGGGGTGCACGGATAGCCTCTCCTACCCGCTTCCTGCCTGTCCGGCTGTCCCGT
CATGCCCCGTCTGGGTATTATCGCATGAGCCTGCCTGAGTTCCGCGAAATCGGGAGGCCA
CTCTCGAACGTCCTTGGACCGGCCACGTTACGGTACATTGGAACGTCTGGCAGTTGCAAA
GCTTGTCAGACGCCGGACACACCGACCGGCGCCCATGGACTGCCGACTCCCAACAGCAAC
ACGTTGCGGCCTTTCAAGTTAATGGCTTGATGTCACTGCAGACGAGGACTAGCGCTGAGT
ACCGAGTCCGCATGTCCGGCTTGGGATGTACGTGCTTTAGGTGCGAGACTGAAGTCCCGG
AGTGCCATCTGTGACATCAGCTACACACCGGGCTCGGCTCATGTCTCTATGACATGCTGT
CCATTCTG
>comp3253_c0_seq1
ATTTTTTTTTAACATAGTTAATTAAATTTTTTAAGATTTTAAATTAATGTAGAAATTAAT
TTCTTTTTATTTTTATAACCTTGTAATAATTAAGTAAAAAAATCAGTAAAAAATTTTTTA
TGGGTTTACCTTGGTATCGTGTACATACAGTAGTAATCAATGACCCTGGGCGATTAATCT
CTGTGCACTTAATGCACACAGCGTTAGTTTCTGGTTGGGCAGGTTCTATGGCTTTATTTG
AAATTTCAGTTTTTGATCCATCTGACCCAGTATTAAACCCAATGTGGCGTCAAGGTATGT
TCGTTCTACCTTTCATGACACGTTTAGGTATCACACAATCTTGGGGTGGTTGGACTATTA
GCGGTGAAACAGCTACAAACCCAGGTATCTGGAGTTATGAAGGTGTTGCAGCAGCTCACA
TTATTCTTTCAGGTGCGTTATTCTTAGCTTCAGTATGGCACTGGACATACTGGGATTTAG
AACTTTTCCGTGACCCACGTACAGGTAAAACAGCTTTAGACTTACCAAAAATTTTTGGTA
TTCACTTATTCTTATCTGGTTTACTATGTTTTGGTTTCGGTGCATTCCACGTAACTGGTG
TTTTTGGTCCTGGTATTTGGGTTTCAGACCCTTACGGTTTAACAGGTAGCGTTCAACCAG
TAGCTCCTTCTTGGGGTGCTGATGGTTTTGACCCATACAACCCAGGTGGTATTGCTTCAC
ACCACATCGCAGCTGGTATTTTAGGTGTTTTAGCAGGTTTATTCCACTTATGTGTACGTC
CTTCTATTCGTTTATACTTCGGTTTATCAATGGGTAGTATTGAAACTGTATTATCAAGCA
GTATTGCAGCAGTATTCTGGGCAGCTTTCGTTGTAGCAGGTACTATGTGGTACGGTTCAG
CAGCTACTCCAATTGAATTATTTGGTCCAACTCGTTACCAGTGGGACCAAGGTTTCTTCC
AACAAGAAATTCAAAAACGTGTACAAGCTAGTTTAGCTGAAGGTGCTTCATTATCTGATG
CATGGTCACGTATTCCAGAAAAATTAGCTTTCTATGATTACATTGGTAATAACCCAGCTA
AAGGTGGTTTATTCCGTACTGGTGCTATGAACAGTGGTGATGGTATCGCTGTAGGTTGGT
TAGGTCACGCATCATTCAAAGATCAAGAAGGTCGCGAATTATTCGTTCGTCGTATGCCAA
CATTCTTTGAAACATTCCCAGTTCTTTTATTAGATAAAGATGGTATTGTTCGTGCTGACG
TTCCTTTCCGTAAAGCTGAATCTAAATATAGTATTGAACAAGTAGGTGTATCTGTTACAT
TCTACGGTGGTGAATTAGATGGTTTAACATTTACTGATCCAGCTACAGTTAAAAAATATG
CTCGTAAAGCTCAATTAGGTGAAATTTTTGAATTTGACCGTTCAACTTTACAATCTGATG
GTGTTTTCCGTAGTAGCCCACGTGGTTGGTTTACTTTTGGTCACGTATGTTTTGCATTAT
TATTCTTCTTTGGTCACATTTGGCACGGTGCTCGTACGATCTTCCGTGACGTATTTGCTG
GTATTGATGATGATATTAATGACCAAGTTGAATTCGGTAAATACAAAAAACTTGGTGATA
CTTCTTCTCTACGTGAAGCATTCTAAGTTTTTCTTTTCTGGCAGTTGGCAGAGAATGTGT
TTGTCTCCTTACCGAGTATAAAACCACTCTGCAAGTACAACTGCCACTGTGGTCGCCTTA
CGTGGTTTAGTTACACGTAAGGCGACGTCCTTTAGGTATTTAAAAGTTTTACTTACAGAA
CTTATTTATACATGGAGGGCTCCACAGCAGCAAAGTTGTATAAGTTTAAAAAAGCACTCT
CTTTTTGGGACTGCTTAGCAAATTACCTAATTTTACTTTTTAAACCTTTAACACTTTACT
ATGATTCTTTTTATAGCCATACACTTGAAATTCTTCAAGTATTTTAAAACATTTTTAAAA
ATGTTTTAGTGCAATGTTCATTTTAAGGTAATTTCAATAGATACTTTTGCTTTGTAGCTA
AAGTATGCATTTATAATTAAACTTAATTCAAAAAAATCAAAATACATTTTACTTTTTATG
GAAGCTTTAGTATATACTTTCTTATTAGTTGGGACTTTAGGTATTATTTTCTTCTCAATT
TTCTTCAGAGATCCTCCACGTATGATTAAATAATAGCATTTAATTAGAATTTAAATAATA
TATTTGAAGTTAAGCCTACAGAAGCTTAACTTCAAATATATTATTTAAATTCTAATTAAA
TGCTATTATTTAATCATACGTGGAGGATCTCTGAAGAAAATTGAGAAGAAAATAATACCT
AAAGTCCCAACTAATAAGAAAGTATATACTAAAGCTTCCATAAAAAGTAAAATGTATTTT
GATTTTTTTGAATTAAGTTTAATTATAAATGCATACTTTAGCTACAAAGCAAAAGTATCT
ATTGAAATTACCTTAAAATGAACATTGCACTAAAACATTTTTAAAAATGTTTTAGTGCAA
TGTTCATTTTAAGGTAATTTCAATAGATACTTTTGCTTTGTAGCTAAAGTATGCATTTAT
AATTAAACTTAATTCAAAAAAATCAAAATACATTTTACTTTTTATGGAAGCTTTAGTATA
TACTTTCTTATTAGTTGGGACTTTAGGTATTATTTTCTTCTCAATTTTCTTCAGAGATCC
TCCACGTATGATTAAATAATAGCATTTAATTAGAATTTAAATAATATATTTGAAGTTAAG
CCTACAGAAGCTTAACTTCAAATATATTATTTAAATTCTAATTAAATGCTATTATTTAAT
CATACGTGGAGGATCTCTGAAGAAAATTGAGAAGAAAATAATACCTAAAGTCCCAACTAA
TAAGAAAGTATATACTAAAGCTTCCATAAAAAGTAAAATGTATTTTGATTTTTTTGAATT
AAGTTTAATTATAAATGCATACTTTAGCTACAAAGCAAAAGTATCTAT
>comp3590_c0_seq1
TTTTTTTTTTTCAACATGGGTTTGTTACAGGCGCTTGCTTGCGCACACAGTCCCTCTCCG
ACAACCGCCTTGGAGGCGTTGCCCTGTGATGCTTGCTGATCACCAACAACTCGTCTTCTC
TTCACTTTCCACAGTAGCTCTTGGGACGTCGCATGCAGTGCAAGAAATAAAGAGGCCTAC
GATCCTAGAATATGGAGAAGAGTGGGAGGCCCAGTACCGTAGAAACTTCACCTTCCTACT
TGCGGTTCGTATACCGCCGCGGGGCGCGGTGCTTGCACCTAATAGGCCCCCAAATCATCA
TTGACTCTGAAGCTAAATGTGGAAACCTTGCATGGTACACACACCACCTCCAGCCCGCCG
CTACCACCGTTCCTCCCACGAGGCGTTCTACTACTTGTCTTGCGTGCTAATAAATCAATA
GGTCTAAGAGAGCCGCGGTGTGTTCCAACCGCTTGCAATGTGAGCAGAAGAGAGAGCGCA
CGAGCACATGGACGCTGTGCGCAACCCTGCAGGTGCAAGCAGCTGCACTCCAGCGCCCAC
ACACAAGCCTAGGGCAGGCTGCGGGCGCTGTGGCCAGATGGGCCGTCTCCCAGCCACCCG
CTGCCTACATCTGCGTGTCCACATACTGAACATCACATGAGAAAAACCTTTCCACGAAGT
CCAATACCACGCACCGCCGTTGTCATTCCACCATCCATCGCCGCAGGCCATGGGCCCATG
GCGGCCCTACGCGTGCCGGGTGGACAGCGCGAGAGCCGGCGCGTGCGCGGAGGCGGGGAA
ACCGTCGTACAAACCCACATCACACACCACACGTCGATATCGGGTCGGACTTACCCGACC
CACATGTTTGTGTGCCACGCACGTGAGAGGGCCACAGTTGAGGCGGTAGTATGCTTCCTC
GATTGCACTCTCTGGAGCCTTCCAGTACTAAACACGGACGCACAGTCTGTACACAGTGGC
GCTCCTGCGAGCCGGTGATGCGGAGTGAATCGCATCAACCGACAAAGTCAGCCCAGTCAT
AACGCGTCCACACAACACACAAAATCTCACACATCACTCTCCTAGCTCTAAGTTCGCATG
GCGTGCTGACATTTGCAGCAATCTCGACGCAGCGACTCTTCGTGGTCATCCGGAGGCTGA
AGATCAAACTAGGAGAAAGTGAAGAGTATAGGTGAAGAGAGGAGGCCGCCGGCTGCTCGC
GCTTTAGAAGAGAGGCCGGTTGAGCGCGGTGGCGTTCTGCAGCAGCAGCAGCGTGTTGAG
GTCAGGCTGCTGCGCGCCAGCCGGGTGCTGCATGTAGGGGTTGGCGCCCATGGCAGCAGC
GGCGGCGGCGTGCGGGTGCGCGCGGTGGCCGCCGGCCAGCAGGTGTGCCTGCTGTTGCTG
CTGGTGGAACAGCAGCTGCTGCTGCTGGTGATGGTGCTGCTGCGCCGCCAGCGCCGGGTT
GCCGTTGAGCATGCTGGCCGCGGCCATGACATGCTTGGCCAGCGCCTCCACGTACTGCTG
TTGTTGCTGCTGCTGCGCGTTGCGCGCGTACTGCTCAGCCAGCATGTGCTGCAGCCGCAT
GGCCTGTTGCAGCGCGGCGGCCTCGGTGGGGCTGGCGCCGGCCGACGAGGCGACGCCGCC
GCACGAGCCGAAGCCGCCGTTGGGGGGGCCGGGGCGGAAGCAGGTCGCGGACTGGGGCAT
GGGCTGGGCGGCGCCGGGGCGCTGCAGGGCCTGCGGCATCGCGCTGGTCCGGACAGGCGC
CAGAGATGGCACGCCTGGGATGGCCGGCGCGGCGCGCGGGGCACCAGGGTCACTGAGCAC
GCCGGGGCGGGTGGGTGCCGCTGAGGGCGCAGAGCCGCCGGCGGAGGCGGAGGCGGCAGT
CTCGGACGCGATGGTGGAGGCAGCGGGGGAAGAGGCGCCGCAGCTGCTGCGCGGGCCGTC
GGTGGACGCCGCGGCGGCGGCCGCTAGCTGGATGGTGGCGGTGGTGGCCACGCTGCTGTC
GTCGCTGGCGTGCACAGAGGCGGTCTCGGAGCCAGCGTCGTCGGCCAGCGAGGGCGCGAC
GGAGGAGGCGGCGGTGGCGCTGCCGGGCGCGGTGCACCACTTGGCCAGGCGGCTGTGGCC
CAGGTCGCTGGCGGCGGCTTTGTCGGTGGCGTTGGCGGGGCCGGTGGCGGACACAAACAC
GGCGCCGTCGGGGATGTCCAGGGCGGCGCACGGCGCAGCTGGCGCCATGGGCGCGGCGCG
GGGCAGGTCGGCGGCCAGCGACAGCGCCGACAGGTTGAGCAGCTGGGGGTCCAGCAGCTG
CTGGCGCGCCGACAGCTGCGGCTCCTGGTGCGACATCATGAAGTTGTCCAGCCAGGCCGC
GACGTGCGGGTTCTGCTGCTGCTGCTGCGGGGCGTGCGGGCGGGCGGGCTCTAGCATCTG
TGCCAGCTGGGTCATGAAGTCCGCGGGCTGGAGTTGGGCAGACAGCTGCAGCGCCTGCTG
CAGCGCCTGCATGTTCAGCACGTCCGCCACGCCACCAACGTTGCCCTCTAGCGCGCGCTC
CGGGCTAAACCACTTGACGGACAGGCGTCTCCCCATGAACATCAGGTTGTCCACTGCCTG
CATCGCTGCAACGGCCTCCTCGTGCCGCAGGAAGGTAACAATGGCAAACCCAGCGGAGCG
CCCCGAGCGATGCCGGGCAATCTGGCAGTCAGTGACGACTCCAAAGTTTGAGAATATAGC
GTGCAGGTGTGCGGATGTGCAGCCCTTTGCCAGGCCCTTGGCAAACAGCGACCTGCTGGG
TCCAATAACCGACTGAGGCCCCGCGGTCGCGGCCGGCCAGCAAGACATGCCGGCCGCCAT
CTTGAGCTATTAGACTACTCGAAAAGGGTGCACAAGAAGGCGGCGGGTCGCTGCGTCGCA
CACGAAGGGCGCCGGTGAGATGCTACGTCTACTAGTCCTGACAAACTGTATATTAGCTCA
GCTTCGCGGCCTGTGTAAAAGCTCGTAAGGGTTGCTCGT
>comp3457_c0_seq1
AGTCAACCCAGGGTATATGCATATAAAACTTGCGACCTCAAGTACACTACTGAGGCTGGC
CTTTGCGCTAAAGTTCATTTTTCGCGCGCGCTCTTCGTTCTTCACAAGACGGGCTTCGGT
TTGCCCCGGAACGGCTACCTGAGTAGTGTTGGTGCCCACTGGAGGTCACCCGATAGTGTC
CTCGACACAGTGGCGCAAAGGCTGGCCTGACGCGGAAGTGCGGACGCGTCTGCTCCCTTG
CATCAACGACGTCAGCCAGAGTACCACGCCGGTTCTACTCGGCACACAGCACACGGCCCT
TACATCGGCAGCTAGACATCCGCACTCCGCTTGATTCCCACCCGTCAAGTCGTCTCGGCA
TCAGCACCAAGCAATCATGTTAGGCATGTGCTCGCTCTACCACCAGCCCGGACGGCTGCG
TTCGGGCGCGCTGCCTTCGCCCTGTAGCGTTGGCGGCAGCAGCAACCCCGCCACCGCCAT
CACCACCACCAACAGCGTGCTCCACACCAGCACCACCAACAACAGCAGCAGCAGCCTCCG
CACCGGCGGCGGCGCCGCCTGCACCTGGCGCCACCTCACGCCTATGGCCGCCGCCGGCAG
CCACCCCCGCCGCCCCCGCTGCAGCAACAGCATTGTCGTCCATGCATGGGCCGCCGCTGC
CTGCCACAAGGCAGCTTCCGCCGCCTCCACCTCCCACAGCACCACCCCGGGCCTGTACGG
CCCCTGCTACCCCTCGCTGTCAAGGCACGCGGCGCTCTGTCCCCGCCACGCCGCCAGCGA
GGCCCTGACGGCGGCGGCGCCGGCGGCAGTAGCACAACTCCTGTTGGCAGTAGCACCCGG
CCGCAGCAGCAGCAGCTCGGTCGCGGCCCGTTGTATCCCACCCAGCTCGGCCGCTGGTGG
TGGCGGCGACACACAGGGCGGCGGTGGTGGTAGTGGCGGCGGCGCCACGTTTGCGGGCGG
CCGGCGCAACAACCGTATGAGCAGGCGCAAGTCCAAGTCGGGCTCGGCCGCTGCGCCCGA
CGCCTCGCCCTCCTCCCCCGGTCCCAGCCCCTCGCCCGTCTCCTCCCCCGTCCCGCCGCC
CAGCGCCGGCGGCAGTAGCAGTGGCGGCGGCGGACTGACGGCGGCGGCGGTTGCTACAGC
CACCGTTGAGGTCAGCACGATGTCGGCGGTTGCTACAGCCTCGGTGGACTCGGACTCGGA
ATATACCATGGCGGGCGGCGCGGACGCCAACACCAGCCACGTGGGCAACCAGATTGTGGC
CTTTGCGCGCCGGCAGCCGCGGGCGCTGGTGCTGGACTGCGCCTACCGCCCCATCAACGT
CCTGACCTGGTACAAGGCCTTCCACTTCGAGTACTACGGCCGGGGCGAGGTGCTGGAGTA
CTACCCGCCCCCCGCCGTGTGCTCCACAGGCAGCGGCGAGCACCCGCTGCCCGCAGTGCT
GCGCGTGCCGCAGTACACGGCGGACGTGCAGGACTTGTGCTCCCGCGTGGCTTGCACCCG
GCGCAACATCATGGTGCGGGACGGCTTCTGCTGCCAGTACTGCGGCTCGCGGCGTGACCT
GACCATTGACCACGTGCACCCGGCCAGCAAGGGCGGCAGGGAGACCTGGGACAACCTGGT
GACTGCCTGCATGCGCTGCAACCAGAAGAAGAGCGACCGCAGCCTGGCGCAGCTGGGCTG
GAAGCTCAAGCGCAAGCCCAAGGAGCCGACCCCCTTTGAGATCGGCATCGTGGCCGGCAT
CGCCACCGCCGACATCCTGCGCCCGCCGCCCGAGTGGGAGGCCTACATCGCGCCCTACAG
GGAGCGGCTGGAGACGTACCGGCAGGCGGCTGTGGAGGCGGGGCTGCTCAACCTCATCGA
CGACGAGTAGAGAGGAGGAGGAGGAGGAGGGTTGAGGGCGAGAGGAGGCGGGTCAGGGGT
GAGAGGAGGAAGGAACTGTGGTTGCGAGGAGGAGGGGCGGGGAGAAGGAGTGGACTAAAT
GCTAAAGACGTGCGGCCGGCTGGCAGCGGGTCGCGAGGCTGTGAGGGGAGGCCCTGTGAG
AGGCAATGTGTGGGGAGGTGGTAGCTGCGGTGTGAGGCGGCATGCGCTTGCAAGCAGCAC
GGGCCCCACAGCGGCAGCAATTGGAGAGAAGAGCCGTAAGTGTGTGGGGCGGACGGGGGA
GTAGTAGGGACACGGTGTCCGGGTTGGTGCTGCATGCGTTGTCTCGGTTGATTGTGTACG
ACGACAGCGACCATGTGATCTGGAGGGGCGGGTCCTTGCGCGCGGGGGTTACTGCTGCCC
ACTGACGGGCGGAGCCGGCCGGTGTTGTGCGGCACTACTTTGGCCGCAGGCAGTCCAGTA
GCAAGGAAAGAGAAGAAGCTGAGCGTATGCTTACCTCCTGGATGCCAGGTCGGCGGGCCG
CCAGGGCGGGACAGAGATGCCGCGTTGTATGTGTACGTGCTTGTTCCACTGCGTGCTTTG
GATGTACTTTTACGGATTTTCATGTTGTATGCTTCGAGTTTGTCAGGATTGGAGGTTGGC
ACATCGCCGGGGCCTTACAAGGAGCCTGGCTCAGTTGACTTGTGTGAGACATGTACGATG
GGCACATATACGCAGTGCACGTTTCGGCGTGTGCTTGCGCTTTCCTTACTTTACTAACCG
CCTTTTGATTGTGGTTGTGTATGGGCGGTATGAGTGTGGGGGTGACGCTAGCTGAGTAGT
CTACCTTCGTGGTCTGTGGATTGCGGTAATGTCGGGAAGGCACGCCATTTTGTTCTTTGA
TACATGTGGCGGACCATTTAGCTTGACTGGTATGGAGGGAGTTTGAGTGGTTGGATCTGT
GCCTGCATGGGCGCATGGCAGTGATGGCAAGCAAACAGGAGGCGCGCGGGTCCTCGGCCT
GCCTGCGTGTTGGACGGAATGCGTGGTGGGGCAGGTCCGAAGACAGGGCCGGGACCAGTG
TATGCGTGCGCGTCTCTTATAACACTTGCCGA
>comp3669_c0_seq1
ATCTCTTATACACCTGCATTACGTTACCAACTTAAATAACTTATTAGCAACAACGACAGC
TCCCATCATGTTCAATTTGAGAACTCGTCGGGGTTGTTGCAACACGCTAGTATAGAAAGT
TTGGCCGGCAGCACCGGCAATATGAACCTGCAGCGCCAACGATGGATAACCTGTCTACTG
GTGCTTGGAATCCTGCTGCGGTTGGCAGCAGCGAGCGGGAGAGAGCAGGGCGTCTCCAAC
CCCGGGCGGCGGCTGCGTTCAGAGCGGGTGCTCGTTGCCGGCGACGCGGCGAGCTCGGAC
GGCGAAGAGGCGCTGGCGGCGCCGTCGCGCCCCTCCCGCTGCCCGGGGCGGTGCACCGAG
TTCGGCACCTGCAACGAGGAGCTGGGCAGGTGCGACTGCCCCATAGGCCGCAACGGCACC
GACTGCTCGGAGGAGGTGCCGGCCGGGCCGCCGCTGCAGCAGCTGTGTGCGCGCTACGGC
CACACGCTAGCCAGCTGCAGCCGGGTCGACGCCGCCGGCTGTGTCAACGGCTGCAACGGC
CGCGGCCGCTGCGTAGGCGGCTTCTGCCACTGCCGGCCCGGCTACTTCGGAGCGGACTGC
AGCCTGTCACTGGCCGCCGACGCCGCCGACGGCAGTAGCACCACTAGCACCACTAGCACC
AGTGATGGTAGCGGCAGTAGCAGTAGCGCCAGCAGCGGCAGCCCGCGGCCGGCGGTGGAG
ATCCTGGCGGGGCAGGGCTACACCGTGCGGAGATCCGCGCCGCGGATCTATGTGTACGAG
CTGCCCCCGGATCTCAACGTGTACGGCAATCTTGAGCGCCTGGACCGGCCGCTGATGTAC
ATGGTGTGGCAGCGGCTGCTGAGCGCGGGGGTGCGGGTGGCGGACCCGGCGCAGGCGGAC
TTCTTCCTGGTGCCGGTGCGGGTGCGGCTGAGCTACGACAGCGAGAAGGTGGTGCAGGCT
GTGTCATACATCCGTGCCACGTGGCCGTACTGGGACGGGCAGCCCGGCGGCGCGGCGGGC
GAGCGGCACATCTTCGTGCACACCGGCGACTGGGGGCGGGACGAGCTGAGTGAGGAGGCG
CAGGCGCTCACTCGCAACGCCACCTGGCTCACGCACTGGGGCCTGGCTCGCGACCACGAG
TTTGCGGGGTGGAAGGCGGCGCACCGGCCCGGCCGCGACATTGTGGTGCCGCTGGTGCTG
CAGGCCTCTCTGCTGTCCTCCTACCGCATCACCCGCACCACGCCACTTCACCCGGGCTCG
GCGGCGGGCGGGCGCCAGCCGCGGCCGCGCAGCCGCACCCTGTTCTTCGCGGGCCGCGTG
TGCGGCAGCCGCGCGCAGCCGTCCGCCAACGGCACCTACCCCAACTGCCCCGACGTGCTG
GGCAAGGAGGACGCCTACAGCGCCGCGACGCGCCAGGTGGCGTACTACCACCACCACAAC
CGCACCGGGTGGAAGGTGGTGACAGCCAGCAAGAGCTACGCCATCGACATGCTCACCTCC
AAATTCTGTCTGGCACCCAGCGGCGGCGGCATGGGCAAGCGCGCTGTCATCAGTGTGCTC
ATGGGCTGCATACCCGTCACCGTCACAGACGGACTCATGCAGCCCTTTGAGCCGGAGCTG
CGCTGGGACCGCTTTGCCATCGACGTGCGCGAACGCGACATCCCCGTCATGCACGCCGTG
CTGGAGGGGCTCAAGCAGGGGCAGGTGTCGGAGTTCCAGTCCAACCTGCGCTGCGCCGCG
CAGCACCTGTTCTGGAGCAGCCTGTTCGGCAGCGTGTTCGGAGAGGACGGCCGCTACGAC
GCCTTCGAGACGCTCATGCAGGTGCTGCGCATGCGCGCCACCTACCCCAGCCTGGGCCCC
GAGGAGTACGCCTACGTGGACGCCGCATTCGCTGCCTTCATGAAGTGCGAGGCACACCTG
CCCGCGGGGGGGTCGGCAGCAGCAGCAGCTGCTACAGCCGGTGGCGCTGGCAGCAGCAGT
AGCAGCGGGACAGGAGCAGCAGTAGCAGCAGCAGGCGGGCTGTTGGGCGGCTTCAACGGC
ACGGGGGCGGCGGGCGGGCTTTTGGATGTCGCCAAGCCCGATTTGGGGCAGGCGCTGGCG
GCGCATAGATCCGGCGCCGGCGCCGGCTCTGCTACAGCCGCGGCGGCAGGAGACGCCGCG
GCGGGGCAGCTACTGCCGGCGCCGCGGGCGCTGCTGCTGCCGGCGGAGCTTGCGGGTCCG
GGGGAGGAGGGCGTGAGTCGTCAGGAGCTGTGCACACACAGCGACCTGCCGGTGCCGCCG
GGGAGCGGCGCGCTGCCGGCGGCGGGCAGCTGCAGCCGCTGCCCGCGGCGGCGCGGGCGG
CTGCTGAACCCGGGCGGCACCATCTGCTGCAACACCAAGGACCTGGCCCGGTGCCCGCGG
CTGTGGGACTGAGGCGGCCTCTGCCCAGCGGAGAGGGGAGTGGAGAGGGGAGCGGGGGTG
AGGTAATGGTGGTGGTGATGAGAGGAGGAGGAGGGAGGAGGGGTGGGGTGGTTGGTACGG
CAGCCTTCCTGGCAGCCTGGCTGCCATGGTGGCAGCGCTAGCGCACGCTTTGGCATGCAC
TGTTGTTAGATGTTAGAGACTGTTGTGATTCACATCATGAAAGGTGCGGTGACGATCTCC
GTTGCACCCTCCAGTGTTTTAGTTCCTAGCAGCTGGTAAGGTACTCTTGAGCGTTCCAAA
TGAACGACCCGACTCACTCGAGCCCTGTTCACGCCCGGTAGGGCGCCGGCGAGTGCGGGT
CTCCCACAGGTCTGACCGGCTGGTGACCATTAGTATCGGCGGCGAGTGGCGAGTGGCAAG
GCTCTGCTTTGGTGGTGTGTGGGCCGGCGGGCCGCTGTTTCCCTGCCTACACAAAGGTAG
CGCGAGTCTGCAGAGCTAAGCGGTGGCAACACTGCAATGAATAGGGCGCAACCGAGAGCT
AGCTGCGTGTACGAAGGCTGCGCGAAAGCAC
>comp3281_c0_seq1
CCGCGCACCAGCAAAATACTGTATACATAGCAGTGCAATTGAAGCCAGGTGCAGCCGAGT
TTGCACATTGGTGCTGAGGGTTCTGACACTGCGCAACGTCCGCGCAAGTCGCGGGTTTAC
GCGAGCGAGCCTGACGGGGCCCAGATCAACCTTGGTTAGAGTCGTGTCAGTCCTTTATAT
TTAGTCATACACCGGCCCTGAGTTTGGCCTGTACAAGGAAGCAAACAACATCATGTTGGG
CCAGCTCTTTAACAAGGAGACGCAGGCGATTTTCTTCAACTACAAGGAGAAGCCTGTGCA
GCGCATGCTTGATTTTGACTTCGTTTGCGGGCGCGAGACTCCATCTGTCGCTGCTCTGGT
GACACCCGGCAGCTCGGGCGGCTTCCAGAAGCTGTTCTTCGGCAAGAACGAGATAGCCAT
CCCTGTGTACGGCAGCATCGCCGAGGCCACCCGCAAGCACCCCAAGGCGGATGTGTTCAT
CAACTACGCCTCCTTCCGCAGCGCCTACGAGAGCTCGCTGCAGGCGCTCAACAGCGCCAC
CCTGCGTGTGATCGCCATCATCGCGGAGGGTGTCCCCGAGAAGGACACCAAGCACCTCAT
CGCGGTGGCCCGCGCCAACAACAAGGTCATCATCGGGCCCGCCACCGTGGGCGGCGTGCA
GGCCGGCGCCTTCAAGATCGGCGACACGGCCGGCACGCTGGACAACATCGTGGCCTGCAA
GCTGCACCGCCCCGGCTCCGTGGGCTTCGTGTCCAAGTCCGGCGGCATGAGTAACGAGAT
GTACAACGTGCTGGCACGTGCCACCGACGGCCTGTACGAGGGCATCGCCATCGGCGGCGA
CGCCTTCCCCGGCTCCACTCTGTCCGATCACTGCCTGCGATACGAGCACATCCCCGCCAT
CAAGATGATTGTGGTGCTGGGGGAGCTGGGCGGCGCCGACGAGTACGGCCTGGTGGAGGC
CATCAAGGCCGGCGCCGTCACCAAGCCCGTGGTGGCCTGGGTGTCGGGCACCTGCGCCAA
GCTGTTCAAGAGCGAGGTGCAGTTCGGCCACGCCGGCGCGCGCAGCGGCGGCGACCTGGA
GAGCGCGCAGGCCAAGAACGCGGCGCTGAGGGCGGCGGGCGCCACCGTGCCCGAGTCCTT
CGAGGGGCTGGAGGGAGCCGTCAAGTCGGTGTACGACCGGCTGGTGGCGGCGGGCACACT
GGTGCCGGCGGCGGACGTGCCGGCGCCCGCCGTACCGCAGGACCTGGCGGCGGCTGTGGC
GGCGGGCAAGGTCCGTGTGCCCACGCACATCGTGTCCACCATCTGCGACGACCGCGGCGA
GGAGCCCACCTACTACGGCGTCAGCATGTCGGAGCTGATCGAGGGCGACTACGGCATTGG
CGACGTGATCAGCCTGCTGTGGTTCAAGCGCAAGCTGCCCAAGTACGCCACCAAGTTCAT
CGAGATGTGCGTGATGATGTGCGCCGACCACGGCCCCTGCGTGTCGGGCGCGCACAACGC
CATCGTGACCAGCCGCGCCGGCAAGGACATTGTGAGCAGCCTGGTCAGCGGGCTGCTCAC
CATCGGCCCGCGCTTCGGCGGCGCCATCGACGACGCCGCGCGCTACTTCAAGGCGGCGTG
CGACGCCGGCCAGTCGCCGTCCGAGTTCGTGGAGGGCCTGAAGAAGAAGGGCATCCGTGT
GGCGGGCATCGGGCACCGCATCAAGTCCAAGGACAACCGCGACAAACGCGTGGAGCTGCT
GCAGCAGTACGCGCGCAAGTTCTTCCCCTCCACGCGCTACCTGGACTACGCAGTGGAGGT
GGAGACCTACACGCTACAGAAGGCGCCCAACCTGGTGCTCAACGTGGACGGCTGCATCGG
CGCGCTGTTCCTGGACCTGCTGGCCTCGTCCGGCTGCTTCAGCGACAAGGAGGCCAAGGA
GATCGTGGAGATCGGCTACCTGAACGCGCTGTTCGTGGTGGCTCGCTCCATCGGCCTGGT
GGGGCACGCGCTGGACCAGAAGCGCCTGCAGCAGCCGCTGTACCGCCACCCCTGGGAGGA
CGTGCTGTACACCAGCTAGGTGTGTGCGGAGGCGGAGGGATGGAGGTGTGAGGAGGGATG
TGGCGGCGGCTTGGCGGCTGGGGCGAATGGCGCCGCGCACAGGAAGTCTGGGCGGCGGCC
GTGCGGTCGGCGGGTGGTGGGCTGCTGATAACCCAGGGCTAGCATGCGAGCGAAGGCGGC
GTTGGGCATGTGGCCAAGGGACAGGAGGATTGGAAGAGCAGGAGGGCTTCAGTGTGTACG
AGGGGTTGAGCCAAGGAGCAGGCAAGCTGGTGCAGTTGGTGAACTGGATTGAGTGACGGG
GCAGCGGCCGGACCCGTGGCGGACCCGTGGCGTGCTAAGGGATGTGGTGCCCTTTTTTGC
TGACGGCAGGCACCGGTTGGCTTACAGAGCATTGGCATGGCCCAACTGTTGCTTGCATGG
CTGCGCTCCATAGCTCATGTTGGTGCAGCAGTGAGCAGAAACACCGCAGCATGCCACTAC
AGGGGCTTACGCCTGGTTGGACAGTGTTGGTGATGGCACTAGCACGCGGTGCGTGTTGGC
AGCTTGTGCAAAACACGCGTGCGCCAAACCTGGCATGTGTGCTACTGTGCTGCAGCCCTG
CCGCTGACAGCTACGCAGTACGTGTACGGCAGTCGCCTGTCCTGAACAAGTCCTGACGAT
CAAGTCCTGAACATTTGCTACGTTTGCTGCACTGTGTCAGTATGTCTCAGTGCCGCCCAG
GGGAAGGAGCTGCGTATGCTGCCTGCCGTTCATTGCCCCGTAGCCGCCATAGCTGTACAT
GCATGTTGCGGATATGCGCCAGTGGGCAGCCAAGCACGGGAGAGAGAAGAGCTAGGCAGC
GTCGGGCTTGCTGTAAGCCTGTAACATCTTGGAGGGGCACTGCGATCCGGGCATCCAGTC
GCATCATTGGATACTTGTCCACGGT
>comp4314_c0_seq1
GGCGGCGGCGGCGGCAAGCAGAGCGTGACGGTGCGGGGCGGCGGCGGCCTCAAGGGCGCG
GGAACGGCGGCGCGGCAGGCGCCCTCCCACTCGGCGTTGCAGGTCACCGCCAAGGGCGTC
ATGGGCGGCGCTGCCACTGCCGGGGCTGGTGTTGCGGCGGGCCGGCGGGGCCCGGCACTG
GCCAGTGGGGGTCTGGGCGAGGCGCTGGTGGGCATGGAGGTGGCGGCGGCGCCCTACACG
GCGGCGGCGGTGGAGGCGGTCAACCGGCTGCAGTCCACGCTGATGGCTGTGGTGTACGGC
GAGCGCGGCATGTCGCCCATGCTGCGGCAGCTGTACCGCCAGTCCGCGGGCGCTGACGAC
CCACTGGAGCTGCTGGCGGCGGGCGGCCCGCGCGTGCAGGCGGCGGCGGCGGAGGCGGCG
CTGGGGGCGCTGCTGGCTGTGGCGGAGGTGCCGCCCAGCGCCCTGGTGCTGGCGGCACTG
CTGCCCGGGCACCAGCAGCCTGACGAGGCGGAGGCGGACGAGGATGAGGAGGACTATGGG
GCCGGAGGAGGCGGCGGCGGCGGCGGCGGTGGCAGGAGCAGCAGGAGCAGAGAAAGCGGC
AGGAGCAGAGGCGCTTGCAAACGGGCATGCGGAAGGCAACGGCGGCGCCGCTGCTGCAAG
TGCGGCGGATGGGGCCGCTGAGGGCCGAGGCGAGGATGTGGAGGAGACAGGCACAGAGGC
CGGCAATGACGAGGAGGAGGAGCAGCAGGAGGAAGCTGGGCAACAGGAGGAGAAGGAGGA
GGAGCAGCAGGAGGCTGGGCAACAGGAGGAGGAGAAGCAGCCCGACGCCGCCGCCGCGGC
GGAGGGCCCAGCCCGGGACATGGAGGCTGAGGCGCTGGAGGGTGGCACTCCACGCGACCA
GGGCTTCACGCGGCCCAAGGTGCTGCTGCTGCTGCCGCTGCGCAACAGCGCGTTCCGGGC
GGTGCGGCGGCTGGTGCGGCTGGCGCTGCGGGAGACGCGCAGCGACAGCGTGCAGGGCAA
GGAGAAGTTCTTGGAGCAGTTCACGGACCCCGAGGAGATGGCAGAGGAGGAGAACATGGA
CGAGGCCGCCCGCGCCCGTCTGGCCGCCAAGCCCAGCGAGCACCGGGCGCTCTTCGCCGG
GAATATAGATGACCACTTCAGGCTGGGCATCAAGGTTACAAAAGGCGCTGTGAAGCTGTT
CGCCGACCTGTACCAGTCCGACATCATCGTGGCCTCGCCCGTGGCACTGGCCACCAAGCT
GGCGGAGGACAAGCGCGCCGACCCGCACTCGCAGCCCGATTTTCTGTCCTCTGTGGAGCT
GCTGGTGATAGACCGCGCGGACGTGATGGCCATGCAGAACTGGGCCCACGTGGAGACGGT
GGTGGCGGCGCTGAACCGCCTGCCGCGTCAGCAGCACGGCACAGACATCATGCGAGTGCG
CGACTGGTACCTGGCGGGGCAGGCGGCGCGCTACCGCCAGACCGTGCTGCTGTCCTCGCA
CGCCAGCGCGCAGGCCAACGCGCTGGTGCGGGCGACGGCCAACCATGCCGGCGGCGTGCG
GCTGCAGGTTGAGCAGCCGGGTGTGTTGGGCGCAGTGGTGCCGCAGGTGCGGCAGCTGTT
TGAGCGCTTCCACGCCGACAGCCCGGCCGCTGTGGGCGACGCGCGCTTTGAGTTCTTCAT
GCGGACCATCTGGCCGCGAGTCAAGGACTCGGTGTCCAGAGGCCTGCTGCTGTTCGTGCC
CAGCTACTTTGACTTTGTGCGGCTGCGCAATGCGCTCAAGGACGATGACAGTGTGGACTT
CGCGACTGTCAGCGAGTACAGCAGCAACGCCGAGGTGACGCGCTCCCGCGCCCGCTTCTT
CCACGGCCAGCGCCGCATGCTCATCTACACCGAGCGCGCGCACTTCTACCACCGCTACCG
CATCCGCGGCATCAAGGACGTGCTGTTCTACGGCCTGCCCGACCACGGCCACTTCTACCC
CGAGCTTCTCAACCTACTGGAGGAGGGCGGCGCGGGGGCGGGGGCAGGCGCGGGGCTGTC
AGGCGTGGCCGGGTTTGGGCACGCCACGGTCACGGCGCTGTTCTGCGGCTGGGACGTGCT
GCAGCTGGAGCGGGTGGTGGGTAGCGCGCGCGCGCGGCGCATGCTGCGCGGCGAGAGCAG
CACCTACATGTTCTGCTGAGGGCGCCTCGGAGGGTCGGCTGCCGGTGCTGAGACTGAGAG
CTTGGTGTGGGAGTGCCGGAGGTGGGTAGGTTGCGAAAGCAACCATGAGCCAGGGTGGGT
GTGAGGCTGTGAGGGCGCGTTGGGGGCTGCTGTTGGAGCCTGAGGGCGCGTGGGGACTCC
CTACGCCTCGTGGGGCCGCCAGCGCTGCGGCATTCACCTGCCGAGGGCTCCTCCCCTTGT
GGGCCCCCCGTGCTGAGGTTGGGGCGCTGGCTGAGGTGCTTTGCTATGGGGGGTGTCTGC
ATCCCCTGTGGCCGGCAGGGTGCGTGGTGGGTGTGGCGCGCTGATGAGGCAGTCTGCCCT
GGTGGGTGGGCGGAGGAGATGGGTCTCGGTCGGTCCCGGTCGGTCCCGGTCGGTCCCGGA
GTTCCCGGAGTTTCTTCCATTTCCTGACAGGGGGCTGCGGCGTGGCAGCAGCGCGTCATT
GAGCAGGATGCATGTAAAGGCGCTGCATGCGCTGCGTGCGGCATAACGGCACTGCGCTTG
GGAGGCCGTACACCCCGTGTGGCGTGCGTTCGGGTGAACAAGTGATGCTGTAAGGGTTGC
GAAATGCTGTGCGTGGCGTGCTGAAGTATTGCCGCATGCGCACACCGGTATCGCTCGCGG
ACGTAGCGCATAATTGAGGCCGGAATGCCGGATGGAAGCGGGTTCTCAGTGTCCCCTAGC
GGACAACTAACGGTTACGGTGAGAACGACGCTGGTGGGCCAGGTGCTTCTGTGGGCTCCC
TCAACCCGTGCCGAGGCTGCCAA
>comp3583_c0_seq1
CGAATACCAACTAGAAACGTTGTCGAGGCCATTGGAAGCAAGACCCAACGCACTCCATTT
GTGTTTGTGTTAGCTCGAAAGCTGCTGTGCAGTCACTAACTACATCATCCGTTGTAGTTG
ATGATATTATAGGATAAGGAAGCTCTACAAACTGGTCGGAGCGCAAGATGGCGGACGTGG
AGGACGACACCGTTGGGCCGCCCCCACCGCCTGAGGATGCGGAGCAGGACCAGGGCGAGC
AGGATACTGATGTGGGCCCCAGCATGCCCAAGCCAAAGAAGCGGAAGGTTCTGGAGTTCG
AGCAGCAGTACCTGGAGGTACTGCCCTCGGCAGCCATGTATGAGCGCAGCTACATGCACA
GAGACACCGTGAACAACGTGGCGGTGACATGCACAGACTTCATCATCACCACGTCCATAG
ACGGCTTCATTAAGTTCTGGAAGAAGCAGCCGCGCGGCATTGAGTTCGTGAAGCAGTACC
GGGCGCACGTGGGCGCGGTGGACGGCCTGGCGGTCAGCTTCGACGGCACGCTGTGCATGA
CCCTGTCACGCGACCGGACAGTCAAGATCTTCGACGTGCTCAACTTCGACCTCATCGTGA
TGATGCGCCTCACCTTCACGCCCGGCTGCGCAGCATGGATCTACAAGAAAGGCGAGGCCA
AGGCTCGGCTGGCCATCTCCGACCTCAACAGCGGCAAGGTGCATGTGTACGACGCACGGG
ACGGCTCGGACAAGGCGCTGGCGGAGGTGGAGGTGCACCGGGCGCCTGTGGCGGCCATGC
GCTACTGCGCGCCGCTGGACCTGGTGGTGTCCACCGACACCAAGGGCATGATTGAGATGT
GGTGCGGCACCAGCTACGGCCACCCGCAGCCCGACACCAGCTCGGGCCAGGCGGTGCCGC
GGCTGGCGTGGAGCAGCAAGCTGGACACGGACCTGTTCGACCTGGCCAAGGCCAAGACAG
TGGCCAAGTCGCTGGAGGTGAGCCGCGACGGGCAGCAGTTCGCCATGGTGTGTGCCGACA
AGCGCGTGCGCGTGTTCGCCACCCGCACCGCCAAGCTGCGGCGGGTTTACGACGAGTCGC
CGGACGCAGCCAACGAGGTGCAGCGCAGCGGGGCGGAGATGTTCCAGCTGGAGGACATTG
ACTTCGGTCGCCGCATGGCTGTGGAGCGCGAGCTGTGGAACAGCGCCGAGGAGACGCACG
GCCCGCCCAATGCAATCTTCGACGAGTCCGGAAACTTCCTGTTCTACGCCACTCTGCTCG
GCGTCAAGGTGGTCAACCTCACCACCAACAAGGTCGTGCGCGTGCTGGGCAAGGTGGAGA
ACTCGGAACGCTTCCTCACGCTAGCGCTCTACCAGGGCGCCTCCAGGGGCAAGTCGGGCG
CGCGGCTGCGCGGCCTGCCCACGGTCGAGCAGGTGGAGAAGCTGCTGGGCGCCTCCGACC
CCACCCTGTTCGCCTGCGCCTTCCGCAAGCAGCGCTTCTACATGTTCACTCAGACGGAGC
CGACGGAACCGGAGGACCCCGCGGCGCCGGGTCGCGACGTGTTCAACGAGAAGCCGGCGC
TGGAGGACCTCATCGCGGCGGAGGGCGGCGCGGCGCAGCCGGGCCACTCGCTACCACACG
GCGCGCGCATCCACACAACCAAGGGAGACATCGTGGTGAAGCTGTTCCCGGACGAATGCC
CGCGCACCATCGAGAACTTCACCACGCACTCCCGCAACGGCTACTACGACGGAGTGCTGT
TCCACCGCGTCATCAAGAACTTCATGATCCAGACAGGAGACCCGCTGGGCGACGGCACGG
GCGGCGAGTCCATCTGGGGCGGCGAGTTCGAGGACGAGTTCCACAAGGCGCTGCGGCACG
ACCGCCCAGGCATCCTGTCCATGGCCAACGCGGGGCCCGGCACCAACGGCTCGCAGTTCT
TCATCACCACTGTGCCCACGCCCTGGCTGGACAACAAGCACACGGTGTTCGGGCGGGTGA
TCAAGGGCATGGACGTGGTGCTGGCCATTGAAAAGACACGCTGCAACAAGGACGACAAGC
CGCTGGAGGACATAAAGATTCTCAACATCGTGCCCGTGGAGACGGTGGAGGACTAGCGGC
CGGGGGCGACACAGAGGCGGCAGGGGAGTGGTAACAGGGCTAGGGGGCGGGAGGGCCAGG
GCGGGCACGTGCGTGGCGCCGAGGTGGGAGGGCTGGGCCGAGCGTGCGTGTGCTGGGTGT
GTTCATGCGTGTGTTCGTGTGTCATGTCCAGATTCAAAGTGCCGTACCCGAGGCCGCACT
GTGGCGGGGGCGCGGGAGAGGCAGTAGGGGATGTGACACAGCGCGGCTGCTATGCGTTAT
GGTGTTGTGTTCAACGACCGGTCAGGAACTCAGGGACTGGAGTTGACACAGACTCGAGAC
TGGATGCGGCACGCAGGCAGGACTGGAGACAGGACTGACTACGTGCGGCTCACGGTGTAG
ATGAAGGGCGTCGGCGTGAGGGCTCCCTGCGCTTGGCCGCATGCCGGTGTGCGGCGATGA
GCGCTGAGGGATGTGCGGCGGCAAGTTGGGGGGAAGGGAAAGGGCCGAAGGGGCTTGCAG
GACCGCCGCCGGTGTCGCAGCGTGTGTCTGCTAGGAATGCAGGGCCGGCGTGCTGCTGCG
GCACCGCTGGGGCGCGGCTGGTGAGATGGTGTTCAAAGGTTGTTAGGAGGCAGGAGGAGG
CAGGAGCTGTGCAGGCAGCGTTTGCTGGGTGGCGCGAGGGCGCGCGGCTTGGGCCCCAGC
TGCTGGCGGAACCCATAAATAGTAGCGGTTGTGTATTGCAACAAATGTATTCTGTTGGTG
ATTCTCAGTCGTGTCAGGCGTTGCTGCTGTTTGGCCTTCAGCCCCGGAGCACACCGGAGG
TGGAAACACCCAGCGTTGCCGGCTTGCCGCAGGGGGTTAGGCAGCTGTATGTAACAGGCT
TACTGTGAAAAAAAAAAAAAAAA
>comp3181_c0_seq1
GAATTGTCTGCTTGTGTAATTACATCGCTGCTGGTGCCGAAGCTCAGAAGGAGTTGTGAA
GTTGCAAGTCGTGCTGACGGTGCGCATTTCCGCAGCGTCGCCTCGCTCGCCAGCATGGCA
CCGCAGCCGGAGGCCCAGTATCGGGTAGATCCCGATGGCGTGGCGGTCATCACGCTCAAC
TACCCGCCGCTGAACGCGCTGCATCCGCTGCTGCTGCGCTCGCTGTTTGAGGCGCTGCGC
CGCGCGCACGCCGACCCGGCGGTGAAGGCGGTGGTGCTCACCGGCGCAAACAACAACTTC
TGCGCCGGCTTTGACATCAGCCAGTTCCAGAACCCGGACGCCGGCAGCGGCGGCGGCATC
GACAACTCCATCAACGATGCCATCTGCAAGTACCTGGAGGGCGGCGCCAAGCCCGTGGTG
GCGGCCGTGCAGGGCGTGGCGCTGGGCGGGGGGCTGGAGGTGGCCATGGGGTGCAACGCC
CGTGTGGCGGTGCGCGGCACCAAGCTGGGTCTGCCGGAGCTGACGCTGGGCATCATCCCG
GGCTTTGGCGGCACGCAGCGGCTGCCGCGCCTGGTGGGGCTGGCCAAGGGCTGCGAGATG
ATGCTGACCAGCGCGCCCATCAAGGCCGAGGCCGGCCTGAAGCTGGGTCTGGTGGACGTG
TTGGCGCCCGACGCCGCGGGCCTGATGCCGGCGGCGCGCGCCCTGGCGCTGGACATTGCG
GCGGGGCGGCGGCCGCGCATGTACAGCCTCACCCGCACAGACAAGCTGCCCCCCCTGGGC
GAGGCCCTGGCGCTGCTGGACATGGCGCGCGCCGAGGCCGGCCGCCGCGCCCGCGGCCTG
GCGCACCCGCAGCTGTGCCTGGACGCGGTGCAGGCGGGCGTGGAGCGGGGCGGGCAGGAG
GGGCTGGCGGCGGAGGGCCGCGCCTTCGCGGCGGCCGCCGCGCTGGACACGCACAAGGCG
CTGGTGCACATCTTCTTTGCGCAGCGGGCCACCAAGAAGGTCAAGGGCGTCACGGACGTG
CCGGGCCTGAAGCCCCGCCCCATCCGCTGCGTGGCGGTGCTGGGCGGCGGCCTGATGGGC
AGCGGCATCGCCACGGCGCTGGCGCTGGCGGGTGTGGAGGTGATCCTCAAGGAGGTCAGC
CAGCAGTTCTTGGACGGAGGCATGGCGCGCATCAAGGCCAACGTGGCCAGCAGGGTGAAG
AAGGGCGCCATGAGCCAGGCCGCCGCGGACGCCGCGCTGGGCCGTGTGAGCGGCGCGCTG
GACTACGCCGGCTTTGCGCGGGCGGACATGGTGATTGAGGCGGTCATCGAGGACATCCCG
CTCAAGCAGAAGATCTTTGCGGACCTGGAGAAGGCCTGCCGCCCCGACGCCATCCTCTCC
ACCAACACCTCGACCATCGACATTGAGCTGGTGGGGGCCAAGATGTCGGGCGGCGCGGCG
GCGCGGCGGCGGCTGCTGGGCGCGCACTTCTTCAGCCCGGCGCACATCATGCCGCTGCTG
GAGATCGTGAGGACCAAGGACACCGGCGCCCAGGAGCTGCTGGACACGCTGGCGCTGTCC
TCCGCCATCAAGAAGACGCCGGTGGTGGTGGGCAACTGCACGGGCTTTGCGGTGAACCGC
GTGTTCTTCCCCTACACCATGTCGGCCGTCATGCTGGCGGACCTGGGGCTGGACCCCTAC
CGCGTGGACGCCGCGGTGGCGGGGCGCTTCGGCATGCCCATGGGCCCCTTCAGGCTGAAC
GACCTGGTGGGCAGCGACATTGGGCTGCACGTGGGCGCCAACTTCGTCACCTCGTTCCCG
GACCGCGTCTACGTGTCGCGCCTCATCCCCGCGCTCAACGAGGCCAAGCGGCTGGGCGAG
AAGACCGGCAAGGGCTTCTACAAGTTTGACGCCAAGACGCGCAAGGCCAGCCCCGACCCC
GAGGGCCTGGCGCCGCTGCTGGAGGGCAGCCGGCGCGAGGCCGCCCTGGTGCCGGCGGGC
GCCAAGCCGCCGGCGCTGAGCGACCAGGACATCCTGGACTGGATCTTCTTCCCGGTTGTG
AACGAGGGCTGCCGGGTGGTGGCGGAGGGCATTGTGGACAAGGCCGCCGACCTGGACGTG
GCCAGCGTCATGGCCATGGGCTTCCCGCCCGTGCGGGGCGGCCTGATCTTCTGGGCTGAC
CTGGTGGGGGCGCCGCGCATCGTGGCCCGCCTGAAGCAGTTTGCGGCCATGGTGCCGCCG
CAGCACGCCGGCTTCTTCGCACCCTGCGACTACCTGCTGCAGGCCGCGGCGTCCGGCCGC
AAGCTCAGCGCCGGGCCGCCCGCCGCAGCCAAGCTGTAGAGGAGGCTCTGTGGAGGAGGG
GCGATGGAGAGGAGCTGTGGAGGGGGCTGGCGGGGCGAGTGGTGGTGGAGGAGGGGCGGG
TGCAGATGAGGCCGATAGTGTGTTGACTGTGGTGTTGTGGTGTTTGCTCAGGCGTGTCAG
TCCGGTGCGGTCCGAGGTTCAAACCGTGTGTTTGAATCCCGGACGCGGAGCTATGTGTGG
AAAGGCGTGAGCTGGTCGATCACTCGATTGTCTGCCGCAGCGACGTACATGCAGTAGTAT
TTGTGTGTGGCAATGTGTGCAGCTGCGTGCAATTGACCCGTGTGTGCAGTATGGTACATT
GTTTTCTTTGAAGCAGCAGTGTGAGGCGAGTTTGGACAAGTGATGTCTTATTGACATTGG
GTGACCAACTTGCCACGACAGGCCGGAATGGTGCCAGAAAGGTGCACACGCATGGGGGCG
GCCCCGCAGCTCCCCAGACCCCAGCCGCACATTGCGGAGGAGCGCCCGCAGGCCGCTGGG
CCCCCCTGATGCCGCACGCGCCTACCGCGTGGAACGGGGGTAGTGTTCACTTCAAAAGCC
TAGAGGTCCGACATGTGTAAGCTATGCAGATATTCCCAACACCTGAAACGCCTGGACTCC
ACGGCGTTCCACAATCAACC
>comp4359_c0_seq1
GGACTTAAGAAGCACAAATTGAACCAAATCTTTAACATACAACTTCATCGATAGGCTTCT
TACCGGAGACTTGACCCCTGCTGCTTGACATCCCCCAAAGTCGCATTTCGCTATACGAGG
GCATATCGATAAACAAGAGGACACACTGGAGGCCTGGGGGCAGGCTTTAGCCCCCGCGGC
TGCACGCGGAACAAACATTTCTTCTTAGAGAGGTACTCCGGGCACCAAGATGGCCGACCC
GATGGACCAGCCTAGCACCAGTGACCCCGTAGATAACCAAATCTTCGGAGAACAGGGTGG
CCTGCGCCCCGACCATCCCCTTCTTCGTCGGGCGCAAGAGGCGCTCAAAGTCCAATTTGA
GGCGAATCGGACACGGTTGCAGGAGGAGCTAAGAGAAAAGGCAAATGCGCTCAAGCAAGC
AAAAGCGCGGCGAGAAGCGCTTGGTGTGGAGCTGTATGGCTTCCAGCAGAACCTCGCCAA
GCTGCAGCTCAACCTGGAGACGACGCATCAGAACTACCAGGTCATCAACCGGGCACGCCA
ACAGTGTGAGGACCAGTTGAACCAGCTGAAGCAGCAGTTGTCGCTGGAGGAGGGGGACAC
CAAGGGCGAGCGCTCACGGGTTGAGAAGTTCCAGCTGGAGATGGACCGGCTGGGCGCGAC
GCTGAAGCAGGTGGAGGAGTACAACGAGGCCATGAAGGGCGAGATCGCTGTGACGCGGCG
TGCAGCCTACGCGGCCGAGGAGGCGGTGCAGAAGCTGGAGAAGCAGAAGATGGAGCAGGA
CTTCAGGATCGACACGCTGCAGGACAACCTGAAGGGCACGCAGCAGCAGCTGGCGCTGGT
GTCGGCGCAGCTGGAGGCGCAGAAGCGGGAGACACGCGCGGCGCTGGAGACGCTGGCGGA
GGCGGAGGCCGAGATGGAGAACGTGCACTTTGAGAAGAAGCAGCTGGTGGCGCAGTGGAA
GAGCAGCCTGCTGGCCATACAGAAGCGCGACGAGGCTCTGTCCGCCATCCAGGACGGCAT
GCGCGAGCAGCAGCAGCAGGAGCTGAGCCTGGTGCTGGAGATCGAGGGCTACAAGAAGGA
CGTGGTCAGGGAGCAGCTCAAGCACGAGTCGCTCACGGCGGTGGTGCGCAAGGTGGAGGG
CGACGCCGTGTTTGTGCAGAAGCAGATCGAGGGCGCGCAGGAGCGGCAGGCGCGGCTGCA
GGAGATCCTGGCCAAGCTGGCCAAGTCGCTGGAGCACACGGAGGCGGAGGTGCTGCGCGT
CAACAGCGAGAAGAAGGCGCTGCAGGGCGAGGCGGACGCGGTGGACCGCGCCATCACCAA
GGTGGCGGCGGAGGGCCGCGCCATCGAGGAGGAGATGCTGTCGGCGCTGTCGGACCAGAC
CACGGCGGAGAAGGCCACCAGCAAGACCGCGGCGGACACGCAGGAGCTGCGCAAGCGCAT
CCGGGCCGAGGAGCTGGCGGTGGTGGAGACGGAGAACGAGCTGGCCAAGCTGCAGGTGGA
CATCCTGAACACCGAGGCCCACAACTCGCGGCTGGGTGAGACGCTGGGGCTGCTGGACGA
GGAACTGCGCGACAAGGGCCGCACCATCGAGAAGTACGAGCTGGAGATCAAGCGGCGCAA
CGACGAGATCGAGAAGAAGACGCGCGAGATCGACATCCTCAACCGCCGCTTTGAGCGCAT
GCTGGAGCAGCGCGGCACCGGTGAGGAGACGGGGCCGCTGGAGGCCACCATCAAGAACCT
GGGCCGCGAGATCGACACCAAGGGCAGCGAGAGCAAGGAGCTGCAGCGGCGCTGGATCGG
ATGCCAGCAGGAGCTGGTGGGACTGCAGAACGAGAACGGCGGCCTCACAGAGACGCTGGC
GCGCCTGCGGGCGGAGCACACCGTGCTGTTCCAGAAGAAGAGGCGGCTGGAGCAGCAGCT
GGAGGGCCAGGGCAAGGCCATCAAGGGCCTCACCAGCGCCATGGGCCGCCTGCACGTGGA
CCTCACGCGCGTCAACGGCCTCATCGCCGCCAACTCCGCGGCGCGCCAGGCGCTGGCGGA
GGACAACTTCAACCTGGAGGGGCGCATCATGGGCGACCTGCGCGCTATGGAGGAGGAGGC
GGCGCGGCTCAACAGTCAGATCGAGGAGGGCCGCGGCGCCAAGCGCGACACGCTGGCTGA
GATTGTGGAGGCGGAGCGGCAGATCATGTTGTGGGAGCGCAAGATCCAGCTGGAGAAGGA
GATGCAGGAGGTGCTGGACCCCACGGTGGGGCAGGACGTGGTGGCGGAGATGAAGAAGGA
GATCCACCGCATGACGCTGAGGCACACGGAGCTCATGAGGCTGCAGGAGAAGCTAGTCAG
TGACATGGAGAAGGCGCTCACCAAGCGCGAGATCATCTCCGTCAAGGGCCGGGCCACCGC
CGCCAAGTCCAAGTCCTCCACACCCGCCGGCTCCGCCACCGCCTCCTCGCGCGCCTCGCC
CTCCGCCTCCGTCGCCTCCTCCACGCTCACACGCAACCAGCTCGACCGCGCCACCACTGA
CCTCGCCAAGTCCATCAAGGAGACGGAGCGCGAGATCGTGGCCACGGAGCAGCGGCTGGG
CGCGCTGGAGCAGCAGCGCTCGGCTGTGTCGGCGGCTGTGGCGGCGGCGGACGGCGCCTG
CCTGCAGCTGCGCGGCGCGGAGGAGGCGCTGCGGCTGGAGGCGGTGAGCGCCGTCAACGC
GCGGTACGGGCTGCTGCTGGCCACGGCCAGGGCGCAGCGCACCACCAAGCGCCTCGAGGA
CCTGGAGGCTGGCCGCTACCGGCCGGTGGTGGAGGACGCGGCGGCAGTGGGCGAGGAGCT
GGGCCGCGCGCAGGACAAGCTGGGCCGTGTGGTGGCGCTGCTGGAGGGGCTGCGGCAGGC
GGCGCCGCACCTGGCGGGCGAGCTGGACAAAGTGCTGTGCCACGTGGCGGACGTGCGGGC
GTAGG
>comp3143_c0_seq1
GAGCAGGCGGAGGAGCAGGAGGAGGCGTAGGAGGAGGAGCAAGGGGAGGAGGAGGAGCAG
GAGCTGCAGCAGGAGCAGGGGCAGGAGGAGGGGGTGCGCCGGGCGTGCCGGGCGTCGGCG
GCACCAGCGGGGGAAAGAGGTCGAAGCAGCGCGCGGCGCCGCCGCCGCTTCTGCCGTACG
AGCTACGGCTCACTGCGTGTGATCCGTACACACGTGACGCCTACGTGGCACGTACGGGCC
GTGCCGCGGAGAGCTGGTCCTTCGAAGACATCGCTGACGGCTGCATCGACGACTACCTGT
GTTACGGCGGCGGCTGTAGCAGCGGTGCTGCTGCCACTGCTGGTGCTGCTGCTGCTGGTG
GCGCACCCAGTGCGCACGGCACCGGTGCAACCACCACTCCAGCCACAGCAGCGCAGCAGA
CTGCGGAGGACCTATCCATGGGCTCGCTGTTCAACACCATGACCCTCATCTGCAACCTGG
CGCCGGAGATTGATCCGCTATGGGCGCGCAACGCAGCCGCGCAGAGCAGCGACACGCCCA
CGCTGGTGGGCCATATCAGCCGCGGAGAGCACTTGGTGGTGCCACACGCGCTGCTGCCGC
AAGTGGACTACAGCCAGACGTACTGGTTCTTCACACACCCGGAGGCGTTCCCCAACGCCA
CCGGCTTCCGGCCCAAGGGCATGACGGAGGAGACGTGGGTGCAGCTGCTGCTGCGCCGCT
ACCGGCCGCCCGGCTTTACGGAGCTGCCGCTCTTGACGGCGGACCTGATCAACGTGCTGC
AGCGGCACCAGGTCAACCGCTGGACGGACATCAAGCTGCGCATGACGCCGCAGATGCTGC
AGCGTGTGGGCCGCATGGACCGGCAGGTGTTGGTGGACGTGTTGGACGCGCTGAAGGCGG
GCAAGACCGGGCGCGCGCTGGACCTGGCGATGGAAGGCAAGGGCGACGACGTGAAGGACC
TGGTCAAGTGCTTCAAGTTCGTGTCGAGCCACGTCATTGGCTCGCCGTACACGATGCGCT
CGCTGCGCAGCAAGCACCTGGGCGGCAGCTGGCTCACCTTCGGGCCTTGCACCATGAGCG
TCACCTTCAACCCGGCGCCGCAGCACTGCCAGCTGGTGTTCGAGCTGATGGGCCGCAGCT
ACACGTTCGACCTGGACGGCGCGCCCAACCGCGCCGCCACCAACCCGGACGGCTCACCCA
ACCTCCACCGCCAGCTGCCGCGGCCAGACCGCATGCGGCTCATCGCCTCCCACCCCGGCG
CCTGCGCCGACTTCTTCCAAACGTTCGTGCGCGGCTTCGCGGACATCTTCCTGGGCTGGC
CCGTGGGCGCGGCGGAGCAGCAAGACCCGGACTGCATGCTTGGCCACGTGAGCTGCTGGT
TTGCCAAGGCGGAGAACACGCAAGCCGGCGACCTGCACGCGCATTGGTGCGTGTGGCAGC
CGGCGCTGGACATTGAGCGTGTGCGCACGCAGCTGGAGCACCCCGACTCGAAGGCGCGGC
TGTTCGACTTCCTGGAGAGCGTGCAGCGGCAGTGGCTGCCGGACCCCGCCATGGTGTGCC
CCGAGCTGGGCATCGTGGCGAAGGACCCCACGCTGACTCCCGCGGTGGAGGTGCACGCGC
GTGGCAGCGCCGACCTGGCGATGGAGTATCAGCCCGTGCTCACCGACCGCTGGCGCTGGC
AGCGGACTGTCGGCGAGGCCATCTGCGAGCGCCTCAACCACCAGCACTCCTTCACCTGCG
CCAAGTGCGGCGGCAAGGCCACGCACTGCAACTGCCGGCTGCGCATGCCGCGGCCGGTGT
TCGCGCACACCACCGCCTACCTGACGGGCATCGTGCGCCTGCAGCGCTGCGGCCCCATGA
TCGTGCCCCACCTCACGCCGCTCGTCATGGCGCAGCCCTGCAACAACATGGCGTTCACCA
CATTGGAGTGCAGCCGGTGGGCGCGCGAGGTGATCCTGTTCGCGGCGGCCAACCCCGACG
CGCCGGCGTCCGACCCGCACTTCCAGCCGCCTGACCTGGCCGAGATTGCCGCGGACGTCG
CCGAGTACGCCATCGCCTACGCCACCAAAGCGGAGGGCGTGGACGCCAGCACCGTCGCCA
CCGACAAGCTGTGGCGCACCAGCCAGGAAGTGGAGGAGCAGCGCGAGCAGCTGCGGCGGC
ACAAAGAGCAGCACGGACAGCCGCAGCCGCCGCCGGACCCTGCTGCCAGCCGCGGCAAGT
TCCTGGTGGCGCGTTGCGCCAACGCCGCGCAGGGTGCACAGACGCTGCCGCTGACCATGG
CCACGCACCTGGCGTCGGGCGGCAGCTACGCCACGGAGTCGCACACCTACCGCCTGCACG
ACATGCGGCTCTACACGCGCCGCCTGCAGGAGGAAGTTGGCACCTTGCCCAACGACCCCT
ACCTGCTCGTCACACCAGAGATCATCGTGCCAGACGAGACCCCTGCTGCGCCTGCTGCAG
CCACGCAGCGCGCTCAGTCCAGCGGTGGTGACGATGATGGTGAGGACCTGGAGGAGGCGG
AGGACATGGAGCAGGAGGATGAGGGTGAGGACCTGGGCGGTGGCACCGGCGCGTACGGCA
CCGGCGCATATGGGTCGCAGGACGAGGAGGCAGACACAGACGAGGAGGAGCGCAGCAGCC
AGCAGCATGCACCTCACCGCCACACACCGCGCCGCCGCCAGCGCAGTGAGCGCAGTCCAT
CCCCACATCAATCCCCGCTGCGTGACGACGAGCTGCAAGAGGCGGCGGTGCACATGGACC
AGGTGGGCGGCACTCCCTTCGACTTCCTGCACCGCCGCGCCGCTGCCGGTCGCCGCGAGG
AGGGAGCTGCTGGCGGCAGCACCGCCGGCAGCGGCAGCCACGCCATTGTGATTGGTGGGC
CGCTGGCGTCGTCTGCCAACAGCGGCAGCAATGGCGGCGGCAGCAGTGGCGCGC
>comp3209_c0_seq1
TGCCCCCGTCACTCTTTCCCAGCTCTATATTACCATAGATCTATAGCCTGACAAGGAACG
TCAGGCGAGAGTTGATATAATGGCCACTGTCGGCGGGATGAATGCGCGTGCGCTCGCCTC
GGCGCGGGCGCCGCTTTGCCGCCGCGCAGTGCTGCTGCCTGCCGGTCGCACGCGCGTTGT
GATGCGCGTTGGCGAGATTCGCCGCCCGGAGTACATCCCGAACCGCATTGATGACCCCAA
CTACGTGCGCATCTTCGACACCACCCTGCGCGACGGCGAGCAGTCCCCGGGCGCCACGCT
GACCAGCAAGGAGAAGCTGGACATTGCGCGGCAGCTGGCCAAGCTGGGCGTGGACATCAT
CGAGGCGGGCTTCCCCGTGGCCTCGCCCGACGACTTCGAGGCGGTGCGCACCATCGCCAT
GGAGGTGGGCAACGACGTGCAGCCGGACGGCTACGTGCCCGTCATCTGCGGCCTGTCCCG
GACCAAGCTCCAGGACCTGGAGCGCGCCTGGGACGCAGTGCGCCACGCCAAGCGGCCCCG
TGTGCACACCTTCATCGCCACCAGCGAGATCCACATGAAGTACAAGCTGCGCATGACGGA
GGACGAGGTGGTGGAGAACGCGGTGGCGGCGGTGAAGCACCTGCGCTCGCTGGGCTGCAA
CGACATTGAGTTCAGCCCCGAGGACGCCGGCCGCTCAGACCCCAAGTTCCTGTACCGCAT
CCTGGGCGAGGTGATCAAGGCTGGCGCCACCACGCTCAACATCCCCGACACCACCGGCTG
GTGCCTGCCGCACGAGTTCGGCGAGCTGATCGCTGCCATCAAGAAGAACACGCCCGGCGC
CGACAACGTCATCATCTCAACACACTGCCAGAACGACCTGGGCCTGTCCACCGCCAACTC
GCTGGCGGGCGCGCAGGCGGGCGCGCGGCAGATCGAGTGCACCATCAACGGCATCGGCGA
GCGCGCCGGCAACGCCTCGCTGGAGGAGGTGGTCATGGCCATCAAGCTGCGCGGCAACGA
CGTGATGAAGGGCCTGCACACGGGCATCCGGCCTGTGCACATCTACCCCACCAGCAAGAT
GGTGTCGGACTACAGCGGCATGGTGGTGCAGCCGCACAAGGCCATCGTGGGCGCCAACGC
CTTTGCGCACGAGTCAGGCATCCACCAGGACGGCATGCTCAAGAACCGCGAGACGTATGA
GATCATGTCGCCCGAGTCCATTGGCCTGCCGCGCCAGGAGCAGGACCGCGGCATTGTGCT
GGGCAAGCACTCTGGCCGCAACGCGCTCAACAGCCGCCTGCGCACCCTGGGCTACGAGCT
GAGCCAGTCGGAGCTGGACGACGTGTTCAAGCGCTTCAAGGCCCTGGCTGACAAGAAGAA
GGGCATCACCGACGAGGACATCCTGGCGCTCATGAGCGACGAGCTGCACCAGCCCAAGGT
CATCTGGGAGCTGCTGGACCTGCAGGTGGTGTGCGGCACCATGGGCATGCCCACCGCCAC
GGTACAGATGAAGGGGCCGGACGGCATCGCGCGCATCGGCGTGGGCGTAGGCACCGGCCC
TGTGGACGCCGCCTACAAGGCCGTGGACAGCCTGGTGCGGGTGGAGGCGGAGCTGTCGGA
CTACAGCGTCAGCAGCGTCACGCAGGGCATCGAGGCCCTGGCTCACACGCGCGTCATGAT
CCGCCCCTCGGGCAAGATGAGCGACGCCGGCTACAGCGAGCACGCGGCGCTGGGCACCGT
GCAGCGCCAGTTCTCGGGCTCGGGCGCCAACGAGGACATTGTGGTGGCCTCGGCGCGCGC
CTACGTGAGCGCGCTCAACAAGATGATTGGCTGGATGAGTGTGGCTCAGAAGGTGGCGCC
GCGCGCCGCCCGCGCCACCGCCTCGGGCGGCGCGGCCCTGGCGTCCGTGGAGAACGGCAG
CTCGGCGCCGTCGGCCGGCAAGGACCTGGCCACCTCGTCCATGTGAGCGAGTGAGGCGGC
GTGTGGGGCGGCAGGCGTGTGGGGCGGCGGCGTGAGTGGGCCAGCAGCGGCAGGTGGGGT
TGAGAGGGGGAGGCAGCGGTAGCCGGAGGAGGAGGAGGAAGCGGAGGAGGAGGAGCGCTA
GGGCGCGGCTGCAGCTGCCTGCGGCAGCCCTGTCGGCTGCCGACGGGCGGCCGGTAGCAG
TGATGAGGTGGAGAAGGCGGAGCAGTGGAATGGAGTGGAGGAGCAGGTAGGATGGGCGTG
AGCAAAACAGTATACGGGCGTGGTTGTTTGCGTGAATGCGTGACGCACGAAAGCACATCT
AGATGCTAGTGACAGCCGGGTGCCTGGCAGCACTGAGGAATGTGTGCCAGCACAGCGACA
GGCGTGGAGTGCTGCAAGCTCCTCCGCGTGTCGGTTTGTTACGTATGTTGCTGGGGCCAT
GTCCGCGCGTGTCCGGGAGAAAGGCATGTGCGCGTGTGCGACGGCTGCAGCGCTCATCAA
CTTGACGGCAAGATCGGCCGCTGGTGGCCGGGAAGGACGAGCGGCGGTGGCTGGATGATA
TGATGTGCACAGGCGTTGATGCGAGCCTGGAAGGCGAGGAAGGAGTGGGAAGGCGGAGGT
GCCGAGCTGGGCACGTCGTGGAATCGGGCGGTTGGGGATCTACCGCCCCGTGGCAAAGGG
ATGGCTGGGGGGTTTCCTGTAACAGAGCTTCGCGTTTCATTGCCCTTGCCCAATGCACTG
TTACTGATAGGCCGTGCTGATAGGCCGACCTGTTGCCTTTGCCACGCTCCCGCACGAAGC
AACATTGCGTTGGGGGTTACGCCTAGTGCGGGCGCTATCCAGAACGGTGTGAGAGGGCTA
GTGCTGAACAAACCTAGGCTGCACGACATGACTGAGACTGAGAACACGCCTGAAATGGCT
AGTGACTCTCCTCTGCCCATTAACACCCGAACGTACCCTGTCCGCC
>comp5642_c0_seq1
GCCAAACATCGTTTCGATACGTTTGGTAAGCTTTATACTCTCATATGCACGAGCGCCTGC
CTGAATTTAGGCAACTCAGCGAAGGCTTTTGGCATACCACGCTCGTTTCTGGGTTTGAGA
GCTTGTATAGTCATCATTTGATACGTACATACTGCATGCACGTTTGACATTGCGCGGCGA
GCAGAGAGCAGCCGCCGCCCCAATCGCCGACCGCCGAAGGACGGCACATAGCCCGTCCGC
GCGGAGGGAATTATGGCGGACGGCGCTGAGGACCCTCGGCGGGGGCCGCTAGACACGGGC
ACGGAACGCTACCAAAAGCTCAAGCAGACGCAAGTGCCGCGCGATGAGCAGGAGGTGCCG
CTCGAGTACCAAAAACTGGTAGAGCCGCACGTCGCGTCTTTCAACTACTTCATCGGCGAG
GGTTTGCAGAATGTCGTGGAGAGCCTGCAGCCCGTCGAGGTGACGCACCCCACCACGGGC
CTGGTCACGCGCATCTGGCTCAGCGACGTGCGCGTGGAGAAGCCGGTGCGGGACGACGTG
GTGGGGCTGCGGCTGGGCGGCGGCGGCGGCGGCGCCTCGGTGGCCAACAGCCGCATCATG
CCGCGCGACTGCAGAGAGGGGGGCACCAGCTACAAGGGCAACCTGATGGCCACGTTCAAC
TGGTGTGAGGGCGACGGCGAGCGCTGCTGCATCGACAGGAAGCTGGGCGGTTTGCCGATT
ATGGTTCGCTCCGACGCCTGCAACCTGTCCGGCATGAGTCGTGCCGAGCTGGTGGCTGCC
AAGGAGGAGGCAAACGAGATGGGCGGCTACTTCATCTGCAACGGCATAGAGCGCATCATC
CGCTGCCTGGTGGCTCAGCGGCGGCACTACATCATGGCTCTACGCCGCGGCGCCTACCAC
AAGCGTGGAGCCAACTACACGGACGCAGCCACACTCATCCGCTGCGTGCGCCCCGACCAG
TCTAGCGCCACGGTGCGCTGCCACTACCTCACAGACGGCACCGTGAACTTCGCGTTCACC
ATGCGGCGTGCCGAGTACTTCATCCCCGCGGGCGTGCTGCTCAAGTGCTTCCTGGAGGTC
AGTGACCGGGAGCTGTACGGCAAGTTGGTGTCGGGCAGTGCCCCGGGCGGCGGCGCGGCG
GCGTTCGCGGCGGAGCGGGCGGAGCTGCTGCTGCGGCAGGCGGACCGACACGACCTGCGC
ACCAAGACGCAGTGTATCGAGTACCTGGGCCGTCACTTCCGAGTGGTGTTGGAACAGCCC
CCGTCAGCCACCGACTACGAGGTGGGCGAGGCTCTCCTGGCCGAGTACGTGTTCATCCAC
CTGGACCCAGCCCGCCCCGCCGACAAGCTCAACCTGCTGGTGGCCATGTTGCACAAGCTG
TACGCACTGGTGTGCGGCGCATGCGCGGAGGACAACCCGGACGCACTGACGCATCACGAG
ATCCTGCTGCCGGGCCACCTGCTCCTCAAGTTCATGAAGGAGAAGCTGGAGGACACGCTG
TCCATCACGCGCGAGCTGATGAAGAAGGACCTGGAGGCGCGGCCCGGGACCGACGTGGCG
TCCGCCGAGTACATGGCGGGTCTGCTGAAGAAGCTGGGCGACGTGGGCTCCAAGTTCGAG
TACCTGCTCAACACAGGCAACCTGGTGTCGCGCTCGGGGCTGGACCTCAGCCAGGCAACC
GGGTTCACGGTGGTTGCCGAGAAGCTCAACTTCTTCCGCTACCTGTCCCACTTCCGCTCC
GTGCACCGCGGCGCCTACTTCGCCGAGCTGCGCACCACCACTGTGCGCAAACTGCTGCCC
GAGTCCTGGGGCTTCATGTGCCCCGTGCACACGCCCGACGGCGCGCCCTGTGGACTGCTC
AACCACTTCACCGCCGCCTGCTCCATCGTGACGCAGGGCAGCAGCAACGAGGAGCTCACC
AGCCTGGGCATCATGCAGGTGCTCACAGCGCTGGGCATGTCCCCCGCCGCGCCCGCGCTG
TCGCCGCCGCCGCCGCCCGACTACCTGTGTGTGCAGCTGGACGGTCGGGTGGTGGGGCAC
GTGCGGAGCGGGGCGGCGGCGGCAGCGCTGGTGGCGCGGCTGAGGGCCATCAAGGCGTCG
GCACTGGAGGCGTACGAGCGCGGCGTGCCCGCCGAGGGCGTGGGTCTGGGCGCGGCTGAG
GCTGAGGTGCCGTACCACCTCGAGGTGGTGCACGTGCCGCCGCTGCTGGGCGGCCCCTTC
CCCGGCGTGTTCCTGTTCAGCCAGAGCGCGCGCATGATCCGGCCCGTGGTGCAGCTGGAC
AGCTCCAAGCGCGAGATGCTGGGCAGCCTGGAGCAGTGCTTCATGTCCATCCGCTGCCCC
GACGGCGGCCACGGCGGCAGCCCCGGCCTGGCCTTCACGCACGCCGAGCTGGGCGCCGGT
GCCATGCTGAGTGTAGTGGCCAGCCTGACGCCCTACAGCGACTTCAACCAGTCGCCGCGC
AACATGTACCAGTGCCAGATGGCCAAACAGACCATGGGCACTCCGGGCCAGGCCACCCAG
CACCGGACCGACACCAAGGTCTACCGCATCCAGACGCCACAGGCGCCCATCTGCCGCACC
ATCCGCTACGCCGAGTACAAGATGGACGAGTTTCCCAACGGCACAAACGCCATCGTGGCC
GTGCTGGCATACACGGGCTACGACATGGAGGATGCGATGATTCTGAACAAGTCAGCGGTG
GAGCGCGGGCTCGCGCATGCCTCGCTGTACAAGACCGAGTGTGTGAACCTGAAGGAGGAG
CGGGGCGGCGGCGGCAAGCAGTACTTCGCAGCAACCCCGCACACACAAATGACGCGGAAC
GCGCTGGCGGCTCGTCAGAAGCCCACGGGCGCATTCGGGCAGCGCTACCCCCAAAACATC
CCCGCCACCGCCAAGAGCCCAGCCTGCCAAC
>comp3857_c0_seq1
TACCGTCTCACGACTCGCAGGGGCAAAGCATTTTACCGGTTTGATGTCAAGATAAGCTGC
AACTGCGACGGCACCAGCCTATTGGGCGGGGCGTCTTTGTGAAAACATGGTGCAGGTACT
CAGACTGGGGCTTCAAGTAGCCCTACTTTTAATAGCCGTGCTTGCGACGGCAAATGCATC
AAATGTGTTTGAGCGCAAGGAACGCAGCTTGTTGGCGACTTGCGAGCCTCTTCCGTTCAC
GGAGTTGAAGCCGACGGTTACGCACGCGCCTGTGCTGGATCTTGAGTGGGTTGGCGCAGA
TGACCTCACGGTGTTTGCGATCACGCACAAATATGCGTCTGAGGCGGGCGGCCTGTGGCG
CTCCAAGGACGGCGGGAGCTCGTTCGTAGAGCTGACTGCGAAGCTGAACGCCTCCATCTC
CAACGCCGAGGTGTTCAGTGTGATGGGGGTGTACAGCCAGAAGAGCCAGCCCGGCAACGT
GCTGCTGCTGGGCACCGGCACCTACATGTGGGTGTCTTCGGACTACGGCGAGACGCTGAC
GCCGGTGCGCACGCCCACCAAGTGGCGAGGCAGCGGCATCCGCTCAGCCAAGATGCACCC
GCGGCGCGACAACTGGTTGCTGGTGCTGGTGAAGCGGCCGGACTGCAAGAGCCTGGATAA
GGCGCAGATGGAGTGCCCGCACGACCTCATGCTCAACAAGGACGTGTTCACGCCCGGCTC
GGCCTGGACCAACCTGACCGCGGACTCCAACGGCGCGGTGGCGGGCTTTGTGGACTTCGA
CTGGGGGGCCAGCCTGTGCCCCAGCGGCAACTGCACGGACCTGCCGCCCATCTCCGACGA
CCTGGTTTTGGCCACCATGTACGCCAAGCCCGGCGACTACGACCAGCCCTGGGACCCGGA
CGTGCACTTCACCGCCTCCACCACCTACTTCAAGTCGTTCAGCACGCACGTGCGCTGCGG
CAACATGTTCGAGGTGGTGGGTCGCTCCGTGTACCTGGCCTTCGCCAACAGCTGCCCCAC
AGACGTCAATGGGAAGTCCCGCTCCTCTCCCAGCTCCTACCCCCGCGGCATCACGCTATA
CACCAGCCTGGACGCCGGCAACAGCTTCACACAGGCCTGCCTGCCAGTGGCGCTCAAGCA
AGAGGGCTACGAGCTGGTTGAGACGCACGACGGGCGCGGTGCGGTGGTGGTGGTGGACTT
CGTTGTGGACACGGGCTTCATGGACCTGCCCGCCAGCTCCGTGTACACAGCCGGGCCGCA
CCACGCCCTGTTCAGCCTCAGCCTCACAGACGTGTACCACAGTGAGTTCGGCACCACAAC
CGACTTCGCGCGGGTGGAGGGCGTGCCGGGCATCTACATTGCCAACCAGATGCTGCCCAA
GCCGCCCGGCTCCGGATCCAGCGACGCATCTGGATCCGGATCTGGATCCGGATCCGGCGG
CGGCGAGGGCGGCGGCGCTGACTACTACGACCTGTCGGACCTGACGGAGCAGCCGCTGGT
GGAGACACGCATCACCTTCAACGGGGGCGGCCGCTGGCAGCGCATCCCCGCGCCCCGCAA
CATCGCCAACCCCGCCTGCGACCGCTGCGGCGGCGCGTCCGCCTGCTTCCTGCACCTGCA
CGGGCTGTCGGCGTGGGACAACATGGGCTCCTCACTGCCCGCCGTCTACTCCAACCCCTC
CGCGCCCGGGCTGGTCATGGCCACTGGCAACGTGGCGCCGCTGGGCGTGGGGCTGGACGG
CAACGACGGGCTGTGCACGTGGCTGTCCTCGGACGGCGGCGTGACGTGGGCGGAGGTGGG
CGCGGGCGCCTACATCTACGAGTACGCCGACTGGGGCGGCCTGGTGGTCATGGCGCGACA
CCCGGGCGTGGACCCCAGCGCTCCCGCGGCGGCGGCGGATGAGATCAGGTTTAGCCTGGA
CTACGGCCGCTGCTGGCAGTCCGTGCCCCTGTCTGTGGCGCTGCTAGTGGACAATGTGCG
CATCGAGCCTGACGGCCAGCGCCCGCGTGTCATCCTGCACGGCCGCTCCTGCCGCAACAC
CACCAACCCCAAGTGCAGCCACACAGCGGCCACGGACAGCAGCTCGGGCACGGAGGGCAT
CATGTACTCTGTGGACGTGGCAGCTCTGATGGCGGGGCGGCTGGGCGCCTGCAGCGGCGC
CGACTACGAGGAGTGGACAGTGCCCTCGCCGCAGGGCACACCCCGCTGCGTGCTGGGCGA
GCAGCTGCGGCTGACTCGGCGCAAGCAGGACTCGGTGTGCCTCAACGGCCCCACCTACAG
CCGCCCCACACCGCACGCCACCTCCTGCAACTGCACGCTGGAGGACACGGAGTGCGACTA
CGGCTACATCCGCGACGGCGAGAAGTGTGTGGCCATCAGCGCTGACCGCATGCCGCAGTG
CCCTGTGTTGGACTCCAACACCTATACCGTGTCCGACACGGGCCGCCGCCTGGTGCACAG
CGACACGTGCCTCAACCCCGCCGCCATCATCCCGGACACCGAGGGCACCGGCAAGAGCAA
CAAGCCCGCCTCCAACGGCTCCAAGGGCAAGAAGGAGGTGCACCGCAGCGGCTGGTTCGG
CTTCTTCATCTTCGCGCTGGTGGTGGCTGTGCTGGCGGGCCTGTTCTACTCGTGGTGGCG
CTTCATGGCCAGTGAGGCGCAGCAGGACACGGCGCGAGAGCTGGCGGGCGCGGCGGCGGG
CCACGTGGCGGCGCTGTGGGGGCTGCTGGTGGACAAGATCAGGAGTTTGCGGCGGGGCGG
CGGCGGCGGGGCTGGTGGCGGCGGCGGTGAGGAGCTCGGCTACTTCCAGCCGCTGGGCGA
CCCCGGCCACGACGTGGAGGGGCGAGGCAACATCTTCACACTCAAGTAGATTGTTTGAGT
GTGTGAGTGTGTGTGTGTGTGTGTGTGT
>comp5241_c0_seq1
GCCCACAAACTAAGCCAGGCGCAAATCCGGATTACTGATTCCAGTCTCATACACTTTGCC
ATGCTTAAGGATGTGCTCAAGGGCAGTTCACGCTAGGTAGTAAAAGCACAGTTGTTTGGT
AACCCTGCGGCTGGGTGTGTTTTGCGTAGCTGTGACAAGCCATAGGACTATCGTCTGTGA
AGGCTTTACTATAGAAAAGCACACATAAACTTAGAGCAGGCGAAGCGGTTCGCGCGTTCC
GAGCAGTCCATGGCACACTCGCAGCACTCCGACGACGACGATCAATCGTCGGCGAGTGGT
GCCGTGAGCCAGGAGGCATCCACGTCTGGACATCGGGCGCGTTTTGCAAGGAACCTGGGA
GGGGGCCAAGACAACAATGATGAAGAGCTCCTGGAGCAGCGCAAGACGCTGGAGGAGGCG
GTGTTTTCTGCCATGTACACGCTGTCCAAGGGCAAGGGCGCCGAGAGCTGGAAGCTGGCG
GCGGTCAAGGTGGTCCTGGAGGGACTGGTGCCCTTCCTGGTGGCGTTCAACCCGACCATG
CGCTGGCCCATCCACACCAGCAACCCGGTGTGGCAGGTGGTGCGCTGGGCGCTGCCCTCG
TCGCCCATTGCGCGCATCTGGGGCTACCAGACGTACGTGACGCTCATGTACGTGCTGGCG
GCGCTCATCTACACCGTGGCGGCGGCGGTGGCGGCGCTCACACTGGCCATGCGAAAGCAG
GAGCACTCAAAGTGGCTCAACAGGTCGGCGGCACTGCTGCAGCGCTTCACAGACGTCATG
TTTGGCATGCTGTACGTGTCGCTGTTTGATTACATGCTGTTCCTGTTCAATTGCGACTAC
GGCACACCCGGCTCGCCGCACAACTACTGGACCAGCGTGTCCTGCTTCACGGGCAGCCAC
ATGATCACGCTGGTGGTGGCGGGCGTCACGGCGGCCGTGTTCTTCTTCATGACGGCACTC
ATGCTGGTGGCGGGCTGCGACTTGAGTCCGGTGGCTCACGGCCTCATGGCCTCGCCCGCC
GCCGTGCTGCGGCTGCGTGTGCTGCTGCTCAAGGCGGCCTACGTGGGCGCGGCGGACCTG
CTGGGGGAGTGGCGCAAGACGCAGGCCCTGGCCATGGTGGGCTGTGTTGCGCTGGTGTGC
TGGTACAACCTGCGCTCGCTGCCCTTCCTGCGCCCCTACGTCAACGACGCCTGGGGCGGC
TGTTGGGCCGCGGTGCTGTACGCGGCCTGCTGCCTGGCGGCCTGGGTGTTCGACCCGCGC
CGCGACGACAAGGCGGTGGGGCAGCGGTACTGCATGATAGTGCTGTACGGCGTGTTCCCG
GCCGCTGCGGCGGGCGCGGCGATGACGGCGGCGGTGTGTCGCTGGCGGCTGCGGGTGGCG
CCGCGCTTCCGGGGGCTTGATGCGGCGGCGCTGGGGGCGGTCGGGCTGAGGAAGGTGCAC
AAGTTCGGGCGAGCAGAGGAGGTGGAGGTGGTGTCGCGGGCCATGCGGCGCTTCGACGCG
GATGGGCAGGTGCTGGTAGATGCGGCGGCGCTGGGGGAGGCGGTCATCAAGTGCGGCCTG
GCCATGTTCCCGGGCGATGTGGGGCTGCTCATCCTCAACGCCAATTTCCTGATGGAGGTG
AAGCGGGACGGCCCGGCGGCGCGAACACAGCTGCAGCTGGCGCTCAAGGGGTCGCCCAGT
CTCATCCAGCGCTACCAGATCTTCTCCAGCGCCGAGACCAGCAAGCGGCTCAAGGAGGGG
GCGGAGGGGCACGGCGGCGGCGGCGGCCTGGACCTGCACAGCTATGTGGAGTTCAAGAGG
AATTACAGGGCGGTCGTACGTGTGCACAAGGCGGCGCTGGCGGCTCAGCGCGACTTCTGG
TCGCTGCTGCTGGGCAAGGGCCGGGTGGCGGCGGCGGCGATGCAGGAGACCCTGGCGGCG
GTGGAGGCGGCGGCGGTGGGCGAGGTGCAATCGGCGGCGGCGGTGGCGGCGGCGGTCAGG
GCCAGCCCCAGGGTCTGTCTGTGATGGCGATGGGGGTGTTCGAGCTGGAGGCGGGGAACA
GCGTGGAGTATGTGAACGTGACGCAGGTGCTGGCGCCGGGGCTGGAGGAGCGTGCGCGGC
TGTTCCGGCCGCTGTCGCCCGCCGGCAGCCCGGGCGGCGGCAGCGGGCGGCAGCTGACGC
CGGGCTACCTAGACGCCCCCGCCGCCGCCTACGCACACCTGGGCGCGCTGAGGCCGGGGC
CGCGGCTGCGGCTGCTGCAGCCGCCCTTCCCGCCCATATGCATCGTGTTCTGCGGGCTGG
AGAAGTACCCAGAGATGGTGGCCGTGTCGCGCGACCTGTCCTTCGACATCCTGGCCGCCT
ACTGCGACTGCGTGCGCCGCAGCCTGCTGGCCTGCAACGGCTACGAGTGCCAGGAGCAGG
AGGGCAACTTCATGGCGGCCTTCGCGGCGCCCGCGCAGGCGCTGGAGTGGTGCCTCATGC
TGCAGGAGCTGGCTATGGAGGTGTCCTGGTCCGGCTCCATGCTGTCTCTGCCCGGCATGG
GCGAGCAGCGCCACCCGCTCACAGGGGCGGTGCTGTTCCGCGGACCCCGCGTGCGCGCAG
GCCTGTACGCCGGCTGCCCCAACCGGGTGGGGCCGCACCCCTCCACAGGCCGAGCCGATT
ACTATGGCCCACTGGTGAACCGCGCGGCGCGCTTCTGCCACGCGGCGGCGCAGGGCGGCC
AGGTGGTGGCCTCCCGGCAGCTGGTGGAGCACATCCTCCGCGAGGACCTGGGGCTGGGCG
AGGTGCTACAGCCGCAGCCCCAGCTACAGCCGCAGTCGCCGCGGCTACAGCCGACCCCGC
AGCCCGTGCAGTCGCTACAGCCGCACCAGCAGCAGCACCACCACCATCATCTTTGGCATT
CCAACCAGCAGCTCGGTGCTT
>comp674_c0_seq3
CAATAACATTAATTTATGGTATAATATTTAATATAATACATTGATTATAAAGCAGACAAA
TTGTTGAAAAAGCTAAGTAAGCACACTTAGGAGGTATTTTTTATGGCTGGTAAACCAGTA
GAGCGTCCTTTCTCAGATATTTTAACTAGTATTCGTTACTGGGTTATTCACAGTATTACA
GTACCTGCTTTATTTATTGCAGGTTGGTTATTTGTAAGTACAGGTCTTGCTTATGACGTA
TTTGGTACTCCACGTCCAAATGAATATTTCACAGAAGATCGTCAAGAAGCTCCATTAATT
ACTGACCGTTTCAATGCTTTAGAACAAGTTAAAAAATTATCTGGTAACTAATTAATCTAA
AAACTTTTTTTACTTAGAAAATTTTTTCTAAGTAAAAAAAGTACCTTTTCAAACCATCTA
TATAAATCTTGGCAAAGGCATTTAATTTGGGTCTACCACACATAATGATTAAAAAAAACG
TAAATCCTAAAGAAAAAGTCCATTGATGTCAGTTAGCATAACTCACGTACAAGAAATAAT
AATATGATAGTAATATAAGATATATATAGGAGTTTCCATAAAGATAAAGAAAGCTTTTTA
GTGATTTTAAAAAAATATTGTTCATAAATAAACATGAGCAACTGGCACTAGTCTAGATGA
CTAATAGGGTAAAAGATTAGTTCTAATCATTGTGCTTTTAGCGCACTTTCTAGACTTTGT
GATATGGTAGGTTTTACAATGAATATCGTCCATTTTCCTCTTAACAGAATCATAAATCTC
AACAGGAAACTAAATTCCCTTGTGTTTATTTGCAAAATATTTTTTATAGTTTATTTTGAT
TGCTTGTGAGTTTAATTTCAATTTAAATGGTAACATTTATATTTTTGAAAGACGATTTTT
GATAATTTAACGCATGTGCGAATTAAAAATTTGTGACAAGCATTTTCCCGATATGTACAA
TACATTTGAAACTCCTATTAAAATTTATTGGCCGAAATCAGTCATATAACCTAAAAAATA
GGTTACTTACCAGAAGGAGAGCATAAAAAATTTTATATGGGAAGTGTAATATGGCTTTAG
CAAAAGATGAAAAAATCTCTCATTGTTTTTTCAGTTGCTTTTAGGTATTATGTTGTATTT
TAAAAGGGGTGTCGGATGTCTTTTAAAAAATATAGAAATAAAGCAAATTAAAAATTTATT
TTTGTATGGCAATTTTAGCAAAAGCAGTGGGGCGTCGTAAAGAAGCGGTAGCTCAAGTTC
AAATTAAAGAAGGTAATGGGTTATTTATTATTAATAATAAATCAGCTCAAGAATACTTAC
ATAATGATTTTTATTCATTATTAGCAGTAAAAGCACCTTTTGATGTTTTATCAACATCAA
AAAAAGCAGATATGGTTTCACCAGATTTATCTCTAACAAATTTAGAATCAACATTCACAA
ATTTAATGCAATTTTCAGGTGGTGAAAATGCAGTTAAATTTGATACTATTGTTAAAGTAA
AAGGTGGTGGTTTAATGGGCCAAACTGAAGCTATTCGATTAGGTATTTCACGTGCTCTGT
GTTTATTATCAACAAATACAAATCCGTCAGCAAATCAAAATAATTTACCTAATATTTATA
TTCCCGAAGGGGAAGGGGACGCTCTTTCACTTAAAGGTGTATCACCATATAGTGATTTTA
AAACATTTTTATCTACATTAAATTATAATTCCTTATATCAAACTTCTTTATTTTTAAATC
AATCGTTAGGTCAAAATAAGTTATTACCATGGCAAGCCAATACTTTATTTTTTGATGTAA
CAAATTTTGCAGATTCGCAATCTAATGACGTAAACATGAATATGGATTTAGCAGGAGACA
AAACCTCTGTTCAAAAGATACACTCAACAGGCATTTCAAATACTGATGCACAATTAAATA
AATTGTCATTAACAAAAATTAAAACTTTTTTAGGTAGTTCTGATAAATTACAAAATAAAA
CATATCAATCTTTTTTACAACCTAAATATGCTAGTAGCAATTTACGCACGTTACTTACTC
AACGTAGTTTACAAAAAAATCAATCCGTTTTTATGCATTCTTTTTTAGACGATCAAGCTA
AACATAAAGAATTAACTAGTAATACCCTTCGTGCCAATAAATTTCAAGTAATGAAAACGG
TTGTTAGCATTCCACCAAAAACCTTCAAAACAAATCCTATTAATACTTTCCATAATCAAA
GTCTTACTTTTGAATATGCAAAAAATTTTAAATTAAAACCATTACGTAAAAAATCTCAAT
TAATCCTTGAAATTTGGACAAACGGTAGTATTCATCCACGCAAAGCTTTATATCAAGCAT
TAATCTTTTTATCTAATAATTTTTTAAAATTACAAACAGTAAAAATGCTTGGTAGCATGT
TTAAATCAGATTTAGCTTATGGCAATTTAAAACATTCGATTACTAATAATTATACATACT
ATCAAACTAATAATTTGTCACAACAATCGAAAAAAACTTTATTTAAAAAAGCAGAAGCGG
CTGCGAGTAAACAAGCATTAAATTTTTTAAAACCATCTATTTTAAATACAAACAATTTAC
CCGGTGGAACTATGGATTTATATTTACAAAGTTCATTAAACGCTCCTATAGGTATTTTAA
AAATCTCTTTACGTTCATACACAGCTTTAAAAAAAGCAGGTATCACCACTTTAAAAGATT
TAATAAAATATTCTAAAAAAGATTTATTTGCTATTAAAAACTTAGGTCAAAAATCAGTTT
TTGAAATTGAACAAAATCTGGCTTTGTTAGGCTTAACTTTAGTTACTGATTAATAAAAAT
TTTTAGTTTATGAATGTAAACCCCTTTGAGCAACTAAAAAACCTCCAACAAAGGTTAGAT
TTTCTCCCCTTAC
>comp869_c0_seq1
GCCCTAGTTGTCTTTTTTGTCTAAGTACCGGCACACTAGCATACAGAAGGGGGCCTCGCT
ACGCCCAAAGCCCCAGGCTTGCACAATTTGTGTTGCCAACGAAAGGACTTGACCACGTAC
CTGAACCAAGCCGACTAGCCCAGAGCCCGTTGCCTATGCACCTTAGCCTCGACATGCAGT
GCCAGCTCCACCAGCAGCGCCGCGCGGCGTCGTCGGCGTCAGCCGGCCGCCCCGCTGGCC
GCCCGTCGCTGCCGCTCCGCCCCCTCGTCCGCGCCTCCGCCACCTCCTCCTCCGCCCCCG
CCTCCTCCAGCTCGCCCCTGCTCGCCCGCCGCGTCGGCTCCGGCGTCACCGCCTCGCCGC
TCCGGCCCGGGAACCCGTCGGGCCGCAATGCCGGGCTGCGCAGCCGCGTTGTGCCGCAGG
GCCTGCCCGACCCCGTGGCTGTGGGCCTGTTCTTCGCGCCCGGCCTGGCCATCCTTGCCT
ACGCGATGGTGCGCGGCAAGGGCAACCTCACCGACGGACTGAGCCGAGTGCTGACGGAGG
TGTCTCAGGGCTACTTCCAGCCGGACGTGGGCGGCAAGAACATCCCGGTGGCGGAGGGCG
AGCTGTCCGACCTGGCGGGAGACCAGCCGCTGTTCAAGGCGCTGTACCAGTGGTTCATTG
ACAGCGGCGGTGTGTACAAGCTGGTGTTTGGGCCCAAGGCCTTCATCGTGGTGTCGGACC
CCGTAGTGGTGCGGCACATACTTAAGGAGAACGCCTTCAACTACGACAAGGGTGTGCTGG
CGGAGATCCTTGAGCCCATCATGGGCAAGGGCCTCATCCCGGCAGACCTGGAGACATGGA
AGGTCCGCCGCCGCGCCGTGGTGCCCGCCTTCCACAAGCAGTACTATGAGGCCATGGTGG
ACATGTTCGCCCGCTGCAGCCAGCGCTCGGTGGACAAGCTGGAGGCGGCCATCGCGGCGG
GGCAGGGCTCTGCGGTGGTGGACATGGAGAGCGAGTTCCTGTCTTTGGGGCTGGACATCA
TCGGACTGGGCGTGTTCAACTTCGACTTCGGGTCCATCAACTCGGAATCGCCCGTCATCA
AGGCCGTGTACGGCGTGTTGAAGGAGGCGGAGCACCGCTCCACCTTCTACCTGCCCTACT
GGAACCTGCCGCTGGCGGACGTGCTGGTGCCGCGGCAGGCCAAGTTCAGGGCTGACCTCA
AGGTGATCAACGAGTGCCTGGACAACCTGATCAAACAGGCGCGGGACACGCGCGTGGCGG
AGGACGCAGAGGCGCTGCAGAACCGCGACTACTCCAAGGTGTCCGACCCCAGCCTGCTGC
GCTTCCTGGTGGACATGCGCGGCGAGGAGCCCACCAACAAGCAGCTGCGCGACGACCTCA
TGACCATGCTCATCGCGGGGCACGAGACCACCGCCGCCGTGCTGACGTGGGCCATGTTCT
GCCTGGTGCAGTCGCCCGAGTCCGAGGCCAAGGTGTTGGAGGAGGTGGACCGCGTGTGCG
GCGACCGCACCCCCACCCTGGAAGACCTGAAGGCCATGCCCTACCTGCGCGCCTGCCTGG
GCGAGTCGCTGCGCATGTACCCGCAGCCTCCCATCCTCATCCGCCGCGCGCTGGCCGAGG
ACACGCTGCCGGCGGGCCTGCGCGGCGACCCCGCCGGCTACCCCATCGGCAAGGGCGCCG
ACCTGTTCATCAGCGTGTGGAACCTGCACAGGTCTCCCTACCTGTGGAAGGACCCCGACA
CCTTCCGCCCGGAGCGCTTCTTCGAGCCCAACTCCAACCCCGACTTCGGGGGCAAGTGGG
CGGGCTACCGGCCCGACGCGGTGACGGGCGGCGCGGCGCTGTACCCGAACGAGGTCGCCT
CCGACTTCGCCTTCATCCCCTTTGGCGGCGGCGCGCGCAAGTGCGTGGGCGACCAGTTCG
CCATGTTCGAGGCCACGGTGGCGGCGGCCATGCTGCTGCGCCGCTTCACGTTCCGGCTGG
CGGTGCCGGCGGAGAAGGTGGGTATGGCCACGGGTGCCACCATCCACACCGCCAACGGCC
TCTCCATGCGGGTGACGCGCCGCACACCCAGCGGCGGCAGCGGCAGCGGCGCCCCCGGGG
CCGCCGCCAAGGTGCCCGCGACCGTGTAGGCGGCAGCAGCGCGGCAGCGCGGCAGCAGCG
TCGGACGTGTGGGCTTGGCGTGGACACGGCTTGGTGCGGGAACGTGTCTGCGGCTGCTGC
GGTGGTGATGGGTGTTTGGAAGACGCAACGGAGGGGGTTTAGCAGCATGCGTGCTGGGTG
TGCAGGAGGTTGAGCGTCTTGCGGGGAGAGGCGGTGATCCCCAACTTGGGATGGCAGGCT
TGCGGAGGTGCGGGGGCGTTGTGTCATACGCACACCTTCCGTGCCGCCAGTTGTGGGCTA
AGTTATGTCTTGAAGCCTGGGAAAGACACTTGAATGGAATGTTTGCGACGTTGCGACACA
CAGAGACCATAATCTATGGTAAGTTTACACGCGTGGTCACATGCCTGACTACATGGGGAC
TTTTGATACACTGCCGGGCCCCAATCAATATGCAGTTTTGAGTTATATTTACTTGGGCGT
GTTACGAACATCGGATGGTGAAATCATGGGTGAAGCGTGCCCCTGCGACACTTGCGGCGG
ACTCTCTTGCATGCGTGTGTGCGCCGTGAAGTGACACCGGCGTTGAGCTTGCGAGCTTTG
ACTGATAAGCATATTTGGCTGATACGGGCATGCATCCGGGCCCGGAGCAAGACACTTCTT
GGGCTGATAGTCTCCGACTTGCAAGCCAATGTCACTGAAATGCTGAAATGCGAATGTGAA
TGCACCGTGTGTCAGCTGAGCCGCAGTGCCACACAGTGTCCTACTCGATGGGGGGGGCCA
GCTGAAC
>comp3629_c0_seq1
GTTCGCTGACTTTTTGACTGTTATCTGTGTACTGCGTATAGCATTGTAAAATAGGGACAC
GCTAGCTAGGCCCCCTTCGACGTGACCTTCGGCAGTGAATGTTGCTTCCTTCCGCACGGA
ACCTCTGAACTCTAGCTTACGATCAACCAGCTGCCGGACTAGACTCATACATTATATAAC
AAAGCTACTGGAAGCGCCGGGGTGCGTAGCGGGGAGCGAGCGGACGTACAGGCAGCGTCG
AAATGGCACCCAAAAAGGAGGAGAAGAAGCAGGTTGACCCTGTCGAGGCCAAGTTCCAGG
AGGAGATCAAACAGTTAGAGCAGGCTAAGAATGACCTGCAGCTTGAACACACGTTCCTGC
TGGACAAGTTCCGGCAGCTTAAAGCCGAGAACGACCGGCTTCGGGGCGAGATTGATGGCA
TGAAGGGCCGCCTGACTCACGCTGCCGACGACTATGCCGACATCCTGGAGCACCGCCAGG
AGCAGATCAAGGCCGAGGAGGCCAAACTGAGGGGGCTGCAGTCCAACGTGGAGAAGCTGG
AGCTGGACGTGGGTCGGGCGGAGGAGGAGATCCGGCAGCTCAAGGAGGCCAACGGGCACC
AGGCGGTGAAGCTGGACGAGGCGGCTCAGATGCTGCACGACAAGGAGAACCTGGAGGAGG
CGGTGCGGCGGCAGCACGACCTGATTGAGAAGCAGACGGAGGAGCTGCGCAACATCAAGA
AGCAGCTGGAGGAGCGGGACGGACAGCTGGAGCGGGCCAACGCCTCCATTGAGGAGCTCA
CGCTGCGCTCCGCGGGCGCCACCGACCTGCGCATCCTGTTCGACGAGCCATGGCTGGTGC
AGGTGTCGTACTCGCGGCTAAAGGGCGACATGCCGCTGGACCGCGAGTGGGGCGCGGTGG
CGGCGCTGGGCATGGGCAAGCACCTGGTGCTGTACGGCGGCGTCAGCAAGACTGCTGGCG
GCGCCGCCGACTCTGTGGGTCGTGAGGTGGCGGTGCTGGCGGTTGACAGCGGCGTGTGGG
AGCGCCCCAGCGGCGCCCGCACCCTGGCCGCCGCCGCCAGCCACAGCGCCGTGGTGGTGG
GTCGCACCAAGCTGCTTGTGTTTGGCGGCCAGCGCGGCGACGGCGGCGGCTCGGCGGCGG
CGGCGGCGGTGGCTGATGTGGCGGTGTTGAACGCCGACACCATGAAGTGGATGACCCCGC
AGATAAAGGGCACGGAGCGGCCGCTGCCGCGCTCCGGCCACGCCTCCTGCTGCATCCGCG
AGCGCGTGTTCGTGTTCGGAGGCGCCACAGCCGACGGCGTGCTGCTGAACGACGTATGGG
TGTGGGACCAGGACAGCGGGCAGTGGGCACACGTGTCCACCTTTGGATCCGTGCCCTCGC
CCCGCACCGGCGCCGCCGCCGCCACCACGGAGGACGGCCGGCGGCTGTACGTGTTTGGCG
GCCACGATGGCGGGCGCTGCCTGGCGGACGTGCACTACCTGGACCTGGAGAAGCTGACGT
GGAGCCCCGTGGCGGTGCATATGGGCACGCCGCCGGAGCCGCGCGAGGGAGCCGCCGCAC
ACGTGACCGGCAAGTACCTGCTGGTCAGTGGCGGCTGCAGCACCATGGGCCGATGCCTGG
GCGACACGAGAGCGCTGGACCTGTACTCGCCGCGCTGGGAGTGCCTGGACGAGGGCGCCT
GGGCCAACGGGCTGATGTGGCTCAAGCCGCACGGCGCCTACACCGCCTTCCACGGCAACC
GCCAGTTCACACTCAAGCCCTCCATGCACGAGAAGCTGTGGGAGCTGCAGGTGTTGGAGT
GGTCGCTGCCCGAGGACATTGAGCGGCTGCGAGCCAACCGGCGCAAGGACAGCGGCTTCA
GCGAGAAGCTGGAGCTCAGTGACGACGCGGCGTGCGGCGTGTCCAGCCTGGAGCTGTCCT
[truncated: 2,130,647 more chars]
