# Supplementary material for: Patching Holes in the Chlamydomonas Genome
Source: G3 (Bethesda). 2016 May 10;6(7):1899–910. doi: 10.1534/g3.116.029207 (PMC4938644; doi:10.1534/g3.116.029207)
Supplement: Supplemental Material [file supp_g3.116.029207_FileS2.zip › File_S2_Fasta/Supplemental_Fasta_2_intronic_bridged.fa]

>comp838_c0_seq1_b_Cre08.g358563.t1.1
GCCGCGACCGCGACGGCTTCGCCCTCCCGCCGCCGCCTCCCAAGCGGCCGGCGCTGCCCG
ACGGCCCGGAGCTGGGCGGCGTGTACCGCGGCAAGGTGACGGGCACCATGGGCACCGGCT
GCTTCGTGGAGCTGTGCGGCATGTCGCGGCCGGTGGAGGGGCTGGTGCACATTGCTAATA
TTTGCAAGAAGCCCATCCAGAGCCCCACGGACGTGGTGAAGCGCGGCGACGAGGTGTGGG
TCAAGGTGATCGGCATGGGCAGTGTGGGCGCCAACGGCAAGGCGCGTCTGAGCTTCTCCA
TGCGGGACGTGGACCAGGCCAGCGGCAAGGACCTGCTGCCCACACATCTGCTGCCGGGCG
CGGACGGAGACGGCAAGCTGGCGGGGGGGCTCAAGGGCATGAGCGGCATCAAGGTGAACC
CCGATGATGACGACCCCAACCCGCGGCGGCGCGGCAAGAAGCTCACCGAGTACGAGATGT
GGGAGAACAAGCAGCTCATCTCCTCGGGTGTGCTGGACGTGCGCGAGTACGCGCACTTTG
ACGAGCAGTCGGGGCTGGGCGTGTTGGCGTCCGCGACGGACCCGGCGGAGGCGGAGGAGT
TTGAGATTGACCTCAACGACTCCGAGCCGCAGTTCCTCAAGGGCGTGGGCACGCGCAGCG
GCATTGAGATGAGCCCGGTCAAGATCGTGAAGAACCCGGACGGCTCGCTGCAGCGCGCCG
CGATGACGCAGTCCGCCCTGGCCAAGGAGCGGCGCGAGCTCAAGGAGCAGCAGCAGCGCA
CGCTCCTGGAGGCCATCCCCAAGGACCTCAGCAGGCCCTGGGAGGACCCCATGGCAGACC
CCAGCGAGCGCGCCCTGGCTCAGGAGCTGCGCGGCATTGGTCTGACGCAGTCGGACATCC
CCGAGTGGAAGAAGGCGGCCATGGGCAAGGCCATTAGCTACGGCATGCAGGACGCTCGCA
GCATCAAGGAGCAGCGCGAGAGCCTGCCCATCTTCAAGCTGAAGCAGCAGCTGATTGAGG
CGGTGCGCGACAACCAGGTGTTGGTGGTGATTGGCGAGACCGGCAGCGGCAAGACCACAC
AGATGACGCAGTACCTGGCGGAGGCGGGATACACATCCACCGGCAAGATCGGCTGCACTC
AGCCCCGCCGTGTGGCCGCCATGAGTGTGGCCAAGCGTGTGGCGGAGGAGTTTGGGTGCC
GCCTGGGCGAGGAGGTGGGCTACGCCATCCGCTTTGAGGACTGCACCGGCCCCGAGACCG
TCATCAAGTACATGACCGACGGCATGCTGCTGCGCGAGTGCCTGCTGGACGAGGCGCTGA
GCCAGTACTCGGTCATCGTGCTGGACGAGGCGCACGAGCGCACCATACACACAGACGTGC
TGTTCGGCCTGATGAAGGAGGTGTGCAAGCGGCGCACGGACTTCAAGCTGATCGTCACCT
CCGCCACCCTGGACGCCGAGAAGTTCTCCTCCTACTTCTTCGACGCGCCCATCTTCACCA
TCCCCGGCCGCACCTACCCCGTGGAGGTGCTGTACACCAAGGccccggagccggactacc
tggacgcggcgctgatcacggtgctgcagatccacctgtcggagccggagggagacctgc
tgctgttcctcacgggtcaggaggagattgagagcgcctgccagatcctgtacgagcgca
tcaaggcgctggggcccgcagtgcccgagctcatcgtgctgcccgtgttcagcgccctgc
ccagcgagatccagacccgcatcttcgagccggccccccccggcaagcgcaagtgcgtgg
tggccaccaacatcgccgaggcgtcgctcaccatcgacggcatctactacgtggtggacc
cgggctttgccaagatgaaggtgttcaaccccaagaacggcatggacagtctggtggtag
cgcccatcagccaggcctccgccaagcagcgcgccggccgcgccggccgcaccggccccg
gcaagtgctaccggctgtacacggaggcggcctacaagaacgaaatgctgccgctgagca
tccccgagatccagaggaccaacctggccatgactgtgctgacgctcaaggccatgggca
tcaacgacctgctgggctttgacttcatggacccgccccccgcctccacactggtgtcgg
cattggagcagctgtacaacctgggcgcgctggatgaggagggcctgctcaccaagctgg
gccgcaagatggcggagttccccctggagccgcccatgagcaaggttctcattgccagtg
tggatctgggctgctcggaggagatcctcaccatcctggccatgttgagcgcacagaaca
tcttctacaggcccaaggagaagcaggcgcaggccgaccagcgcaaggccaagttctacc
agcccgagggcgaccacctcacactgctgcaggtgtacgagcagtggaaggccaacaagt
tctccgtgccctggtgcaaggagaacttcattcAGGACCGGTCCATGAAGCGCGCGCAGG
ACGTGCGCAAGCAGCTGCTGGCCATCATGGACCGCTACAAGCTGGAGCAGGTGTCGGCGG
GCCGCAACTACACCAAGATCTGCAAGGCCATCACCTCGGGGTTCTTCTTCCACACCGCGC
GCAAGGACCCTCAGGAGGGCTACAAGACCGTCATCGAGCAGCAGCCGGTGTACATCCACC
CCTCCTCCAGCCTGTTCCAGCAGCAGCCCGACTGGGTGCTCTACCACGAGCTCATCCTGA
CCACCAAGGAGTACATGAGGGAGGTGCTGGCCATCGACCCGCGCTGGCTGCCCGAACTGG
CGCCGCGCTTCTTCAAGCCCGCCGACCCCAACAAGCTGTCCCGCCGCAAGCGCTTCGAGC
GCATCGAGCCGCTGTACGACCGCTACAACGACCCCAACGCCTGGCGCCTGTCGCGCCGCC
GCGGCTAGAGAGGGAGGGAGAGAGAGCTCTGGCGGGGTGTGGCGAGGTGTGGTGCGGGAG
GGAAGGGGAGGCTGTGAAGGGCAGCGCAGGCGCCTGGCGGCTGGGTGGCTGGGTGGCTGG
GCGGGCGGCTGCGGTGCCGCCGCCCGTGGTTCAGCTGCCTGCCTGCCTGTCTGCCGCACA
GGGCCGTTCAGGCAGTGTGAGGCGGTTGTGCGGCAGGCGGAGGGCGGCGGGTGTCGGTGG
AGGGCATGGCGGCAGCAGCAGCAGCAGCGGCAGTAGCGGCGGCAGTAGCAGCAGCGGCAA
CAGCAGCGGCAGCGGCCTGAGGGTTAGGGGGCGGGGAGGTGTGGACGCGGTGCGGCATCG
CGAGGAGGTCGAGGAGGCCGACGCAGGGAACGAGGGGGGAGGAAAGTGACGGTGGCGCGA
GTGTGTGTAGAGGAGGAGGAGGAGCTGGGGCAGCGCTGTGGGCGGAGGGGCAAGACGAGG
GGGAGGAGGAGGAGGCGCATGGTGCGTGCCTATGTCCTATACATACCGTACACTCGACCA
ATGCATGTGGCGGGCTTGGGGTGTGGTAGTGTGGTGGTTGACAAGAGCTGCTTCCCGCTT
TCGGGTATGGGCAGCTGCGGTCCTGTACCTGCACGGGACACAGCCCACATGGACTTGTTG
TCTGGACGGCTGTCGTA
>comp3629_c0_seq1_b_Cre08.g383101.t1.1
AAAATAGGGACACGCTAGCTAGGCCCCCTTCGACGTGACCTTCGGCAGTGAATGTTGCTT
CCTTCCGCACGGAACCTCTGAACTCTAGCTTACGATCAACCAGCTGCCGGACTAGACTCA
TACATTATATAACAAAGCTACTGGAAGCGCCGGGGTGCGTAGCGGGGAGCGAGCGGACGT
ACAGGCAGCGTCGAAATGGCACCCAAAAAGGAGGAGAAGAAGCAGGTTGACCCTGTCGAG
GCCAAGTTCCAGGAGGAGATCAAACAGTTAGAGCAGGCTAAGAATGACCTGCAGCTTGAA
CACACGTTCCTGCTGGACAAGTTCCGGCAGCTTAAAGCCGAGAACGACCGGCTTCGGGGC
GAGATTGATGGCATGAAGGGCCGCCTGACTCACGCTGCCGACGACTATGCCGACATCCTG
GAGCACCGCCAGGAGCAGATCAAGGCCGAGGAGGCCAAACTGAGGGGGCTGCAGTCCAAC
GTGGAGAAGCTGGAGCTGGACGTGGGTCGGGCGGAGGAGGAGATCCGGCAGCTCAAGGAG
GCCAACGGGCACCAGGcggtgaagctggacgaggcggctcagatgctgcacgacaaggag
aacctggaggaggcggtgcggcggcagcacgacctgattgagaagcagacggaggagctg
cgcaacatcaagaagcagctggaggagcgggacggacagctggagcgggccaacgcctcc
attgaggagctcacgctgcgctccgcgggcgccaccgacctgcgcatcctgttcgacgag
ccatggctggtgcaggtgtcgtactcgcggctaaagggcgacatgccgctggaccgcgag
tggggcgcggtggcggcgctgggcatgggcaagcacctggtgctgtacggcggcgtcagc
aagactgctggcggcgccgccgactctgtgggtcgtgaggtggcggtgctggcggttgac
agcggcgtgtgggagcgccccagcggcgcccgcaccctggccgccgccgccagccacagc
gccgtggtggtgggtcgcaccaagctgcttgtgtttggcggccagcgcggcgacggcggc
ggctcggcggcggcggcggcggtggctgatgtggcggtgttgaacgccgacaccatgaag
tggatgaccccgcagataaagggcacggagcggccgctgccgcgctccggccacgcctcc
tgctgcatccgcgagcgcgtgttcgtgttcggaggcgccacagccgacggcgtgctgctg
aacgacgtatgggtgtgggaccaggacagcgggcagtgggcacacgtgtccacctttgga
tccgtgccctcgccccgcaccggcgccgccgccgccaccacggaggacggccggcggctg
tacgtgtttggcggccacgatggcgggcgctgcctggcggacgtgcactacctggacctg
gagaagctgacgtggagccccgtggcggtgcatatgggcacgccgccggagccgcgcgag
ggagccgccgcacacgtgaccggcaagtacctgctggtcagtggcggctgcagcaccatg
ggccgatgcctgggcgacacgagagcgctggacctgtactcgccgcgctgggagtgcctg
gacgagggcgcctgggccaacgggctgatgtggctcaagccgcacggcgcctacaccgcc
ttccacggcaaccgccagttcacactcaagccctccatgcacgagaagctgtgggagctg
caggtgttggagtggtcgctgcccgaggacattgagcggctgcgagccaaccggcgcaag
gacagcggcttcagcgagaagctggagctcagtgacgacgcggcgtgcggcgtgtccagc
ctggagctgtcctggcggccgcccaccaagaacgccgaccgcatcgagcgctacaagctc
atgatagccaccggcacaggcgtggtcaaggacgtgtACCAGGGCCGCGAGAGCCGCTTC
CGCGTCACTGGCCTCAAGTCCAACACGGAGTACATCATGTGCGTCAAGGCGCTGTACGAC
GACGGCAGCTTCCTGTGGAGCGAGAGCAAGGCCTACCGCACCCTGGCCTAGCTGGGCGGG
GGGGCTGAGGCGGGTGGATGGGGGGCGGGGCTGATGGTGTGTGTGCGTGTGTGGGGGGAG
TGGTGGTGTACGGGTGTGCCGGGGTTCGGGTGGACGGGTGGACTGAGGTGCTGCATGATG
GAGTGTGGCGCCTCGGTGTGGTGCCGGTCGCGCAAGGCCGTGCGTGCGTGGTGCTGCGTT
TTGCTGCAGCAAGTGATTGAGGCGCGGCGGCGGATTGCAGAGTGTCAGCATTGGGGAGAT
ATACATGGACTCATGGAACGAGCGCCAGCAGGCACCGAGTCTGCACCAATGTGTGTCCAA
CCTCCATAACTCCATTCCAACCCCAAGTCCTCCCAGTCCTCACTCCCCAAGTCCTCGTCC
CCCGAGTCCTCATTGCCCAACACCTCAACACCTGGTGCCTCTTGGCCCAGGCAAACCCTC
GCGAACCAATTGCCACGTGGCCAGCAGCAAAGCATACCGTACGTTTTTGGTCACCCGTGT
AATGATTGACGGGCACCATTTACTGTCTACGCTGCAACAGTGATGTCTACGCCTAGCCTA
TTATACACACCAGCATAGCACCAGCCAGCCCATGTCGCAATTCGCAAGTCGAAGTGGTGG
CTGCCGTAAACCCCAGCTCTGCCACGCGGCCTCTAACCCCACTGCCCCGGCCCGACTCCT
GAGACACCACGCTCTGCCACACAACTCTGCCCGGGAGCAGCCCCCCACACCAGTTC
>comp3209_c0_seq1_b_Cre06.g258733.t2.1
GCTTCAAGGCCCTGGCTGACAAGAAGAAGGGCATCACCGACGAGGACATCCTGGCGCTCA
TGAGCGACGAGCTGCACCAGCCCAAGGTCATCTGGGAGCTGCTGGACCTGCAGcctgcag
gtccagcagctcccagatgaccttgggctggtgcagctcgtcgctcatgagcgccaggat
gtcctcgtcggtgatgcccttcttcttgtcagccagggccttgaagcgcttgaacacgtc
gtccagctccgactggctcagctcgtagcccagggtgcgcaggcggctgttgagcgcgtt
gcggccagagtgcttgcccagcacaatgccgcggtcctgctcctggcgcggcaggccaat
ggactcgggcgacatgatctcatacgtctcgcggttcttgagcatgccgtcctggtggat
gcctgactcgtgcgcaaaggcgttggcgcccacgatggccttgtgcggctgcaccaccat
gccgctgtagtccgacaccatcttgctggtggggtagatgtgcacaggccggatgcccgt
gtgcaggcccttcatcacgtcgttgccgcgcagcttgatggccatgaccacctcctccag
cgaggcgttgccggcgcgctcgccgatgccgttgatggtgcactcgatctgccgcgcgcc
cgcctgcgcgcccgccagcgagttggcggtggacaggcccaggtcgttctggcagtgtgt
tgagatgatgacgttgtcggcgccgggcgtgttcttcttgatggcagcgatcagctcgcc
gaactcgtgcggcaggcaccagccggtggtgtcggggatgttgagcgtggtggcgccagc
cttgatcacctcgcccaggatgcggtacaggaacttggggtctgagcggccggcgtcctc
ggggctgaactcaatgtcgttgcagcccagcgagcgcaggtgcttcaccgccgccaccgc
gttctccaccacctcgtcctccgtcatgcgcagcttgtacttcatgtggatctcgctggt
ggcgatgaaggtgtgcacacggggccgcttggcgtggcgcactgcgtcccaggcgcgctc
caggtcctggagcttggtccgggacaggccgcagatgacgggcacgtagccgtccggctg
cacgtcgttgcccacctccatggcgatggtgcgcaccgcctcgaagtcgtcgggcgaggc
cacggggaagcccgcctcgatgatgtccacgcccagcttggccagctgccgcgcaatgtc
cagcttctccttgctggtcagcgtggcgcccggggactgctcgccgtcgcgcagggtggt
gtcgaagatgcgcacgtagttggggtcatcaatgcggttcgggatgtactccgggcggcg
aatctcgccaacgcgcatcacaacgcgcgtgcgaccggcaggcagcagcactgcgcggcg
gcaaagcggcgcccgcgccgaggcgagcgcacgcgcattcatcccgccgacagtggccat
tatatcaactctcgcctgacgttccttgtcaggctaAGCCTGACAAGGAACGTCAGGCGA
GAGTTGATATAATGGCCACTGTCGGCGGGATGAATGCGCGTGCGCTCGCCTCGGCGCGGG
CGCCGCTTTGCCGCCGCGCAGTGCTGCTGCCTGCCGGTCGCACGCGCGTTGTGATGCGCG
TTGGCGAGATTCGCCGCCCGGAGTACATCCCGAACCGCATTGATGACCCCAACTACGTGC
GCATCTTCGACACCACCCTGCGCGACGGCGAGCAGTCCCCGGGCGCCACGCTGACCAGCA
AGGAGAAGCTGGACATTGCGCGGCAGCTGGCCAAGCTGGGCGTGGACATCATCGAGGCGG
GCTTCCCCGTGGCCTCGCCCGACGACTTCGAGGCGGTGCGCA
>comp697_c0_seq1_b_Cre16.g669525.t1.1
GGGTCTGAACCTGGTCCTGCCGCACGGGCGCACCACCGCCCTGGTGGGGCTGTCGGGAGC
GGGCAAGTCCACAGTGGCCGGGCTGCTGTCGCGCTTCTACGAGCCACAGGAGGGCTCCAT
CCTGCTTGACGGCCGCCCCATCTCCAGCTTCAGCCGCGGCGAGTGGGCCAAGGCCGTGAG
CCTGGTCAGCCAGGACCCGGTGCTCTTCAGCGGCACCATCGCAGACAACATCGCATACGG
caagttcggcatggccagTCAGGAGGAGATTACCGCCGCCGCCACGGCCGCCAACGCGCA
CGACTTCATCATGAAGCTGCCGGACGGGTACCGCACAGTGGTGGGCGAGCGCGGCACGCT
GCTGAGCGGCGGGCAGCGTCAGCGCATCGCCCTGGCTCGCGCCATCATCAAGGACAGTCC
CATCATCCTGCTGGACGAGGCCACCAGCGCGCTGGACGTGCTGAGCGAGCGGCTGGTGCA
GCAGGCCATCAACCGCCTGGTGAAGGGGCGCACCGTGCTGGTCATTGCGCACAGGCTGGC
CACAGTGCAGGCCGCGGACCAGATTGTGGTGATGCGCAACGGGCAGGCTGTGGAGATGGG
CACGCACGACGAGCTGATTGCGCGGCCCAACTCCCACTACACCGAGCTCATGTCGGTGCA
GAACCTGTCCATGGCATCCACGTAGGGGGTGGGGGCAGGGGGGTAAAGAGGGGCGTGTGG
GGGTTAGAGGGGCGTGTGTGTAGGTGGGTGGGGGCAGGTGGAG
>comp4042_c0_seq1_b_Cre11.g478156.t1.1
CTAATTCAACATGCCCGTAGGCATTGCATAAGCTTCACATAGGCCGCTGCTTTGCATTTG
AGGGCTTGGTATTGCAGTTCTGGCCTTGAGACAACAGTTTGGGGTGCCCGCTGGGCTAGG
CTGCAGCCATGTCTGACGGCAAATACTTTTCCACCACCAAGAGAGGTGAGATCCACGAGC
TCAAGGAGGAGCTGAGGAGCTTGGACCGACCAAAGAAGAAGGATGCGGTCAAGAAGGTCA
TCGCTGCTATGACCGTGGGGAAGGATGTGTCGATGCTCTTCCCCGACGTGGTCAACTGCA
TGCAAACGGACGACCTGGAGCTTAAGAAGCTGGTGTACCTGTACCTCATTAACTATGCCA
AAACTCAGCCGGACCTGGCCATTATGGCTGTCAACACGTTCGTCAAGGACTCGCAAGACC
CCAACCCGCTCATCCGCGCGTTGGCGGTGCGGACCATGGGCTGCATCCGCGTGGACAAAA
TCACCGAGTACCTGTGCGACCCGCTGCAGCGCTGCCTCAAGGACGACGACCCGTATGTGC
GCAAGACGGCGGCGGTGTGTGTGGCCAAGCTGTACGACATCAACCCGGAGCTGGTGGAGG
ACCGGGGCTTCCTGGACATGCTGAGGGAGATGCTGAGTGACGCCAACCCCATGGTGGTGG
CCAACGCCCTGGCGGCGCTGCAGGAGATCCAGGAGCTGGCCGGCCCCGGCAAGGACCTGT
TGCAGATGAACAGCCAGACGCTGAACAAGCTGCTGGCGGCGCTGAACGAGTGCACGGAGT
GGGGGCAGGTGTTcatcctggactctctggccgcctacgacacgcgcgaccccaaggacg
ccgagaagatcgcggagcgggtgctgccgcgcctgcagcacgtcaacagcgccgtggtgc
tcagcgcggtcaaggtcatcctgcgctgcatggacgtggtggcgctgggtccgggcggcg
gcgaagacaccatcaaggcctggagcaagaagatggctccgccgctggtgacgctgctgg
ctgccgagccggaggtgcagtacgtggcgctgcgcaacatcagcctcatcgtgcagcgcc
ggccagccatactggcaaacgaggtcaAGGTGTTTTTCTGCAAGTACAACGACCCGCTGT
ACGTCAAGATGGAGAAGCTGGAGATCATGATCCGCCTGGCCTCGGACAAGAACATCGACC
AGGTACTCCTGGAGCTCAAGGAGTACGCGCAGGAGGTGGACGTGGACTTTGTGCGCAAGT
CGGTCCGCGCCATCGGCCGCTGCGCAGTGGCTCTGGACAAGGCCACGGAGCGCTGCATCA
ACGTGCTGCTGGAGCTCATCCAGACCAAGGTCAGCTACGTGGTGCAGGAGGCCATCATCG
TCATCAAGGACATTTTCCGGCGCTACCCCAACCAGTACGAGTCCATCATCGCAACCCTGT
GCGACAACCTGGACAGCCTGGATGAGCCCGAGGCCAAGAGCAGTATGATCTGGATCATTG
GCGAGTACGCGGAGCGCATTGACAACGCCGACGAGCTGATGGCGGCCTTCCTGGAGACCT
TCCCCGAGGAGAGCAGCATGGTCCAGCTGCAGCTGCTGACGGCCACCGTGAAGCTGTTCC
TCAAGAAGCCCACCGAGGCGGCACAGAAGATGATCAGCGCTGTGCTGTCGTGCGCCACCA
ACGAGACCGACAGCCCCGACCTGCGCGACCGGGCCTTCATCTACTGGCGACTGCTGTCAA
CAGACCCAGAGGCCGCCAAGGACGTGGTGCTGGCGGAGAAGCCCGTCATCGCGGACGACA
GCAGCAGCCTGGACCCCTCGCTGCTGGAGCAGCTGGTCACTCGCTACCTGGCCACGGTGG
CGGCCGTGTACCACCGCCCGCCCGAGACCTTCGTCAGCAGGCAGCGCCTGGCGGTGGCGC
GGGCGGAGGAGCTGGGCAGCCGCAAGTTCGAGGAGGAGGACGGCGCGGTGGCCGGCAACC
TGGTGTCCGACAACAACGCCGCCGCAGCAGCGGGCGCCGCCGCCGCCGCCTCCGCCTC
>comp3380_c0_seq1_b_Cre05.g235750.t1.2
GCGGCAGCACCAGCAAGCCGGCCAAGGGCGGCGCCAAGGGTGCCGCCAAGGCCAAGGCCG
GGAAGGATGTTGGCAACAGCACCAGCAAGGCCGCAAAGGGCAAGAAGGCAGCCGGGGGAT
CTAAGGCGGCGGCCGCCAGCCGCAAGCGGCTGCGGCGAGTGGTGATGGACGAGGAGGCCG
GTGACGACGGCGCGGCGGCGGGTCTGGAGGACAACTTGGAGGACGAGTCGGACACCGACA
AGGGCGACGACAGCGACTATGAGGCGGAGGGCAGCGGCAGCGATGAGGAGTCCTCGGCCG
ACGAGGAGCAAGACAGCGACGGCGGCAGTGACGGTGACGACGATGGAGCTGAGGACGAGA
GCGAGTGCGACGACAACGCTGGCGTAGGCAAGAAGCGCAAGCGCGGCAGCAATGCCAAGG
CCGCGGCGCCCGCCGCCAAGCGCACCCCCGCACCAGCCAAGTCCAAGCCCGCCGCTGCCG
CGGCCGCTGCCACGCCCGCCGCCGCACGCACGCCTGCTGCCGTGTCTGCTGGCATGAATG
CCGCAACGCCGGCCCACGGCACAGCCTCAAAGGGCCCTGCGTCCGCGACCGCGGGTGGCC
GCACGGCCACCGCCACACCCGGGACGGTGGCGCTGGGCTCGGCTGGGCGCAGCGGCGGTC
TGGGCGGCGGCCGGAGCGCTGCCGCCACTCCCAACACGGGCGGCGGCGCCCACACGCCCT
CCTCCTCCGTGCGCAGCCTGCGCAGCGGCATGTCCGACTGCGCCACGGATGTGTCTGTGC
CCGAGGTGACGCTGGGTGTGGCCGCCAGCATGGACGGCGACGCGGCGCGCTTTGCGGAGC
GTATGGCCAGCCGCTTCCCCTTCCTGCACCCCGACCGCATCCGGGACGCCGCCAAGCGCC
GCCCCGACGATCCCGAGTACGACCCCCGCACCCTGCACATCCCCGACACCTGGTTCAAGG
ATGCCAAGGTGAGCGAGGCCCAGCAGCAGTGGTGGAATCTCAAGGCCGCAAACTTCGACT
CGGTGCTGCTGTTCAAGGTCGGCAAGTTCTACGAGATGTTTGAGATGGACGCGTACGTGG
GCGTGGATGTGCTGGGTCTGGCCTTTATGAAGGGCGAGCAGCCGCACGCGGGCTTCCCCG
AGGTCAAGTACGCGGACATGGCGGAGGGACTGGCGCGGGCCGGGTACCGCGTGGTGGTGG
TGGAGCAGACCGAGACGCCCGAGATGCTGGCCAAGCGCAACGAGGAGCGCAAGAAGCGGG
GCATGAAGACGTGCAACGTGGTGGACCGCCAGAAGGTGGCGGTGCTGTCCCGCGGCACAC
TGGTGGACGCGGCCATGGTCGCCAGCAGGCCGGACGCGGCCTACGTGCTGGCGGTGTACG
AAATGGAGGAGCCCGCCCCCGCTGCCGCTGCCGCCGCCGCCGCCTCTGCTGACGGCAGCT
CGGTCTCGCCTGCGGGTGCGGGTGTGCGCATCGGACTGTGCGCCGTGGACTGCGCCTCGG
GCCAGGTGCTGCTGGGCGAGTTTGTGGACGACGACGTGCGCTCCTGCCTGCGCACCCAGC
TCACAGCGCTGCAGCCGCAGGAGCTGGTGCTGCCCGCCGTGCCTCTGAGCTCCGTGACGC
AGACGGTGCTGCGCAACGGACTGCGCAACCCACAGCGCAACCTGCTCAAGGGCAAGCGCG
GCGAGTGGAGCGCAGACAAGACCTACAGGATGCTGCGCGACCGGGACTACTTCACCGCCA
GTGCCGCCCACCCCGAGCCGGGCAGCGGCAGCGGCGGCAGTGGGGCCTACGGAACCGAGG
ACGACCCCTGGGCCGGAGCCAGCGGCGGCGGCGCTGGCGACGCCATGGATGTGGACGGCG
GCGCCGCCGCCGCTGCGGGCGCTGGCGGAGGCGCTGCCGCTGTGGGCGCCGCCGCTGCGG
GCGCGGGCGGCACGGGGCAGCCGCCAGAGCTGGACCCCTCCAAGCGCTGGCCGGCGCTGC
TGCGGCGCTTCGTGGCGGAGGGGGTGGCTGCGCGCCCCGCGGCCATGGCGGCGCTGGGGG
GAGCCATCGTGTTCCTCACGGAGGCGCTGCTGGACCGGGCGGTGCTGCCGCTGGGCCGCT
TCGAGGAGCTGCCCGCGCTGGTGCCCTCAGCCGCCGCCTCGGGCGCTGCTGCTGGCGCGG
ACGGCGAGGGGGCTGCTGACGCGGACGCCGAGGGCGGTCTGCCGGCCTACATGGGCCTCA
ACGGCGCGGCGCTGGAGAACCTGGAAATCCTGGAGAACGCCGAGGGAGGCAGCGCGGGCA
CGCTGCTGTCTGTGCTGGACCACTGCACGACCCCCTTTGGTCGCCGCCGGCTGCGGCAGT
GGCTGTGCCGGCCGCTGTGCCGCTGCGGCGACATCCGGCTGCGGCAGGACGCGGTGGCGG
CGCTGATGGAGGGGGCGCTGGCGGAGGCGGCGGGGCAGGCACGCAAGCTGCTGGCGGGCG
TGTCCGACCTGGAGCGCGCCATCACCCGGCTGCACGCCAGCACGGTGGAGGGCGGCAGCG
GCCGGGACGCGGCGAACGTGGTGCTGTACGAGGACGCAGCCAAACGGAAGGTTGCCGCGC
TGACGGGCGCGCTGAAGGACCTGCGCTCCGCCCACACCGCACTGGGCAAGCTGCGTGACG
CCCTCGCCCGAGCCGGCGGCGGCGAAGGCGGCGGCAGTATGCTGCTGCGCCGCATTGTGG
TCGACCGctgccggccccagcaggtggaggcggcgctcaaggccattgagggcgcctgcg
actggaaggaggcagcgcagaccggccgagcggtgccggagcagggtgtggacgaggcgt
acgacgacgccctggaggggctggaggcggtggagcggcagctgcaggaccacctcaagg
agctgcgcactcgcttcaactgccgcgagctgtcgttcgtgtccgtgaacaaggacagcc
acctactggaggtgcccgaggcgctggccagcaggctggggggcgagttccacctgtgcg
gcaaccgcaaggggtacaagaggttcacctccaacaagatcaaggcgctggtagtggagc
gtgacgccgcggcggagatcaaggagaccgccctgtccagcatcctagcgcggctggtgg
tgaagttcgtggcgcacaagggcctgtgggtggggctggtggaggcgctggcggactgcg
acgcgctcatgagcctggccgcacacgccatggcgccgccggacggagggcccatgtgcc
ggccccgcctggtgccaccgtgccgcggcagcagcggccctggtgccgtgttcgacgccg
tggccctgcgccaccccgccggcattggcggccgcaacaacggagcctttgtgcccaacg
acgtgcgcctgggcggcagcggcagcgacagcagcgacggcagtggcagtgacggtggcg
ctgccccgcccttcatcctgctgtccggccccaacatgggcggcaagagcacactgctgc
gccagacctgcctggcagccatcctggcgcagGTGGGCGCCTGGGTGCCTGCCGAGTCGC
TGACCCTGTCGCCCGTGGACTCCCTGTTTGTGCGCATGGGCGCGCGCGACTCCATCATGA
CCGGCCAGTCCACCTTCTTCATAGAGCTGGCGGAGACGGCGGCCATGCTGGCCAGGGCCA
CGCCCGACTCGCTGGTTGTCCTGGACGAGCTGGGTCGCGGCACCGCCACCCTGGACGGCG
CGGCGGTGGCGGGCGCCGTGCTGGCACACCTGGCGGGCGCCGTGGGCTGCCGCGGGCTGT
TCGCCACTCACTACCACCACCTGTCGGACGAGCACGCACAGGACTCCCGGGTGGCGGTGA
TGCACATGGCGTGTGCGGTGGAGGGCGCGGAGGAGCCGGAGGCCGCACCGGCGGGCAAGG
GCGCAGAGGCCCAGGGCGGCGACGAGGTCACGTTCCTGTACCGCCTCTCGCCGGGCGCCT
GCCCCAAGAGCTACGGCACCAACGTGGCCCGACTGGCAGGACTGCCGCCGTCCGTGGTGG
CGCGCGCAGCCCAGGTGTCCGCCACCTGGGACCGCGAGCGCGGCAGCCAGGCCGGCGGCG
GTGCTGGTGGGGAGCTGGGTCGGCTGTTGGCGAGCGTGGCGGCATGTGTGGGCGGCGGGC
CCCAGGCGGAGGGCGCCATGCAGGTGGACGTGGAGGTGGAGGTGGATGTCGAGAAGCTGC
AGCAGCTGCAGGCGGCAGCGGCGGCGTTAGTGGCGAGCGCCTGAGGTGCTGGGGCGCGTG
TGGCATGTGCCGTGTGGCGTGTGGCGCCCGGCTGCTGATTGGTGGTGCAGTCGAGGAAGT
TGTGGTGAAGTGGCGGCATGCCGTAATGTAGTGTAGTGTAGGACCCCATGGATAATCCTT
GGCTTGGATGGGTGCAGAGCATACCGTAGCTGTTGGCAGTCCCCGCGCAACCGCGGAGGC
CTGTTGCACGTTTGCACTGGGGGTAGGCCTAATTGAGGCAGTAGCAAATCAGGAGTCGGC
TAGAGGCATTGCGGTAGGTCACATGAGTACATGACGCATCCATGGGTGAGCTCGCGGTTT
AGGCAGGAGTTGCGTTGGCAGGCTGAACAGGCACAAACGGATTAGAGAGCTTCAGGGAAG
GACTGAGACGGGCACATCATGGCTGGGCGTACGGTATCGTTTCCCCGACTGATGCAGTGG
ACTGATCAGCCATTCACATATCACTCCAGGTCTCCAGCCAACGGTTTGCCCTTGATGGAA
GCCCACGGCTGGATACCGCCGTGCGCTAGGCTAGGGCGCGACAACATATGACGCAGGGGT
GTATCTGGGCGTCCCACCTGAAGCATTGGTTGAAGCTTCAAGTTGTCACAATCAGCAGGA
ATCAGCACGGACCAGGAGCTACCGTATTCAAACGTAAATAAATAAAACAAACCACACAGA
AAGACAGCATTTGAGACATCGATGTGATG
>comp5028_c0_seq1_b_Cre01.g010880.t1.1
GGGCGGCGGCGCAGCAGGAGGAGGGGGAGGTGGAGGTGTGGTGGGCGGCGTGGGCCCTGC
CCCCAGCACGGTGGCTCTGCTGCCCAAGGTGGCGGAGCTGGAGGAGGTCATGCGGGACAC
ACTCAGGCGGGCGGCGGCGGTGCACATCAAGGAGCGCACCGTGTTGCTGCGCGCCTTCGC
CACCGAGCTGGGCAAGAGGCACCCAGAGCTGGGGCCGCGGGACAAGGTGACCCCGGCCCA
GTTCGCCACGGTGTGGTCGCGCTTCGGCCTGGCGCTGCCGCCCGACCTCACCGCCGCCTT
CTTCGACAAGTACGGCCGCGACGCGCGCGGGCTCATGCCCGTACTGAACTTCACGGACGC
GCTGGTGATGGGCGGTCCGCGGCTGGACATGGCGGCGGCGGAGGGCGGGCGCGTGCAGAG
GGGCGCATACCTGCCCGGCAAGCCCGCCACACACACCGGCAAGATACTGTACCCCGAGTG
CAAGAAGGGCGTGTGGCCGCCCAGCAACTGGGACCCCCGCCTGGCCGAGCGCTCCGCCAC
CCCGCCCGATGTGCGCCTGGCGCTGGAGTTCGTGCACGGCTACGACGGCCACATCGCCAC
GGCGCCCAACATCTTCTACACGGCCTCGGGCGAGGTGGTGTACAATGTGGCGGGCGTGGG
GGTGGTCTACAACAAGCAGCAGCACACGCAGCGCTTCTTCCTGGGCCACGACGACGACGT
GTTGTGCACCGCCATACACCCCGACCGCACCACTGTGGCCACGGGGCAGCTGGGCAAGAG
CCCGTGCGTGTGCGTGTGGGACAGCGTCACGTGCCGCCAGATCGCCAGGCTGCCCTTCAG
CCGAGACGACCGCGGCATTCAGGCCCTGGCCTTCTCGCCCGACGGCTCCCGCCTGGCCGC
CGTCGCCACCGACAACTCCCACTGCCTGCACCTGTGGGACTGGGCGCGCGCGCGGCCGCT
GTGCCAGCCGCGCAAGAGCCAGCCGGGCGCGCCGCCGGCCGTGTACGGCGTGGTGTGGAG
CAAGTACGAGCCGGACAGGCTAGTGACGTACGGCCAGAACCACATCAAGTTCTGGCGCCT
TGGCCCCGACCCGCGCAACCCCGCCGCCCTGTCCCCCATCAGCGAGGCGGGCATGTACAG
TCTGGGCAAAACACACACGGTCACGGGCGCCGTGTTCCTCAGGAGCGGCGTCGTGCTCAC
GGGCAACGAGTCGGGCTGCATCTGCACCTGGAAGGGGGTGCGGCTGTCGCGTGAGACGCA
GGCGCACGGCGCAGGGCCGCCCACCCGCCGCCCCGACGGCAAACCCAGCCACGGCGGCGT
GAGGGCGCTGGTGCTGCAGAGCGATGCAGTGCTGCTCAGCGGCGGCGCGGACGGTGCGGT
GCACGTGTGGGACGTGTCCAGTGGCGACCTGGGGCCACTGCTGCGGCGCTTCCCACTGCT
GCGGCCAGACCAGGTGGGCACCACCACGCCGCCCGCCATTCGCGGCCTGGACTGCGCCCC
CGACATACCCGAGATGTTCGTGGCGGGCGTGGCCAGCTGTGACGTGTGGGAGGTGGACAA
GGACCCCGAGGTGCTGGTGTACGGCCAACAGGCCGACCTGTACGGCCTGGCCACCAACCC
CGCCTTCCCGCACGTGTACGCCACCTGCTGCGACAGCGACTGCGTCACCGTGTGGAGCTC
GGCCACACGCAAGcccatccgcatcgtgtccctgggcgggctggtggctcgcggctgcgc
cttctcgccctcgggtcagcagctggcggtggggtgcgtcaacggcggcatcaaggtgct
ggagttccacccggctgtgaggcaggtgtggtggggcaagaccttcagctcctcagtgga
cgagctcaagtacagcccctgcggcaggtacctggcagctggcagccacgaccagttcat
cgacgtgttcgacgtgtcgcgcggctactcccgcgtgtgccgctgcgccggccacagctc
cacggtacgacacctggactgggcggcggacagcggcgccatccagtccgtggaccaggc
ctacgagctgctgtacttcgacccgcgcaccggcaagcagctaaagggcaaccagcgcga
cacggcctgggcgggctggagctgcctgctGGGGTTTCCGGTCATGGGCATTTGGTTCCC
CGACAGTGACGGCACTGACATCAACTCCGTGCATGCATCGCCCTCGGGCCGCTACGTTCT
GACTGCCGACGACCACGGCCACGTGCGGCTGCTCCACTTCCCCTGTGTGGTGGCGGGCGC
CCCCGCGCACGTGTACGGCGGGCACTGCAGCCACGTGATGAACGTGCGCTGGGCGGCGGA
CGAGAGCTACGCGGTGTCTGTGGGCGGCAAGGACCGGGCTGTGTTCCAGTGGCGGGTGGT
GCGGCGGGCTGAGCGGGGGCGGCACGAG
>comp2979_c0_seq1_b_Cre06.g250902.t1.1
CCCAAGATCACTCCCCGCCTCAACCCCATCCCGGCGGGCAAGGACCAGCTGGCGCCGGAC
GCCAAGCCGGCGCCGGTGCCCAAGTACAAGGCGTGGAAGGACGGCGTGAAGCCGACTGCC
GCGTTTGTGCCGCTGGACAAGCTGATGCGTGAGCGCATCATCTTCATTGACGGCGCCATG
GGCACCCAGATCCAGAAGTTCACGCTGGAGGAGGAGGATTTCCGCGGCGAGCGCTACGCC
AAGCACAGCCACGAGCTCAAGGGCAACAACGACTTGCTGGTGATCACGCGGCCCGATGTG
ATTGGCAAGATCCACACGGCGTACCTGGAGGCTGGCGCGGACATCATTGAGACCAACACC
TTCAACGGCACGTGGATCAGCCAGTCCGACTACGAGCTGCAGGCCGACGAGGAGGTGGCT
CTGATCAACCGCACGGCCGCGCAGCTGGCGAAGAAGTGTGTGGCCGACTTCCTGGCTAAG
AACCCCGGCAGCGGCCCGCGCTTTGTGGCCGGCGCCATCGGCCCCACCAACAAGACGCTG
AGCGTGTCGCCTAGCGTCGAGAACCCTGCATTCCGCGGCATCACCTATGACGAGGTGGTG
GACGCCTACTATAAGCAGGCGGAGGCGCTGGTGGAGGGCGGCGTGGACATGTTCCTGGTG
GAGACCATCTTCGACACGCTGAACGCCAAGGCCGCCATGTACGCACTGGAGAAGTTCTTC
TCCGACAAGGGCATGCGGCTGCCGGTGTTTGTGAGTGGCACCATCGTGGACAACAGCGGC
CGCACGCTGAGCGGCCAGACCAACGAGGCGTTCTGGAACAGCATCCGCCACGCCAAGCCC
ATGGCAGTGGGCCTGAACTGCGCGCTGGGCGCCAAGGACATGCTCAAGTACGTGGCCAAC
CTGGCCGCCTGCGCCGACTGCTACGTGTTCTGCTACCCCAACGCCGGCCTGCCCAACGCC
ATGGGCGGCTACGACCAGAAGGGCGATGAGATGGCGGAGGAGATTCGGCCCTTCTGCGAG
GGCAACCTGGTGAATGCCATTGGCGGCTGCTGCGGCACTGGGCCGGAGCACATTGCCGCC
ATCAAGAAGATGGCGTCCGCCTACAAGCCGCGCAAGCCTGTGACCGTGCCGCCGCTGATG
CGCCTGAGCGGCCTGGAGCCGCTGAACTACACGCCCGACGCCTCCAACATGCGCCGCACC
TTCCTTAACATTGGCGAGCGCTGCAACGTGGCGGGCAGCATCCTGTTCAAGAAGGCCATT
GTCAACAACGACTTCGACACCGCCGTGGCCATCGCGCTGAAGCAGGTGCAGCAGGGCGCG
GACGTGCTGGACATTAACATGGACGACGGCctgattgagggcgtgggcgccatgacccgc
ttcgtcaacctgctggtcagcgaccccgagatcagccgcgtgccgttcatgattgacagc
agcaagttccacattgtggaggccggcctgaagtgcagccagggcaagtgcattgtgaac
agcatcagtctgaaggagggcgaggcggcgttcaggcaccaggcggaggtggtcaggcgc
cacggcgccgcggtggtggtgatggcgttcgatgagcagggccaggcggcgagctatgag
gagaagattcgcatctgtagccgcgcttaccgcatcctggtggaggaggtgggctttgac
cctcaggacatcatcttcgaccccaacatcctgaccatcggcaccggcctgccggagcac
aacaactatgccgtcgacttcatccgcgctacccgcgagatcaagcggctgtgccccggc
tccaaggtcagcggcggcgtgagcaacattgctttcagcttccgcggcaacgaggctgtg
cgccgcgcgttccacagcgctttcctgcaccacgcgtgcctggcaGGCATGGACATGGGC
ATTGTGAACGCGGCCCAGGTGAAGGAGGACGAGTACAGCAAGATCGACAAGGAGCTGCTG
GAGTTCGTGGAGGACGTGCTGCTCAACAGGTGCGAGAACGCCACTGAGCGCATGCTGGAG
TACGCCGCCAGCCTGGACCCCAAGAGCAAGCCCACCGCCGT
>comp3238_c0_seq1_b_Cre12.g529950.t1.2
ATTAAGTCGTGTCCAGACTCAGCTAGGAGCCATGACTGTCGAGGGAGAAGAAATTTCACT
GCGGCCGCTGCGCCCGGGTGGCAACGCGGCCAACCCGTTTGCCAGCTTCGGCAAGGGTCT
GGGCTTTGGCAAGGGCAAGAAAGCTGCGGCCCCGGTTGTGGAGGACAAGCCGCCCAAGAA
GAACAGCGAGCGGGTCCGGTATCCCAAGGACTTCCTGCTCAAGTTTATGGAGAAGTACAA
CAGCTGCCCGAGCGAGCTGGAGCAGCTGAACCTGGACTGTGTTGTGACCGGCGAGGACCG
CCAGGCGCAGCAGGAGGTGCTCCAGAAAGTCGCGGAGGAGATTGATGACCGCGACTGGCG
CTCGCGCACATCGGTGGGCAACTACCGCGAGGAGCGCGAGTTCCGGGAGCCCAAGCAGCG
GGAGGCCAGGGAGACGGCGGAGCCCCGCCAGCAGCAGGCCCGCCAGGCGCCCGCGCCCCG
CGAGGCTGCTCCTCAGCAGGCGCAGCAGCAGGCGCAGCCCGCGGCGTCTAGCGGCCCTAG
CGGTGATGAGCAGaatatggcgcgcattgccaaggcggccgatctgggccgccaggccta
caaagtgggcggcaccctgtcggctgaggagcgggcggtgcgctcggtgaagggtattct
gaacaagctgacgccggagaagttcgatcggctgctgaaccagctgctggaggtgatcac
caccgcggacatcctgcagaagaccattgcgctggtgtttgagaacgcggtggagcagcc
cacgtacgtggccatgtacggcgacttgtgcgtcagcctgtcgaaggagctgccgtcgtt
tccgccgcctcccggctcggacaagccgctgcagttccgccagattctgcttaacacctg
ccaggacgagttcgagggagcggcggaggcgcgcgAGGCGCTGGTGTCGATCAGCGACAG
CGCGGAGCGCGACGAGGCTGAGCGCAATGTGAAGAAGCGCGTGCTGGGTAACATGCGCCT
GATGTCGGAGCTGTACAAGCAGGAGATGGTCAAGGACTGGATTATGGTGACCTGCATTGA
CGAGCTGCTGCTGGCGCGCGCCACCAAGGGCGCCAAGGTGCCGCCGGAGGATAACATCGA
GGCCGTGCTGGAGATCGTCAAGCTGTCGGGCATCAAGCTCTCGAAGAGCGAGAAGCCGGA
GACGCTGAAGAAGCTCGACAAGGTGGTGAAGGAGCTGGAGCGGCTGCACAATGACAAAAA
CAATGGCATCTCCACGCGTGTGCGTCTGGCAATTCGCGAAATCCTGGAGCTGCGCAAGGC
CAACTGGATTCCGCGCCGGGAGACGTACACTGCCAAGAAGCTGGACGATGTCCGTGCGCA
GGCGGAGGCGGAGCTGGGCATGATCAGCTCCAGTATCGCGGCGTCGCTGCCGCAGCTGGG
CTCCGCCATGCCGCGGTACGGCGAGGCTATGGGCGCGATGGGCGGCCGCGACGACGGCGG
CTTCGGCCTCATACCCCCGCTGCGCGCGGACGGCGACGTGCAGCTGTTCCCCGCTTTCCG
CGGCGACGCGTCCTCCGACCGTGGCGGCTTCAGCAGCGCGGGTGCCGGCAAGGGCGCCAG
CGCGCTGCTGGGCGACTACACGCCGCCGCCCGTGCGGGTGCAGCTGCCCATGCGGACGGA
GCCCGCGCCGCAGGTGGCGCAGCAGGAGCCCGTGGCGCCCTCTCGGCCCGCCGCTGTGGC
CCCTGGCAAGGCGCTCAGCGAGGAGGAGGTCGTCCGCAAGTCGCAGAGTCTGTACCAGGA
GTTCACCAGCACGCTGGATAAGGCGGAGGCGACGACATGCGTGCGGGAGTTGGGGTCGCA
ACATCTAGCAAAGGTTGTGGAGATTGGTCTGGACCAGATCTTCAACTCGCTCAAGGAGAA
GGAGCAGGACGCGCTGCTGGACCTGCTCCTGCACTTGCACGAGGCGGGCGCCATCACTAG
CGAAAACGTGGTGGACGCGCTCACCACCTTCACCACCCAGCTGGAAGACCTCAGCATGGA
TGTGCCCAAGGCGCCGCAGCTACTGGGCCGCTTCTACGGCTCGTGCGTGTCGCGCAACAT
CGCGTCGCTAGACCTGCTGCCGCAGCTGATGGAGGGGGATGCCTCGGTGGAGCCCAAGCG
CCGCTTCAGCGGGGCGGCGTTCAAGGTGCTGCGGGGCGCCAAGGGCGACGCGGGGCTCAC
CAGCCTGTGCTCCGAGGTGGGTCTCACTGCCAGCACCTTCCTCACTGCGGACCCCGAGTT
CGACAAGGACGAGCCGGCGCTGGAGGAGTGGCTGAAGAGCGAGGGCCTCACCGGCCTGGT
GCCGCTGTGAGCGCGGCACGCTGTTTGAGCGTGGGGCTGAGCGGCCACGGGGCAAGGAGG
AAGCGGAGGGGCAGCAGGAGTCAGGCGTGTGGCGTTGAGGGGGAAAGATGCGTAGGGCAG
ACAAGCCCAGCGCGTGTGCGAGAGGAAGCACTGCGAAGACGTTTAGGCAGGTGTTGGTGG
TCGGGTACAGAGGTTTGTGTGTCAGGTGCAACAGGTTTCGCTCATTACGCAGTAACCCGC
ACCAGGGATTAGCAGTGTCGTCTGCCGTGTACGTTGGCTTTCGTGTTGTCGAGGGCTACC
TGGGTGTCTGACGGTTGGGCGAGTAGGTTGCCAAGGGCGGTCTGCCGTGCTGTCCGCGAT
GCGCCTGCTTCCGCCGGAGGATGCCGGAGTGCTTGTGTGTTACCGAGTGCGGTGAGCGTT
TATGGACCGGACTGGCCACGAGGCTGAACGGCATTGACTGCACACAAGTTGCTAGGGGGC
GCCGCAATAGGACATCACGTGATGTGAAGCATTGAGCTGGGCATCCCTGTGCTTCATGAA
GGAAGGACGCGCGGGCGTGCAGGCGCCCCCATTGTGGGGCCCGGAGGCCTCGTTTTAAGG
GGACTCCTGTAAGCTACCGCGGAGTTT
>comp3579_c0_seq1_b_Cre04.g227900.t1.2
GGCGGGTCCGCGGAGCGGTTGGGCGTCGTTGAACGCGCCGCCGCGGCGCAACCCGTACGC
GGACCTTGAGTTCCCGGCGGCTCCTGTGAAGATGCTATCGCTCAACAAGACGTTCAAGGG
CCACCTGCTGTCGGTGGCCAACCTGGCGCTGCACCCCACCAAGCCCATCCTGGTCACCGC
CTCGGACGACAAGACCTGGAAGATGTGGCACATGCCAGGcggcgacctgatcatgtgcgg
cgagggccacaaggactgggtggcgggcgtggacttccaccccgccggcacctgcctggc
cagcggcggcggcgacagcgcagtcaagatctgggactttgagaagcagcgctgcgtcac
caccttcacagaccacaagcaggccatctggagtgttcgcttccaccacctgggcgaggt
ggtggcgtccggctccctggaccacacggtgcggctgtgggacctgcccgccggcaagtg
ccgcatggctctgcgcggccacgtggacagcgtcaacgacctggcctggcagcccttcag
cagcagcctcgccacggcctcctccgacaagaccgtgtcggtgtgggacgcgcgcgcggg
gctGTGCACGCAGACCTACTACGGGCACCAGAACAGCTGCAACGGCGTGAGCTTCAACAT
CCTGGGCACCCAGCTGGCCAGCACGGACGCGGACGGAGTGGTGAAACTGTGGGACACACG
CATGACCGCCGAGGTCGCCACCATCAATACCGGCAAGCACCCCGCCAACAAGTCCTGCTT
CGACCGCTCCGGTCAGGTACTGGCGGTGGCGTGCGACGACGGCAAGGTCAAGGCCTACAG
CACCACAGACGGAGTGCTGCAGGCGGAGCTGGCGGGCCACGAGGACGCGGTGCAGGCGGT
GCTGTTCGACCCGGCGGGTCAGTACCTGGTCAGCTGCGGCTCAGACAACACCTTCCGCCT
GTGGTCGTGAGGAGGGGAGCGGGAGGAGGACGAGGAGGAGGAGGGTGGTGGAGGAGGGTA
GTGGAGGAGAAGGAGGAGGAGGGTGGTAGAGAGAAACTGGCGTTGTCTCTCCGTTCCCTT
GCGCGGAAGGAGGGAGGGCAAGGGTGGAAGGTCGGAAGACGGTTGAAGGGCGCGCGACCC
GACGGCAGCCTCAGCCTTAGGCGTGCTGCTGCTAGCGGGAAGTGTGCAAGGCAGGGACCC
CGGTCCTCTGCTACCCTGGACTCTGCCGCGGGCAAGCCGTGGGGAGCAGGGGAGGCTGCT
GGTCTGCAGGCTCGGGGTAAGGGGGCTAGGAGAGTGTCGTGCAAACAACATGTCTGCGGG
ATGCAGAGGGCTGTAAGATTGCTTGTGATCAACGTAATCTTCCATGGGCGTGGGTCATGG
GCGGTTTGGTGTGTCCGTTTGAGGTGTTGGAAACTGTGAGTTTGGTGATTGCGTTTGCGC
GTGCGGCAATGGGTGCATACCGGTGATGTACCTGTAAGATGGGGGCCAGCATGTAGCCCG
CGCCACGGGGCATCCTGCTGCAAGGACCTACCCAGGGGTGAGCTGCTTTCCTGTGGTGTC
GCATGGGCCCAACTTCCGACTACCAGCTACGTGTGGGCGGTGTGTGTTTGGGCACACGGT
GCGAAGGCACGTTCACGGTGAATACGTGTGTAATGACGG
>comp3173_c0_seq1_b_Cre08.g365692.t1.1
CTGACCCGACGTGCACTGTTTCGTCACGTCGTTATTGAATTCTATTAAGTGGTTTAACCG
TAGGTAGCAGCCATGCTTCTCAAGGGCATTACAACCCCGATGCTGGGGCAGCAGCGCCCC
ACTCGCGGCCAGCTGCACGTCGTGAACGTGGCTACGCCCTCCAAGAATCCCTCCTCTCGC
CTGGCGAAGCGCAGCAAGGTGGAGATTATTAAGGAGAAGAGCGACTACCTGCGGCACCCA
CTCATGGAGGAGCTGGTTAACGACGCCACCTTCATCACCGAGGACTCGGTGCAGCTCATG
AAGTTCCACGGCTCGTACCAGCAGGACCACCGCGAGAAGCGCGCGTTTGGTCAGGGCAAG
GCTTACTGCTTTATGATGCGCACGCGTCAGCCCGCTGGTGTCGTGCCCAACCGCCTGTAC
CTGGTGATGGACGACCTGGCCGATCAGTACGGCAACGGCACGCTGCGCCTGACTACGCGC
CAGGCCTACCAGCTGCACGGCGTGCTGAAGAAGGACCTCAAGACGGTGTTCAGCTCCGTC
ATCAAGAACATGGGATCCACCCTGGCCGCCTGCGGCGACGTCAACCGCAACGTTATGGGC
CCCTCCGCGCCCTTCACCAACCGCCCCGACTACGTGGCCGCCCAGAAGGCCGCCAACGAC
ATCGCCGACCTGCTGACGCCGCAGTCGGGCGCCTACTACGACGTGTGGCTGGACGGCGAG
AAGTTCATGTCGGCTTACAAGGAGGACCCCAAGGTGACCGCCGACCGTGCCTACAACGGC
TTCGGCACCAACTTTGAGAACAGCCCCGAGCCTATCTACGGCGCGCAGTTCCTGCCCCGC
AAGTTCAAGGTGGCCACCACGGTGCCGGGCGACAACAGCGTGGACCTGTTCACCCAGGAC
CTGGGCGTGGTGGTCATCATGGACGAGAGCGGCAAGGAGGTCAAGGGCTACAACCTGACG
GTGGGCGGCGGCATGGGCCGCACACACCGCGACGATGAGACCTTCCCGCGTCTGGCTGAC
CCGCTGGGCTACGTGGACAAGGACGACCTGTTCCACGCCGTCAAGGCGGTTGTTGCGGTT
CAGCGCGACTACGGCCGCCGCGACAACCGCAAGCAGGCGCGCCTCAAGTACCTGGTGCAC
GAGTGGGGCATTGAGCGCTTCCGCGCCGTGACCGAGCAGTACCTGGGCAAGAAGTTTCAG
GAGTTCAAGCCGCTGCCGGCGTGGGAGTACAAGGACTACCTGGGCTGGGGCGAGCAGGGC
GACGGCAAGCTGTTCTACGGCATCTACGTGCAGaacggccgcatcaagggcgaggccaag
aaggccctgcgcgccgtgattgagaagttcaacctgcccgtcatcctgacgccgcaccag
aacattatcctgcgcgacgtggagccgagcaccaaggacgagatcgtggccatgctgcgg
gccggcggcgtgcaggacctggtggactgggacagtgtggaccgcctgtccatggcctgc
cccgccatgcccctgtgcggcctggccgtcacagaggccgagcgcggcctgcccgacatc
aacaagcgcctgcgagccatgctcaacaaggtgggcctgcccgccgaccaggagctgcac
gtgcgcatgacgggctgccccaacggctgcgcgcggccctacatggccgagctgggcttc
gtgggcgacggccccaacagctaccagctctacttcggcggcaacgtcaaccagacgcgc
ctggcgcagctgttcgcggacagggtcaAGGTGAAGGACCTGGAGTCCACGCTGGAGCCC
ATCTTCGCCGCCTGGAAGGCCAGCCGCCGGCCAAAGGAGTCGTTCGGCGACTGGGTGTCG
CGGGTCGGCTTCGCTGCCGTCAAGACCCAGGCCGCCGCCGCCGCCGCCACGCTGCCGGCG
CCGGCGCCCGTCGCGGCGCCCGCCGCCGCTGCCGGCAACGGCAACGGTAACGGCAACGGC
GCCGCGGCCGCCGCCGCCGGCAAGCAGCTCGCGACCAAGTAAGCGGCTGCTGCTCGCTGG
CGCAGGAGCTGGGAGTAACAGCAGCAGCAAGTGAGCGGGAGGCTGCGGCGGAGGTCAAGG
GGAGCTCGCGTACTACTGCGGCGCGCTACGTAGCACGTGTAGAGAGATGCCGCTCGCGCG
CTCGAACGTTGTTGTGGGGGCTTGAGGGGCAAAGGGGTTGCGGGACAGACGACTGCGGGG
AACGTGGATTGGCCTTCTAGGTCAGAGCGATCGTAGTAGCGATTTGAGCGCGCACTCGGG
TTCGTCCCGCCGGTTGTGTGTGTATGTGTGCATGGCCGCGGTTTTTGTTGGCCTGCGTAT
GTGCGTGTGTGTCGGTCCTGTCGCATCTTGTGTATGGTACGGACAAATGTACGGTACTTG
ATTTGGGGGGTGCTGCGGCTTGCGTAAAGGCCGTTGTGATTACTAGGCAGAAACGAGCCC
AGCGCGTTGTGGCTTGGAGCTGGCATGGGGGGCAAACACCGCCAGACCTTGTTCAGGGCT
CTGAATGTCGACAAGCGCGTTGGAACACATTCGATGGCCTCGCGAGAATTGCAACACCAC
GCCATTCTCAGCGACTGGCGGCTGTAGCGATTGGGAGGAGGATTGGACATTGGCTTGTCA
CCCTAGCGAGGCCACGCCGGACGGGCATGGTCGTGCGTACTAGCAGGTATCTGTGTTCGC
GGCAAGGTGGTGTGCGTTAGGCTGTGTGCGTCACGCGGAGGTAGCGGCGGCGGCGGCGGC
GGGTCCACTGGTTGGGCGCGCGACTGCGCATGGGTTGTAAACGCATCATGAAGGATTCTG
TAGTGGGCCTGTTGGAAGGCATCATGTCAGCATGTTAGATTGCTACA
>comp3462_c0_seq1_b_Cre17.g739752.t1.1
GCGGCGGCGGCGGCGGCGGCGCAGCACGACACGCCCGCCCTGCGGCACCTGGACGTGTCG
TACCACGGCACCGGCAGTGCGGTGGCACCGGGCAGCGGCACCGCCTTCCTGATGCAGCCG
TCATGGGACGCCGTCACAGGCGCCATTCGCTGGGGCCTGGAGCGCTCCGGCTTGCCGGAG
CTGCGGGCGCTGCGCGACTCGCTGCTGCCCGAGTGGCGGCCGCCCAGCCTGGAGCTCAAC
CGCTCAAACAACAACCTGGGCGTGGTGTACTTCGCGGTGTGCCTCACGCTGGGCATCGTC
ATCCCCGCGCTGCGCCGCAGCCGCATCCTCGACATCCGCACGCTGGAGGAGGACCCGGGT
GCCGCCATGGAGTTCGCGCGCTCCAAGTCGGAGGCGCGCAAGGAGGGACTCACAGGTGTG
GAGTTCCGGGACGTGGCGGGTCTGGGCCCCATCCTGAACGAGGTGGTGGAGGTGGTGGAG
TTCCTCAAGGACCCGGGCACCTTCTCCAAGCTGGGCGCGCGGCCGCCCAAGGGCATCCTG
CTGGAGGGAGACCCGGGCACTGGCAAGACGCTGCTGGCGAAGGCGCTGGCGGGCGAGGCC
ATGGTGCCCTTCTACCAGATgtcgggcacggagttcacggaaggcattgtgggtctgggc
gcggcgcgtgtgcgcgacctgttcaagcgcgcgcgcgccaccgcgccctgcgtcatcttc
gtggacgagatagacgcactggggctgcggcgcgccgaaaacgactcggccaagaccaac
gaggagcgcgagcagacgctgaaccagctgctgacggagatggacggcttcacacccgac
acaggcgtggtgttcctgggggccaccaacagggcggacctgctggacccggccctgatg
cgcccgggccgctttgaccgcaagatccgcatgcccaagcccgacaccgagggccgcctg
gagatcctcaaactgcacctgcgcaacaagcaggtcgccccggacgtggacctgctgcag
ctggcacgtgacctgcccggactggtgggcgccgacctggccaacatcgtgaacgaggcg
gccatgacggcggtgcgggccgggcggcagcagctgacggcgcgggacatatacgccgga
gtggaccgcttcacgcagggtgaggtgcggccgtcgctgcccaccgcacacaagctgccc
gtgctgtgcttcgcagccaaggAGATCGGCATCGCGCTGGTGGCTGGCGAGCTGCGCGAT
CGCTACGGGCGAGTGGAGCTGGTGGAGCGGGTGTCCATCCAGCCCAAGGGCCGAGCCTAC
AGCCGGACCATGTTCCAGAGGGGCACGGATGAGGAGTATCAGCTGATGACCCGGGGTCGG
CTGCTGGACCGCATCCGCCTGGCGCTGGCGGGCGGCTTCGCGGTGCGCACGGCGCTGGGC
GAGGAAACCAACTTCACGGCGGCGGACATCAAGCGCGCCACCCGCATGGCCAAGAAGTAC
GTGTTCTACTACGGCTTTAGCGAGGCGGGCGGCGCCGGCATCACCACCTGGGCCAACCAG
CCCTACAGCGGAGACTTCGTCATCGGGCAGCAGCGAGCGCGCAAGGTGGTATCCACGGAC
GCCATGGACGCCTTTGCGGACTGGCCCACCGTCAGCGAGGACTTCAGGTTTGATGCGCCC
TCGCCCTCTGATGTCACCTGGCACCGCTACACGGACGAGGTTCGGCGTGTGCTCAAGGGC
TGCAGCGAGGATGTGCTGGGCATACTGGCGGAGCGGCAGGAGGCCATGTGGGCGGGCATC
AAGGCGCTGTCGGATCGCAAGGAGCTGCTGGGCTCTGAGCTGAGGGACATCTTTGACGCC
CACCCCGCCGCGCCCTCCCGCGACCGCGACGCCCGCGCCGAGCTGGCGGCCGCCAAACTG
GACATGACCATCTTCACCGAGGGTGCCAACAGCAGGTGGCCCTACGGCATCGAATGGCTG
GATGATGCCTACCCCAAGCCCTACTGGGTGCAGCAGCAGGAGGCGGAGGCGGCGGCGGCG
CAGGCCAAGCAGCCGGCGGCGGCATTGTAGGCGAGCGGCGGCGGCACCTGCTGGGTCCGG
TGGTCTGGTGGGCTCCGGCTGGTCTGGTGCGGGGGGGCCTGGTTGGCCAAGTGTATGCCC
AATGGGTGCGGCGGCCCCATTGGTGCGGGGGGACCGGCAGAAGGAGAACTGTGTGTGCCT
GTGCGTGTGCGTGTGTGTTTCGGAGTGCTGAGCCTAGCGGCGCAGTGAACTACAGGGTTT
ACGGGTGTGCGGCCATGTCGCGTGATGCTGCCCGGCTGCTGCGTGTGTAATGCGGTTTGC
GTTTTACGGCTGGCTGGGGTGCCGCGGCGTGCCTGCCTGGGGTGCAGTGGTTTGGCTGGC
AGTGGGATGCTGCGGGATGTCTACCAGTGCGCGAGGATGGCGCAAGCCCTTGCCACGATG
GGATTAGGTGAGGGCGCGGGGGCTGCGAGGGCACACTGTGGCAGCACGCAACGAATGCGC
GCGGCGTGCATCAGGCGCGTGCTAGCAAGCAGAGCAGCGCCGGTGTTGTGGCAGATGCGC
GGTGAGGCGCAATCTGAAGTGCTAAGGTGCGAGTTGGTGTCCGCCACTGTCGCGTCAGAC
AATTGGACCCAGCCTTGAGTGGCGCTGCGGGGTTGGCGGTGCCATGCTTGTAAGCTTTCG
GGTTGA
>comp3882_c0_seq1_b_Cre05.g233303.t1.1
GGAGACCGCCTACGCCGAGTGGGAGCTGGACTCGCTCATGCTCACAGGCAGCTGCGTGGA
CGTGACCGCCAGCGGCAGGCTGACTCCCCCCCGCGGCCTGCAGCTGCACCTGGGCACGCC
CGCACAGCCGCACGTGGTGGACACGCTGGTCATGGCCAACCTGGCCTACTTCCAACTCAA
GGCTGCCCCCGGGCTGTGGCTGCTGTCTCTGGCGCCCGGCCGCTCCCGCGAGCTGTACGA
GCTGACTGGCAGCACCGGCACCTCCCTGCACGACGACGACAACGAAGAGGAGGAGGAGGG
AGAGGGAGAGGAAGGAGAGGAGGAGGGGAGGGCGGTGGCGGTGGTGGCGGCTGGCGGCGG
CAAGGGCGTGGCCGTGGGCGTGTCGGACCCGGCCGTGAGCACGCAGGTCCTCATCTCCAG
CTTCACAGGCAAGCACATGATCCTGCGTGTGCGCAAGCGGCCGGGCATGGAAGACGAGGA
CGTGCTCAAGCAGGGCGGCGAGGAGGATGACGTCGTTGAGATTGACAGGCCCATGCACGA
GCTGGAGGACGACGAGTACGCGGACGAGGACGACGACGAGGCGCCCGCCAGGAAGCCCAG
CTCGCTACTGGGCCGCGTGTCCGACATGATCACTGGCAAGGGTGGCAAGGACGGCGCCGC
CGCCGCCGCCGCCAAGAAGCTGCCTGGCGGCGACGTGATCAACGTATTCACGGTGGCCAG
TGGTCACATGTACGAGCGGCTGCAGAAGATCATGGTCCTGTCCGTGGTGCGACACACCAA
GAGCAGGGTCAAGTTCTGGATCATCAAGAACTACTGCAGCCCCCAGCACCGCGCCGTGCT
GCCGGCGCTGGCGGCCCGCTACGGCTTTGACTACGAGTTCGTCACCTACAAGTGGCCCAC
CTGGCTACACAAGCAGACCGACAAACAGCGCCTGATCTGGGCCTACAAAATCCTGTTCCT
GGATGTGCTGTTCCCGCTGGGCGTGGAGCGGATCATCTTCGTGGACAGCGACCAGGTGGT
CCGCACCGACCTGGCGGAGTTGTATCACATGGACATTGGGGGTGCGCCCTACGCCtacac
gcccttctgcgacaacaaccgcgagaccgacgagtaccgcttctggaagggcggcttctg
gagggaccacctacagggcaagccctaccacatctcggcgctgtacctggtggacctcaa
gcggttcaggcagctggcagcgggcgaccagctgcgtgtggtgtacgaccagctgagcaa
ggaccccaacagtctggccaacctggaccaggacctgcccaactacgcacaacacaacat
acgcatattcagcctgccgcaggagtggctgtggtgtgagagctggtgcggcaacactac
caaacacaagGCCAAGACCATCGACCTGTGCAACAACCCCAAGACCAAGGAGCCCAAGCT
CACCGCCGCGCGCCGCATCATCGGGCCACTGTGGGAGGAGCTGGACGCCCAGCAGGAGGC
GGTGACGCGGGAGGTGCAGGCTCGTCTGGACGCGGCGGAGAGCGGGCTGCCGCTGCTGGC
CGGCGCAACAGAGGCGGCGACAGAGGCGGCGGCGGAGGCGGTGGAGGCGGCTGGCGCGGG
CACAGGCGCGGGCGTGGAGGAGGATTGGGCTGTGGGCGACGCACCGCAGCAGCAGCAGCA
GCAGCAG
>comp594_c0_seq1_b_Cre08.g365851.t1.1
AAATACACAGCTACACAGGGAGATAACACTCCACTCCGTAAGCACACGCATCCAAAATGC
AGCTGCAACATCCCCGTATCGCTGCAAGCTTGTCGCGCCAGGGCCGCACTGAGGCCCCGG
CCAGCGCTCGCAAGCATTCATGCTCCTCGGGCTTGATTTCCAGCGTCGCGTCGGCGCCTC
GAGACTCGGCTGGGGGTGCATCGAGCGTTTCCACGCGCGCGGCGACTGTGGACCGCGCGA
ACGCCAGCAAGGCTGCCGTCTCTTCCACTTATGTGACGCCGGAGGCACGTAAGGCGCTGT
TCAACCCGGCGAAGGAGCAGGCCGAGGAAGCGGCCTGCTCGCTGGTGTCCGGCTCCCTGC
CGGCCTGGCTGAACGGCAGCCTGTTCTTCAACGGCTGCGGCGAGTACACGGGCATGGACC
ACCTGTTCGACGGCTACAGTGTGCTGGTGAAGCTGCGGTTCAGTGAGGGTCAGGCGTACG
GCCGGCAGCGCTACCTGGACTCGGATGCCTACAGGCACTTCAAGTCCACGGGCCGCATGC
GCTACCGCGAGTTCGCCACCGCCCCCAAGGCCCAGGGGCTGGGCGGCGCCCTCCTGGGGC
TGTACGACACCCTGTCTGCCGCGGtgcagctgggccgcatcttcacggacaacgcctccg
tcagcttcacaccgctgccgggcggccgcatgctggcgctcagcgaggctgtgacgtcgg
cgtatgtggtggacggggccagcctggccaccacacagcacgtggcgtacaaggacggtg
tcaagggagacctgcagtccgcacaccccaaggtcgcgcccgacggctccatcatcaact
tcagccactccttccccttcggcggcctgcacgtgagcgccatggacccggtcaccctgc
agcgccgagagatcgccttcatcaaggaccgcgacaacgtggcctgctggagccacgaca
ttgcgctcacggcccgccacgccgtgatcgtggagcaccccaccgtcatgtccatggagg
cgctggcgctggggcgggaggcgcagtacgccttcatgaactggcagcCCGAGGCGGGCA
CGCGCGTGCACGTTGTGGCACTGGACGGCAGCGGCGTGGTCACCCACACCGCCCCGCCCT
TCTTCACCTTCCACTTCTCCAACGCCTTCGAGCGGCCAACCGCCGCCGCCAACGGTGGAT
CTGGATCCGAGATCTGTGTGGATCTGTCGGTGTACGACGACCCCCAGATCATCAACGACC
TGCGGGTGGACAACCTGACGGCCTTCCCCGGCGGCGAGATCTCCCCCAGCCGCCTGGCCC
GACTCACCATCCCGCTCACGGACGCCTCGGGCGCACCCGCCGGCCCCACCACCCTGGCCG
CCCCCGCGCCGCTGCTGCGGGACGATGCCGCGTACGGCAACTACATCGAGTTCTGCGCCT
TCAACCCCGAGTACAAGTTCAAGCCGTACCGCTACACGTACGGCACAGCCGCCGTACGGC
CCACCAACATGGCCAACGCACTGGCGCAGCACGACACGGAGGCCGGCACCAGCCGGGTGT
GGCACGAGCCCGGGTCCATGCTGTCCGAGCCGTCCTTTGTGCCGCGGCCCGGCGCCACCG
AGGAGGCCGACGGCGTGGTGCTCAGCCTGCTCACACGCGGCGACGGCGGCGGCAGCCAGC
TGCTGGTCCTGGACGGGCGCACCTTCACCGAGACCGCCCGGCTGCAGCTGCCCTTCGCCG
TGCCCTTCCGCTTCCACGGAGCCTTCGTGCAGGGGCAGCAGTAGAGCCCGGGCGGCGGCT
GCTGCTGCAGGCCAGCTATGATAGCAGGGCGGCAGGGCGGCTGCGGGACTGCAATGCATT
GATCTAGCCCAGAAGGTGTTACTATCTAGGTGGATAAGGTGTTCAGTGATAGCATCATAG
GAGTCCATGCATGTGACTGAAACAATCGAAAGCGACCATGTTGATGATGTTATTTCTATG
GAAAGCAAGGCCAAGCCATGCGCATTCCTTCACGGAAGACACCAACCCAGGGGATGGCCA
TCGCCCCTGCACCGAACTCAATAGGCACGGCACCGACTTGTACGCATACACAAAAGGTTC
GCCATGCCTGACACAATGCTTTACGATGCCTGTGGCATTAGCCAGGCACCCGACGCATTG
AAAGGGGCTTGATACTTGAAAGGGCTGACCGGCTGAGCTCAGGCTTCCGCGCTGATTACG
GGATGGGCTTGTGCGTGTTGCGTTCTTTCAAGCATATCAATAACGGGTAGGTAAGAGAGC
CAGAGGCGATGCCCAGGGGGCACCTGCGTCATCAGCGGGCTTTGTAGAGGTATTCAATTG
GTCTTGTGCCGTTTGGCGCTTGCGTGCGCGTGTGCTGCTGGGCGGCACTGGCATTCGCCG
ACTGGTGTCGCTTTCATCAGTACGAAGCGAGAAAGCAGAGCGCCCGCCGCGCGCATCAGA
TGTGTGCGATGATGTGGTCCTCGCTGGAAGGGTGGCTGCAATGTA
>comp3225_c0_seq1_b_Cre12.g537581.t1.1
CAATTGTTTTTCTTGTGCGTTTGTGTGCGACCTCACTCACACAGAAGGGGAAATGGCCGC
TATGCAGTCGCTTCGTTCGGCAAAGTCGGTCGCTTCTGTGCGCAGCGAGGCTCAGGTGCC
TGCCGCCGTTCAGCCTCGCGTTGTGGCCAAGCCTCTGCTGGCCGGTCGCCCTGCGGTCGC
TGACAGCTCGTCGCTGCTGGTCGGTCGCGCCGCTCGCCAGATGCTACGCGCCACCGCCGC
TCCTCCCTCGCCGTCGTCGAGCTCGGCGGCCGGCGCGGCGTCCACCGGCAAGCCGCGCGC
CCTGATTTCGCTGTCCGACAAGACCAACCTCGACATGCTCGTCAAGGGCCTGAAGGAGCT
GGGCATTGAGATTGTGTCGACCGGCGGCACCGCCACCACCATCTCCAACTCGGGTGTGCC
TTGCATCAAGGTCGAGGACGTGACTGGCTTCCCCGAGATGCTGGATGGCCGCGTCAAGAC
GCTGCACCCCGCAGTGCACGGCGGCATCCTGGCCATCCGTGACAAGCCCGAGCACATGGC
GGCCATTGCGCAGCACAACATCGGCACCATTGACCTGgtcattgtgaacctttatccctt
ccgcaagaccgtgaccgccacccccgcccccgccttcgaggtgggcgtggagaacatcga
catcggcggaccggccatgatccgcgccgccgccaagaacatggcgcacgtggcggtggt
ggtggacccggccgactaccccgagctgctggagcagctgaagaagggctcgagctcggc
ggagtttgccgagttccgcaagcgcctggcctggaaggcattccaGCACTGCTCCAGCTA
CGACGCGCAGGTGTCGGAGTGGCTGTGGAAGCAGGTGGGCTCGGGCCCCGCGCCGCAGAT
GACGGTGCCGCTGCAGCTGGAGGCCACCTTGCGCTATGGCGAGAACCCCCACCAGGCCGC
CGCCTTCTACACCGACTCCAGCCTGCGCGAGGCGGGTGCGGGCGGTGTGGCCACCAGTGT
GGTGCACTGGGGCAAGGAGATGAGCTACAACAACTACCTGGACGCCGACGCCGCCTACCA
GTGCTGCTGCGACTACACCGAGCCCAGCTGCGTCATCGTGAAGCACACCAACCCCTGCGG
CATCGCCTCCCGCGCCGACCTGCGTGAGGCCTACCGCCTGGCGGTGCGCGCCGACCCCAT
CTCGGCCTTTGGCGGCATCGTGGCCTTCAACCGGCCCGTGGACGCCGAGCTGGCGCGCGA
GATCCGCGAGTTCCGCAGCCCGCAGGACAACGAGACCAAGATGTTTTACGAGATTGTGAT
TGCGCCCGGCTACACGCCCGACGGCCTGGAGGTGCTCAAGGGCAAGTCCAAGAACCTGCG
CATCCTGGAGGCACAGCCCCGCGCGCCCTCCGGACTCAGCCTGCGACAGGTTGCCGGCGG
CTGGCTGTGGCAGGACGCTGACAGCCTGCAGCCCGAGGCCATCACCTTCACCTGCGTCAG
CGAGGCGCAGCCCACGCAGCAGCAGCTGGAGGACCTCAAGTTCGCCTGGCGCGCGGTCAA
GCACGTCAAGTCCAACGCCATCACCATCGCCAAGGACGGCAAGCTGCTGGGCATGGGCTC
CGGCCAGCCCAACCGCGTCAACTCGGTCCGCATCGCGCTGGAGAAGGCGGGCGCCGAGGT
GGCCGGCTCCGTGCTGGCTTCCGACGCCTTCTTCCCCTTCTCCTGGAACGACTCGGTCGA
GATTGCGTGCAAGGCCGGCGTGAGCGCGATCGTGCACCCCGGCGGGTCGCTGCGCGACCA
GGACGCCATCGACGTGTGCAATAAGTACGGCGTGGTGCTGCTGACCACGGGCGTGCGCCA
CTTCCGCCACTAGAGGATGGGAGGTTGGATGGGTTGATGGGAGGTTGGGTGGTTGGATGG
ATGTGTGGGTAGAGGGTGGATGGGGAGAGGGGTAGGAGAGATAGGTGAAGCGCTAGGTGG
AGCAGGCGGAGGTGCTATTTGGGGGTGGTTGTTGTGGAGGTTTAGGGAAGGGAGGCGGGA
TTCGGCTGTTGTGCAGTCGTGACGCGCGCGCTTTGTTGCGGCGTGCGCGTGCCTGGCTGG
ATCACAGCGCCCCTGTGGAAGTGCGTAACGTGCGTGTGTTTGACGATTGTCTCTGCTTCA
TAAACTAGGACGGGGTTCTGATTGATATGTGTCGTCAACTGACGTGACCGATTCACATGA
CAGCCTGCAGGGCGCCAGGCATTTCTTTCTTGACGCGTGCGCTGATTTGGAGCGTGGCTG
GGTTACTTGCTTGTCGAGTAGCGGGCGATTAGGCAAATCTCGGACAGATTATGACCAGAT
GGAAATGGCCCCGGTTGTGCGGCCGCGTGGGGAGGCCAGGGGGTGTGAGGGGTTCTGCCC
ACGGTTCTGCTGTTTGGAGTGGGCGTTGCGGAGCAGGCGGGTGAACCGGCAGGGGCAGGA
TTCCCCCAGCCGTGCAGCGGTAAACAAGGTTCTTGCTTGACTGGTCCGTGTCCGTGCCAA
CATTTTGTGCGCCAGCCGCTTCAGGCGCGAACCGTGGTTCAGCAGCGCTCTCTGTATTCC
TCAAGCGCTTTCGTGGCAGAAAATTGCAATGCAGAACTGACGTATTAATACACTGAGTGC
GCATGTATTTAACTCGTG
>comp3783_c0_seq1_b_Cre11.g467553.t1.1
AGCTGACGTACGTGCGCATCTACAGCGGCACCCTGCGCAAGGGCGACACCATCATCAACA
CCACCAGCAACAAGAAGGTGCGTGTGCCGCGGCTGGTGCGCATGCACGCCAACGAGATGG
AGGACATCGCGGAGGcgggtgcgggcgacatcgtggcggtgttcggcatggactgcgcca
gtggcgacacgctcacGGGCGGGGAGCGGCTGGCCATGACCTCCATCAAGGTGCCCGACC
CTGTGATGAGCCTGGCTCTGACCCCCTCCAGTGCTGAGCAGTACCCCACCTTCATGAAGG
CGCTGCAGAGGTTCCAGAAGGAGGACCCCACCTTCCGGGTGAGCAGCAACTCCGCCACGG
GTGAGATCATTGTGAGCGGCATGGGCGAGCTGCACCTGGAGGTGTACGTGGAGCGCATCC
GGCGGGAG
>comp4092_c0_seq1_b_Cre02.g142352.t1.1
CCCGCCGCCGCCGCTCCCGCCGCCGCTGACGGCAAGGGCGGCAAGGGCGGCGACGCCAAG
GGCAAGAAGGAGCGCAAGGGCGGCGCCGCGGGTGTGGTGCTGGGCAAGGGCACGGCGCTG
GTGCGGGCCTACGTGGAGCGGGCGGCGGCGGGCATGGCGGGCGCCAAGGACGGTGTGCTG
GTGGTGCCGCCGCTCACCCCGGCCTCCTCCTCTGACGCCGCCTCCTCCGCCTCCTCGCTG
CCTGCGGCCTGGTGCGGCGCCTGCCAGGCGCTGCAGCCGCACGGCGCGGCGCTGGCCAAG
TTCCTGGACGAGCTGCGGGCGGTGGTGGAGGCCAACCAGACGCGGCGCAAGCCCAAGGTG
CCCAAGGGCGCGCGCGACTTCCTGCCGGAGCAGATGGCCATCCGGGAGCGGGCGTTCGCG
GCCATCACGGGCGTGTTCAAGAGGCACGGAGCCGTGTCCATCGACACGCCGGTGTTTGAG
CTGCGCGAGACGCTGATGGGCAAGTACGGCGAGGACTCCAAACTCATCTACGACCTGGCG
GACCAGGGCGGCGAGATCCTGTCTCTGCGCTACGACCTCACGGTGCCCTTCGCGCGCTTC
GTGGCGGTGCAGGGCATCACCAACATCAAGAGGTACCACATCGGCAAGGTGTACCGACGC
GACCAGCCGCAGATGGCGCGCGGCCGCTTCCGCGAGTTCTTCCAGTGCGACTTCGACATC
GCCGGCAGCTACAGCGCCATGGTCCCTGACGCCGAGGTGGTGGCTGTGCTTGTGGAGATC
TTGTCGGAGCTGCGGCTGGGGCAGTTCGAGGTGAAGCTCAACCACCGCGGCCTGCTGGAC
GCCATGCTGGCCATCGCGGGTGTTCCGGCTCAGAAGTTCCGGCCCATCTGCTCCGCCATC
GACAAGCTGGACAAGGAGCCGTGGGAGGTGGTGCGGGCGGAGATGGTGGGCGACAAGGGA
CTGCCGGAGGAGGTGGCGGACACCATTGGCCAGTTCGTGGTGCTCAGGGGTGAGCCCATG
GCGCTGCTGGCCAAGCTGTCGGCGCCTGACCACCCCCTGGCGCAGCACCCGCAGGGCAAG
GCGGCGCTGGACGACCTCAAGATCTTCTTCGAGATGCTGCAGGCCATGGGGCGGCTGGGC
CCTGTGACTCTGGACCTGTCACTGGCTCGCGGCCTGGACTACTACACAGGCGTCATCTAC
GAGGCAGtgctgcagggcgccaacgtgggcagcatcgccgcgggcggtcgctacgaccgg
ctagtgggcatgttcagcggcaaggacgtgccggcggtgggcgtcagcatcggcatagag
cgcgtgttcgcaatcatggaggcgcagatgcgcgagcgggccgccgccgccggcaagccg
ctgcgcgccatcgagacggaggtgctggtgggcagcattggcagcgggctgcagcagcgg
cgcatggcgctgtgcgcggagctgtgggcggcgggcgtcaaggccgagttcggctacaag
cccaaccccaagatggccgacaacctgggctactgccacgagcaccaggtgcccttcatg
gtgctgttcggggaggacgaggtcaacaggggcgtggtcaagatcaagGACATGGACGCG
CACGTGGAGGAGGAGGTGCCGGTGGCGGACCTGGCGGCGGCGCTCAAGCAGCGGCTGGCG
GCGCGGGAGGCGCGGCTGGCGGCGGCGGCGGCGGCGG
>comp5014_c1_seq1_b_Cre11.g481500.t1.2
ACTGTGCTAACAGTTCAATTTTTAGGACTTTACAAGATGCAGTCCCTATCTGCGCGCCAA
GCGGCTGGCGAGGCTTCTACCTCGCGGGCCCCTTCCTCGCGCTCAGCAGCCCCGGCCCGC
CGCACCAGCGTTGTTTGCTCCGCTAGCAGCAGCTCGAACAAGGAGGTCACGCTGCTGGAC
TATGGCGCCGGCAACGTGCGCAGCGTTCGGAATGCCATCAAGAAGCTTGGCTACACGATC
CGCGATGTGGAGTCGGCCGCCGACCTGGCCTCCGCCAGCAAGTTGGTGTTTCCGGGCGTG
GGCAGCTACGGGCAGGCCATGACCATCCTGACCCAGAAGGGGCTGGTGGGGCCGCTGAGG
GACTACATACACagcggccggcccttcctgggcatctgcctgggcttgcagctgctgttt
gagggctcggaggagtcgggcggctgcgaggggctgggcgtggtgccgggcgcagtgacc
cagttcgacaaggcgctggggctgcccgtgccccacatcggctggaacaacctggcgccc
acccgcgcctcgcagctgctggacggcgtgggcgacaagcgcgtgtactacgtgcactcg
tacagggccaccccctccgccgccaacaaggactgggtgctggccaccaccagctacggc
ggggagttcgtggcggcggtcaacaagggccagGTGTCGGCAGTTCAGTTCCACCCGGAG
AAGAGCGGCGCCACCGGGCTGGACATCCTGCAGGGATTCCTTGAGCCCGAGGCCGCGGTG
GCCGCGCGCAAGGCCGCCGCCGCCGCCGCCGCCA
>comp4763_c0_seq1_b_Cre16.g693203.t1.1
CATGCGCGAGCGCGCCAGCGGCGTATACGGCACACCCGCCTACTATGCCGCCGTGGTTCT
GTTCGACCTGCTTCCGCTGCGTGTGCTGCCACCCTCCTTCTTCGCGCTGGCCACCTACTG
GATGGtggggctgcacccctcctgcgccgcctgcatcctgtggttcattggcatcctggt
gtccaccaacatcaccgccgcaaccatgtgtcaggccatcggcgccgcggcacccagcaa
cgcagtcgcaaacctggtgggctctctgacgctgatgctgctgcttctgttcggcggctt
cctgctgaacaaggacgccgtgcccgcatactgcgcctgggtcagcagggccagcttctt
caactacgcctacgaGGCTCTGGCCATCAACGAGTTCCACCACTTCCCGCTGGACTTCAC
CTTCACAGCGCCCATCAACACCAGCGCCCTGCCGCCGCTGCGCATCAGCGGCGACGGCGT
GCTCAAGGAGTTCGGGTTCAATGTGGACCTGTTCTACCTGGACGTGTCCATGCTGGCGCT
GCTGGGCGCCGCCTGCTGCGGCCTCACCTACGTCTTCCTGTACTTCTCAGGCCACACGCT
GCTGGACGAGTTTGAGGACCTCACGGGGCGCACCGTGGCGTGGCTGCTGCTGCGGGCGCA
GGCGGCC
>comp3219_c0_seq1_b_Cre11.g467950.t1.1
GGCCGCGCGGCGGCGACGGCGGCGGCACAGCCGATGCAGCAGGCGATGCAGCAGCAAGGC
AGCCGGCCTAGCTCACACATGCAGCAGGGGGTGCCCATGTTGGGCGGCAGCGGCGGCATG
GGTGGCGGCGGCATGGGTGGTGCTGGTGGCGGCGGCGGCGGCGGCGCGGGTCACATGGGC
GTGGTGGATCCGGTGTGGCTGGTGCAGGAGGTCGTGGGGCTGAGGGACCGCGTGGGTGCG
ATGGAGCGCAAGGCGGAGGCGCTGTGGCACGTGCAGGAGGATGACGAGGCGCTACGTGGT
GCGGTGGAGCGGCTGCGTGCGGACGTGGTGTCGCTGCAGGGCAATGTGCAGGAGGCGCAG
GCCTCCGCCGCCGCCGCCGCCGGCCACGCGGAGCGCCAGGCGGCTGACGCGGCAGAGGGG
GTGCTGTACGCCAAGGAGCTGCAGGACCGGGTGCACACACTGGAACTGGGGGCGATCAAG
Agctcggacgagcggcgggagatggctggcaagtacgagagcaacgtgagccagatctgg
gaccagctgcgccacgtggagggcagtctggcgcagcgcctcacactggccgagacaagc
cacgtggcggcgctgcaggaggtggacgaggccaaggaggcgaccaacgaggtgctgcag
cgggtggacgacgtgaagcggcacaccagcgcgttggagggcaagctggacagcttcaac
acgcaggtggcggccgccatcaacccgctccacaacgcgctggcggcagctgccgagaag
ctggaggcgctggcggccagcaagcaggacgcggcggcggccatcaagcaggctgacgtg
gagttgggtgtggctcgggccattgagcacgccgaccgccgcggcgacaacctgctcaag
gccattgcgggtgtggaggcgcggctggagagcctggcggacgccacaccccacaagggc
gaggtggtcctgaccaccgacctggaggcgctgctgacggagcacgcgcgcgagctggac
gcacacctggaccgcctcaagggggagctgctgggggcggtggcgcacaaggccgaccgt
gaggagttgtcgggtgtggatgtgcggctgggcgggcggctggacggacttgagggggcg
ctgctcaaggggctgagagccatcagcgacaaggtatcagCGGCCCTGGCTGAGAAGTTA
GATCTCACCAAGTTCAGCGAGTTTAAACTGCAGGTCCGCGCCATCCTGGCTGACGTGGAG
GACCGCCTGCGGGACTGGTCGCCGCTGGCTCTGGGCACCAAGGCGCAGCTGGGAGCAGAC
GGCTTCGGCGGAGGCGGAGGCGGCGGCGGCATGGGCGGCGGCGGC
>comp3412_c0_seq1_b_Cre14.g613950.t1.2
CTTCCAACGGTGCCACCTGCGGCTCTATCAATAGCATTCGATATATACATTATTAGGTAT
CGATAAACCGAGTAGAACTCGCGACCCTCGCAAACATCGCGTAAGAACCAGCAGACCTAT
GGAATCTTTCATCGAGCTTAACGTCGTGTAGTATAGTGTTACCCGAACTTTGGCAACAAG
TTTGGCCTTAGGGCGTGCAAGCGGCGCGTTGGTGGAGTGGAGCAAATGGCTCGACTTTCT
TGCTTCGACCCGGTCTTGGACTTCCTCTTTCGATTCAGGCCTGTACAGCAATTTATTGTG
CTGTACAAGAAGAATGCCTTGGTTGCGTGGCGCAACCGACGTGCCACGGCACTGCGCATC
ATCGCGCCCTTCCTCTTCCTGCTTCTGGCGCTGCTAATTGACCGCGCCCTGCAAGCGAAT
GACAGCAACAACACCGACTTTCAGAACGTGCCGAACCCCACGGCATCACCCATTGGCGGG
ATTCCGAAATGCACGGAGGACATCTTCATCGGCAACCGGGCGTGCATAGAGGTGCTGTAT
CAGCCCTCGCCCAACCCCATGATCGACGCCATCATGTCCAACGTTAAGAAAAACAACCCG
GTGGCCATCACGGTCCAGGGCTTCCCCAACCGCACCGCCATCCAGACCTACCTGTACGAC
AACCCCGACACCGTCATCAGCGCCGTACACTTTGAGTTCACAGGCAGTACACTGGAGGGT
TTCATCTTGCAGACCAACACCACGACCAAGTACTTCAAGGGCACCTTCCAGAACCCCAAC
ACGTTCGTGCAGCTGCCGCTGCAGTCGGCGGTGCACCGCGAGATCGCGCGCTACCAGATT
GCCAACAGCGGGGTCTCCAACGCCACCGGCCTGGCCGCGGCGCTCAACCTGGAGACGTCG
CTCAAGGAGTTTGCGCATCCCACCATCGCGACGGTGTCGGTGCTGGGTCAGGTGCTGGGC
CCCTTCGTGTTCGCGGCCTGCATGTTCAGCTTCGTCATCCAGATCAGCACCGTGGTGGCG
GAGAAGGAGCTGGGGCTCAAGCAGGCCCTCCGCACCATGGGCATGTCCGACACCGCCTAC
TGGAGCAGCTGGGGGCTGTGGGAAGTGACGCTGGCCTTCGTGGTGGCCAACTCCATCTGC
ATCTACGGACTCATCCTGCAGTTCGACCTATTCCTGCACAACAACTACGGCCTGCTGTTC
TTCCTGTTCTTCCTGTTCCAGCTGGCCATGTCCTCGCTGGCTCTGCTGCTGGCCGCCTTC
ATCCGCCGCACCCAGGTGGCCGTGTACCTGGGCTTCACCATCTTCATCGTGGGCTGGATC
ATGCAGACGGTGGTGCTGTTCGGCGTGCCCTACACGCCCGACTACTACAAGACCGCCGGC
AGCGCCGTCACCATCATCTTCTCGCTGCTGCCCTGGGACCTGCTGGCCAAGGGGTTCCAG
GACCTGGGCGCAGCCACCGTGGGCACCAACCCGGGCCTGGATTGGACGGACCGCTCGCGC
TACTGCCAGAACATCGCCAACCCCGACGACCAGCCGCCGTACAACCCGCGGCAGGAGTAC
CGCAGCTACGAGTGCGTGATGAGCCTCAACACCATCTACGGCATCTTCATCGCGCTGTGG
CTCGGCTACTTCGTTCTGGCCGTCTACTTTGACAACATCGTGCCCAACGAGTTCGGCGTC
AGCAAGCCCTTCTACTACTTCCTGGACCCCGGCTACTGGTTCGCGTCCTGGGGCCGCAAG
CACAACAGCCTCAAGGCTGTGGAGAGGAGCCTGCAGCAGCAGGCCGGCGGCGGCCGCGGC
TTCGGCTCGGCCCGCCTGCCGCCGCCCATCCCACCCGGGCAGCTGGATGAGGACGTCAAG
GCGGAGGAGGACAAGATCCAGGCGCTGCTGCAGCACCGCACGGGCGCGGGCTCGGGCGCC
ATGGCCCTCCAGTCGGTGGGCACCGGCGGCGCGCGGCCCAACGCTGTGGAGGTGTACGGC
CTGACCAAGCTGTACAAGGGCAGCAGCGGCTGCTGCGGCTCCACTCTCAAGTGCTGCTCC
TGCTGCGACTGCTGCAGCTGCGAGAAGACCGATGACTTCTGGGCCATCAAGGGCTCCTGG
TTCTCAATCGAACAGGGCCAGCTGTTCTGCCTGCTGGgccccaacggcgccggcaagacc
accaccatcaactgcctcaccggcgccatcccgcccaccggcggcgaggcgctggtgtac
gaggagcccatcagcaacgccggcgggctggaccgcattcgcgcgcagatgggcgtgtgc
ccccagtttgacatcctgtggaacgagctcacgggcgccgagcacctgtccatctacggc
cacgtcaaggggctgccctggcgcaaggtggcggaggaggaggaggcgctgctggacaaG
GTCAAGCTGACGTACGCGGCGGGCCAGCGCGCGGGCTCCTACAGCGGCGGCATGAAGCGG
CGGCTGAGTGTGGCCATTGCGCTGCTGGGCGACCCGCGCATCGTGTACCTGGACGAGCCC
ACCACCGGCATGGA
>comp875_c0_seq1_b_Cre13.g586000.t1.2
TGGCAGGCGGGCGGAGTGGTGGTACCGCTGGCCACCTCCCACCCGCCGCCCGAGCTGAGC
TACGTGTGCGGCGACGCGGGGGTCGCGGCGGTGCTTGCGCCGGCGGACCAGGAGGCCAAG
CTGGGGCCCATCACCCACGAGCACGGCTGCAGCCTGCAGCTACTGCCGTCCCTGGTCGGC
CAGCCGCTACAGCCGCACTCCGCCGCTGCTACTGCAACTGCTACTGCCGACGCCAGCGAG
GCGGCGGCGGACGCGGCGGCGGAGGCGCTTGCGGACGTGGGCGGCAGCAGCCGGGGCGGG
GCTCTCATCATCTACACCAGCGGCACCACGGGGAAGCCCAAGGGCGTGCTGcacacgcac
aggagcctgcacgcgcaggtgtcggcgcttgtgtcctcctggcgctggcgccccgccgac
cggctgctccacagcctgccgctgcaccacatccatggcatcgtcaacgcgctgtactgc
ccggcggcggtgggcgcggcggtggacttcatgcccaagttctcgcccagtgccgtgtgg
gcgcgactggagtctggtgacgtgtcggtgttcatgggcgtgcccaccatgtactcctac
ctgctgagctactacgactcacagacgccggagcggcaggcggctctgcggcaggcggcg
gcgcggctgcggctcacggtgagcggcagctcggcctgccccgtgcccatcatgaacagG
TGGAAGGAGTTGAGTGGCAGCTACCTGCTGGAGCGGTACGGCATGACGGAGATAGGCATG
GCGCTGTCAAACCCGTACACGGGTGACCGGCGGCCGGGCACTGTGGGCCGCCCGCTGCCG
GGCGTGGAGGCGGCGCTGGCAGCTGACGGGCAGTTGTTGATCCGCGGCGACAACGTGTTC
GCCGAGTACTGGGGGCGGCCCGCAGCCACGGCGGAGGCGTTTGACGCCAACGGCTTCTTC
CTCACAGGCGACACGGCCAGCGCCTCGGGCTCCCCGCCCTACTTCACCATCGAGGGACGC
ACCTCCGTGGACATCATCAAAAGCGCCGGCTACAAGATCTCCGCGCTGCAGATCGAGAGC
GCCGTGTTAGAGCACCCCGCCGTTGCGGAGGTGGCGGTGCTGGGTGTGCCGGATGAGGCG
CTGGGCGAGGTAATCACCGCCCTGGTGGCGGCCAAGCAGCCCGAGCAGCAGCCCGCGTCT
CCTTCACCGCCACCAGCAGCAGCAGCAGCGGCAGCGGGAGCAGCGGCAGTAGCAGCAGCA
GCAGCGGC
>comp5786_c0_seq1_b_Cre03.g179961.t1.1
GGCGGCGGAGGCGGCGGAGGCGGCTATGGAGGCGGCGGAGGCTATGGAGGCGGCGGCGGC
GGGGGTGCCGACGGCGACATGGGCGGGCCGCGCACGTGGGCGGAACTGGGCCAGGAGGAG
CAGCAGAAGTTTCTGCAGGAGCGCCTCAAGAAGTACTGCCAAAAGGTGTACAAGCGCGTG
CTGGACAAGCCGGTCACGGAGCTGCGGGTGGCCGGCATCTGCCAGCGCGAGAACTCCTTC
TACATCGACACGgtgcgcgccttccgcgaccgccgctacgagtacaaggggctgggcaag
gtgtggaagggcaagctggacgaggccaaggccggcggcaacccactcaagatccaggag
gcggcggacatgtgcgtgctgtacgagagcctgcagctggcgcacaagtgcatcctcaac
tccttctacggctacgtgatgcgcaagggcgcgcgctggtactccatggagatggcgggc
gtggtcacctacaccggcgccaacatcatccaGCGCGCCAACAAGCTGGTGTTGGACCTG
GGCCGCACCCTGGAGCTGGACACGGACGGCATCTGGTGCGCCCTGCCCGGCAGCTTCCCC
GAGAACTTCAAGTTCAAAAACAAGAACGGCAAGGAGTTCAAGCTGTCCTACCCCTGCTGT
GTGCTCAACGTCATGGTGGCCCAGCACAACACCAACGACCAGTACCAGACGCTGGTGCAG
CCGCCGCCGGGGCAGCCGCCGCCGGCCGGGCCGCCGCGCTACACGGTCAGCAGCGAGATG
TCCATCGAGTTCGAGGTGGACGGACCCTACAAGGCCATGATCCTGCCCGCCAGCAAGGAG
GAGGGCAAGTCCATCAAGAAGCGCTACGCCGTGTTCAACTTCGACGGCAGCCTGGCGGAG
CTCAAGGGCTTCGAGGTGAAGCGCCGCGGCGAGCTCAAGCTCATCAAGGTGTTCCAGGCG
GAGGTGTTTGAGCAGTTCCTGTCGGGCAGCTCTCTGGAGGAGTGCTACGCCGCCGTGGGC
GCTGTGGCCAACCGCTGGCTGGACCTGCTGGACACGCGCGGCGCCGACCTCACGGACGAG
GAGCTGCTGGGCTACATCAGCGAGGCCACCACCATGAGCAAGGCGCTGGCAGAGTACGAG
GGCCGCAAGTCGTGCGCCATCTCCACCGCTAACCGGCTGGCCGCCTTCCTGGGCGATGAG
CGCATCAAGGACAAGGGCCTCAACTGCACCTACGTCATCGCGCGCCAGCCCGCCAGCCAG
CCCACCAGCGAGCGCGCCATCCCCGTGTCCATCTTCCAGGCCGAGCCGGCGGTGGCGCGC
GCCTGGCTGCGCAAGTGGTGCGGCGGCGACGTAGGCTCCACGGACGGTGTGCCCGACGTG
CGCGACATTGTGGACTGGGACTACTACCGCGAGCGGCTGGGCAGCGCCGTGCAGAAGATC
ATCACCATCCCCGCGGCGCTGCAGGGCCTGGCCAACCCCGTGCCGCGGGTCAAGCACCCC
GACTGGTTGCACAAGCGGATCCGCGAACGCACCGACAAGTGCCAGCAGCTCAAGATGCAC
GACCTGTTGGCGCGCATGCGCAACAAGGCGGCGGTGGAGGCGGC
>comp6028_c0_seq1_b_Cre08.g373050.t1.1
CCTCCCTGTCCAAACAGCTGGAGCAGTACGTGCAGGAGCTGGGCGGGGATCGGCCCATCT
ACAGTGTGCTGGTGGCTAACAACGGCCTGGCCGCGGTCAAGTTCATGAGGTCGGTGAGGT
CGTGGGCGTCACAGGCCCTCGGTAACGCCCGCGCGGTGTCGCTGGTGGCTCTGGCCACAC
CCGACGACATGCGCATCAACGCCGAGCACATCAGCCTGGCAGACCAGTTCGTGGAGGTCC
CGGGCGGCACCAACAACAACAACTATGCCAACGTGGAGCTCATTGTGCAGATCGCGCGGC
GGGCGGGCGTGGACGCCGTGTGGCCCGGCTGGGGCCACGCCAGTGAGAACCCCGAGCTGC
CCTCCGCACTGGCCGCACACGGCGTCAGGTTCCTGGGGCCGCCCGCGGGACCCATGGCGG
CACTGGGCGACAAGATCGGCTCCACGCTGCTGGCCCAGGCGGCGGGCGTGCCCACCCTGC
CCTGGAGCGGCAGTGGCGTGGAGGTGAGCGTGGAGGAGGTGCGGGCGGCGGGCGGCGCCA
TCCCGCACCACACCTACGCCGCCGCCTGCATCGACACAGAGGACGTGGAGGCAGCGGCGG
CGGCCTGCCGCAAGGTCGGCTACCCGGTCATGCTCAAGGCGTCGTGGGGCGGCGGCGGCA
AGGGCATCCGCAAGGTCAGCTCGGACGAGGAGGTGCGGTCCGTGTTCAAGCAGGTGGCGG
GCGAGGTGCCGGGCTCGCCGCTGTTCGCAATGAAGCTGGCGCCGCAGTCACGACACCTGG
AGGTGCAGCTGCTGGCAGACATGCACGgcaatgtggccagcctgtacagccgcgactgct
cggtacagcggcgacaccagaagatcgtggaggagggccctgtgacagccgcaccgcagc
acgtgctccgcgacatggagcgctgcgcccgcgcgctggcccgcctggtgggctacgtgg
gcgcggccactgtggagtacctgtacctgctggaggagcagcgctactacttcctggagc
tcaacccgaggcTGCAGGTGGAGCACCCCGTGACGGAGGGCATCACGGGGGTGAACCTGC
CCGCCTGCCAGCTGCTGGTGGGGTGTGGCGTGCCGCTGACACGCATCCCCTACATCCGGG
CGTTGTACGGCCGAGACCCGCGCGGCGCCGAGCCCTTTGACCTGGAGACCACGCCGCAAC
GGCCGCCGGAAGGGCACGTGGTGGCGGTCCGTGTGACCGCCGAGGACGCCGCCGACGGCT
TCAAGCCCACCGCTGGCCGCATCGACGAGCTGCACTTCCGCCCCACGCCCGACGTGTGGG
GCTACTTCAGCGTCAAGAGCGGCGGCGGCATACACCAGTACAGCGACTCACAGTTCGGGC
ACCTGTTTGCGCGCGGCGAGAGCCGCGAGGCCGCGCTGCGCTCCATGGCTGCGGCGCTGC
GCGACTGCGTGACGGTGCGCGGCGAGATCCGCACCACCACCGACTACGTGCTGGACCTGC
TGGCCACACCCGAGCTCACGGGCAATGCGGTGCACACGGGCTGGCTGGACAGCCGCATCG
CGGCGCGCATCAAGCCCGGCCGCCCGCCCTGGCACATCAGCGTCATAGCGGGCGCCGTGG
TCAAGTCCGCCGCCGCCGTGGCCGCCGCCTCCTCCGAGTACCTGGGCTACCTGGCCAAGG
GGCAGCTGCCGCCCCCCGGCATCAGCCTCATGCGCCTGGAGCACAACATGGTGATCGAGG
GCTTCAAGTTCTGTGTGAGCCTGGTCCGGCGCGGGCCGGGGCTGGCGGCGGTGGGGCTCA
ACGGCCGCAGTGTGGAGGTGGCCTACCGCAAGATGGGCGACGGAGGATTCCTGCTGCAGG
TGGACGGCGAGTCGCATGTGGTGCACTACGAGGACGAGGCCGCCGGCACCCGGCTGCTGG
TCAACGGCCTGACGGTGCTGCTGGCGGCGGAGGCCGACCCCTCCCGACTCACCGCCTCCA
GCCCGGGCAAACTGGTGCGGCGGCTGGTGCCCAGCGGGGGGCGCGTGGAGCGGGACCAGC
CCTACGCCGAGGTGGAGGTGATGAAGATGGTGATGCCGCTGCTGTCGCCCGCCGGCGGCG
TGCTGCGCTGGGTGGTGCCCGAGGGCGGCGTGCTGGGGGCGGGGGAGCTGCTGGCGCAGC
TGGAGCTGGACGCGGGGGCGGTGGTGGCGGCGCCAGAGCCCTACCCCGGCACCTTCCCGG
AGCTGGGGCCGCCGCAGATCAAGAGCGGGCTGGTGAATGCGGTGCTGGCGGAGGCGCAGG
AGGCGGCCCGGGCCATACTGGCGGGCTTCGTGGGGCAGCCCGACGAGGTTGTGGAGCAGC
TGGTGTGCTGCCTGGACTCGCCCGCACTGGCGCTGATGCAGTGGGGCGCCGAGTTCGCGG
TGGTGCGCGGCCGAATGCCGGGGGCCCTGGCGGCGGCGCTGGAGGCGGCGGTGG
>comp3292_c0_seq1_b_Cre04.g213250.t1.2
CGGCGGCGGCGGCGGGCGGCGCGGCACACGGCGACAAGGCTGTGGCTGAGCGCTGCGGTG
CGGCGGGCGGTGTGCCGGAGGCCCTGGTGGCGGCGTTCAAGGCCTTGCTCACAGACGAGG
ACCTGGATGGCAGCTTCAAGGCGATGGCCATCTCACTGCCCACCAGTAACGAGCTGCTGG
ACGCCATCAGCGGCGGCGCCGACCCCACCCTGCTGTACGCCGTGCGCATGTACGTCGTAC
GGCAGCTGGCGGCGGCGCTGCGGCCGGAGCTGGAGGCGGCGGTAAAGGCCAATGACGACC
CCGCCGGCACGCCCTACGCCTTCACCGCCGCCGCCTGCGCCCGCCGCGCGCTCAAGAACC
GGGCGCTGGCGCTGCTGTCCACCCTGGAGGACCCGACCATCACCGCAATGCTGCTGCGCC
GCTTCAAGGAGGCGAGCAACATGACGGATGAGATCTCGGCCCTTGGCAGCCTGGTGGAGC
TGTCGGGTCCGGAGCGCGAGACGGCGCTGGCGGCCTTCTACGACAAGTTCAAGGACGAGC
CGCTGGTGCTGCTCAAGTGGCTGGGGCTGCAGGccggctccaacgcgcccagcaacctgg
cgctggtgaagcagctcgagtcccaccccgccttcaacatcaacaaccccaacaactgct
acagcctgttcctgggcttcggccgctcgcccgtcaacttccacgccgccgacggcagcg
gctaccagtggatgggggacgccgtactcaaggtggacggcctcaaccacCAGGTGGCTG
CCCGCATGGTGTCGGCCTTCACCACTTGGCGCCAGTACGACGCCTCCCGCCAGGCGCTCA
TGCGGGCGCAGCTGGAGCGCATCGTGGCGCACCCCGGCCTCAGCGAGAACGTGTTCGAGA
TCGCCAGCAAGTCGCTCAAGTAAATACTTGCAAAATGCAAGGCATTGCGAACTGCAAAAC
CGCGTTTGATTGCGCGCGTTGATTCCCGGAAGGCCGGAAGGCTAAGTCGGAAGGCAGCCG
GATCGCATGCGTGGCGTGCATGAAAGCATGCGCATATGTGTAGCTTGTGGGTGCGATGCG
GAATGACGGACGAGACGGTGACGAAATGAGGGAGCTGCAGGAGGTGGGGAGGCGGGGGCC
GGACGAGAGCAGGAGAGGCACAATCGCTGGGCGGCGGAGGCGCGCGCGTGTGTGCGGCTG
TGCGTGCGCGGGTGCGGGAGTGCGCGCGGCAAGCGCTATGAGAGCCGGACGCGGGCCTGA
AAACCAACAGGAGCACACCAGACCTGCGATGCGGGGCGCCCAAGTGTGGACCCAAGTGAC
TGACTAATTTGACTGAGAGAGCGAGGGTGATTGAGTGGGGGACGGGCTGTGACACTGACA
TGTGGGTCGGGCAGGTGGGAAATTTCAGGGGAAGTACGACGTCGGGAGTGCCGCTGGCTG
CGCTGCGGGAGGTCTTGTGTGCTGGGGCGCGTGTGCGGCCTCACTGTAAGTCATTCATCT
GCCCATGCAAACAGAGTATGAGATTTTATGC
>comp312_c0_seq1_b_Cre01.g054800.t1.2
GCGAGCTTCGCGGACTGGATGGCGTCGCGCCCCGAGCTGCGCAGCATCCTGATGCGCCTG
CTGCGCCGCAACTCCATGGCCGCCCTGGACCTGCACCTGCCCGTGGCCGTGGCCGCAGCG
GGACCCGAGGCGCCGCCGGGGCTGCCCGCCGGACCCACCAGCGGCGACGTCACGGCGGCG
CGCAGCGGCGCAGTGCTGGGCCCCTTCACCATCCTCAAGGAGGACCAGTTCCCGGGCATG
CGCAGCCACAAGGTGCCGCAGCCCATTGACGGCGCGCCAAACTTCCGCGGCCTGCCCGGC
ATGCCCATCTTCGGCACCGGCATGCCCACCATCGAGGGCATCGTGGCGGTGCTGAGGGTT
GTGTCTGGCAGCACCAGCCCCAACGCCTCCAAGCGGGTGCACGCGCTGTGGATCAACATG
CGCGAGGAGCCGGTGGTGTACATCAAGGGCCGCCCCTTCGTGCTGCGCGAGGAGCGCCGG
CCGCTCAAGAACATGGCCGAGTACGCGGGCATTGATGCCGAGCGCGTGGCCAGCATGGAG
GAGCGGCTCAAGCGGGACGTGCTGGCGGAGGCCCAGAAGTTCGGCGGGCGCATCCTGCTG
GCGTACGAGAGCACGGCGGCGGGGCACGTGGGCGAGCTGAGCGACGCCTGGGAGACCATT
GCGGGGCCGGAGGACGTGCAGACCAGCGCCGAGGTGTATGCGGGGCTCACCAGCCAGGGC
TTCGCGGTCAAGTACTTCCGCGTGcccgtgacggacggcaccagccccgcggaggccgac
ttcgagtccatcctgcgctccatcctggactggggcctggagaaccccgtcatcttcaac
tgccagctgggcatcggccgcaccaccgccggcatggtcattgcaggactggtgcacctc
tactccacaggcagcctgggcggcgtggcggagcgctcctgcagcacggtgctccaggac
atggacgagcacacgctgcgccagttcctgctggagggcgtgtccccccgcagcgaggcg
gaggaggacgtggacggcgagcaccgcgacgaggaggacgagaaggagcccaaggtgtgg
gacctggagccggatgaggtggagctgcagcgctcgctggcggcgggcgggtacgtgggc
gtgcgcaagatcgagcgactgctggaggagggcgaggcggccaaaaaggtggtggaccag
atcatcgacgccgcctcggacctcatcaacctgcgcatcgcaatcatgaaGTACCGCAAG
CCCCGCTCCAGCTACACCTACATGCGGCCGGAGATGCAGCAGCGCCACGCCGCCTTCAAG
CGCGGCTCCGCCTACCTGGAGCGCTACTGCCAGCTCATCGCCTTCGCCTACTACCTGGAG
CACGTGGGGCCCGAGGCAGCAGCATTCCAGGACTGGGTGGCCAGCAGGCCCGACCTCAAG
TCCGCCTTCACCTCCATCCATGAGAACCCGGGTGCCGCGCTGGCGCCGGTGCCGGTGGCC
AAGCTGCCCACCGTGTTCCGGGCCGCCAGCGCCACCGGTGAGGACGCGGCGGACGGCGCC
GCCGCCGACCAGCGGCAGGTGCTGGCGCGGCGCAAGGGCCGCACCCTCACCAAGCGCACC
ATCCTCAAGTCCTACCTGCTGCCGCGGCCACACAAGCCCCAGCAGGCGCCCGGGGAGGCG
GCGGCAGTGGAGGAGGCGGAGGTGCCGCAGCACGTGCAGGCGGGGCCATTCCCCGTGTTC
AGCGTGGGCAACGTGTCCAGCTCGGAGCTGGGGGCGCTGCTGAAGCACCTGGGCGCGGGG
CCGGACGGCAGGTGCCACGTGGTGGTGGCCGACGTGCGCGAGGAGCTGGTGGTGTACGTC
AACGGCGTGCCGTACCTGCGCCGCGAGCTGGAGATGCCGGCCGCCGCCATGCACCACGCG
GGCGTGCACGCGGCGCAGCTGCAGGAGCTGGAGGCGCTGCTCAAGGAGGACGTCACGGAC
GAGGCGGCGCTGTGGGGCAGTCGTGTGTTGCTGCACCGCGAGGCTCCCCACTCACACCAC
CAGGCAGCAGCAGCAGCGGCGGCGGC
>comp3249_c0_seq1_b_Cre11.g481126.t1.1
GTTATAGGTTGTCCAGTATAAAGCCTGCTGAACCTTACGTAGAAGCATCTCGGCAGCAAG
CCCAACTGCAAGAATGCTTTCGCAAGCCGCTGTCTCGTTCCGCTCGCGCTACTCCAGCGC
GCTGCTCGCTGCAGCTGCTGTGTCGGGCACAGCCTATGCCGCGCTCAACCGCGAGGGCAC
GAGCGTTGCGCACGCCGAGGCTGCCAAGCCGGCTAGCACCACCGCGCTGGACCCCAACGA
GTTCCGGGCGTTCAAGCTCAAGGAGAAAAAGCAGCTGACCAAGAACACCTTCCTGTACAG
GTTCGAGCTTCCGGACAACCAGACGTCGGGCATCTTCACCGCATCCTGCCTGGTGACGCG
CGCCATGCTCAAGGCCAAGCCGGAGGACGACAAGCCCAAGGCCGTCATCCGGCCCTACAC
GCCCACCTCCGCCAACGAGGCCAGGGGCTACCTGGACCTGGTGGTCAAGGTGTACGACCA
Gggagtcatgtccaagcacatcgactcgctcaaggtcggcgacacgctggacatgaaggg
ccccatcaagaagtacccgtacgaggccaacgccaagaagcacatcggcatggtggcggg
cggcaccggcatcacgcccatgctgcaggtcattgacgccattctcgccaaccccgccga
caagaccaAGATCTCGCTGGTGTACGCCAGTGTGAGCGAGAGCGACATCATCCTCAAGGA
CAAGCTGGACGCGCTGGCTGCCGCGCACCCCGCGCAGCTGTCGGTGCACTACGTGGTTGA
CAAGGCGGCATGGGGCGGCCTGTTCTGGAAGGGCAGCCAGGGCCGGGTCAGCAAGGAGCT
GCTGGCGGCGCAGCTGCCCGCCGCCTCCAAGGACAGCCTGGTCATGGTGTGCGGCCCGCC
CGGCATGATGGTGGCGGTCAGCGGCAACAAGGCGCCCGACTACTCGCAGGGCGAGGTGAG
CGGCCTCCTCAAGGAGCTGGGCTTCGACTCCTCCAACGTCTACAAGTTCTAAACACGTGT
GACACAGACACCGGGATGCTATGGCCGATCCGGGATGCTATCGGCGATCCGGGATGCTAC
CGCCGATGCTACCGGCGACTCGCCAGCCTGGCGGGCTCCGGTCCCTCTCTAGTGCTGATG
GTCGGTGTATGGCGGCGGTGGCAATGTACGGTGGCGGTGCCCTGTGTGTGTTAGGTGAGG
CTGGAGTCAGGAGCCCTGGAAGGGAGAGGCGGCGGCTGGGCGGCTTACCGTGTGTACGGT
GTGGTGTGGTGTCGTACATACAGCCGTGTGCGCGACCTGGTGCATGTGGATTCAGGTTGC
TCGTGATAGGGTTATAGGATCCACGAATGAGGGTCTGTTGGCGGTTAGGCACGCCTGCGT
CCAGACATGCGTGTGTGTATGTGATCTTTCGCTGAGGCGATGCGAGGTGCCGGGGGCCAG
GGGGGGGCCTTGGGGGGGCCCTGCGTGCCGTCCACGCGGAAGAATCAGCGGTGAGCCGTA
TCGGGCCTTTATTGGGCGACCGACCAGATGCTAACTGTTGAGTGCCAGTGGCGTAAACCG
CAACCGGGCGTGTAGCGAGACTCAGCAGGTGGGCGTGCCTGCACGGGGTTGCATCTAGAG
CAGGGCGTCGTACTACTAGCGAGTGTTTGCTGGCTCGTGAGCTGCGTGCCTGCGCCAGCA
CTCAGCAGATCCGTCGTGTAACCCATGCAATCT
>comp3656_c0_seq1_b_Cre04.g216902.t1.1
ACTAGCTAAAGCAGCAGGAGGCTCTGCTTCTCCAGGACTCTGACTGCAGAGCCTTTTCGT
CGCGACAGCACCTACCTTCGTTCCCGCTCGACCAGACGGGGTCTGGTGTCTTATATATAG
CGTTAAAAACACAAAGACGGCCCAGGCCCTTTCGCTCGCTCACTGTCCATTTGTCCGCTC
GGCTGCAGAGGCAGCAACCGGCCGGCTGCCTGTTTTGTGTCTAGTAATAGGGGCGCGATC
GTGATTGAGGTGGCTGCTGGAAGCTCGGAGTCGCGGGCGCGAGCAGATTCCTGAAAATGG
CTGCAAAACTCAGAAAGTTCTTGCTCCGCTACTACCCTCCGGGAATCATCCTGCAATATG
AGCGGGATGGGGTAATGAAGCAGAAGCCGATCGACCTGCTGGACCTGACGCCGGACGTCG
ATGTGGAGGTGTTGCTCTCGCAAATCATCCGTCAGGAGCCGCTCATCAGCGAGAACCGGC
GGCCAGCGCTGCGTCAGCTCATACACAGGCTGATCGACAAGATGCTGGAGCAGCAGCACC
ACAGCTTCACGCTGTTCAAGGTGCTGCGCGCGCACATCCTGCCCCTGACCAACTGCGCCT
TCAACAAGAGCGGCGACCGCTTCATCACCGGCTCCTACGACCGAACCTGCAAGGTGTGGA
ACACCTTCACGGGCGAGGAGGTCTTCACGCTCGAGGGGCACAAGAACGTGgtgtacgcca
tcgcgttcaacaacccctacggcgacaagattgtgacgggcagcttcgacaagacctgca
agctgtgggacgcctacacaggccagctgtactacacactcaagggccaccagacggaga
tcgtgtgcctgtccttcaacccccaGTCCACCATCATCGCCACCGGCTCCATGGACAACA
CCGCCAAGCTGTGGGACGTGGAGACGGGGCAGGAGCGGG
>comp2377_c0_seq1_b_Cre04.g229494.t1.1
CAGCGGCGGCGCCGCCGCCGCTGCATGGCTCCGTCGGCCCATATCACCACAGCAGCATTG
TGGGCGGCGGCGGCACGGCGGCGGCGGCTGTGGCCGGCATGGCGACTGAGGCGGCGGCGG
TGCTGGGGTCGCCGCTGGTGCTTGGCGGTGGCGGGCACCGCGCGGGAGGAGACGAGCTGG
GGGCCGTCGCGGGCGGCAGTCCGCCGCGGTCGCCACCGGGTGGTGGCGGCGGCGGGCGCA
CGTTAGGGCGTGTTCTGTTTGGCGTGTCGACGGCCCGCTGCCTGCGCCCCTACATGGAGG
ACCGGCACGCAGTGGTGCAGTCGCTGCAGCCGCTGGCGGCCAGCGGCGCGCCACTGCCTG
CAGACGGCGTGCCGCGCTGCCTGGCCGCCATCTACGACGGCCACAACGGCACGCGCGCCG
CCGACACCGCCGCCTCGCGCCTGCACATGCTGCTGGCGGCGGACGCCGCGCTGCGCAGCC
ACACGGGCGAGCTGGGCCCGCCGGCGGCCATGGCTGCTGAGGAGGAGGCAGTGGCGGGGG
CTCTGCGGCGAGTGTTCAGGCGGCTGGACGACGACATCCTGGCTGAGGCGCGGCGCGACG
GCGCTCGGGACGGCGCCACCGCGCTGCTGGTGATGCGGCTGGCGGACACGCTGTACGCGG
CACACGCGGGCGACTCTCGCGCGGTGCTGTCCCGCCGCGGCGCCGCGCTGCGCCTCACCG
AGGACCACAAGCCCAACCTGCCGCACGAGCGCCGCCGAGTGGAGGCCGCGGGCGGGCGCG
TGGACTTCCAGCGCTGCTGGCGCGTCATTGTGGAGCCGCGGGAGGGGCGGCTGGGCTCGG
GCCTGGCGGtcagcaggtccctgggcgacctggacttcaaggagccgcggcgcttcgtgg
agtgcgagcccgacgtgcggcgcctggtgccgcagcccggcgacaacctggtggtgctgg
gcagcgacgggctgtgggacgtgatgggagaccaggaggcggtggacgtggccaacgcgg
cgctcaCGGCTCGCGCCGTGCGCGCCCTGCACGGCGCCGGCGCCGCTGCCTCCCCCATGG
CCTCCTTTGCTGCCAACACCTCCCCCGGCGCCCAGCAGCAGCAGCAGCAGCAGCA
>comp3168_c0_seq2_b_Cre12.g559450.t1.1
CTCATTGAAGAAGACATTGCACAGAGCAAGGCGTTACCTACTGCGATGCACTGAGAACGG
GACTCACAACAAGACCTTTGACTGGAATCTAGTTCTGTGTAGGCAACAATGGTGCTCCCA
TTCATAGGCGCAGGCATCGCAACCGGGATAGGCACCCTTGCGGGGCTTTCGCTGGGACCC
TACATCTTTTCAGCTCTCACAAAGCCCACCAGCTACTACCTGTTGCGCGAGGAGGTGGAC
AATGACCACAAGGTCCCGGCGCCGGAGCCGGGCCTGCTGGTGCAGACGCAGTACCGCAAC
GCGCTGCCGCTGCTGGAGCCCTGGGTCACCGACCCCGATTATGAGCGGACCTCCATGATC
AACCGCCTGACGGCCACGGTGTGGCCCACGATGACCAAGGCCATCATCGACATGATCGTG
CAGGGCGACGTGTACAACACAGTGCTGTACCCGCAGCTGCAGGCGCAGGTGTTCAGCAAG
TACGCGTTTGTGGAGGACATCTTCCTGGGCCCGCACTCGCTCAAGCACGGCAAGATCGAC
CTCAAGACCAACCCCTTCCTGGCCGACAAGCTGTTCACTGTGGGCGGCGTGGCTCCCCGC
ATCGGCGGCATGCGTGTGGTGCCCACCTCGGATGACGAGGTACTGCTGGAGACGTCCATG
ATCTGGGGCAGCCAGGCGCAGTTCGACGTGCACGTGGTGCTGCGGTTCGGGCGGCTGCGG
CTGGTGGTGCCGCTGCAGCTGGCCAACATCAGCTTCAAGGctgacgtgcgtgtggtgctg
cggccgctggtggagcagttcccctgcctgggcggcgtgagcatcagcctgctgcgggtg
cccaccgtggactttgcgctcaagctggtccggggcgtggacatcatggcgctgcccttc
ataccgcagatcgtggcagcggccatgcggATTGTGCTGGAGCCGGTGACCCTGCCGCTG
CTGAACAAGCCGCTGGTGCCGGGCATTGGGATGGTGCTGCCCAACGCCATGTCCTTCCCC
ATCATGCCCAAGTTCGGACTGCCCGACCCGCCCGTGGGGGCGCTCAAGGTGACCATCATC
AAGCTGAACAGCATCCGCGGCGGCGACGACCTGTACGTGCGCAGCGAGGTGCGCAAGGGC
CGCACGCAGCAGACCCGCACCATCGACAACTGCCGCGACCCCGTGTTCAACGAGGAGTTC
AACCTCATCGTGGACAGCTTCAAGGACGACGTCCTCAAGCTGCAGGTGTGGCGTGACGAC
ATGGGCTGGCAGGACACGCTGCTGTCGGAGGTGGAGGTGCCCTTCCGCAACATGGTGTGC
AACGCCGCCGGCATCCCCGAGTTCGACGAGGAGGGCAATGAGAAGTACACGATGGCCGAC
TTCGTGAAGGAGACAAAGACGCTCACGCTCAAGCTGCGCCGCTACCGCAAGAACCGCGCC
TCGAAATCCGCGACCATGGCGGGCAACCGCAGCCTCACCATGGCCAGCGGCGCCGCGGCG
CCCGGCGGCGCGCCGGCGCCTCCTCCTCCTCCCGAGAAGACCAGCTCGCGCCTCAAGCGC
CTGTTCACGCTGAAGAAGAAGCCCAAGGAGCTGCCGCCGGCGGCGCTCTCGGGCGCCTCG
GACAGCGAGCTGCAGGAGGGCCCGGCGGCGGTGCCCAGCGGCCGCATACAGACCATGGGT
CGTGCGCCGAGCATGGGACGGTCGGGCTCCGCCATCGGCGGCGACGCGGTGGTTGACGCC
AAAGAGGAGTGCGGCACCATCACCGTCAAGCTGACGTTCATCCCCTTCAACAAGCCCGAG
TACGACGACATCCAGGCTGAGCGCGAGGTCAAGTCCAAGGTGGCCGACCCCTACCGCTCC
ATGTTCCCCGCGCCGCCCGGCCGCACCCTGGCGCTCATGGGCGACGGCGGCGGCGGCGCC
GCATCGCCCCTGTCCACCGGTGTTCTGACGGTGCAGCTGGTCCGCTGCATCGACCTGGCC
CCCGAGGGCGCCAAGGACCTGGCCACCTACGTGCGCATGCTGGTCACCAACGACACCAAG
GACGAGGAGCAGACGTCCACTGTCATTGTGAACGAGACGTCGCCGCGCTGGGGCGACAAG
TTTGACTTCGTGCTCATCCCCTCCAACTCCGAGCTGCACATCCAGGTGTTCAACAAGCAG
GGCATGCTGGGCAACCTGGTGGGCTCGCTGTTCAACCGCAAGAAGGAGGACAAGGACCCC
ATCCTGGGCAAGGTGCTCATCCGGGTGGAAGACGTGGCACGCAACGGCCGCATCAAGGAG
ACCTGGTCGCTGCAGGACGCGGAGCGTGGCTACATCGAGCTGAACCTGATCTGGCAGACA
TGCCACGTCAGCCGCAACCAGCTCTAAGCCGCGGAGGGAGCAGGAGGTGCAAAGGTGGAG
CGGCGGAGGCGCCTGGGCAGGGAGGGAGGAGGGAGGGAGAGGGCGCTGCTGGAGGGGGGG
GGTAACTCTGAACCAATCCCGTAAGGAAACAGTCGCGCTGCAAGGAGAAACTGCAGCCGC
ATATGCGAGCTGGAGGGGGAGGGCATGTTGTGGATGCAGGGGCGGTGGCGGGCGACGTGA
CTGACTGCTGCATGGGGTGCGCGGGTGGCTAGGAGGTACATAAGCGAGGGAGTGGTGGCT
GTGCAGGCCGCGGCGCTCTGCGGCGCTCCGCAGGCTGCACGGGTGGGTGAGGTCATGGCG
GCGGTGCGGGGGAGGGTGGTTACGTGCGTGGTGGAGTGTGTGCATGTTGGAGGGTGGCAT
CGTTCCCGCTTTCGCTGAGCGCGGGCTCTCCTGGTAGGCTTGGGGCCCAAATAAAATACC
GTTTGTGCGCTTCGTTTGTGGCTTGTGCACGTGACTATCGGATTGCATATGTGACTCGCT
GCTCGAAATCTTCCTGGCCGATTGAGTAATGCGCCAGCTGCTGCCGGCGCTGCTACGTAC
GGCTTGGTACGGATTGTGACTTGGTGGGTTTCAAGAGCGGTCGTCTGGTCTGCTAGCTGA
CTGCCCAACCCCAAGGGCACACGGCTTGATCTGCCCCGACGGGGTGGGGTGCATGCGCCT
CGTCACCGTGTGTTTGGGGGGGATTCTGACAGCGTGGCCACAAGTCCGCGAGGGGCCCGG
AGCCCAGGACTGCTGTGGCTGCAGCTGCATTGCACATGCGCGTGAGGGCGTGAGGGCAGC
CGGT
>comp5446_c0_seq1_b_Cre16.g659600.t1.1
GGCGGCGGCGGCGGCGGTGCAGGTGGAGGGCGTGACCATCACCGACGACATGGAGGCGGC
GCTGGTGGAGAGCAAGCGCAAGGCGAGGGAGGAGGCGGAGAAGAGGGCCAAGGAGGAGAA
GCGCAAGGCGGCGGCGGCGGCCAAAAAGGCAGAGGAGTCGGCGCTGCCCCCCGCCCTTCG
CGGCCTGAACCTGTCCGACCTGGACCCCGCGGAGCGCCGTGCCAAGCTGCAGGAGGTGAT
GGCCTCCAGCGCCCAGAAGCTTCTGGCGCTGGCGGGGCCGGACTCGGCGGGGGCGGTGGC
GGGCGAGCTGCGCACACTGCAGAGCCTGGTGGCCGACCAGGACAGCATGgtgtcccgcct
ggccatgttgtcgctgctggcggtgtacaaggacatcctgcccggataccgcatacgccc
gcccactgacaaggagcaggaggtcaaggtgtccaaggacgtggccaagctgagggacta
cgagcaggcgctgctcaagagctaccaGACCTACCTGCGCTCGCTGCTGGAGGGGGCGCA
GTGTGTGGCCAAGCGCACCGGCACGCTGTCTCACAGCCGCGTGGCGGTGCGCTGCCTGGC
GGGGTTGCTGGCGGGCCTGCCGCACTTCAACTACACGTCCGACATACTGCAGGCGGTTGT
GCCGCGTATGGCCTCTGGCGGCGCCGAGACCCGCTCAATGGCGTGTGAGGCGGTGGGGGC
GCTGCTGGCGGGCGGCGAGGGCGGCGACGAGTCCGGCAGCGGGCGGGCGGCGCTGGAGGC
CGTGCAGCTGGTGGCGGACCTGATCAAGCGGCGCAAGTGCTGTGTGCCGCCCGAGGTGGT
CCGCACGCTGTCGGTGCTGCGCTTCCGCGACGTCATACGCGCCAAGGCGGGGGAGGAGCA
GGACGAGGAGGGGCGCAGGAAGAAAGGCAAGAAGGCCGAGAAGCGCGATGTGAAGCGGCG
CCGCAAGGAGGACGAGGTGGCGCGCGCATTCAAGGAGGCCAACGCCGGACCCGACACAGC
AGAGCTGGCCAAGCAGCAGTCGCTGATGCTGGAGGCGCTGTTTGAGGTCTACTTCCGCGT
CCTCAAGCACGCAACTTCCGTGGGCCTGTCCGGGCCCGGCGGCTCCAACGCCGCCGCCAC
CCGCGCCGCCGTCGCCGCCGCCACGGACTCCGCCGCCGCCGCTGACGACCTTCCCGGCCC
CTCCTCCTCCTCTGGTGATGGTGGCGACGTGGGCCCGCGTGTGCCCAGCACATCGGCGGC
GCTGCCCTGGCCGCGCTCCAAGCTGCTGAAGAAGTGCCCGCTGCTGCACCCCGTGCTGGA
CGGCCTGGCCAAGTACACACACCTGATCAGTGTGGATTACATGAACGACCTGCTGGACGT
GTTCGCACAG
>comp3341_c0_seq1_b_Cre11.g467597.t1.1
CGCCGCCGCCGCCGCTGCTGCTGCTGCCGCTGCCGCGGCTGCCGCGGATGAGGGGGAGGT
GGCGGTGACGGTGGATGTGGGCAAGCTGCCGTACACGCCCATCACACTCGTGTTTGAGGA
CCTGCGCTACTTCGTGCCCAACCCCTCCGCCGGCGTGAAGGCCGCCCCCGGCTCCGAGCC
GCCGCCGCCTCGCCTGGAGCTGCTCAAGGGCATCACAGGCTTCTCAGTGCCTGGCAGCAT
GACGGCACTCATGGGCGGCAGTGGCGCGGGCAAGACCACGCTGATGGACGTGATCGCGGG
CCGCAAGACGGTGGGCGAGATCACGGGCAACATCTGGGTCAACGGCCACGCCAAGGACCA
GGCCAGCTGGGCGCGCAGCAGTGGCTACGTGGAGCAGATGGACATCCACTCCCCAGCCAC
Cacggtgctggaggcgctcatgttcagcgcccggctgcggctgcccgcctcggtgtcggc
cgctgccgcccgcgcctacgtggacagcgtggtcagcatcgtggagctggacgacgtcat
gtttgacctggtgggccttcctggcgccagcagcggcacggggctcaacgtggacgcccg
caagcgcctgacgctggcggtggagatggtggccaaccccagtgtggtgttcatggacga
gcccacctcggGCCTGGACGCGCGCGCCGCCTCTGTGGTGATGCGCGCCATCCGCAATGT
GGCGGCGGACGGGCGCACCATCATGGTCACCATCCACCAGCCCAGCATCGAGATCTTTGA
GAGCTTCGACATGCTGCTGCTGCTGCAGCGCGGTGGGCGCACCACCTACTTTGGCCCCAT
GGGTGTGGGCAGCAGGGGCCTGATCGACTACCTCACCGGCGCCATCCCGGGCGTGGAGCC
TCTCCCCGCCGACTACAACCCCGCGACCTGGATGCTGGAGGTCACGGGCGCGGCCAAGGC
GGTGCGCATCAAGGCAGTGGAGGGAGCGGACTGGCCCGCCCTGTATGCGGGCTCCGCCCT
GGCCGCCTCCAACGCGTCCGAGGCCGCCCGGCTTGTGGAGGCCAGCCGCAAGGCGCACCC
CGAGCCGCTGGCGGTGTCGGGCACCTACGCCGCGGGGCTGCTCACACAGCTGCAAGTGCT
GGGCTCCAAGTTCCGACTGGCCTATTGGCGCACGCCCTCCTACAACTTCGTCCGCATCGC
CATGACGGTGGCGGTGGCTCTGGTGTACGGCTCCGTGTACTGGGGCGAGGGCGACGTGCC
CGACCCCGCGTCCACAGGCTCCGTGCAGAACGTCATGGGTGTGCTGTTCAGCAGCACCAG
CTTCCTGGGGATGGCGGGCATGAACAGCCTCATGCCGCTGCTGGGCTTTGAGCGCGTGGT
GTACTACAGGGAGCAGGCCGCGGCCATGTACAACCCCTGGGTGTACGGATTCGTACTCAT
GGGCGTGGAGACGCCGTACCTGCTGAGTCAGGTGGTGCTGTTTGTGGGCATCATGTACCC
CATGATCGCCTTCGCGGGAACCGCCGCCAAGTTCTTCTACTACTTCTTCATGGTCTTCCT
GACTCTGATGTTCTACCTGGGTTTCGCCAGCGCCCTGGTCTACATCACGCCCAGCCAGCA
GCTGGCGCAGGTGGTGGGAGCCGCCTTCAACTTCCTGTTCAACCTCTTCAACGGCTTCGT
GCTGCCGTACAGCGTCATTCCCAACTATTACAAGTGGGCTAACAGGATCAGCCCCACCAC
ATGGGTGCTGTACGGGCTGGCTGTGGACCAGCTGGGCGACATCACCAGCCCCCTGCAGGC
CGCCGGCGTGCCGCCCGACACCACCGTCAGCGCCTTCCTGCGCAGCTACTTCGGCTACAG
CTACGACTTCAGGTTCTGGTGCCTGCTGATCGTGGCGGCCTTCGTGGTGTTCTTCCGCTC
CATGGGCATTTTGGCGCTGAGGTACATCAGCTTCCTCAAGCGCTAGGCAGGCGGCTAGCT
GGGGGCCGGTTGTGTGGTTGGGTGGGAGGATGGATGGATGTGTGGGGTGCTCGTGAGAGT
TTCCCGGATTTCTTATTGGGACAGGACAGTTGCTGGAGTATCTGCGTTGGCAAGTCGGCA
TTCGTGTGCGCGTTCATGCGTGCGGGCGTGCACGCCAGGCAGAGAAGCTTGACGATGCAT
GCCCTTTGGCGTGCTTGGAGTCTGTCTAGGAAGGCGCTCGTGCGGCAGCCAGCCGACTCT
ACGCACGAACATGATCTGATTGGGCGCGCGCGAGGGTTGATTGAATGGCACCATTCGCGA
TTACGCATCAACGCCAGAGGATCCTGCGTGGCTGTTGCTTGCCGGTGCGCGCGTTGAATT
GACTCGTGAATTTGCGTTAGAGATACGGTAGTACGAGCATGCATAAGATTATTACGGTAC
ACCCCTGCACAGAAACACAGATAAGCAGAGTGGTTGGATGTTGCGGTTGTGGCACTGCCT
AGCACTGGGAGCTCGCGTGTATACATGTGGCACGCTTGACATGCACCTCGGTTTAGTGTC
CATGGCACTGGTTGCACCTCGTTACGAGATTGCGCTGCGTGAATATTACGGCATTTACAG
TAAGTGCGTGAGGCTAAGCTGCTGGCATGCTTACGTGGACAGAGATGCCGTGCAACAGTC
CAATTACAGCCAAGAGATGGAGCGGCCGTGTAACACAGGGCGGGGGCCAACATCTT
>comp3683_c0_seq1_b_Cre01.g008051.t1.1
ATGTTACATCAACAATAAGACTCCTGCGCCCATGCGGCTGTCAACGGGACTCGCGTTGGG
GAGCGGATGGCAGCAGCATGCGGTCGCGCTACTCGCGCTGCTGCTGCTCGCGGCGAGCGC
TGTCGCCCCTGCGTCGGCGGCCCCAAACCCTAAAGCTGCAGAGCTGGAAGCAGCCATCAA
CGCGGACTACAAATTCAGCCGGACAAACTGGGACAGTGCCGTGCTCAACGACACGCTGTC
CAACCCCTACCTGGAGTCCATACACTGGAGCGCCCGCCCGCCCCGCTTCCAGTTCACGGT
GTTCACGCAGCTCACTCTCAACCGGCTGCCCACACTGTTCAACATGTGCAGCTCCTACAC
CGGGCCGCTCAGTGCGGCGGTGTTCCTGGCGGTGGTGCAGCCGCTGGACGCGCGGGGCCG
GGGGTCTGAGGCGCTGAGTGAGGCCAGCCGGGGCAAGGTGGAGGCGGCGGCGGCGGAGGT
GGCGGAGTTTCACACCAAGGTGGAGGCGGACCCGGCCATCTGCCAACTGGACATCATGTT
CTTCTACGAGGTGTACGACAGCGACCAGTCCAAGCTGCTGTACCCGGTGAACTACCTGAG
GAACTACGCCCGAATGCAGGTGCGCACCCGGCTGCTGGCCATGGTGGATGTGGACATGTA
CCTGAGCGCCAGCCTCAGCGCCGAGATGGAGGCGGAGGGCAGCATACCCCGCTACGAGCG
GCTGTGTGCGGAGCGGCGAGCCACTGTGCTGCCCGCCTTCGAGCCCACCAAGCCCGGAGC
GCTGGGGCGCATCATGGcaaccaacatcagcagggtgaccaagccccagctggccgccat
gcacggtcgcaacaaggccgccatgcagttcaagctgcgtgtgttcccgcggggccacac
gcccaccgactacacgcgctggttcggagccacagagccctaccaGGTGACGTACAAGCG
GTTTTACGAGCCCTGGTTCATCACGTGCGAGGAGATCATGCCCTGGTACGACGTGGACTT
CCGGGGCTACGGCATGAACAAGATCATCCTCATCGCCGCCCTCAACTACTACAACTACAG
CTTCTGGATCCACCCGGCCGCCTGGCTGGTCCACAACCCCCACACCGACACGGAGGTGCG
CAAGGTGGTGGCTGAGGAGGCGAGCCAGGTCAACAAGCACCGCGCAGTGCTGCCAGCCAA
CGCCCTGTACCGCAAACTCACACAGCTGTTTGGCAAGGCCAAGCGCGGCATGATGCGTGG
CAGCTACACGCCGCGCACCGACCCGCGCCAGATGGCGGTGTACGACGTGGTGCGCTGGCT
GCCGCGGCCGCCGCAGCTGGTGGGCAGCCCCACACCCGAGTCCGTGTTCACGTAGCCTGC
AGGCGTGGATGGGCGTGGGATGGGCGTGGGATGGGAGTGGGATGGGACTTGGATAAGACT
TGGATTGGACGTGGATGGGACCTCACGAGGCGTAGGGTGGTTGGTAGGAGGGGCCCTACA
CACGAGAGGCCCGAAAAGGCGGGCACGCACACACGCAGGCAGTGTCGGGCCCTTTCTTGT
GCGTTCTAGGACAGACAAACACAGGCACAGCTGGGCACGGGTGTGAGATGCATGGGGGTT
TGGGTTGCAGTGCGTGCCTTCATGGGAGCGGAGACGCGGCTGTGGATGGGGTGAAGGGGT
GGGGTTGTCAATGCGCTTGCGCACAGATGTGTGTGGCGCGTGTGTACGGCGTCTGTGGCG
GCAAAGGACGACTCCGGCTAGTTAAGCACGAGCATCATGATATGGGTTGGCTCGGCGGGG
GGGGTGGGGCAGCGGGTGGCAGGACC
>comp3471_c0_seq1_b_Cre13.g567363.t1.1
TGGCGGGCGCTACGAGGGCGAGGTGCTGGCGGGCCGCCCGCACGGCCGCGGCCAGTACTA
CGTGCGCAAGGCGGGCCCCGGCAGCGAGTGGGTGCTGCAGTACGAGGGCGACTGGATCCA
GGGGCGCAGGGAAGGctctggcagccgctggtacggcgccgcgggtgctggccaggagat
gtacagcggcgactgggctgccaacctgcgtcacggcacggggcggtacgagtacgccaa
cggcgacctgtacgtggggcagtgggcggacgacaagcgcagcggcgccggaaccatgta
catggccagtGGCGACATCTTCATCGGCAACTACCTGGGTGACCGGCGCGAGGGCATGGG
CACGTTATACATGATGGCCCGCCAGAAGAAGTACGTGGCCGAGTACGTGGCCGACCAGCC
CAAGTGCGGCACCGTGCTGGAGATCGAGGACACAGACCTGCAGCCGCTGCAGGGCCACCT
GGCCTCCCTGGCCGCCTGCCGCAAGCTGGACGCGGCGGCGGCTGGCGACGCCATCGCCCG
CCTGCCGCCGCTGCAGCTGCTGCAGCCGGCCAAGGTGCTGGCGCAGCAGGTGGTTGCGGT
GCGGCGCGGGCGGCAGCTGGGCGGCAGCAAGGCGCTGGCGGCTGTGCAGGCGGCCAGTGG
CACACTGGCGGAGCGGGACATCGAGATGCTGCGACACAGCTTCACACTCATGGCGGCGGG
CGACGGCCCTGACGTGGGCCTGCTGCCTCACCAGCTGCGGGAGCTGGTGGTGATGGCGGG
GCTGGACCCGGCGGCGGCGGCCACCCGCTCCCTGGTGGAGGAGCTCATGAGCAGGAGGAA
GGCGGCCACGGGCCGCATCAGC
>comp4349_c0_seq1_b_Cre17.g740510.t1.1
ACGCCGCAGCAGCTGTTCGCGGCGTTTGGCGGGCGGCTGGGGCCGGGGCCGGCGCCAGAA
ACCGCCGCCCAGCCTCAGCATCCGCTGCACCTGCAGCTGCAGCAGCAGCAAGGCTACGCC
ACCGCGCACGCCGCCGCCGCCGCGCGCGCAGCCGAGGCGGCGCTGGGCGAGAGCCGCTGC
GCGCTGCTGGCGCTGCTACTGCCGCTGATGGAGGGGCAGCGGCACCTGGCGGCATACAGG
TGCACTGAGGCTCTGGCCTGCTTGTCGCGCCTGCCGCTGTCGCAGTACCGCACGGGCTGG
GTGCTGTGTGCGGCGGGGCGGGCGCACTTTGAGGCCATGGCCTACTCCAAGGCGGCGCAg
tgctacgagcaggcgcggcagctggaccgcacccgggtggagggcatggagtactacagc
acggtgctgtggcacacgcggcgcgagtacgagctgagccacctcgcccaggagtgcgtg
gcggtggaccgGCAGGCGCCTGCCACGTGGGTGGTGATGGGTAACTTGTTCAGCGGCCAG
AAGGAGCACGAGGCAGCCATCGAGTTTTTCCTGAGGGCGGCGCAGGTGGACCCCACCTTC
ACCTACGCCTACACGCTGGCTGGGCACGAGCACTTTGCCAATGAGGAGTACGACAAGGCA
GCCGCCTGCTACCGCTCCGCGCTCAAACTGGACCCGCGCCACTACAACGCAACGTACGGG
CTGGGTCAGATCTGCTACCGCCAGGAGAAGTACGGCGAGGCGCTGCAGCACTTCCGGCTG
GCGGCGGCGGTGAACCCGCGCAGCAGCGTGCTGAGGTGTTACTGCGGCATGAGCGCGGCA
AAGATGGGGCAGAGCGGCGCGGCGCTGGAGAAGCTGCAGGAGGCCATTGAGCTCGACCCC
GCCAACCCGCTGGCGCGCTACGAGAAGGCCTCACTGCTCATGGCGCTGGACAGGCCGCAG
GAGGCGCTGTGTGAGCTGGAGGCCCTGCAGCGGGTGGCCCCCGGCGAGTCCTCTGTGGCC
TTCCAGATGGGGCGGCTGCACAAGCGCCTCAACAACCTCACGGCGGCGCAGCAGTCGTTT
GAGCTGGCGCTGTCCCACCCGGGCATCTCCTCCTCGGACGCCGCCGCCATCAAGTCCGCC
ATCGAGCGGCTGGGCCTCAGCGAGGACGAGGACGAACAAGAGCTGTGAGGGGGGCAGGGG
GGGAGTTATGTGCCCGAGCCCAATAAGTCCCAAGAGTCAAGGAAG
>comp3535_c0_seq1_b_Cre08.g358552.t1.1
CTGCTGCTGCTGCTGCTGCTCCGGCGGCGGCAACCGCGGCCCCTGGTTCGTCGGCTCCGC
CTCCGCTGCCGCCGCTGGCGCACCTGGGCGGCTGGCTGCGGTCGCGGTCCAGTGTCCTGC
TGGCCTACTCGCCGCCACCACATGCCGCCGCGGCTCGGGGGCAGCAGCAGGCGGCAGCAG
GCTCGCCCGGCTCCTCCTTCACTGCGGCGGTGGAGGTGGCGGACGGCCAGCGCGTCACCT
TCTCCTTCTTCCAACACGTGGCCGCTACAAGGCAAGTGGTCAACCCATTTGAGGAGAACG
AGGTGGTTGGGATCACCAACTACCTGGACCTCGGGCTGCAACTGACAACTGCCGTGCCGT
CCGGGCCAACCGCCGCCGCCGCCGCGCCAGGAGCAGCGCCGCCGACGAAGCAGCAGCAGC
CTGCCGGCAGTAGCAGTAGCAGTGGCGGTGGCGGTGGTGGTGGTGCTACTGCCGCAGCTT
CCAGTGTGGACCTGGCGGCATCGTGGCAGATCAACAAGAACTGGATCGTCAAGGCGCGGG
TGGGCAGTGAGAGCGCCGCTGCCGCCATTGGGGTCCGCgcctggcacgtggtgtctgcct
acctgaccgccagtgtgggtgtggactgggccacacgcacacccaggtacggcgcggagc
tgtgtgtggagaactggggtccgctgcgctacgagcgcggcgcggcggacgtggcggcgg
gtcgggcgctgctgcagcggcacgaggccagcccgcaggacctggccaacagggcggggc
gcggagtgctGGTGCGCCGGAACGTGGACGCCGACACCGCGGCGGCGGTGGCAGCGGCGG
CACGGGGCGGCGAGCTGGAGGCGGAGCGGCGGCGCGTGGCGGCACTCATGTAGGCGGAGG
CGGAGGCTGCAGGTCAAGAGGCGGATGGAGGCCGTGGCGGCGGTGGCGATGCCGGAGGGT
TTGTTGGCTGGAGGAGGTGAGGGTGGCAGGGGGGAGGGCCGGCCCGGAGCAGGCAGGGTC
ACGGGAGCAAAGGGGCAGGCAGAGCGCGGGCCGCGCCCACGACACCCGGACACGGCCGGG
CCTTGGCGGCTGGCAGTTGCGCTGCCTGCCGGGTGGCGATGCCAGGAGCAAAATGAACAT
GCCATGGTCAATAAGAATTTCCAGTGCACAATGTTACCGGCAACTTTCCGGAGGCTTGTG
CCGGTGTGGCGGTGCCCTCCCTAGGGGCGCTCAATCGAGTTGCCGGCAAAAGTTGAGCGC
GTGGAGGGATGGGGCGTTGCTGTTTTGCATGTTGCGAGTGTCAGGCGTTGTTGGTTGGCA
TTTGGCAGGGCGCCGCAGTCTTGATCGCATTCCCACTCGCAGACCGGTGCACACCGGGTG
TCCGAGGCCGCACATTGACGGTGGCTGGATCCTGGTGGGGGCAGCGGAGGGGCATGGCTG
GAGTGGGAGGTGCGGCGCGCTGACACGGCGGTGTGTTGTGGTAGCTGGAGAGACCTGGCG
CACTTGTGTTGTGACAGTGACGGGATTCACTCCACGAGGATACACTCCACG
>comp5595_c0_seq1_b_Cre14.g610663.t1.1
GTTGCGGGGAGGGGGGGCGAGGAGGAGGATGACGGGCAGGGGGAGGGCAGTGCAGCAGAA
GCGGCGACGCTGCTCACCAACGCCAACGGCAGCAGCAAGGGAAGCGCTGGGAAGGACAAG
AGCAAAGGAAGGCGGGGCCTCGGTGACGCGTCAACCGCCAACGGTAACGGCAGCGGCGCC
GCTGCCAACGGATTTCCGGTTGGCGCGGTGCTGCTGGACGAGTTGGTTGTGCCCGCTCGT
CCCATAACCGACTACAACACGCGCTACAGCGGCATAACCGCCAACATGCTTGCGGGCTGC
GTCAACACGCTGGAAGACGTGCGGtcccggctgctgtccctgctgcctgccgaggctctg
ctggccggccacgcgctggagaacgacctggcggcgttgcggctgtgccacggccggctg
ctggacacggcgctgatgttcccgcaccccaaggggccgccgttcaagagcgcgctcaaG
ATCCTGGCCCGCCGCTTCCTGCGCCGCACCATCCAGGACGGCGCCGCCGGCCACGACAGC
GCCGTGGACGCCCGCACCGCACTGGAGCTGACCCTGCTCAAGATCAAACACGGCCCCTCC
TACGGCGCTGGCAACAGCGGCCCGCACGCCGCCGCGCCCAAGCTGGTCGAGGTGCTGGCG
GCGCACTGCCCCAACCCCGGCGGCGGGCCGGGC
>comp4409_c0_seq1_b_Cre13.g577450.t1.1
ATTTTTGATGCGCAGTCATCTTGCACTATCATTGATGCATTGCAATCGTTCCATGCAGAC
AAGCAAATTGAGCTGTTGAAAATAAACGCTCACCATACTCAAGCCACAACTCCCAGCTGC
TAACGTTTATTTGCTGTAAGTTTGACTGCTTTAAGTCTGGAACGATATTAGACAAGCGCT
AAAGGACCGGAGCGACTCAGAGCGAGCGACGACAGGACTGGTATCATCCGTCTCCGCCAC
CAAGAGCAGGCGCAGCCGCGCACTGCCGCGTGCTGTCTGTCTTCAAAGGAGCTGGGGCCA
GAGCTGAGCGGCGCACCACGGGCCCGAACCAGACCGCCCTCGAGCAGCGAGTGAACTAGC
ACAGCCACAGATCCGCACAGACGCAATCACAGCTACAGTAGCAACCGCAGCCGCAGTCAC
AGCTAGGGGTGAAGGCGGCACGGCGGTTTGAGGAGCGTGGAGGAGGCAGCCTGGGCCGCT
CGTGAGGCCTTGGACACAATCCTCGCCACGTACGCAACCAGAGCCGGCTGATTCACCAAG
CCCACAGCTGGTTACTCTGCCTTAGCAAAGTAGCTGTGAAGCGGACGATCACTGAAACCC
CGACAAGGAAAGGGGAGTATGCCGCTGCTGTCGATGTTCAAAGCGCTGCCGGCCGTGGCT
GCGGCCGGCGCACTGGCGGCGGTCAGCGGCGCCGGCTACTTGCTCACACAGCAGCAGCAG
CACCTGTGGGGCGGCAGCGGGCGGCCCGAGGGCGATGACGACCTGGAGCTGCTGGAGCGC
CCGCCGCCCAGGCCCGCCCAGCTGGAGCGGCTGCGCGGCAGCAGTCGCGACCGGCCCTTT
GACCTGCTAGTCATTGGCGGCGGGGCCACGGGGTCGGGCTGCGCGCTGGACGCGGTGACA
CGcggcctgcgcacggcgctggtggagcgcgaggactttgcggccggcaccagcagcaag
tccaccaagctggtgcacggcggcgtgaggtacctggaaaaggccgtgttccaGCTGGAC
TACCGGCAGCTGCGGCTGGTGTGGGAGGCGCTGCACGAGCGGGCCGTGATGCTGGCGCTG
GCGCCGCACCTGGCGCACCCGCTGCCCATCCTCACGCCGTGCTACAAGTGGTGGGAGGTG
CCGTACTACTGGGCCGGACTCAAGGCCTACGACCTGGTGGCTGGCCGCCGCAGTCTGGTG
CTGAGCCGCTACGTGGCGCCCACGGAGGCGCTGGGGCTGTTCCCCACACTGGCGCAGAAG
CAGCCCGACACCGGGCGGCAGCTCAAGGGCGCGA
>comp4102_c0_seq1_b_Cre12.g559300.t1.2
TAAAATTGCATGAACCAAACATGATTGAGCTACGAGACTTTCAATAGCCCCTGCCTTCGC
AGCTAGCGCGACTAAATGCCCACTCCGCGCGCAGGGGCCTCAGGGTCCTCAGATGACCCT
TTTCAACTACGTGGAAATGCACCGGTCTCGGTTGTGCGCGCGGCCAAAGCGTCGCTGAAG
GAGCCAACGCGCCCGGTGACCCCAGCGGACTACGGTCGTCAGCTGTTCTCCTCCGGCGAC
CCCAGCAACCGGCCTTCCACCTCTTACTCTGTGTCTGGAAGCAAAGCGTTCTACCAGGAT
GGCGCGGGCCCCAAGCTGGCGCTGCCGAAGCTGGAAACGGGGAGGCTGGACACGTCCGGC
GGCGGTGCGCTGCGGAAGGCGCCATCCGGCGCAGAGCGGGAGCCCTCACGGCTCGGGCCC
AGCCCGCTGCCGGGGCTGGAGGCCACGCTGGCGCCGGGGGGCGGCCGCGCCGGGCGGCAG
ACGGCGGCGGAGACGGTGGCCAGCCTCAAGGCCAACATGGGCATGAGCGGCGGCGGTGTG
GAGGGAGACTTCAGCTTCCCGCGACCCAGCGCCGGCTCCGCCTCCCACCCGCACCCGCAC
GCGCCGCCCGACCCCACCGCCGCCGCGGGCGGCCGCGCCGCCTCGCTCACACTGCCCCCC
GCCAGCGGCTTCGCCTCTCCCTCCGGCCCCGGCCCCGGCGCCTCCTCCTCCTCCTCCTCT
ACCCACCACCACACCACCACGTCCACCTCCACCCTGGCGCCCGAGTACAGCTACAGCGGC
TACGGCGGCTACGGCGGCCTGGATGCCCCCGGCGGCGGCGGCGGCGAGGGCCCGCTGCTA
GACCCGCGGCGCAATGACGACCTGCCGCCGCGGCCGGGCACCAGCCGCGGGCGGCCGGGC
AGTGCGGCGCTGAGCGACATGGACCCCATCACGGAGCGGTACGCGGGACCGCCGCCCGGC
GTGCAGGACCTGGGCAACGGGGCGCAGGTCCTGGACATGGCGGCATTCGCGCAGTACTCG
GACGACGACGAAAACGATTACGCCGGCCACCACCACCACCCCAAACAGCACTCGCACCAC
CACCACCAGCAACACCAGCAACAGCACGGCGCGGCGGCGGCGGCGGCGGCACCGGCAGCC
GCGGCACCAGCAGCGCACCACCGCTCCGCAGCCGCCTCAGCCTCCGCCGCCCCTGCGGCC
ATGGCCTCCCCCAGCCGCGGCGGCTCGGGCTCGGGCTCCGGCGCCCCAACCACCGCACCC
ATCTCCGCCGCACCCACCTCCACCACCACCACAACGGAGGGATCCAGCGAGGAGTTCGCG
GCCTGGCGCGCCTCCATCGAGGCCGTCCTCTCCGAGCTCTCCGCCGCCATCAGCAGCAAG
GCCGCCACCTCGGTGCTGTGTGCTGCCGCCGGGCGGCTGGTGGGGCTGGTGGAGGAGGTG
CGGCGGCGCGAGCACTCGAGCGCCTGGCTCAACAGCGCCTGCAGCGCCGGCAGCGGCTTC
CGGGACGCGGGCGGGGTGGCGCTGACGCTGCGCGAGGCGGTGAGCGAGCACGTGTTCCGA
CTCATGGACAGCGGCAGTGCGGAGCTGCTCATGAAGGCCTGCGCGGTGGTGCTGCGTGTG
GTGAAGAGCCGGCAGCCGCTGCTGCAGACCGCCAAGCTGCTATACCGGCTGAGCAAGGAC
GGCGGCAACGACGGCCTGTTCCGGCGCGAGGGGCTGCTGGAGCCGCTGGTGCACACCGGG
CACATCATGGTGGCCAGCGCGCGCGGCAGCAGCAACCCAGCAAACATGCACGAGCCCCTG
GTGTACATGAACGGCTGCCTGAAGAACATCTCCAGCGAGCCCTCCAACCAGAAGGCGCTG
GTCAAGCTGGGCGGCCTGCACGTGCTGGCGGCGCTGCTGCAGCAGCTGGCGGAGCAGGCC
AAGTCGGGTGATGAGGCCCTGGCGGAGTCGTGCGGCCAGGTGGCGGTGCAGGCCAGCGGC
GTGCTGAGGAACCTGGCGGTGCCGGCGCAGAACGCGCCGGCCTTCCTGGCTGCGGGCGTG
CTTCCCGCGCTGCGCGCCGCCGTGAGCTGCCTGAGCGGGCAGGTTGAGGTGGTGCTCAAC
GCCGGCCGCATCCTGTCCAAACTCACGCTGCACGACGGCTGCCAGGACGCCATCGCGGCA
GACCCCGGCTATGCGCCGCTGCTGatccagctgctgggccagtatgcggacaaccgggcc
atcctgctgcgggtggcgttcgtgctgggcaacctcacaaccaactcgaacgagtaccgt
gagcaGGTGTGCAACGTGCCGTTCGCGCTGGTGACGGTGGTGGGCATCCTGCAGCGCTAC
GCCTACGGCGGAGGGCCGCAGCCCGAGGGCGGTGCAGCCGCAGGCGGCAGCGCGGCGGCG
GACAGGCTGTCCAAGGCCGCCAGCCACGAGGACTGCCTGGTCAAGGTGCTGCGCCTGGCC
GCCAACCTGGCCATCTGGCCCGACGCCGGCCGCACGCTGGCGGAGGAGGAGCATGTGGCG
GGGGCGCTGCTGGCGCTGCTGGAGCGATACAGCTTCGAGGCGGCCGAGGAGCTGGTGCTC
AACACCGTGTGCGCCCTCACCAACCTGTCCTTCTACCAGAGCGAGCAGCAGCCGGGCGGC
TTCACAAACAGGGTGCTGCTGCTGCCTCCCCCCCGGCTGCTGCCGCGCATCACGCCGCTG
CTGCTGTGCGACAACGAGGAGGCGGTGGTGGAGGCGGCGCGGGTGTACGGCAACTTCTCG
CGCAGCGCGGACGTGCGCGACTACATGCAGGCCACGCGGGTGGTTGAGGCGCTGGTGCTG
CTGCTGGACCACAGCAACGCCGAAGTGCTGTACAGCGTGTGCGGCACGCTGATCAACTTC
ACCATGGACGGCAGCCGCCGGGACGTGCTGGGCGGCCTGGGCGGCGTGTCGCGGTTGGTG
GAGGTGCTGGGGCGCACCATGGCGCAGGGGGAGCTGGGTGAGCGCGAGGAGGCCATCGTG
GAGGTGGTGTGCAAGGCGCTCTTCAACGTGGCGTCAGCGGACGAAGGGCCGGCGGCGGGT
GCGGGAGCGGG
>comp5091_c0_seq1_b_Cre08.g374700.t1.1
GCAGCTCGGCTTCTGGCGCGCGCACTGCCAGTCGGGCCAACAGCGTGGGACAGGGCGAGG
GCGTGGTGCCCGAGGACGAGGACGATGAGGCCGAGCTGCTGTCTTCGCGCGAGCGGCCCG
AGGGCCTCGACGACGCGGCCTGGGTGCGACTGCTGGAATTCAGGCAGACACGCGCGGAGC
TGGAGCTGGACGCTGCGGACGCGTGGCGGCGCGTGTGTCTGGTAACGGCCCAGTGGGACG
CACTGGAGGCTGAGGACGCCGAGCTGGAGGCACAGATTGAGGAGGCGGGCGGGCGTGCGG
CGGCGCTGCGTGACGCGGCTGTGCGGCTGGCTCTGGATGTGGTGCTCACGTACAGGCTCA
AGAACGGGCAGGTGGAGCTGCCCGAGGTGCCCGGTGACCTGGTGGTGGGCGGCGGCGAGC
TGGCGGGTCAGGCGCTGGCGCTGCACCGCAACCGCATCGAGGCGCTCAACGAGGAGGTGC
TGGAGCGGGGGGAGGGCAAGATCGAGCTGCtggagacgctgcgctccacccgccgtacca
tccacctgaccagctggggggtgggtgcgggcgagctggcgggtcagcacgcggcgcagc
ggctcacggagctgcagctgctgcacgtgaccaaggaactgcAGGCCGCGCTGCGCGACC
CCGGCCTGGCCGACCGGCTGAACGACGAGGCCCGGCTGGCGGTGCTGGCACAGTCGTGCG
CCAACCTGCACGCCCACCGACTGGCGCAGCGCCGCCGCACAGCCGCCACCCTGGGCCGGC
GGCTGGGGCGCGGCGACGCGGAGGCGGGCGAGCTGGCGGTGGCGGAGGCGGCGGCGGAGG
CGGC
>comp312_c0_seq1_b_Cre01.g054800.t1.2
GCGAGCTTCGCGGACTGGATGGCGTCGCGCCCCGAGCTGCGCAGCATCCTGATGCGCCTG
CTGCGCCGCAACTCCATGGCCGCCCTGGACCTGCACCTGCCCGTGGCCGTGGCCGCAGCG
GGACCCGAGGCGCCGCCGGGGCTGCCCGCCGGACCCACCAGCGGCGACGTCACGGCGGCG
CGCAGCGGCGCAGTGCTGGGCCCCTTCACCATCCTCAAGGAGGACCAGTTCCCGGGCATG
CGCAGCCACAAGGTGCCGCAGCCCATTGACGGCGCGCCAAACTTCCGCGGCCTGCCCGGC
ATGCCCATCTTCGGCACCGGCATGCCCACCATCGAGGGCATCGTGGCGGTGCTGAGGGTT
GTGTCTGGCAGCACCAGCCCCAACGCCTCCAAGCGGGTGCACGCGCTGTGGATCAACATG
CGCGAGGAGCCGGTGGTGTACATCAAGGGCCGCCCCTTCGTGCTGCGCGAGGAGCGCCGG
CCGCTCAAGAACATGGCCGAGTACGCGGGCATTGATGCCGAGCGCGTGGCCAGCATGGAG
GAGCGGCTCAAGCGGGACGTGCTGGCGGAGGCCCAGAAGTTCGGCGGGCGCATCCTGCTG
GCGTACGAGAGCACGGCGGCGGGGCACGTGGGCGAGCTGAGCGACGCCTGGGAGACCATT
GCGGGGCCGGAGGACGTGCAGACCAGCGCCGAGGTGTATGCGGGGCTCACCAGCCAGGGC
TTCGCGGTCAAGTACTTCCGCGTGcccgtgacggacggcaccagccccgcggaggccgac
ttcgagtccatcctgcgctccatcctggactggggcctggagaaccccgtcatcttcaac
tgccagctgggcatcggccgcaccaccgccggcatggtcattgcaggactggtgcacctc
tactccacaggcagcctgggcggcgtggcggagcgctcctgcagcacggtgctccaggac
atggacgagcacacgctgcgccagttcctgctggagggcgtgtccccccgcagcgaggcg
gaggaggacgtggacggcgagcaccgcgacgaggaggacgagaaggagcccaaggtgtgg
gacctggagccggatgaggtggagctgcagcgctcgctggcggcgggcgggtacgtgggc
gtgcgcaagatcgagcgactgctggaggagggcgaggcggccaaaaaggtggtggaccag
atcatcgacgccgcctcggacctcatcaacctgcgcatcgcaatcatgaaGTACCGCAAG
CCCCGCTCCAGCTACACCTACATGCGGCCGGAGATGCAGCAGCGCCACGCCGCCTTCAAG
CGCGGCTCCGCCTACCTGGAGCGCTACTGCCAGCTCATCGCCTTCGCCTACTACCTGGAG
CACGTGGGGCCCGAGGCAGCAGCATTCCAGGACTGGGTGGCCAGCAGGCCCGACCTCAAG
TCCGCCTTCACCTCCATCCATGAGAACCCGGGTGCCGCGCTGGCGCCGGTGCCGGTGGCC
AAGCTGCCCACCGTGTTCCGGGCCGCCAGCGCCACCGGTGAGGACGCGGCGGACGGCGCC
GCCGCCGACCAGCGGCAGGTGCTGGCGCGGCGCAAGGGCCGCACCCTCACCAAGCGCACC
ATCCTCAAGTCCTACCTGCTGCCGCGGCCACACAAGCCCCAGCAGGCGCCCGGGGAGGCG
GCGGCAGTGGAGGAGGCGGAGGTGCCGCAGCACGTGCAGGCGGGGCCATTCCCCGTGTTC
AGCGTGGGCAACGTGTCCAGCTCGGAGCTGGGGGCGCTGCTGAAGCACCTGGGCGCGGGG
CCGGACGGCAGGTGCCACGTGGTGGTGGCCGACGTGCGCGAGGAGCTGGTGGTGTACGTC
AACGGCGTGCCGTACCTGCGCCGCGAGCTGGAGATGCCGGCCGCCGCCATGCACCACGCG
GGCGTGCACGCGGCGCAGCTGCAGGAGCTGGAGGCGCTGCTCAAGGAGGACGTCACGGAC
GAGGCGGCGCTGTGGGGCAGTCGTGTGTTGCTGCACCGCGAGGCTCCCCACTCACACCAC
CAGGCAGCAGCAGCAGCGGCGGCGGC
>comp5316_c0_seq1_b_Cre09.g393551.t1.1
ACGGTATGCATCCGCCGCCGCCCTACGGGATGCCACCGCATCCCGGCGGCATGCCGCCGC
CGCCGGCGGCCATGCACCCTGCGGCTGCGGCGGCTGCGGAGGCGGCGCGGCGTGAGGCGG
AGGAGGCGGATGCGGAGCGCAAGCGGGCGGCGCACGATGCGGAGCGGAAGGCCAAGGAGG
AGCGCATGCGGCAGGTGCTGGCGGCGTGGACGGTGCACAAGTCGGATGACGGCAGTGTGT
ACTACTACAACACCATGACTGAGGAGTCGAGCTGGGAGAAGCCGGCTGGGTTCCGTGGTG
AGCCGGAGGAGGTGGCGGAGGCGCCCGTGCCTAAGGAGGCGGTGCAGATCGGCGACACGG
ATTGGCAGGAGGTGCGGTGCACGGACGGCCGTGTCTACTTCTACAACCCCGACTCAGAGG
AGACGTCGTGGGCGGTGCCGGACTCGGTGGCGGCCTTCCGCAGGGCACAGCGCGAGGCGG
AGGAGGTGCGCCGGCGGGCCGACGACGAGCGGCGGCGCGCGCAGCGGGCGCAGATGGAGG
CAGAGATTGCACAACAGCGGCTGATCATGTCTGGCGCCCCCCTCCCTATGTCTCTGTCCT
CCGGCCCGGGCGGCCGCATGGTGCTGCTGGGCGGCCGGCCGGCGCCGCAGCAGGCCAGCA
AGGAGGAGCTGGCGGGCAGGTTCAAGGAGCTGCTCATGGACAAGGGGgtgacgccgttct
cccgctgggagcgcgagctgcccaagctggagtcggacgggcgctgggcgggtctggcgc
ggctgaccctgaaggagaagcggcaggcgttcgacgagttctgcaggagcacagcggccg
agcaaaagaagctccgcgaggcccgtgcggctgcgggcgccgcggctttcaggcagctgc
tggaggacgtgctggtgctggagcgccacgtgcggcagcaGACCCGGGAGGAGGAGCGCG
CGGCGGCGGCGGCGGCGCGGGAGGAGGGCGAGCGCGAGGATGAGGATGAGGAGGAAGATG
AGGAGGCGCGGGAGCAGCGGCGGCGCAAGAAAGCCAAGACGAGTGACGGCGATGCGGACG
GCGGCGCGGACGGCGACAAGGGGGATCCTGACGGCGCGGCTGCGGCTGCTGCTGCTGCGG
CGGCGGCTGCTGAGGACGATGAGGAGCTGTCGGAGGGCGCCATTGCGGCGGACCTGTCGC
TGGAGTATGTGGCCAAGTACTGGTCTACAGACGACCGCTGGTCGGCTCTGAGCGAGGAGC
GGCGCCAGCAGTTGTTCCAGGAGCGCTTCGGGGCGGCGGCGGCGGCGGCGAGGCGG
>comp411_c0_seq1_b_Cre17.g734961.t1.1
GGCGGAAGCAGCGGCGGCACCGCGCTTTTGTGCACGCCCACGAACTCCCTTGAAGGAGCG
ACAACTTCTTACAGCTATCGCGTTGGCGCCAACATTCCAACGCAGTTCGTGCTGCGGCGC
TGAGTCAAGCCCAGTCACAGACTTTCAGCCGAGGCCCGGCAAAGGCAGAGGCCAGCAGAC
AAGTGCGAGTGCGAGTGCGACAAGATGGTGAAACAGCGCATGAGCAGTTCTGACGTGGCG
GCGGAGGTGGCGTGTCTGCGGCAGCGCATCCTGGGGCTGCGTGTCGCCAACATCTACGAC
CTCACGCCCAAGACGTATGTGGTCAAGCTGGCCCGCTCCGGCGAGGAGGGCGAGAAGGTG
TACCTGCTGCTGGAGAGCGGGGCGCGTTTCCACACCACCAAGGTGctgcgtgagaagtcc
agcgagctgccctccaacttcacactcaagctgcggaagcactgtcgtacgcgccgagtg
gagtcggtgcggcagctgggcgtggacagGTGCATGGAGCTGACACTGGGCAGCGGCCCC
GGCGCCGTACACCTAATCCTGGAGATGTACGCGCAGGGTAACATCGTGCTCACCGACTCC
AAGTACGAGGTGCTCACACTGCTGCGGTCACACAGGGACGACGCCAAG
>comp810_c0_seq1_b_Cre03.g145187.t1.1
GGCGGCTCGCACCGCGGCCGCCTGGCGCAGCACCGCGGCCGCCGGCTGCTGGCGGCTATT
CCGGGCGCGGCGGCGGCGGTGCGCTGGGGCCGCAGCCTGTGGACCCACCTGTCGCCGCCG
GGGGTGCTGCTGGATGCTGACCGGCTCACCGAGGCCTGGCTTGGCATCACGCAGCACTGG
TGGTACCGCACCCCGGCCCACGGCACAGCCGGCCTGCGCCACATACGCGACAGCGAGTCA
GGCGCCAGCCACCACCCCCTGTCGCGGGGCGCTGGTGGCGTGTCCGCCGGCGCCTCCCGC
GCCAACCCCAGCAGCCAGGCCACGGCTCTGGGCGACCGCACGACACGTGTGGTGCTGCAC
CGGGTGCCGGTGCGCTGCACCGCCGCCATGCCCGCGGAGCTGTTGTACCGGCTGGCTTCG
TCCACACAGGTCAACGGCGAGGTGTTTGCGTCGCCAGtgatgcgcgccgtcatcacgtgg
cgctggcagcacttcacgcgctacgtgctgctgctgcagttcctggagcacctgacgtac
atGGCGGCCTTCATGGTGTATGCTTTCTCGCTGTCCTACC
>comp4437_c0_seq1_b_Cre11.g467541.t1.1
GGCAGCGTATGTTTATTCCTGTATCACAACACAGTCATGCTGGTATCGTTTCAAGGCTAG
CACCATTGAAGACCGTGGGGCTGATTACTGTGCTTCGCCGAAACCTGAATGTGCCAACCG
GAGGCCCGTCAGCAGTGAGGCTTGTAGTAACTAAAGACAACTCATCACTTGCATCCATTA
AAATGACAGCAGCAAGCGGGGCCGGCCGCAGCACGCCGGACGACTGTAGGAAATTGCTAG
TTGACACCCGAGTGAAGAACCTAGAGCACCTTCAAGGCAGCAATCTTACTATCTTGACGG
ACTGCAGCACTGTGGAGCAAGCCCTGACGGTGCTGTCAGAGCGGCGCATCCTGTCGGCGC
CCGTGGTGTCGCCCGACACGGCCGCCAGCACCAGCGGCACCAGCGGTGTGGTGTGGCCGG
CCAGCCTGCCCCACTTGGACATCATGGGCTTTGTGTGCGTCAACGACATCCTCAACTCAT
TCCTGGAATGCTACGCGCGGGAGTACAGCGACCCCTCCTACCTTACTGAACTGCCGGACC
ACCACCATCACCACCAACACCCCGCGCCGCCATCAGCAACACCTGCGGCGGCAGTAGCAC
CAGCGCCAGCCGGCCCTGCCGCCGCCGCCAACGGCTCTCCAGCCCCCTCACCCCCACCAG
CATCCGCAGCAGACGCGGCCAGCGACGCGCCCGGTGCGCCGCCGGCCCGGCCGCGGGTGG
TCATCGGCGGCGGGTCGGGCGGGCGATGTGTGGCGGGTGCTCGTGTGAGCAGTGCCGGCG
AGCACGGGTCCATGCTGGCGCGCATGCGGCGGCTGGAGGAGGTGGGCGCGCGGTTTGCGC
AGCAGCAGCTCAAGGACCTGTCCTGCAAGGGctgcgacggcgacttcctgcacagccggc
acgcgggcgaggcgcggctgctggagctggtcatgtacggcttcctggagcccaagagga
gGGGCATGCACGAGGGCGAGCAGCAGGCGCAGGTGGTGCACCGCGTGGCGCTGTTCGACC
GGGGCGGCGCCATCACCTCGGTCATCAGCCAGTCCGACATAGTGCGCTTCCTGGCGGACA
ACAGCGACAGGCTGGGGGAGCTGGCCTGCACCAGCATGTCGGACCTGGGCTGGGACAACA
AGCAGGTGGTGAGCTGCACGCCCGACACGCCCGCACTGGACGCGATGCGGCTGATGGTGG
CGGCGGGCGTGTCCAGCCTGGCCGTGGTGGCGGAGCCGGAGCCGTGGAGCGAGGACGAGG
GGGAGGGCGAGGGAGAGGGCGAGGCAGGGG
>comp4431_c0_seq1_b_Cre17.g739426.t1.1
CGCCCACTTCTCCGGCTTGGCAAATTTGCATGCACGTCTGAGCTCCACACCTAGCTTATC
TTCAACATGGCTAGCATGACATTTCGATCACCGACAGCCTCGCTGCATAGCAGAGCATCG
ACGCCGGGGTTGCAGCCGGTGCTTGTCTCTTGTCCACTCGCGCATCCGCGCTCGCGTGCG
GCGCCTTACCAGCCAGCGGATGGACCCACTTGCAGCTCTCGCAGTGTGGCGTGTCAAGGC
TTTCTAGGAGGACTCTTCGGCGGGAAAAGCAGCACCGCGGCCACCAAGCAACCAGCAAAG
CCCTCGTTGGAAGACAACCTCGGACCGGAAGTGGACGAGTTGCTGCTGCTGGAGAGCGGG
CAGCCGGACGGCAGCAAGGCGGAGATCATCTACCGCAACGGCGGCCCCGTGGCGGCGGCG
GACCTGGAGCAGCTGTGCACCAAGGTGGGCTGGCCGGCCCGGCCTCTGGCCAAGGTGGAG
GCTGCGCTGCGCAACAGCTTCATGGTGAGCAGCCTGGTGCTGCGGGTCAGCCTGCCCGAC
CCCGCCGCGCCGCCGCCCGCCAGCCCCGAGCAGGCTCCTCCGCTGCTGGTGAGCGAGCAA
CTGATCGGGCTGGCCCGCGCCACGTCGGATCACGCCTTCAACGCCACCATCTGGGACGTG
CTGGTGGACCCGGAGTACCAGGgccagggcctgggcaaggcgctggtggagcagatggtg
cggtcgctgctgcgcaaggacatctccaacatcacactgttcgcagactccaAGGTGGTG
GACTTCTACAAGCAGATGGGCTTCGAGGCAGACCCCGAGGGCATCAAGGGCATGTTCTGG
TACCCGCGCTTCTAGGGAGCAGGAGGAGGAGGCGGCGAGGAGGAGGCGGCGAGGAGGCGG
CGAGGAGGAGGGCGAGGGCGACTGGGCGGGCGACTGGGAGGGCGGCAGGGCGACAGCAGT
CATCACCGCTACTTGCTGGAGCAGCAGGCGGGCAGGCAGCCAGGGGGGCAGGCAGCCGGC
GGGCAGGCAGCCAGGGGG
>comp1971_c0_seq1_b_Cre06.g278175.t1.1
GGTATCTGCACCACCTTCTCCATGATTAACTCACACATACAACCATGAAGAAATCAGGGG
CACGGCCTGCCGGCAAGCGGGGTGGGCTTGGAACCAAGCCGGCAAAGAAGGCGAAAAAGA
GCCAAGCCGATGACGATGGCGATGCTTTCTTTTTAGCTGATGAAGATGACCGGAAGCGCG
AGGAGGAGGAGGACGAGGACGAGGAGGAGCAGGAGACGGCGGACCAGCTGCGGCTTCGTC
TAGCGCGGGAGTACCTTTCAAAGCTGCAAAACGAGGAGGATGAGCGGGACGACCGGCGCG
GCGTGACGGGGGGCAGCGACGAGGAGGAGGGCGACGAGGAGGGGGACGAGGAGGACGAGG
ACGAGGGGGCGCGCACGCTGGACGCTGCAGCGCGGTCCCAGCGACTGGCGGACCGGCTCC
AACATGACGTAGCACAGGCGGCGGGGCGGTTGCAGCGGAAGCTGGCACACCGCGTGCGAG
TGCTGGCCCCAGGAGAGGACGGCTACTGCGAGCCCAGCTGCAGCCGCGCGCACCGGCTAG
CGGCTACAGCCGTGTGCCTCACCTCCGACGACGCCACGGCCTTCACCGTCTCGAAGGACG
GCGGCATCTGCCGCTGGGACGTGGAGACCGGCAAGCGGACACACCTGTACAGGCCGGGCG
ACGGACCCAACGGCACCGGCGGCGCCAGCACCAGCGCGCCGTCGGGCGCGACCAGCGGCG
GCGCGGACTGGGtggctcgcaaagcccgctccgccagcaaggcggcgctggcggctgtag
cggtcagcagtgacgggcggtacttggcggtggggggcggcgactccaaggtgcacgtgt
tcgaggcgggcggcagcggggcctacgtcatgggcttccccggccacaaGGACGCGGTCA
CGGGGCTGGTGTTCCGTGACGGCACGCACACGCTCATGAGCTGCTCGTCCGACCGCACGG
TCAAGCTATGGAGCCTGGACGACCGGGCGTACATGGACACGCTGTACGGGCACCAGGCGG
AGGTTCTGTCCATAGATAGCCTGCGTGCAGAACGCGTGCTCACGGGTGCGCACGACCACA
CGTGCCGCATGTGGAAGATTCCGGAGGAGAGCCAGCTCATATTCAGGGCGCACGACCGGG
TGCTGGACTGCGTGCGCTTCGTGACGGGGTCGGAATGGGTGTCGGGCGGCTGCGACGGCG
GACTGCACCTGTGGAGCAACCTCAAGAAGAAGCCCGTCTTCGTGGCGCGCGGCGCGCACG
GCCCCACCTCGGCCGCCTCTTACAGCGTGCCCGCGGCGGGCGTGGCGACGGGGCTGGGCG
GCGGCGAGGACGGCGCGGGCATGGGGCCGGAGCACGGCTGGATCAACTCGGTGGCGGTGT
GCCGCAACTCGGACCTGGTGGCGAGCGGCGCGGGCGACGGCGCCATCCGGCTCTGGTCGG
TGACGCCCAGCAAGAGCGGCGGCGCGGGTGGGCTGGGCTGCATCGGCGCGCTGCCGCAGC
GCGGCTTCGTGAACGGGCTGGCCATTGCACGCAGCGCCCGCTTCCTGGTGGCGGCTGTGG
GACAGGAGCCGCGCATGGGCCGTTGGGCGCGCGACCCGCGTGCGCGCAACGGCCTTGCGA
TACACCGGCTGGGTGGCATGGAGCAGTGAGGCCGGAGCGTGGTTTCTGGCGTGTCGCATG
ACGTTGGACGGGTGGTGTTGGACGGGTGGAGCTGCGCCTGTGCTCGTGATGGAACATGGC
AAGGGGCAGGAAAGCGTAGTCCCGATGTGTGTGGCTCCCACCCGTGCCCACATAAATGCG
TAGCAAGAAGGGACAAGGCATTGGTGCGTCGTTCGCGCGCTGTTACTGTACCGACGGTAG
CTGGCAGGTTGTGTCGATGTTTTGCTGACGCGCATTCCTCACGCTCCGGGCGCCCGGCCA
AGGCGATAGCACCACACAGACTCAATGCGACGCCACACCGCGCGGATAGCATAGC
>comp3809_c0_seq1_b_Cre02.g089311.t1.1
AGTGTCACTTAACATTCTGCACCTATAAACTGCGTACACTTCCAATTTGTGCACTCAGAG
CACGCAATCAGGCGCTGCATGACTTACGAACCACCATGCACGCTTCCTGTGCGAGCATGT
TCGCGTGCCTCCTACTAATCGCGGCATGCATGCATGCAACGAATGCCGAGCTGGTGATGG
TATACTCGCTGCAGCGGCACGGCGCCCGTAACGTGCTACCAAAAGGCGCGCTCCTCACTG
AGACCGACCTCATCGGCGGCCCGACCCTGCTGCCAGAGGGCCAAAGGCAGACCTACAACG
CGGGCGCCGCCTTCCGCGCGCGCTACCTCTCCAACACGACCTGCAGCGCCACCGGCACGT
GCCTCAACGGCTCGGACGCTAGCGGCGGGGTCAGCAGCGGCGGAAAGTACGGCGTGGTGG
GCCAGCCGGGCGTGGGCTTCGGCAACTTCGACGTGTACGTTCGCAGCAGCGCCCTGGATC
GCACGCTGATGTCGGGCGTGTGTTTCTTCAACGGCGTGTTCCCGCCCGACCCCGCCGCGC
CCGCCGCCAACCCCGCCGCCTACTTGCCCACCGGGGCACAGGTGGTGCCGGTGTACACGC
AGTCAGACCAGAATGACATCATCATCCGTGCCTACACCAAGTGCCCCGCCTACCAGGACG
CTCTGGAGGGCTGGTTCGGCAGTGCGGAGTTCCAGTCCCAGGCCAACGCCAGCGCGGGGC
TGCGCGCGCAGgtggcggcgcggtggccggggacggacacgtcgcttgagaactggtgga
atgtgtacgacgccatcaacgtgtaccgctcgtacggcctcggggcgcccacacccaact
tcaccgacattttcaCGCCGATCCAGGACCTGGCCTACTGGCTGGAGGTGCGCAAGATGC
AGCCCGCCCTCACCCACAACCTGCTGGCGGGGCCGCTGCTGGCGGACCTGCTGGGCAGCA
TGTCGGACGCAGTGGAGGCGGCGGGGAACGGGTCGCAGCTCTACTACAAGCTCGTGTCTC
TGTCTGGGCACTACAATACACAGCTAGGGCTGCTCGCAGCACTGGGGCTGGAGGCGGGGG
CGGGGCCCGCCGCCGCCGCCTTCGTCTGGTACCGGCCCTCTCTGCCCAAACTGGCCGCCG
TGCTGGCCTTCGAGCTGCACTACGCGCCGGCTACTGCCGGCTCCGGCGGCAGTAGCAACA
GCAGCGACAGCCGAATGTATGTGGTGCGGGCAGTAGCACAGGACGGCCCCAGTGCGTCGT
ACGTCACAGTGCCGCTGCCGTGCGCCTCGGCCGCCGCGGCGGCGGCGCTGGCCGCCGCCG
TCAACGCCGCCACCCCCGCCGCCAACGCGACGGCCGCCGCCGCCAATGCGGCGGCGGCGG
TGGGCGCATGCACGCTGGACGATTTCGTGGCTCTGGCGGCGCCGCAGTCGATGCCGGAGG
CTGCGGACTGGTGTTCGGCGTGTGGTAACAACGACGTTGCGGCGTGCCGCATCGTGAGCC
TGCAGTCTGAGGAAGGCGAGGGCGGCGATGGGGATGGGGAGGCCTGGAAGATCGCGGTGT
CGGTGGTGGTGACGTTTGTGGGCGCGCTGGCGCTGGCGGTGTGTGGCGTGTGTGTTTGGA
GCCGCTACACGGCCGGGCGGCAGCAGCAGCAGGGCGGGGCTGGTGGGGCTGGCAGCAGCA
GCAGCTTCTTGCCGGGTGGGAAGGCGGCCGCGGCGCCCGCGCCTGGGTGTTTCGAGGGCG
TGGGCGGCGGTGGCGGCAAGGGGGGCCGCGGCGAGGGCATGGATGCGGAGCTCACGCCGG
CGCCCTTCCGCTACAGCAGTGCCGCAGCGCACCAGATCTAAAGGGGGGCGGGGCTGTAGC
ATGTGCCCGAGCGTGATGAGAAGCGGGGCTGTGGGCGCTGCTGTTGGAGTTATGGAGTGT
GGCGGCTGTACGGTAGTATGCGCCCAAGCGCGGCGGAGGGCCCTGTTGGGGAGCCTGCGG
GCGCTGGCGGCGTTGTTGTGGGATCCCACCAGTATGATACGTCGGCTGTGGTTGCGTAGG
TGCATTGGTTAAAAGAGGGAAGCGCTGGCAGCAATCATATGAAGTGCGCGAGCTTTGTAC
GTCGAGAAAAGCGCATTCTGCCAAGGGTACATGAAACTCAACC
>comp2481_c0_seq1_b_Cre14.g609202.t1.1
GACATTGGGCCTCTTTCCAGTGCAGACTTTAGCCATTTAGTGGCGCAGACTTTAGTGGGC
TTCTTCCTCTGCGATGCTAAATGCTTGCTAACTTTGTTGTTTTAGGCTAATATCGACGAA
GGCCTGTCAGTTGGCTTGCTGGGTGTTTGCCGCGTGTCACCCCTTGGGAAAGGCAGTCCC
CGACCAGGTCGCAAAATCCGACCTCGGCTTTACTCCGTCCCGATTTGTTTCCTGGTATAT
TTAGTGTTGTTATTGCAATCCCACAAGGCAGCGGTACTGCGGCGGAGCATTCTAAAGGGA
GCGCCACTAAATCGACTGGAAAGAGGCCCATTGTTGACTTGCGCATTCAACCGCGCGGCC
TAAGCCGCCGCAAAGACTACTGACATACTCTTAGAGCATGTCCACGAGAATGGGGACCAG
CACGTCCAAGCCACGAACCACGCGGACGACGCTTCCAAAACCCGCGCCCCTGGGCGAGGT
GCCGTCCCTGCCAGAGGCGGAGATAGTGGTGCGGCAGGACATCCGCACCATGTCGCAGGC
AATGCAGGTCCGGGTGTGCGAGGCCATAGAGAAGATGATGGAGCGGGGCTGGTCCGCGAC
CGCCCAGAGCCGCATCTGGGCCGAGGGGCCCTGGAGTGTGGAGGCGGGAGACTGGGCGCC
CAGCGAGTACTTCCGGCTGGCACGCTACCACGGCTGGGACCGCAACTACTGCGCCCACGG
CAATGAGACGTTCCCGGGCTGGCACCGCGCCTACCTGCTGGACTTTGAGCGCACCATGCA
GGCTGCGGACCGCGCTCTGGGCCGGGACGGGCGCATTGGCCTGCCGTACTGGGGGTGGGA
CGCCACCGACCCCAGCCGCGACCCGGCCCGCGACCCAGCCGCCTTCCCCGCGCCCGTGAA
CGGCCAGGTGTTTCCGGCCATTGTGCGGCAGCGCTTTTCGGCCCTGCCGCCGCAGCTGAT
CCCGCCCGAAATGAAGAGCGAGCTGACCAGCTACGGCCTGGCCTCGGACGAGCGCATCGT
GCAGCGGCTGCAGAGCATGCGGGTCGGCGCACAGGCTGCCGCCGCGCTGGCGCAGTGGGA
GCATCCGCGCGCCGCCTCCACACACGCCGGCAACGCAAACAGCGTGGAGACGCCCCACAA
CAGTGTGCACGTGGTGTGTGGCTGGCCCATGACCTCCGTCACCTACGCCGCCTTCCACCC
CATCTTCTTCATGCACCactgcaacgtggaccgagtgtacgaggcctacctgcagaagga
catgcgcaacgcggcggacggcatgaacgcaccctggAACGAGTTCGCGCTCTCCTCCAA
GCCCCTGTACGACGCCCCTCTGGCGCCCTTCACCCACCCCGCCACTGGGGGACCCTTCCT
GCCGCGACACACCTTCAAGACGCGGCCGCTGGGCTATGAGTACGACAAACTGCCTGCAGT
GCCCGGGGGTTCGGGGGGCCAGGGGGGCCAGCAGCTGCGAGAGGCGCCCACGCTGGCACG
GTTCGTGGATGTGGATCCCGTCAGGTTCCCGGGTCGCTCCGTTGCGCTGCACGTGTTCGT
GGTGCCGTCGGAGGAGGCAGGGGCGGAGGCAGCAGGGGCGGCGTTCACTCCGCCCTCGGA
CCCAGACGACTTCCCGGGAGTGCCGCAGTACGGCGGCCTGACGGGCGTGTTCGGCGGCCG
CGGCGGCGAG
>comp3882_c0_seq1_b_Cre05.g233303.t1.1
GGAGACCGCCTACGCCGAGTGGGAGCTGGACTCGCTCATGCTCACAGGCAGCTGCGTGGA
CGTGACCGCCAGCGGCAGGCTGACTCCCCCCCGCGGCCTGCAGCTGCACCTGGGCACGCC
CGCACAGCCGCACGTGGTGGACACGCTGGTCATGGCCAACCTGGCCTACTTCCAACTCAA
GGCTGCCCCCGGGCTGTGGCTGCTGTCTCTGGCGCCCGGCCGCTCCCGCGAGCTGTACGA
GCTGACTGGCAGCACCGGCACCTCCCTGCACGACGACGACAACGAAGAGGAGGAGGAGGG
AGAGGGAGAGGAAGGAGAGGAGGAGGGGAGGGCGGTGGCGGTGGTGGCGGCTGGCGGCGG
CAAGGGCGTGGCCGTGGGCGTGTCGGACCCGGCCGTGAGCACGCAGGTCCTCATCTCCAG
CTTCACAGGCAAGCACATGATCCTGCGTGTGCGCAAGCGGCCGGGCATGGAAGACGAGGA
CGTGCTCAAGCAGGGCGGCGAGGAGGATGACGTCGTTGAGATTGACAGGCCCATGCACGA
GCTGGAGGACGACGAGTACGCGGACGAGGACGACGACGAGGCGCCCGCCAGGAAGCCCAG
CTCGCTACTGGGCCGCGTGTCCGACATGATCACTGGCAAGGGTGGCAAGGACGGCGCCGC
CGCCGCCGCCGCCAAGAAGCTGCCTGGCGGCGACGTGATCAACGTATTCACGGTGGCCAG
TGGTCACATGTACGAGCGGCTGCAGAAGATCATGGTCCTGTCCGTGGTGCGACACACCAA
GAGCAGGGTCAAGTTCTGGATCATCAAGAACTACTGCAGCCCCCAGCACCGCGCCGTGCT
GCCGGCGCTGGCGGCCCGCTACGGCTTTGACTACGAGTTCGTCACCTACAAGTGGCCCAC
CTGGCTACACAAGCAGACCGACAAACAGCGCCTGATCTGGGCCTACAAAATCCTGTTCCT
GGATGTGCTGTTCCCGCTGGGCGTGGAGCGGATCATCTTCGTGGACAGCGACCAGGTGGT
CCGCACCGACCTGGCGGAGTTGTATCACATGGACATTGGGGGTGCGCCCTACGCCtacac
gcccttctgcgacaacaaccgcgagaccgacgagtaccgcttctggaagggcggcttctg
gagggaccacctacagggcaagccctaccacatctcggcgctgtacctggtggacctcaa
gcggttcaggcagctggcagcgggcgaccagctgcgtgtggtgtacgaccagctgagcaa
ggaccccaacagtctggccaacctggaccaggacctgcccaactacgcacaacacaacat
acgcatattcagcctgccgcaggagtggctgtggtgtgagagctggtgcggcaacactac
caaacacaagGCCAAGACCATCGACCTGTGCAACAACCCCAAGACCAAGGAGCCCAAGCT
CACCGCCGCGCGCCGCATCATCGGGCCACTGTGGGAGGAGCTGGACGCCCAGCAGGAGGC
GGTGACGCGGGAGGTGCAGGCTCGTCTGGACGCGGCGGAGAGCGGGCTGCCGCTGCTGGC
CGGCGCAACAGAGGCGGCGACAGAGGCGGCGGCGGAGGCGGTGGAGGCGGCTGGCGCGGG
CACAGGCGCGGGCGTGGAGGAGGATTGGGCTGTGGGCGACGCACCGCAGCAGCAGCAGCA
GCAGCAG
>comp7787_c0_seq1_b_Cre12.g491100.t1.2
CCAAGAGCGCCAACGTGCTGTTTGCATACGAGCTACAACGCCGCCTGGGGGAGTACGGCA
TCCAGTCGTGTGCGGTGGACCCGGGCGGCGTGCGCACCGCCATCTGGGACGAGGTGCCCG
CGCTGGCGGTGCCGCCCGCCAAGTGGGTGATTGAGGCTCTGTACGCGCCGCCGTCTGACG
GCGCCGCAGTGCTGGTGGAGGCGGCCACACGGCCCTGGGACCAGGacctgtccccgcgcg
tgccctcccccgcctccgacctgcgctactacgcgcgcggcgccttcgcctcgcccgcac
tcaccctggtggAGGGGCCGTGGCGCGTGTGGTGGCGTGTCGTGAAACCCAGTCTGTACG
GCACCAGCGTGATCCTGCACTCACTGGCCGACTACCCCGTACGGCACTGGAGCGGCGGCA
GGCTGTTCAACGCGGTGGTGCCGGTCCGCTCCGCCGGCCAGACCTACAGTGGCGCGCTGG
CGGCGGCCCTGTGGGAGTACAGCGCCCACCTCATCGACACCATCACCGCCGCCACCGCCG
CCACCGCC
>comp3318_c0_seq1_b_Cre14.g630883.t1.1
GTATTACTCTCTGTACTTTGTAAGCCCAGCGACCTACGTTTCGCGACTGCAACATCAACG
CTCCATCAAAGGACTACGAGCAGCCGTTTGTAAGCGCCACGCGGTCTCGGAACTGTTTTC
TCCGTCCTACACTCTAGAAAGCTATCCGACGGAGGCCGACTCGCTGATTTGAGCCAGCCG
AGAGCGCGCTCGCCCAGCTCCACAGCTAGTATGCGCCAAGCGGTAAAGGGCGCTTCAGCG
CAACGCCGGGCGGCCGGCCCCACAGGGCCGTGCCCGTTGGTGCTCGCTCCCCTCGCACCG
ACCATCGCAACACGCGCCCACGCCGGCCGCTCCCCCGAGCCCAGCAGCAGCTCGCCAAGC
AGCTCGGGCGCTTCTCCTTCATCCTCATCAGCTCCCATGAGCCCCATTGCAGCCCGCATC
CTCAGCGGTGCATCCGCCGGCCCGGCGCCACGCACGTCCTCAGGCCTCATCCTGCCCCCC
AGCGCTCGCCCCACAACCGCCGCAGCCGCCGCCGCGACCGCCCCCGCCGCCACCGCCACC
ATCACCTCCGCCTCCCCCCTCGCCAGCCCAGCCTCCCACACGGCGGCTGCGCCGCACGCG
TCGGTCAACGGCTCATCCGCGGCGGTCAACGCCAGCGGCGCGGCAGCTTCCGGCGACTTC
CGGCACGGGCTGGACGGCCCCATTTTCTGGCTGGACCGCCAGCGTGTGCACTCCCTGTCT
GACTACGGACGCGACGTGATGCGCTCCATGTCGGGCTGGGCGGCGGCGGAGCTGCCAAAG
TATCTCAAGGACACGGGGAAGCACTGGCAGCCGGCCGACCTGCTCCCTGACAGCTCCTCG
CCTGACTTCTTTGACCAGGTCCAAGCCCTCCGTAACGCCGCCCGCAATCTGCCCAACGAG
TACCTGGTGGTGTTGGTGGGCGACATGATCACCGAGGAGGCGCTGCCCTCCTACATGAAC
ATGCTCAACACGCTGGACGAGGTGCGAGACGACACAGGCGCCGCGCCCACGCCTTGGGCC
AGCTGGACTCGCGAGTGGACGGCGGAGGAGAACCGCCACGGCGACCTGCTCAACAAGTAC
CTCTACCTCACCGGCCGTGTGGACATGCGCGCCATCGAGGGCACCATCCAGCGCCTCATC
GGCTCCGGGCTGGACCCCAAGCTGGAGAACAACCCCTACCTGTGCTTCGTCTACACCTCC
TTCCAGGAGCGCGCCACCCGCATCAGCCACGGCAACACCGCCCGCCTGGCGGCCTACCAC
GGCGACGCCGCACTGGGCAAGCTGTGCGGCCTGGTGGCGGGCGACGAGGCGCGGCACGAG
CAGGcctactcggccatcgtgactgagatcatgcgccgcgatcccgacggcgccgtgctg
gcctttgccgacatgatgaagaAGGGCATTGTGATGCCGGCCCATTTTGTGGACGACGGC
TGGCACGCGGGCGCCAACGCCGACCCCGGCAACGGCAAGCCCGCCAACCTGTTCGGGGAC
TACGCGGCGGTGGCGGACTCCATCGGCGTCTACACCACCAACGACTACGCCAACATCGTG
GACGTGCTGGTCAAGCGCTGGGACATTGAGCACGTGGCGGTCCGCAGCGGCGAGGCGGCG
GAGGCGCAGGCCTTCCTCATGAAGCACAGCGAGCGCATCCGCCGCCTGGCCGACATCACC
ATGGAGCGCCGCCTGCGCGACCGCAAGCGCGGCAAGAACAAGAGCGCGGCCTTCAGCTGG
GTGTTCAAGCGCGAGGTCTCGCTCATGTAAAGGGCCTCAGGAGACCGACCAGACGGGCTG
CGCCTTCCGCCGCCAGGGCAGACCCGCGTCGGGGTCAGGGGCGCGTTGGCGGCATGGTGT
CGCGGGCAGACACACCGCCGTGGACAGACCCATCGTCATCGTGAACAGGCGCACCGTTGT
CGCGGCCGAGTCTGGGTGAGGTTTCGCGATTCCTACCGAGGACAGAGGGCAAGGACGCCG
CCGGCCTGGTGATACGCGGGTAGTAGGCACACACACGCCGCGGGCGGGTAGGCACGGGCA
CCACGGGGCGAGCGGCGAGGGAGCCGTTGCCGCTGCTGTGGCGGGTGCGGGCCGCAGGTT
GTGTTTGGCGCGCGGACTCCCTCGATTGTTGCGGTGGCGAGGCTCGGTGAATGTGTTTCC
TTGTGACCTGGGGTCGTGGTGGCAGCAGTCTGGTGGGCTGCTGGGTGGGCTGTGGCCGCA
TCGCACCCCGCCCCACCCCCAGCGTGATGTGTCGGGACGTGCCCGGCGGAGGACGGAGTC
AGCGATGCGGTCAGTCCGTCGGTCGCCATGGCGTGAGCACGCAGATAGCTGCTCGGGCTG
AGGCCTCCGGCTGTTGCTCGCTGGTTCATGGGGATTTGAAGTGGGTGCGGATGTAGGTGT
GAGTGTGTTTTAGACGGCTGCCGCCTGACGAAAGCCGGGCCTGGTTGGATTCTTCGGTTG
CGGCGGATGATGCCGCACAAAGGGCAAGTTGCAGGGGGGGCCTGCGAGGGTGTTTGCGGG
GTTTGGAACGATGTGGAGTTACGCGGCCCTGAGGGACATCTAATACACATACTTCTTTTG
AGTGCAAGACTGAACGCGACACACATAAAAACGTAGGCTGCAGCAGTCGGCACACGCACA
ACGGCTGGGAGAGCTCTGCGCAACCCGGCAACCTCCGTGGCCAGGCTAGTGACCAGCTGT
CGGTTGCGTGTGCTAGGCGTGTGTGTGTATGCAATGCCCTGGTTCGCAAGTGTTGATATT
GTGGTGGTGTTTTGTGTTTTGGACTACCGTATTTTGGATGGAGTAATCAGTCGGTGGTGG
TGGAAGGCGTGTCAACACTGCGGGTCCTAATGAGGACGAGAAAGGGGACATGGACGAAGA
ACAGCGTCGTTTGGTCGGTTGCTGGATCCAGGTGAGAGCGTGTTGATTGGCAGGGCGCCT
GCGCTGGAGCCCGCGGGCGGGTAGTGAATGGGCACGGGGACTTGCAGGATTTGGAGATCG
GCGAGTCCCCTTACCCAATGACTAGAGCTCGGATGTGTGCCTGGGAAAGAAACACGATGG
CAGAGATGTGTGTGTGGCTGTGTGTTGGTGTCGGTGTGCGTGCGTGTGGTAACCCCCGGC
GAGCACTGAACACATAGCGCGAGGCGATGTCCGTGATGGCATTGATACCGTACTTGGTGG
ATGCACGAGAGGAGTTGGCGCCGGCTGCAGGCGCGTCGCAGGCGTATGCGGAATGAAGGG
GCGGACTTGGGAGCCTGTGGCAGGCGCTACCGCGCAGGCGGCAGGCATGGGGCGCATCGG
GCGGTCTGGGTGACAGCTGGCGAGGTATCGGTATCCGTGAAGGAGCGCGATTCGGGGCGT
GTTGGAAAGCCGAGAAGAAGAAATTACATCAGGAAGAAAGAGTGCACGCGACGGTACTAG
CATACGAGTCCGGGGGCGCACACAGTTGGGGTTGTGAATCTTGCGATGCACTGTGACGGG
TAGTGTCTGTGACTCTGTGGGGTGGCTGCGCAAACGTGTGTATTTGGGACGGCTGAGGCG
ACGTGGAGGAGTAGAGGAGCTACCTAACAACAGATGCAGTGCGTGTAGGCCTGTAGGGAC
GCAGGAGGAGCGAGTCGAGACTGCCTCCTGTTGGCGAAGACATGGACGCATACGGTATGC
GGATTGCGGTGGAAGCACAAAGTACCATGTAATGCCACGTGAG
>comp3783_c0_seq1_b_Cre11.g467553.t1.1
AGCTGACGTACGTGCGCATCTACAGCGGCACCCTGCGCAAGGGCGACACCATCATCAACA
CCACCAGCAACAAGAAGGTGCGTGTGCCGCGGCTGGTGCGCATGCACGCCAACGAGATGG
AGGACATCGCGGAGGcgggtgcgggcgacatcgtggcggtgttcggcatggactgcgcca
gtggcgacacgctcacGGGCGGGGAGCGGCTGGCCATGACCTCCATCAAGGTGCCCGACC
CTGTGATGAGCCTGGCTCTGACCCCCTCCAGTGCTGAGCAGTACCCCACCTTCATGAAGG
CGCTGCAGAGGTTCCAGAAGGAGGACCCCACCTTCCGGGTGAGCAGCAACTCCGCCACGG
GTGAGATCATTGTGAGCGGCATGGGCGAGCTGCACCTGGAGGTGTACGTGGAGCGCATCC
GGCGGGAG
>comp4409_c0_seq1_b_Cre13.g577450.t1.1
ATTTTTGATGCGCAGTCATCTTGCACTATCATTGATGCATTGCAATCGTTCCATGCAGAC
AAGCAAATTGAGCTGTTGAAAATAAACGCTCACCATACTCAAGCCACAACTCCCAGCTGC
TAACGTTTATTTGCTGTAAGTTTGACTGCTTTAAGTCTGGAACGATATTAGACAAGCGCT
AAAGGACCGGAGCGACTCAGAGCGAGCGACGACAGGACTGGTATCATCCGTCTCCGCCAC
CAAGAGCAGGCGCAGCCGCGCACTGCCGCGTGCTGTCTGTCTTCAAAGGAGCTGGGGCCA
GAGCTGAGCGGCGCACCACGGGCCCGAACCAGACCGCCCTCGAGCAGCGAGTGAACTAGC
ACAGCCACAGATCCGCACAGACGCAATCACAGCTACAGTAGCAACCGCAGCCGCAGTCAC
AGCTAGGGGTGAAGGCGGCACGGCGGTTTGAGGAGCGTGGAGGAGGCAGCCTGGGCCGCT
CGTGAGGCCTTGGACACAATCCTCGCCACGTACGCAACCAGAGCCGGCTGATTCACCAAG
CCCACAGCTGGTTACTCTGCCTTAGCAAAGTAGCTGTGAAGCGGACGATCACTGAAACCC
CGACAAGGAAAGGGGAGTATGCCGCTGCTGTCGATGTTCAAAGCGCTGCCGGCCGTGGCT
GCGGCCGGCGCACTGGCGGCGGTCAGCGGCGCCGGCTACTTGCTCACACAGCAGCAGCAG
CACCTGTGGGGCGGCAGCGGGCGGCCCGAGGGCGATGACGACCTGGAGCTGCTGGAGCGC
CCGCCGCCCAGGCCCGCCCAGCTGGAGCGGCTGCGCGGCAGCAGTCGCGACCGGCCCTTT
GACCTGCTAGTCATTGGCGGCGGGGCCACGGGGTCGGGCTGCGCGCTGGACGCGGTGACA
CGcggcctgcgcacggcgctggtggagcgcgaggactttgcggccggcaccagcagcaag
tccaccaagctggtgcacggcggcgtgaggtacctggaaaaggccgtgttccaGCTGGAC
TACCGGCAGCTGCGGCTGGTGTGGGAGGCGCTGCACGAGCGGGCCGTGATGCTGGCGCTG
GCGCCGCACCTGGCGCACCCGCTGCCCATCCTCACGCCGTGCTACAAGTGGTGGGAGGTG
CCGTACTACTGGGCCGGACTCAAGGCCTACGACCTGGTGGCTGGCCGCCGCAGTCTGGTG
CTGAGCCGCTACGTGGCGCCCACGGAGGCGCTGGGGCTGTTCCCCACACTGGCGCAGAAG
CAGCCCGACACCGGGCGGCAGCTCAAGGGCGCGA
>comp3783_c0_seq1_b_Cre11.g467553.t1.1
AGCTGACGTACGTGCGCATCTACAGCGGCACCCTGCGCAAGGGCGACACCATCATCAACA
CCACCAGCAACAAGAAGGTGCGTGTGCCGCGGCTGGTGCGCATGCACGCCAACGAGATGG
AGGACATCGCGGAGGcgggtgcgggcgacatcgtggcggtgttcggcatggactgcgcca
gtggcgacacgctcacGGGCGGGGAGCGGCTGGCCATGACCTCCATCAAGGTGCCCGACC
CTGTGATGAGCCTGGCTCTGACCCCCTCCAGTGCTGAGCAGTACCCCACCTTCATGAAGG
CGCTGCAGAGGTTCCAGAAGGAGGACCCCACCTTCCGGGTGAGCAGCAACTCCGCCACGG
GTGAGATCATTGTGAGCGGCATGGGCGAGCTGCACCTGGAGGTGTACGTGGAGCGCATCC
GGCGGGAG
>comp5532_c0_seq1_b_Cre04.g230340.t1.1
CAAAGCATCCAACATCTATAAATACTGTATAACGAAGAAAGTTACTTCAAGAGCACCTAG
CTGGAGAAAGAACAAAGGCGGACCGGTGTTGCCGCGCGTCGCCCGCGGCAATGGACGACA
ACCTGAAACGCATTGTGTCTGAGGCGACGCGTGTATGCCGAGAGCGGGGCCAGAAGGTCG
ACCCCTATGTCGTCGCCTACGTGACGAGCCTGGAGGACGCCAGGGGCGCCCTGCAATCGC
TGGTTCCCGATGTGTCGCTGAAGGCCGGCGCCGTCTCCTCGGAGGCGGTGGCCGCCATTG
GAGGCTACGTGGCGGGCCTGGTGGGGGACGCGCGGGACCCCCGCATCCGCACCGCCATGA
TGCAGgtgctcatggaggtggcctacaagcagcagcgcgagctcattgagaaggagacgg
cggaGCAGCAGGAGCGGGCGGGCATGCTGCAGCGAGCCGTGACCGGCCCGCGGGCGCTGC
GCGGCAACACGCCTGACGCCTACGACAAGTTCTACAAGCTGGTGCTGGAGGCAGTGGCTG
TGGAGGCGGGTCTGGAGCTGGCCGTGGCCGACCCCACCGCCCATGCCGAGCTGCGCGCCG
CTCTGGAGTCCGTGTTCCCGGTCAGCGCCGTGTCGCGGTTCGTGACGCTGGCGGAGGGCG
AGCGGCTGACGCAGCTGGCGGAGCTGGCGCGCATCTGCACAGGCATCTGCCTGTACAACC
GCTCCTGCGGCGCGGGCGGCTCCGCACTGCCCGCCGCGGCCGCCAGCTACCTGCCCCAGG
CGCAGAGGCTGCTGAGGGACATCAGCAGGTGCTGTGTGGAGGTGGGCGAGCAGCTGGCCC
AGCTGCAGGTGCTGCTGTCGCGACTGCCGCCGCCGCCGCCGCCATCAGCCCCGGCGGCTG
CGGAGGAAGCAGGAGAGGGCGAGGGCGGCGCGGAGGCGGCCGCTTCACAACCTGCGGAGC
CTGTTGCGGAGCCTGCTGACGTGGCGGCGCGGCGGCGGCAGCTGCACTCGGAGATCGTCA
ATCGCGGCCAGGCTCTGCAGCTGTTCGAGTCGCTGTCCGCGGACCTGGGTGAGGGGCTGG
AGGCGGCACAGCAGCTGGATGCCGAGCTGGAGCACGTGCTAGTGCAGGTGGCTGAGGCGG
TGGGCGGCTCCGCGGCAGTGCCCAAGGACCGCGTGTATCCCCTGTTCGACAGGCTGGGTG
CGCTGCACGCGGGCCTGCACCAGGAGCTGCGGCTGCTGGTGGTGCGCCAGCGCCTGTACG
ACGAACTCGGCGAGCTCAGCGCCCTGACGCCCGGCAGCGTGCTGGCAGGAGGGGGAGCGG
GAGGAGCGGCAGGCGGCAAGAAGACGTCAGGCACCTCCACCTCGGCCACAGGCTCGCGTG
TCGCCTCCGCGGGTGCCGCCGGCGCGCCGCCCTCCGCCGCCGCCGCCGTCGAGGCCCTGT
GCGAGCAGCTGGACGAGGCCACACTGGCTGGACTGGACGCCCTGGCTTCAGGCCAGCCGC
CGGCAGTAGCAGCAGCAGCAGCAG
>comp3462_c0_seq1_b_Cre04.g214501.t1.1
TGCACGGCCTCGAGTCCATACCCCCGCTTGCGTGACTGCAAATGCACCACTAATTGTTCA
CTTAATCGTTCCTTGTTCACGCTTTGGCCCGGAATTTGAAATATGAACATGCAGCTAGGA
ATGCAGAATAAATTGGCGCGCCATGCGCCAAGCCGTGCTAGCCACGGCATGCCGGCAGTC
TTCAGCTCGCTGGCTACTGGCAGTCGTTCTGCGGTTCATGCCGCCTCGAGCATTTGCAGC
AGCTCTGGTGCTAATGCCAGGACATCGCTGCGTCGGATGCGGGCACTTCCGGGGCGGCGT
GGAATGCACATCGCCGCACAGCTCGCGCCTGCCACCTACGCTCCCCCGAAGGCGGATGCC
GTAATCCTGACGCTGCCCGGAGGCAAGGAGATCAAGCTGGAGACGGGCGAGATCGGCCGC
CAAGCCAACGGCGCAATCATGGCCACCGCTGGCGAGACCATGCTGTACGCCACCGCCTGC
TGCTCAGCCTCGCCCACAGGCGACGGCTCCTTCACACCGCTCACGGTCAACTACGCCGAG
CGCTTCTCCGCAGCTGGCCGCACCAGCGGTGGCTTTGTGAAGCGCGACGGCCGCCCTCGT
GACGCCGAGGTGCTGGTGAGCCGGCTGGTTGACCGCCCCATCCGCCCCATGTTCGCCAAG
GGCTGGGCCAACGACACCCAGATCCTGGAGTGGGTGTTGTCGTACGACGGCGTCAATGAC
CCCGAGCCGCTGGCCATTACGGCGGCGGCGGCGGCGCTGCTCATCTCGGACATCCCGCTC
AAGAAGGCGGTGGCGGGCGTGCGTGTGGGCATGAGTGCCGACGGCGGCTTCATTATCAAC
CCCACTGTGGAGGAGATGGAGACCAGCCGCCTTGACCTTATGGTTGCGGGCACTCGGGAC
GCGGTGCTCATGATCGAGGGCTTCTGCGACTTTTTGACGGAGGAGCAGATGATCGAGGCG
CTGGGCAAGGGCAGTGAGGCCATCGCCTCTCTGTGCGACCAAATGGAGGCCTGGGCCAAA
AAGGTGGGCAAGCCCAAGCGCACGGACGCGGTGGTGACTGTGCCCGAGGAGCTGGAGTCG
CGGCTGATGGAGCTGGTGGGAGACAGCCTCACCGCAGCGTACAAGACCTCGCTGAGTAAG
GAGGTGCGCGGTGCGGCGGTGGCGGAGGCGCAGGCACGCGCACTGGAGGCGCTGGCGGCG
GAGAGCGGCGCCGCCAGCGGCAGCGAGACCGTTGGCGGCAACGGTAACGGCGGCGGCGGC
AGGTCGTACACGCCGCTGCAGATCAGCATGGCGCTCAAGGCTGTGGAGAGCCGCgtgatg
cgcgggctggtgctggacgagcaggtgcgcgccgacggccgcggcgtggcggacatccga
cccatcacctgcagggcgggtctgctgccgcgcacccacggcagtgcgctgttcacccgc
ggcgaaacacagTCCATCTGTGTGGCGACACTGGGCAGTGCCAACGACGCCCTCCGCTCC
GACACCATGCGGAAGCCCGACGGCGAGGACCCCGAGTCCGGCCGCTTCTACCTGCAGTAC
CACTTCCCGCCCTCCAGTGTGGGCGAGACAGGCCGCACAGGCGCGCCCGGCCGGCGCGAG
CTGGGTCACGGCGAGTTGGCTCAGCGCGCCCTGGCGCCCATCCTGCCCGACCCGGCCCAG
TTCCCCTACACAGTCCGTGTGGAGAGCACCATCACTGAGTCCAACGGCTCCAGCTCCATG
GCGTCCGTGTGCGGCGGCTGCCTGGCCATGATGGATGCCGGCGTGCCCATTGCTCGCCCC
GTGGCGGGTATTGCCATGGGCCTCATCCTGGAGTCCAACGGCCGCAATGCCGTGCTGTCC
GACATCCTGGGCAGCGAGGACGCACTGGGGGACATGGACTTTAAGGTGGCGGGCGACCAC
GACGCCATCACGGCCTTCCAGATGGACATCAAGGTTGAGGGCATCACGCTGGACATCATG
GCCAAGGCCCTGCAGCAGGCCAAGGCCGGTCGCCGCCACATCCTGGACCAGATGGCAAAG
TGCGCGCCGCCGCCCGCAAACACGCTGTCCGCACACGCGCCGCGCATGATGCGGCTGCAG
ATTGACCCCGACAAGAAGGGCGCGGTGATCGGCTCCGGCGGGCGCGTGATCAAGCAGATC
CGTGACGTCAGCGGCGCCACAGCCATTGACATCGACGAGTCGGGCATGGTTGACGTGATG
GCGCCCAGCCAGGACGCCGCGGCCAAGGCCATTGAGTTCGTCAAGCTGCTGGCCAGCGAC
CCCGAGCCCGGGACCATCTTCAGG
>comp5474_c0_seq1_b_Cre07.g322300.t1.1
GGCGGGCGGCGGCGGCGGCGGCGCGTGTCCCTTCCTGAGCCCCAGCCTGGAGGAGGCGGA
GGCGTTTGCGCACGAGGTGGCGGCGGCGCCTCTGGATGTGGAGGACCTGGCGAGGCTGGG
TCGGCGGCGGCGGCTGTGCCCCTACTACGGCGCGCGCAGCCTGCTGCCGGAGGCGGACGT
GGTGGCGCTGCCGTACAGcgcgctgctgtgtgcggacacgcgctcggccctgggcctgga
gctgtcgggctcagtggtggtgttcgacgaggcacacaacctggcagatgcggtgacgGG
CTCCCATGGCGCAACAGTGACGGCGGCTCAGCTGGCCACTGCCAAGAGGCAGCTGTCCGC
CTACTTCGAGCGCTTCCAGCTGCGCCTGTCCCCGAGCAACGCCCGCAGCCTGCAGCTGCT
GCTGAGGCTGGCGGCAGCGCTGGAGAGCAGCCTAGCGCCGCCGCCCGCCGCCGCTCCTCC
TAGCCCTCCTCCCTCCGCCTCCGGTCCCCTCACTGCCGCTGCCGCGTCTGCCCCATCTTT
ACTGACCGGGCACACAGGGCCGCATCCTCAAACGCAGCCTCCTCCTCAGAAACAGCAGCT
TCCTCAGAAGCAGGCGCAGCAGCAGCAGCATCCAGCCGTGTTGCCGGCGTCTGCTACTGC
CGCGGCGGCTGGCAGCAGCGAGGTGGTGTGTGTGGGGGAGTTCCTGGTGCGGCACCGGCT
GGAGCACGTCAACCTGTTCTCGCTGCTGGGCTGGGCCAGGGACAGCCGGCTGGTCATGAA
GGTTGCGGGCTATGACCTGGCTTCCACACCCGCAGCCGACATAGCCGGCGACACGGCCGC
AGCCTCTGGCGGCGGCGCCACCGCCACAGGCGTTGGCGGCGCCGCTGCTACAGCCAGTGC
CCAGGCTGCGCTGTTGGATCTGCATCAGGATCCGGACCTGGCAGATGAGGAGGCGGATCT
GGATCTGGCGGAGGGCCGCGCCGGCCTGGCCAGTCAGATGGCGGCGGCGCGGCGGCGCGG
TGGCGGCGGC
>comp2692_c0_seq1_b_Cre14.g632847.t1.1
CGTACACAAGAACTACTTGTATATTATTTTTAGGCAAGATTGCTTGCAGCAGGCGATTTA
GGACAACTGCAGCAGTGAGCATAGCTATAGTGTCCATTCTTGCCAGAGCGCATATTGGAA
TAACTGTCGCTATGGAGTTCCATTAAAATGGATGCCTATAGAAGCCTGGCGCGCACAAAG
TGAAACTACGAAGCTGGCACCGGCCCGTGGCGCCGTGCGCTCGCCCAGATCGAGCCGCAG
AAAAAACACTATAGACGTCCACGCTGTAGCTCGCCATGCCCGGACTGGCGCTTATAGCAA
TCCTGGGCGCTGTGGCAGTGGCATCGGCCGCGGTCGTCTCCCACGAATCCCCGACCGTCG
CCGTGTCGGCCAGCCGCCAAGCGTCTCAAACCGTGCACGCTCATCGGAGCAGCGAGGCGA
AGCGCGCTCGCTATACTAGTGCCAGCGGTGCGAGTAGCGGCCTGGACGAGCGCTGGGTGC
GGTCGGTAGCCGCGCGGCGGAGGGCTCTGCTGGCGGACGCTGCCGCCGCGCCCTCGGCGG
ACGCCGACACAGCCAGCAACCCCCTGCCCACGCCCACCCACCCCGACGTCGGGCTGGACT
CCATTTTCGTGCCCCGCAACCTCAGCTGCGACCCCAAATGCACGGAGCGCGGCAACTGTA
ATGCGGAGGAGGGCACCTGCGAGTGCCCCTTCGGCTACACGGGCCCGACGTGCGACCTGC
CGCTCATGCCCGCCTGCCAGGTGGGTCCGGGCCTGGAGCCCTTCTTCGGCATGATGATCC
CGCGCTCCTGCGAGTGCGCCAGGCAGGCGTCGCGCTTCTTCGGCTGCAGCGAGGACGACA
ACACGTGCCGCCTGTACTCCATGAACTACCACGACATCCGCTGCTACGAGTTCCGCGACA
AGCCCGCGGGCGAGCAGTGGAGCGCCATGCCGCTGGAGGAGGCGGCGGGGGTGGACTGGC
TCACAGGCAGTGTGCAGCGCGCGCCGCCCAGCCTGAGGCCCGGCAGTGCGGCGGACGGCG
TGgtggggctggacatatggggcaggccccacctgagcctgccgctggagcggtgtggtg
agcggcgctgccacaaccggggtgcctgcgtcataccgctgcaGAACGACAAGGGTGTGG
TCAACCGGAACGTGGGCCGCCAGACGCCGCACTGCCTGTGCTACAAGGGCTACCTGGGCC
ACACCTGCGGCGACCCCATGAACTCGCTCTGCCCCAACGAGTGCCGCGGCCGGGGCGCCT
GCCTGCGCGGCTTCTGCCACTGCAGGCCGCCGTACTGGGGTGCGGACTGCAGCCGCAGCC
GCGCCTGGGCCCCCGCGCCCGCCGCCTCGCCCGTGCCCAACCGGGTGCGCCTGCGCATCT
ACGTGTACGACCTCCCCGC
>comp3283_c0_seq1_b_Cre19.g750247.t1.1
GCAGTTGTGTATAGAATTCGTTGCAAGATGTTGGCTGCCCGTGCACCTGTCGGCGTCTCG
CGCTGTTTGAACTCGCGGCGACATGCACGCCTTTCCGCTGCGCCTGTTCCCGGCCGGCTC
AATTTGTCGCATGCCGTTACGCTGGTGAAGGAAACAGCTGAGCAACGTGCTTCCATCGCC
TGTAGAGCAGCACAGCAGGACGAGGCTCCGCCTGCGCCTGCACCGACACTTGTGGGCGAG
GACTCGGCAGCGTTTGACCTCGCCAAGCAGAGCCCCAAATCATGGGCCTTGTTTGTGGTG
CTGCTGAGCACGGTTCTGGGCGCGCTTTACGTGGTCTGGATCCAGCCCGGCACCGGTCTT
GCTGACGACTTCCTCGGCGCTCTGGAGTCGCTGGCCGGCAGCAGCGAGGCCACGATGGCG
CTCATCCTGCTGGTGTTCGCCATCGCCCACAGCGGCCTAGCGGGCCTCCGCCCCAAGGGC
GAGGAGCTGGTCGGCCCTCGCGCCTACCGCGTGGTGTTTGCGCTAGTGTCGCTGCCGCTG
GCGCTGCTGGCCATCGTGTTCTTCATCAACCACCGGTACGACGGCGTGCCGCTGTGGAAC
GTGCGCGACGTGCCGGGGGTTCACGAGCTGGTGTGGGTCATCAACTTCATCAGCTTCTGG
TTCCTGTACCCCTCCACCTTCAACATCCTGGAGGTGGCGGCAGTGGACAAGCCCAAGCTG
CACCTGTGGGAGACCGGCATCATGCGCATCAGCAGGCACCCGCAGATGGTGGGCCAGGGG
CTGTGGTGCCTGGCCCACACGCTATGGGTGGGGACCAGCTTCATGTGCGTGGCCAGCGCG
Ggcctgatggcccaccacctgttcggctgctggcacggcgaccggcgcctcaaggccaag
tacggagACGCCTTCGAGGCCGTCAAGGCGCGCACCTCGGTGGTTCCCTTCGCCGCGCTG
GCGGACGGCCGGCAGCAGCCGCCCGAGGGCTGGTGGCGCACCGAGTTCGCGCGCGCGCCC
TACCTGGCCGTCACCGCCCTCACCATCGGCGCCTACTTCGCGCACCCGCTCATGCAGGCC
GCCTCCTACAGCCTCAAGTGGTAAACAGAGCGGCGGGATGCCCTCAGGCCGACCGTGGGC
GCAGCAGCCTCGGTGTCAGCTGGATCGCAGTATGGACGGTGGGGACAGACGGACCGTGGG
GGCAGGGGCCTGAACACAGCGCGCGTCAAATGGATGGGTCGCAATATGTACGGATGGACT
GATGAAGGCGCCCGGAAGGGCGGGGGAGGGGGAACGGCACGCCGCCTCCTGCCCTACAGG
CCGGCGCGTGCCGTGGCGTGTGTGTATTTTTGGGCGGCCGGCGGGTTTCAGATTCGGGAG
CGGGGCGAAGGGGAATGGCCGGACGGGGGCGCGTGAGCAGCAGGCGCGGCCCAGGCGTGC
GCGGGTGATGCGTGCGCCGGTATGCCGTGTGTGCCGGTGACTAGCACGCACACGCGGGCA
AGAGGTGGTCGTGGTTGGATTAAGTTTGTGTGCGTGTGTGTATGTGCGCATGTCCTTTCG
CGGCGGCGCGGCTTTCCCCACTTGGAAACAAAGGTGGTAGGTCGTAGGTACAGCATAGGA
ATGCACGGCGGAATGGGGCCATGTGGATTGTACCGTAATGTGTGTACGGCACGTACGGGC
AAGACGAACAGGCAGATGGAAGAAAAGCAGTGCCGAGGGGATTGCTGCTCTGGCTGGGGT
CTCCTTGGGGTGGCGTGGTGCTGATGTGCCCTGCGCCGTGGGCCCATAGTGGGGGCCCCA
TGTGTGTGTGTTTTGCTCGGTGATGATACCACCGACACGTAGCAGACCGGGATTGCAGCC
GCGCTGCCGCTGCGGGCCGTGGCCTTCGCACTTGGTTGCACGCCGCATATGCAACTTGCG
CTACTGACTGCCTG
>comp5481_c0_seq1_b_Cre09.g403108.t1.1
AGCACGGCAGCGGCGGGTCGACGCCGCCGGACCCGCTGTCGGAGTGTGTGGGCAGCAAGT
GGAGTCTGTCGGGGCTGCGGGCGTACCTGGAGGCGAGCGGCGTGGGGCCGGGCTGGGCGG
CGGTGTGGCGGCAGGTGcaggacattgtggccgccgccgtcatcgcagccgagccgcgca
tgaacacggagctcaagatgaaggtgccgcacaggaacaactgcttcgaGGTGTGGGGTT
TTGACATCATGCTCACTGACACGTTCCGGGCCTGGCTCATCGAGGCAAACACATGCCCCA
GCCTGGCCGCCGACAGCCCCCTGGACTGGCGCGTGAAGCAGTCCATGGTGGGCGAGCTGA
TGCACCTGCTGGGACCCGTGCCGTACAGCACAGAGGTGTACGAGAGGGCCACCGAGGCCA
AGCGCCAGGCCCGACTCACCGGCCTACCCGCCGCCGGCAGTGGCGCCGCCGGCAGTGGCG
GCGG
>comp4240_c0_seq1_b_Cre01.g007737.t1.1
GGCTGTGGCGGGCTCGCTGCAGTCGCTGTGTTGGGCCTCCGCCGCCGTGGGCGGCATCAC
CAGCGCCTACTTCAGCGGCTCGTTCGTACAGGACTACGGCTGCCGCTTCGTGTTCGGGCT
GACCGCCTTCTTCCCGCTGGTGGTGTGCGCCAGCGCGCTGCTCATAGAGGAGAAGCCCTT
TGGGGCGGCGCCGGCAGGCTCGGAGGCGTCCGCACTGCCCGGAGGCCCGCTGGCGCCGTC
CGCGCTGGCAGCAGCAGCAGCCGGCGGCATCCACCACCCGCACCCGCACGCCGCTGCTGA
CAGCACCATCCGTCAGCGGCTGTACAGCCAGGGTGTGGCGCTGTGGCGGGCGGtgagccg
gcgcgagatcctgctgcccgccaccttcgtgttcctgtggcaGGCCACCCCCAGTGCCGA
CAGCGCCATGTTCTTCTACCAGACCACCGCGCTGGGCTTCACGCCCGAGTTCCTGGGCCG
CGTGCGACTGGGAGGCAGCCTGGCCAGCCTAGCAGGGGTGGCCATATTCAACGGCTGGCT
CAAGGACGTGCCCCTGCGCCGCATGCTGGTGGGCGTCATGGTGCTGGGCACTGCGCTCAA
CAGCAGCCAGCTGGTGCTCATCAGCGGGCTGCACCGGCAGTGGGGCCTCAGCGACCAGCT
GTTCGTGCTGGGAGACAGCATGGTGCTCACGGTGCTGGGCCAGATCTCCTGGATGCCCAT
CCTGGTGCTGGCGGCGCGCATGTGCCCCGCAGGCGTGGAGGCCACGCTGTTCGCCACGCT
GATGAGTGTGCTCAACTGCGGCTCCATCACCGGCTCGGCGCTGGGGGCGGGCCTCACCAA
TCTGTACGGCGTCACCTCGGACAAGTACGACAACCTGTTTGCGCTGGTGTCCACCTGCAT
CGTGCTCAACCTGGTGCCGGCGCTGTTCCTGGGGCTGCTGCCGCGCGAGCTAGACAGCGA
>comp5460_c0_seq1_b_Cre09.g408051.t1.1
TTTACACAATTTATTTCACGCTGGAACCCCACCCCCAGAATTTGCATCACTGCTTGCGAG
CGCAGCAAACTGAAGACTGAGTTGAAATGAATTCCTAGTCGATATTTATGCTTTAAATCA
AATGACGTTGCGCAGAATAGCAACGGCTGCCTGATCTGGGGCCCGCTCACGACTGTCGCT
ATAAATAGGGTTCTCGCGAGCATGCGCGTGGCCAGCGGGCCGCCGCGATGCCACACTTCA
GTTGCCGATCTGCACAACATCTCGCTATCAGCAGCTAGACTTAGACTTGCTGGGCATCGG
CGACAATGGGCTGGCCCGGCTTTCGCCGAAAGGCGTTCCCGCGGAAGGGTCGCACTCGTC
ACACACGCGACGTCCTGGGAGGCCCACCCCTCCACGCGCCCTGGGGCCGCGTCGGGGACC
CGATCGCCTGAATACCCACCATCATCACCATCTCAGCCATCGGAACAGTATGCAGCAACA
GCTGCAGACGCGATCCCGCCAGCACTGCCAGTCGGTGTGGCGGAGCATCTCGAGTCGCTG
GGCATCTCGCCATCCTCGATTGACCCACAGCTGCTCTCACTTCACAGCTTCGCGGCGCAC
GCGGAGCCATCGCTCGCGACTCTTGCGACGTTGAACAGCCGACAGCGCGTTGCAACGCTT
GTGAACGGGCATCCCGAGCTGCTGTGCGTGCCGCTGGAGGGATGGCTCAGCTTCCTGACC
GCCTATGGCGTGACACGCCGCGACTTCTTCCGTCTACTGTCTCACAACCCCGACCTGTTC
ACACGGGGCAGCCTTTTCAACGCCGGCAGCGTCATCGCCTACCTGCAGagcctgggcctg
agcccgcgggacgtgtcctccaccatcatcccgcgctgcagcggcctgctgctgctggac
ctgtggggtCAGTTGGCGCCGGCGGTGGAGTTCCTGAGGACGGAGCTAATGTTGGATGCG
CCCGGCCTGAAGGCACTGCTGTGCCGCTGCCCGGGGGCCCTGTGTCTGGACCCCCCCACA
CAG
>comp5218_c0_seq1_b_Cre01.g003532.t1.1
AGGCCACCTCCCGTCGCGAGCGGCCCCCCCACCCGGTGCAGGTGTTCATCGAGGCCAAGT
GGGCGGACTTTTTCGTGGGACTGGGCAACACCCACTCCGCCGTGCCGCGCGTGCTGCGCA
CAGAGCCCGGCCTGCGCATCTTCAACCGCCGCATGGAGAAGGTGGAGGCTGAGAAGATGG
TGAACGCGGTGTGGGACGCCAAGGACGAGTGGCAGGCCAAGAACCGCGGCGTGCGCATGA
CGCTCGCGGACTTCCTGGTTGGCTACATGCAGCGCAAGTACGTGGCTCCCCGCGCCATCA
CGGAGACGGCCTACAACCTGGTGTACACGCTGGGGCAGCACGCCTACGACCCCGACTGTC
ACCTGTTCATACGCGTGCTGTGCGGCGAGGTGGACGAGGGCATCCGCGGAGAGGAGGAGG
AGCTCATGGccgacgtggtggccatgctgggtgtggtggacaaggcggtgcacggccgag
ccaccggctacctggccaagagggacgtgcgcaccgcactcaagggcttcttctcctcca
agcgccccgggcggctggaggaggtgcttgaggctctggacaccgactgtccgggcgaga
cagtgcagtacaggcgcctgttcgacgacgacggagacctcaaccaGGGCGTGTTCGCTG
AGACCATCCGCACGCAGCACCTGTCGGAGCGGCTGGAGGCGCTGGCGGCTCTGGAGGAGG
CGCTGGCGGAGGCGGCGGAGCGGGCGCGGGTGCGGCACGTGGCGCCCAGCCTGTTGGCGG
CGGCGGTGCGGGCGGCGGTGCCGGGCTGCACCGAGGACACCGTCAGG
>comp3288_c0_seq1_b_Cre02.g142351.t1.1
GGAGCCCATTCATCCCAAAGATGACTCAACCACAAGTAATACACGTACCACGCTCTCGGC
AGGCCATCAAGCAACAGTCTGCTAGCCTTATTGCAACACTCCTCGTCCTCGTTGGTGTCG
CTGTCGCGTTATTGCCTCTAGGGCCGTCCAACGCGCCCCTAGGGCAGCAATTCGTGACGG
GTGCGATGAGGTTGGCATTTAAGACCGCTGTTCCGGCACAAAGGGGCTCGCATGTCTCGC
GGCCCTCAACTTTAGCGTTTCCGGGGCCACGCCTAGCTGCAGCAGCGCCTGTGCAGTCGG
CAGCTGCGCCATCATGCTCCAGCTCTGGAGACACCTGCAGCCTAGGCGGGGGGGCCAGCT
CCTTCGCTGGGAGTCTGGCACCATCCGGACAGGCGACGAAACGACGCGCGACCCCGCTCG
CCGCAGCACCAGAGTCAGCGGTCAAGACTACTGGTGCCGTAGACAAGCACTGGTGGAACC
GCGAGAAGGATGTGTGGGTTGAAGTGCATACGGAAGAGGACTTCCGGCGAGAGGTTAGCA
CGGGCAGCAAGCTCGTGGCGGTAGACTTCTTCGCAACATGGTGCCACGGCTGCGAGAAGT
CGTACCCGGAGATTTGCCGCGTGGTGAAGGACGCCGAGCTGCAGAAGAAGTACAAGTTCG
TCAAGGTGTGTGTGGACGAGCTCAAGTCCATCGCCAAGTCCGAGGGCATCACGGGCCTGC
CGCGCATGGCCGTGTACCAGCCCGGCGCAGGCCAGCTGGCGCTGCTGGACGTGCCCTTCT
CCAAGGTCAAGTTCCTGAAGACCAACCTCAACGTGATCGCGGGCAACCCCGGCATGGCCT
TTGGCGTGGACCCCAACGGGTTCGTGGTGCCCAAGGGCAAGCTGCCCTCTGCGGGCGAGG
CGGCCTCTGCGGCGGAGAAGAAGAGGCGCGAGATCGAGGCGCTCAACAGCGGCACCGGCG
GCCTGTTCGAGCGGCTGCTCAAGGTGGCCGGCGGCGGTGGTGGCGGCGGCAACAAGGCGG
CGGACGATAAGGCGGCGGCAGCGGCGGTGGCGGCGGAGCCGCACAGCACCAGCACCAGCA
CTGGCAGCAGCACCAGCGCCAATGGCGCGCACGCCAGCAGCATGGCGAGTGCGGGGCGGG
GGTCCGGCGCGGCGGCGGCCCAGGCGGCTGCTGGGCTGGTGCGGGCGGCTGGGTCGTGCC
GGGCGCCTCCGGGTGTGGACGCGGCGGCGTACGAGGCCGCGCGGAGTGCGTTCCTGGCGG
CGCACTCGGCCGAGTACGGCTACGGCGGCGTCATTGACGACTTGTACCCGCAGGAGGTGG
GCTGCCGCATGCAGCCCAACGAGCACTACATGGACTACACCGGCAGCTCGGTGTACTGCC
AGACGCAGCTGGACAACGTGTTTGCGGAGCTCAAGCAGTGCATGTTCGGCAACCCGCACT
CGGCCAACCCCTCCTCCACCTTCACCAGCGAGCGGGTGGAGGAGGTGCGCGACATGGTGC
TGCGCTTCTTCAACGCCAGCCCCGCCGAGTACCAGGTGGTGTTCACCAAGTCCGCCACGG
ACGGCCTCAAGCTGGTGGGCGAGACCTTCCCCTGGTCGCAGGGCAGCATGTTCAGGTACC
TGCGCGAGAACCACAACTCGGTGCTGGGCGTGAGGGAGTACGCGCTGCAGGGCGGCGGAG
CCTTCCAGGCTGTGAACGAGACGTTTGTGGACCGCTGGGCGCTGCGCGGCGACCCCTCCG
GCGACCACGTGCCGCCCGCGCCGCGCCTGCCCGCGCCGCTCACCTACAGCCTGTTCGCCT
TCCCCGCGGAGGACAACTTCGCGGGTGTCAAGTACCCTCTGGAGTGGGTGCGGGCGGTGC
AGTCGCGCTCCACCGACAGCCACCGCTGGCTGGTGATGGTGGACGCGGCGGCGTACGTGC
CCACACAGCCGCTGGACCTCAGCCAGGTGcccgtggactttgtggacctgtccttctaca
aGATGTTTGGCTTCCCCACGGGTGTGGGCGCGCTCATCGTCAGGACCAGTGTGGCGCCGC
TCATGCGCAAGGTGTTCTGGGGCGGCGGCACCGTGGCGCTGGCCACCAGCGAGGACAACT
TCCACGTGCTCAAGTGCAAGCCCAGCGACCGCCTGGAGGACGGCACCGTGGCCTTCCTGG
ACGTCATCGCCGTCAAGCACGGCATCGCCATGATGAACGGCCTGGGCGGCATCACCCGGG
TGCAGGCTCACGTGGCCAGCCTGACCGAGTGGCTGTACAGCCGCCTGTCCGGCATGCGCC
ACTCCAACGGGTCGCGCATGCTGGCCATATTCGGCAAGCACCACCTGCCCAACCACCGCG
CGGTGCAGGGCGGCATCCTCAACTTCGAGCTGCTGCGGCCCGACGGCTCCATCTTGTCGT
ACAAGACGTTCGAGCGCGAGGCCGCCACGGCGGGATTCCACGTGCGCACGGGCGCCGAGT
GCAACCCGGGCGCCTGCTACAACTACCTGGGCGTGAAGGAGGCGGAGGTGGAGAGCCTGG
CGGGCAAGAAGGAGGGCTGCGAGGACGACGTGGAGTTCATCACCGTGCAGCGGCCCGTGA
CGGCCAGCCAGGAGGACTGCGTGAGCAGCTCTGACCTGCTGCGCTCCATCGCCAACTCCA
ACCTCAGCCTGAACCACCCCGCCGCCGTGGCGCTCAAGTGGATGGAAGTGCCGCTGGGCA
GCGTGCGCGTGTCGCTGGGCTGGTGGTCCACCTTCGACGACGTGTACGCGCTGGGCGACT
GGATCGAGCGCACCTACCGCGACCGCACCGAGTAAGGGCGCCTCGGGAGAGGGCGGGCGC
GTGTGGGCAGCTGTTGCCGCTCCAGCGTTCGCAGCTCGCCTGAAACGGCGCAAGGACGAG
GAGGGCAGGAGAGCGGCAGTGCAAAGCCGAGGGAGCGGCGCAAAAGGAAGCGAGCTGCGG
GCGCGCTCCGGTCGCAATCAGGAACTGTGATAGGCGGAGTGCACGAGACGATGTGTGAAC
GAGACCGATGCGAACATGGGGGAAAGGGCATATATACTGAACAGGGCTTGCGACAATTGC
CGACTGTCGTGTGGGCGCGTGTGCGGCGCTGGTGAAGCAACAGGAGTATTGCATGGCAGC
GCAGAACAGTGTTTTGGACACACGGACTTGACTTGCAGGCAACGGTGCGGGGGGGGGGGG
GGGGGGG
>comp319_c0_seq1_b_Cre05.g246753.t1.1
TCGTCAGCGCCATCTGCCCTGGAAGTCTGACGTTGTCGGCCAGACTGACTTTTATACAAG
CGGTGGGAGCTCGTGTGTGTTCACGCGTAGCAAGCAACATGATTCCACATAGACCACAAT
GATACCAGGCCACAAATGGCTGGCCCTGCTTACGCTCCTGGCGTCGGTCCACGCATTCCT
CGCGACCGCGGGCCAACCAGTAGCAGCAGAGCCCGCGCCGACTGGACTGGGAGCTGCCGT
CAGCAATTTGTTCTCGCAGAAGGTTAAGCTGTACTTGGAGTCGCTGCCGGAGGAGCAGCA
GCAGCAGCTGTTGCAAGGTTTGCCGCCCGCGCAGCTTGCGGACAGGCTGCGGCCTACACT
GAGATTCCTTTACGAGGATAGCTACACAATTGTGACACAGCATGGATTCATCGTGCCGGA
GCTCGGCGAGCTCTTCGTGGACGAGGGCAGCATGCTCTTTGGCAATATCAGCTACGTGCG
CAGCCACAGCAGCGAAATCTCGTTCGAGCAGGGCCTGCGGCTGCTGCTGGCCACCCTGCG
CTCGTTTGACCCAACACGCTTCACCACACTTCTCACAGCCTACCCCATCTGCCGACGCGC
GGTCACCGCGCTGCTATTGGAGCGCTTCCTGACCTCGGGCAACTTCAGCGATAGCGAAGG
GCAGCTGGTGCTGGGCATCAGCACCCGCCTGTTTGAGTTGCACCGCCAGGCCGCGCAAAC
GAAGCGCATCGTGGAGTTCTTCCATGTCTCAAAATCAGGCGGGACGAGCTTCTGCCAACT
CGGCCGGCTGAACGGCTGCAAGACGGAGGGCTTTGATTCGCACCGGAACTGCCTCATCAC
TTACTTCAGGGACCACCCGCGCTGGACGGTGGCGGACGCGCTGCCTGCGCTGTCTGCGGC
CACGCCGGGCATGCGGGAGCCCTGGTGCGCGCGCTTCGGGCGGCAGTACTCGTTCAAGTG
GCACTGCAGGGCGCGGCGGCAGCACATGACCAAGAACAGGTTCAACATCTACGCCAACGA
GCTGGTCCTGCACGACCAGGCCAACCTCACCGGCAGCGGCCGCTCCAGCTGGTTGGGCGT
GCACCCCTGCCGCGAGTTCCTCAACGTGGTCATCTTCCGCGAGCCAGCGGAGCGCGTGGT
CAGCCACATGcagaacatcatcaaggagtatgtgagatactacaacgccagtacattctt
caaGTACTTTGACAAGGAGAGCCCGGAGCAGTGGCGCGCTTTGGCTGTGCCGGTCATGGA
CAACTACGTGGTGCGCAGCCTGCTGGGCGGCAAGGTATTCAACCTGCCCGGCGGCGCCAT
CAACGCCACCCACCTGCTGGCCGCCAAAATCATCAGCCTGCAGTTCGAGGTGCTGCTCAG
CCTGGGCAGCAGCACCAGCAACAAC
>comp932_c0_seq2_b_Cre15.g635800.t1.1
GCGGCGGCGGCGGCGGCGGCTGCTCTGGCTGCGACCATGGTCCGACTGGTGGGATTGCTG
GACACACGCCGACTCAGCAAGTCTCAGCTGGCGGCCGCCTCGGCTCGTGAGCGCGAGCGT
GTGAGGTCGGAGCTTGAGGGCCGGGTGGCGGCGGCGGCGGCGGAACTGGCGGCGCGTACG
GCACCCAACATGCGCGCGGGGGAGCAGTACGAGTCCATAAAGGAGCGGGAGCGGGCGCAG
CTGTCCGAGCTGCAGGCGGCGCAGGCCGCCTCGGGCGCGGCGGCGGAGGCGTTCGCGCGG
CTGCGGGGGCAGCgacacgacctgttcactgcggcgttcagGCACATCGCGCAACAGATC
TCCGCCATCTACAAGGACCTCACGCGCTCCTCCACACACCCACTGGGCGGGCAGGCCTAC
CTGCACCTGGAGCAGGAGGATGAGCCGTACGCGGGCGGCATCAAGTTCACGGCCATACCG
CCCGCCAAGAGGTTCAGGGACATGGAGCAGCTCAGTGGCGGCGAGAAGACGGTGGCGGCA
CTGGCGCTGCTGTTCGCCATCCACTCCTTCCGGCCCTCGCCCTTCTTCGTGCTGGACGAG
GTGGACGCGGCCCTTGACGCCGCCAACGTGGCGCGGGTGGCGCACTACATCCGGCGCCGC
ACCAGGCCGCAGCAGCAGCAGCAGGGGGCGGC
>comp1896_c0_seq1_b_Cre14.g618860.t1.1
ACGCGGCGGCGGCTCAGCCCACCGGCACCACGCTGTCCACCACCAAGGTGCTCACGCCGG
TGCCGTTCCTGCTCAAGTTCCCGCTGCGCGAGTACCAGCACATCGGGCTGGACTGGCTGG
TGACGCTGTACCACAAGAAGATCAACGGCATCCTAGCTGACGAGATGGGGCTGGGCAAGA
CCATCCAGACCATCTCGCTGCTGGCGTACCTGGCCTGCGAGCAGGGCAGCTGGGGCCCGC
ACCTGATCGTGGTGCCCACCAGCGTCATGCTGAACTGGGAGATGGAGATCAAGAAGTGGT
GCCCCGCCTTCCGCCTGCTCACCTACTACGGTAGCGCCAAGGAGCGCAAGGCCAAGCGCC
AGGGCTGGTCCAAGCCCAACGccttccacatctgcatcaccagctacacgctcgtgctgt
cgGACGCCAAGATGTTCCGGCGTAAGAAGTGGAAGTACCTGATCCTGGATGAGGCGCACA
TGATCAAGAACTGGAAGAGCCAGCGCTGGCAGACGCTGCTGCGATTCAACGCCAAGCGCC
GACTGCTCATCACGGGCACGCCGCTCCAGAACGACCTGATGGAGCTGTGGTCGCTCATGC
ACTTCCTCATGCCCGGCCTGTTCGCCAGCCACGACCAGTTCCGAGACTGGTTCTGCAACC
CGCTCACCGGCATGGTGGAGGGCAGCGAGGCATACAACAAGCAACTTGTGGAGCGGCTGC
ACGGCGTGCTGCGCCCCTTCCTGCTGCGGCGGCTCAAGTCCGAGGTGGAGCGACAGATGC
CGGCCAAGCACGAGCACGTGGTGTACTGCAGGCTGTCCAAGCGGCAGCGCAAGCTGTACG
AGGAGTACATGAGCAGCGCCGAGACGCGGCAGCGGCTGCAGACCGGCGGCTTCCTGGGCA
TGCTCAACTGCCTCATGTCGCTGCGCAAGGTGTGCAACCACCCG
>comp697_c0_seq1_b_Cre16.g669525.t1.1
GGGTCTGAACCTGGTCCTGCCGCACGGGCGCACCACCGCCCTGGTGGGGCTGTCGGGAGC
GGGCAAGTCCACAGTGGCCGGGCTGCTGTCGCGCTTCTACGAGCCACAGGAGGGCTCCAT
CCTGCTTGACGGCCGCCCCATCTCCAGCTTCAGCCGCGGCGAGTGGGCCAAGGCCGTGAG
CCTGGTCAGCCAGGACCCGGTGCTCTTCAGCGGCACCATCGCAGACAACATCGCATACGG
caagttcggcatggccagTCAGGAGGAGATTACCGCCGCCGCCACGGCCGCCAACGCGCA
CGACTTCATCATGAAGCTGCCGGACGGGTACCGCACAGTGGTGGGCGAGCGCGGCACGCT
GCTGAGCGGCGGGCAGCGTCAGCGCATCGCCCTGGCTCGCGCCATCATCAAGGACAGTCC
CATCATCCTGCTGGACGAGGCCACCAGCGCGCTGGACGTGCTGAGCGAGCGGCTGGTGCA
GCAGGCCATCAACCGCCTGGTGAAGGGGCGCACCGTGCTGGTCATTGCGCACAGGCTGGC
CACAGTGCAGGCCGCGGACCAGATTGTGGTGATGCGCAACGGGCAGGCTGTGGAGATGGG
CACGCACGACGAGCTGATTGCGCGGCCCAACTCCCACTACACCGAGCTCATGTCGGTGCA
GAACCTGTCCATGGCATCCACGTAGGGGGTGGGGGCAGGGGGGTAAAGAGGGGCGTGTGG
GGGTTAGAGGGGCGTGTGTGTAGGTGGGTGGGGGCAGGTGGAG
>comp4192_c0_seq1_b_Cre09.g386731.t1.1
GCGCCAAAGCTCACCCATGACCAACCAGGCCCTCGCAGCTTATATATTGCACTTCGTATC
TTGCTGTCTTCTGCCATGGTGTGAAACACCCAGGAATGAGGCGGCCGCGTTAACCCGGTA
TCCTTCCTGCAGACAGCGGTGTTTGCTTATGTTTACTCACTGATCGCGGGAGCTTGCGAC
TAGCGAAGGCAAAGGAAAGTTAGCCGCTGAGCGCACGAGATCCTGGCTTTCGCCCAACAT
GGACCTCGGGGAGGAACCAGCGATGCAGTATGGAGGCATGGAGCTACAGACGAGTGGTGA
GGCCCTGGCGCAGCACCAGGATGGCGGTCACGTAGAGGCGCAACAGTCTGTGGCAGTGGA
GCGGGCTGTGGCCGAGCCCGCTGCGGCCGAGGCGGGCTCGGCTGAGCCGGCCGCTGGTGA
GGGCCAACCCAACGGCGCCGAGCACGCGGCTGCGGGCGAGGGCGACGGCGACGGCGAGGG
CCAGGGCGGCGACGAGCAGCCCAGGCGGAGACGGCGTAAGTGGGGGCCGCCGGCACTGGA
TGCGCCAGGCGGGGTGGAGGGGCAGGGTGCTGCCAGCGGCGGTGGGGGCTCGACGCCCAC
GCCTCCACCGGACGGCGGCGAAGGCGATGAAGCGGAGCGCAAACGGCGGCGCAGGAGCAG
GTGGGAGGAGAGCGACGGCAGTGCTGCGGCCAACACGGCCCTGGCGGTGGTGCCGGCAGC
GGGCGGCGGCGCGCTCATGGCGCTGTTCCCCAGGGAGGTGGTGCTGTCGGGCGGAATCAA
GGTGTCTCTGCCCTCCGCCATCACGGGCGCCCCAGACTCCTCCCTGGCCGCCACCGACCC
GCGCGTCAAGGCGCTGCACGGCGAGCTGGAGACACTCAACAGGCGGCTGCAGAACAACGA
GCTGGACATCCCCCCGGAGGGGGACCCGCGCCGTTCGCCCTCGCCCGAGCCCGTGTACGA
CCGCAACGGCATCAGGCAGAACACACGAGAGATACGCTACCGCGAGCGGCTGGTGGACGC
CCGCAACAAGGTGGTGGAGGAGCTGCTGCGCGAGGACCCCGGCTTCAAGCCGCCCACAGA
CTACAGGCCCAAGAAGTACTGGAAGAAGGTGTACATCCCGCAGGACACCTTCCCCACCTA
CAACTTCATCGGCCTCATCATCGGGCCGCGCGGCAACACGCAGAAGCGCATGCAGAAGGA
GACCAACACCAAGATCGCCATCCGAGGCCGGGGCAGTGTGAAGGAGGGCGCCAGCCGCGA
CCCCAAGTACGACTACGGCGAGGAGGAGGAGCTGCACGTGCTCATCACTGGCGAGCGGCA
GGAGGACGTGGACAAGGCGGTGGACATGATCGAGCGCCTGCTGGAGCCCAACGACGACAC
GCTCAACGAGCACAAGCGCCTGCAGCTGAGGGAGCTGGCGGCGCTCAACGGAACACTCAA
GGACGAGACGGCCTGCTACGTGTGCGGCGACACCTCCCACCGCGGCTTCGAGTGCCCCAA
GCAGCAGGCGGTGGAGGTCTACAAGCTGCCTGAGGAGATGCGCCAAAAGGTGGAGGAGCT
GTACGCGCGCGACGTGGCGCGCATGGCGGGCGAGGGCGGCGGCGGGCGCGGCCCCGGGCT
GGAGGACGAGTACAAGAGCTTCCTCAGGgagctgggcggcgcgcccccgcccgagatgct
gggcgacctgtccagtctggaggcgcgcgagggcggcggcaggccggggctgggccggcc
caagcggcccggcgacgacctgccggacgaccacaaGCTGTACGTGGCCGGCCTGCCACC
CATCTACAACGACGCCATGCTGAGGTCCATGTTCGAGCCGTACGGACACGTGCTGTACGC
GGTGGTGGCCACGGACGGCGCCGGCAACAGCCGCTGCTTCGGCTTCGTGCACATGCCGGA
CGCCGCCACAGCCCGGGCCGCGCGCGACGCCGTGGACGGGCGGCCGCTGGAGGGCCGCCC
GCTCACGGTGCGCCTGCGCAGCGAGCGACACGAGCCGCGCGGGCGGGGC
>comp3827_c0_seq1_b_Cre07.g346317.t1.1
GGAAGAGGAGGAGGAGGAGGAGGAGGAGACGGAGGTGCAGAGGCGAGGAAGGCGATGGAG
GTGGCGGCGGGGGAGCGGCCGGTCAGCGGCATGTCCGCCTACCCGGCCCCCGCCGCCTGC
CTGGCTCGCTACCAGGTGGCCCTCAGTTGTGACAGCCAGGCCGCCAACCCCGGTCTGGCG
GGGCTGCTGGCGTCCAACAGCCTGGTGCTCAAGGGCCGCAGCAACTGGGCGGAGTACTAC
TACCGGCTGCTAAAGGacggcgagcactacattgagttcgactccgcctttgcgaccgAG
GTTGTGAAGGAGGCGATGCTCAAGTCCCAGGCGGCCAAGTGCGCCGCCATTGTGGAGCGG
GCGCAGCGCTTCGCCTACACCTACCTGTCGCAGCGGTCCAGGGCGCTGTTCTACGAGAAG
GCCATCACCGAGTACAACAAGCTTTTCGGGGAGGGCTACATGCAGGCCACGGTGGCCGAC
CTGCCCCGCGACCGCCCCCTCGCCATGTCAGACATACTGGCGCTGCCCATGTACCCGTCC
ACGTGGCGGCAGGGGCTGGCCTAGCGGAGGCGGTGGCGGTGGTGCGCGTGGGGCTGGCAG
GGGTGGCGGTGGCAAGGCGGTGGTGGGGCTGGTAAGGCGGCGGTGGCAGGCGTTGCGCGT
AAGGATGGCTGCGACAGTGGTGGCAGGGTGGCAGTTTGAGTGCCGTGGGACGCGGCGGAT
GCGCGGCGAGGTGGCTGGGTGTCGGCATGAGATGTGAGGGATAGGGGCCGTTTGGTGGCA
GCTTCGGGCGCAGGCGTGAGATGGCAGTGCGTTGTTGCGTAGTATTGTGTGGCGAAGCGG
GGGTTAGGATGGGAGCGCTGCCCGCGGGTGACCATGGCGCAGCGGCGCGCGGGCCTGGGG
CGTAGGGCTGGCTGATTTCGCACAATTGACTCTTTGGGTGGACTGTGTGGCCAATTTGGG
CCCGCTTGCCGCGCTCGCTCGTGAGTTTTAGTGCCGGAGTCATTATGCCATACGGAAAGT
AAATCCTCACACGGTATGTGGACCCGCATACGGTATGGCTGGACAGTGACGACAGTCCG
>comp5422_c0_seq1_b_Cre07.g348040.t1.1
GATACACGCAACTTACACTGTCTATTGAGTAGTGACCCGAGGCTCCGCAGACCTAGCTTG
AAAGAGCGAGCCTCAAGTTGAATAATTTTGCTAGGAATTATTTCTCGTTGTCACACCACA
ACAACTTCAACATCGCATTAAACATAAACAGGAGCCGACGGCGCGCTTCTTGACACGCGC
TTCTTGACACAATGGCGCCCTACGCAGCCGTGCTGAATCTCGCACGGGCTGCGCATAAGA
CGCTTTATATCTGATTTAGTAGCTTGCTGCTACTGCCGGATACTGTAATCGTGGCTGCTG
GCGCGCCAGCATGCCTACCGCGGCGAAAGGCGCTACGCGGGCCAGGCCTCCGGCGACGCC
GTCGGGGCGAGCGGAGCGAGCTGCGGATATGTCTTGGCGACGGGGGAGGCCGACTCGGCG
AAGGCGCGCAGCGACTGATGAGCTGAAGCTGTCATGTATGGGCTACGCACAAACGCTCTC
TCGGACATTTACGCTCTTCAACAACGCCGGTGTGGCCTTCACCATCCTCAGCCCGCTCAC
CGCGCTGACAGGCACGTACGGCAGCTGGGGCCTGCTGTACGGCGGGCCGGTGCTGATGGC
GTGGGGCATGGTGGCTGTGTCGGCCTTCAGCCTGTGCGTGTGCGTGTGTTTGGCGGAGAT
GTCCTCCGCCTACCCGACCTCGGGGGCCATTTACTACTGGTCCTGGGTGCTTGCGCCCGG
CCGCTGCAAGGCTGTGCTGTGCTGGGTGAGCGGCTGGGTGCTGGTGCTGGGGCAGGCGGC
CTTCATCGCAGCCAACGCCGCCATACTGGTGGACCTTCTGGGCGTGTTCGGGGTCATGGG
CGCAGGCGTGGCGCTGAGCGCCCTGCACAGCCTGCTCATCTTCTGGGCGGTGCTGGCCGC
CTGCGCCGCCGCCAACAGCGCCCCCAACGCCGCCCTGGCCTACCTGACCAGCCTGGGGGC
GCTGTGGAACGTGGTGGCGCTGGCGGCGCTGGTGGCGGCGCTGCCGGCACTGGCGCGGCA
GCGCAACAGCGCGCAGTACCTGTTCACACGTTGGCAGGACATGACGGAGatcacgggcgt
acagagtcacccctacaacgtgctgctagggctcatgatgagccagtacctGTTCCTGGG
CTTCGACGCCTCCCCACACATGGCGGAGGAGACCCACCACGCCGACATCAACGCCCCGAG
GGGCATGGTGCTGGCCACTGCAGCAACAGCGGTGGGCGGCTTCGTCTACGTGCTTGTGCT
CAACTCGGTGGCGCTGGACGCGCGGGAGCTGCTGGCGACCGACAACGAGAGCAGGGGGCA
GCACGCGGTGGCACAGCTGTTCTGGAACGTGCACAAGGCGGCTTACGGCGACGGCCGCGG
CGGTCTGGCGCTACTCAGCATCCCCACCCTGGCCGCACTCATGTGCACCTACGAGTCCAT
CGGGGCCAACGCGCGAATGCTCTTCGCCTTTTCGCGCGATGGCGCCGTGCCCTTCAACAA
GTACATCGGCCGGGTGGAGGAGAGGACCAAGGCGCCCGTCGTCGCGGTGTGGGTGATGGC
GGGTCTGGCGGCTGTGCTGGGCACGCCCATGTTCTTCAGCCCGCCCTACGTGGCCACCGT
GGAGACCATGGCGGTGGTCAACACCTACATCGCGTACGGCATACCCATAGCCTGCAAGCT
GCTGTCCAGTCGCGCCGCCTTCCTGCCCGGCCCCTACTCCATGCGCCCGTGGCTCAGCCG
CTGCCTCAACGCCCTGGCCCTACTGTGGATTGCCTTCATCGCCGTGGTGTTCAGTTTGCC
CACACTGTACCCGATCACACCCGGGAACATGAACTACAACGCCGCGGGCACTGTGCTGGT
GCTGCTGCTGAGCCTGGGCGGCTACTACTGTCCGGTGGTGGGCGGGCGGCACTGGTTCAC
CGGGCCCCGGCCCAGCCTGGGGCAGTTCAGGGAGGACGTGGCGGCGGAGCAGCAGAAGGC
GGCGGCCATGGCAAAGCACCTCATGCTGCAACAGGAGCTGCTGCTGAATGCGGCCTCAAA
ATCCGCCAAGCACCCACAGCAGCGGGGGCAAACAGAGCCGGCGCCTGCAGGCGCGGGCGA
TGGCGCCGCCGTCAGCAGGAAGAGCGGCAGCGGCGGCGCCGCAGCTGGCGCGGGTGGCGC
TAGTAGCGCCGGAGGCACAGGGCCAGGCGCCGCCAGGCCTGGAGCCTCAGCCGGAGGGGG
GCCAGGAGGAGTCCCGGGAGTAAGTCGTAAGGAGATGTACCACGTGTCTGGACACAACCA
GCGGCAGCCGCTGCTGCGCAGCCTCATTGCGGAAGGGCTGGATGAGGGCTTGACCGAAGA
GGAGCCGGAGGCGGAGCCGGCGGGGGCGGCGGCGGCGGGAGCATCAGGAGCAGGGGCGGC
G
>comp5238_c0_seq1_b_Cre14.g632501.t1.1
GGGGGCAGCATCAGCTGGGGGCACGGCAGCGGCAACCGAGGAGAGACGGACTGGTTCTCC
ATATTTAGCAAATGGCTGATCGCGGCGTTCCCCCGCTCCAACGTGACCACCCGCAACGGC
TGCGTGCCGGGCGTCATGAGCCAGTACATGATCATGTGCCTGGAGCAGTCGCTGGACCCG
GGTGTGGAGCTGGTGTTTGTGGAGTTCAACCTGAACGACGGCCAGGACGGCGCACTGTAC
AACAACAGGCCGGTCAAGGACACGGAGCGGCTTGTCCGGCGGCTGCTGGCGCTGCCGTCG
CGGCCTGCGGTGGTGCTGCTGCACAGCCCGCAGCACGGCATGGCCAGCTACCCGCAGGgc
caccccaagaatcctgacaatgacgtatacGTGCCCTTCCACCACACGCCCGAGGACGCA
TACGGCGCCATCTCGCAGTACTACGACGTTCCGGGCCTGTCCATGCGCACGGCGCTGTAC
CGCCTGGCGGTGCACCTGCAGAAGGAGGGGTTCCTGTGGGAGCAGACCTTCCAGGACATC
CACCCGGGTGTGCACGGCCACCGCTGTGTGGCGGACCTGCCCATCTACCTGCTGCAGCAG
GTGGCTCTTGGGCTGCTGCTGCGGCCCTTCAGCGCCGAGGACGACGAGGTGTTGCGGGAG
CCCCTGCCGCCGCCCATGTACGCGGGCAACGAGCCGCCGGACGCGCCCATGTGTGTGCTG
TACGACCAGTTCAAGGACCTGGTTGTGTCCGCCAGTGGCTTCCAGTACCTGGACGAGGGC
AAGCCCGGCAAGCCCAAGCCCGGGTACATAGCCACAACGCCCGGCAGTCGACTGCTGGTG
CGCGTCAACACCGACCGCACCACGCCGCCCCGCCGCCCGCCTCCGCCCGCCGCCTCCGCC
ACCGAGGCCGCC
>comp3679_c0_seq1_b_Cre15.g641266.t1.1
AGTTAATTCACTGTTTATCCTTGAGCTTGAAGGCCCTGCCTCGCACCTCTGCTAGTTTCC
TGCTTTCGCGCCTTTCCAAGCTCGTCTGGATTCTCGCGCATGATAAGCAGCATAGACCGA
CTATCTTTCATTACTTGCACGTACTTCTTTGCGTCTGCATGAAGCTTACCAAGAACAGTG
CGCAGTAGGTGCTCGCGTGCGTGCAGCAGTTACGCGGCCTCGAGCCGGAGCGAGTGATTT
GTTCCGAGGCGTAGATTAAGCCCAGAAAAATTGATTCGCAACCCAAACAACAATTGTTGG
AGCCATCGGAGACTGAGGACGCAACATCGGGCAAGATGGGCGCAGAGCCAAAGGCTGTTG
GGCCGTCTTCAGTTATGAAACTGTTCTACATCTTTCTAAATGTCTTCAGTGCTGTGTCAA
TCGTGTTCGCGAACAAGCTGGTGCTCACGACCTATCGgttccatttcgtcacgacgctga
cgctcatccacaccctcttcacCTGGGCTGGCATGCTGGTGCTGTCGCGCAGCGGCTTCT
TCACAGCCAAGTCGCTGGCGGCGGGCGCGGTGGCGCCGCTGGCGCTGGGCTACGTGGGCT
ACATCATCCTAAATAACCTCAGCCTGCAGCTCAACACCGTAGGCTTCTACCAGATCCTCA
AGATCGCCATCGCGCCCACGGTCATGCTGCTGGACTTCGTGCTGTTCCGGAAGATGCAGA
CGTGGCGCATCATGGCGTCGGTGGCGGTTGTGTGCGTTGGCGTAACCGCCGCGACGGTCA
CAGACCACGTGGCGATCAGCAACGTCGTCGGCCTGGGCGTTGGGCTGGCGTCGGTGGTGG
TGACGGCGCTGTACCAGATCTGGGCCGGATCCAAACAGAAGGAGCTGCAGGCGAACAGCT
CGCAGCTGCTGCTGGCATACACGCCGCAGGCCATCGTGCTGCTGTCGGTCATGGTGCCCA
TGCTGGACGACCTCGGGATGACGCCCCCCGCCGCCGGCGCCGCGCGGGGCACCCACACCG
TGCTGGGCTACCCGTACAACCTGGCCAGCGTGTCAGCGATCGTGATTTCCGCGCTGCTGG
GCATCCTGGTGTCGCTCTCCACTTTTCTGGTCATCGGCGCCACAAGCAGCCTCACCTACA
ACATCGTGGGACACTTCAAAACGATCCTGATCCTGGCGGGCGGCTGCCTGCTGTTCGGCG
A
>comp5031_c0_seq1_b_Cre15.g635350.t1.2
CCCCGGCGCCGCTGGCAGCAAGCGCGCCGCCGCGGACCTCTCCCCTCTCGCTACAGCCGG
CGGCGCCAGCGGTGGCGCGGCTACAGCCGCTGCCAAGTCGGGCGGGGGCGGTAACGCCAA
TGCCTTTGACGCCAAGACCGATCGGGCCAGTTCAGACATGTACTTCCACTACTACGGCCA
GTTGCAGCACCAGCAGAACATGCTGCAGGACTACACTCGCACTGGCACCTACTACAGCGC
CATTGTTGGCAACCCGGCGGACTTCGCGGGGCGGGTGGTGATGGACGTGGGCGCAGGCTC
CGGCATTCTGTCCCTGTTCGCGGCGCAGGCCGGCGCGGCGCGGGTGTATGCGGTGGAGGC
GAGTGGTGCGGCGAGGTGGGCGGCGGCGCTGGCGGCGGCGAACCCGGCCGTGGGGGGCGT
GATAAAGGTGCTCAACAgcaaggtggaggagctggacctggggggagAGCGAGTGGACGT
GCTTGTGTCTGAGCCCATGGGGACCCTGTTGCTCAACGAGCGCATGATTGAGTCCTACCT
GCACGCCCGGGACCGCTTCCTCAAACCCGGCGGCAAGATGTTTCCCTGCCTGGGCCGCAT
CCACGCAGCCGCCTTCTCGGACGCGCTGCTTCATGCCGAGGTGGGTGCCAAGGCGGCCTT
CTGGCAGCAGCCAGCCTTCTACGGCGTGGACCTCACAGCCCTGCACCGCCCAGCCGTGGA
GGGCTACTTCGGGCAGG
>comp3296_c0_seq1_b_Cre03.g145887.t1.1
GTAGGAATAGCCTGAGCACGCTGGCGTAGAAGACGTGCACTCCTGATTCCTCACCGCGCT
TGCACTTGTTTTCTTCCACGCACCGCAAAAATGCTCCTCTCCTCCTCCCGACCTGTTCTG
GGTCTACGGAAATGCTCTGCAGCCATCTCGTCGGTGCGGCCAGTACTTCCGGTGGGCCGG
AGGGCGCTGCGTCTGGTTGCGCAGGCCACGCAAGAGGGGCCCGCTCCTGAGCAGCCGCAA
GGAATTCCCATCATCCGTGAGGAAGTGCCTGGCGCGCAATCCATCATGCGTGCCGCGCGC
GAGGGCAGGCTGGATGACGACGAGGAGCCCAACCTGTCGCCCAGCAGCCTGGCCATGGTT
CGAGAGGAGGATGAGCTGTCAGATGGCTCCAAAACCGCTGTGGAGAAGTTCCTTTACCCC
GACCCCGAGGAGATGCCTCAGGATATGACCATGCCGATCTGGGATCACCTGGAGGAGTTT
CGCGAGCGCGTGTTTGTGGCCGGCATCGCGGCGGCCTTGGCCATCGTGTTTTGCTTTGTG
TTCAGCAAGGAGCTAATCGTGTTCTTGGAGGCGCCGGTGGCGGACGCGGGTGTGCGCTTC
CTGCAGCTCTCACCCGGAGAGTTCTTCTTCACCACCTTCAAGGCCTCGGGCTACGCGGGC
CTGCTGCTGGCCGCGCCCACTGTGCTGTACGAGATCACCGCCTACGTGGTGCCCGGCCTC
ACCAAGAGCGAGCGGGCCTTCCTGGCGCCCGTGGTGTTCGGCAGCAGCACGCTGttctac
ctgggGCTGCTGTTCAGCTATGAGGTGCTGACGCCGGCCGCACTCAACTTCTTTGTGAGC
TACGCGGACGGCGCGGTGGAGAGCCTGTGGAGCATCGACCAGTACTTTGAGTTCGTGCTG
GTGCTCATGCTGTCCACCGGCCTGTCGTTCCAGGTGCCTGTGCTGCAGGTGATGCTGGGC
CAGCTGGGCATCGTGACCAGCGAGCAGATGTTCTCCATCTGGCGCTACGTGGTGGTGGGC
TCCACGGTGGCGGCGGCGGTGCTCACGCCCTCCACAGACCCCTTCACGCAGGCGCTGCTG
GCCATCCCGCTGGTGGGGCTGTACATGGGCGGCGCCTCCGTGGTGCGGCTCATCGAGCAG
GGCCGCGGCCAGACAGTCGCCAACTCGGCGTAATGCTGAGAGGTGCGGCGTGTGTGTTGG
AAACGTGTGTAAATGTTGTGTGAGAGCGGCTGTTGGTGTCCGGTGTGTGATGTGTGGCTG
GTCAAGCGTGGATGTCCTTGGTGTGGCGTAAGTGTGAGATGTGGGGGGGGGCGAGTGCAG
TGGCATTGCGGTTGGCGCAGTGTGGTGCGGGAGCGCTGGTGGGCCCATGATGGGGGTCCG
AGTGTTGAGGCTGTGTGTTTGGATGGTTTCAGGACGCGGCGCATAGGCAGTAGCCGGTGT
TTTGATGGAGCAGGGCTGAGATAGAGGTTACGGTTGGTGCAGGGGGTACAGCTTTGTGGT
TTGCGTTTGCATGTGAAGCGGGCAAATGTAGGGGTGCGGCCTGGGGCTAGGTGGTCCAGA
CAAGAGTACGTCTGAGTGCAGAGGCCTTGCCATTTGCGGCAGGCGGCTGTCAATGGCTCG
TGGCATTCTGCTCGTGTTGTCAGCATATGCTATACTGAATAATATGGCGCGAGCATGCTG
ATTTGTTAATGTTTCGTATTG
>comp3844_c0_seq1_b_Cre11.g467609.t1.1
GCACGGGCCGCGGCAGCAGCAGGGTCGGCGGCGGGTGCCGCCGCAGCGGCGGCAGGCGGC
GCAGCAGACACGCCGCCGGCGGCATCGTCTGCAGGAACCCTTGGGTTGGAGGacctgcgc
gacctgtcccccgaggtggctgcctcgctggcgcagctgctggcgctgcagccggaggag
ctggtggaggagctggggctggtgttccAGGTGGACATGGAGGTGGGCTTTGGCGAGGTG
GAGGCAGTGGAGCTGGTGCCGGGCGGCGGCGAGCTGGCCGTGACGGCAGCCAACCGCCGC
ACCTACGTGGACCTCTACGTGCGACACCTGCTGCAGGACTCCATAGCGCCCCAGTTCGGC
CCCTTCCGCCGCGGCTTCCTGCGCCTGTGCTCCGGCGCCGCGCTGGGCTGGTTCAGCGCC
TCCGAGCTGGAGCTGCTGGTGTGCGGCAGTCGGGCGCTGAGGCTGACGGAGCTGGAGGCA
GCCACGCAGTACGAGGACGGATACACGCGGGACTCGGAGCCGGTGCGCTGGTTCTGGGAG
GTCGTCCACTCGCTGCCGCCCGCGGGTCAGAAGCGGCTGCTGTTCTTCGTGACGGGCAGC
GACAGAGTGCCCATCAAGGGCCTGGCGCACCTGAACCCGCCCTTCGTCATCTCCCGCGCC
GGCGCCCACTCGGACCGGCTGCCCTCCGCCCACACCTGCTTCAACCACCTGCTGCTGCCG
CACTACAACAGCAAGGAGGTGCTGAGGGAGCGGCTGGAGCTGTCGCTGCAGAACGCGGAG
GGCTTTGGGCTCATGTGAGAGGCGGGAGAGGTGGGGGTGGGGGGCATCAGATGTGTGTGT
GTCGGGGGGGAGCGTTGTCAGGTAGCCCTGACACGGCGTAGGTGAGGAGGTGCCGCCGGC
CGGGGCGGCCCCCGACACACAGCGATACCAGGAGTTCCAAAGGTCGCAGCGCTCAGGTTG
CAGCGGGCACCTGCCAAGCGGCTGATGTCCCCTGTTGTCCTTTCGTGCCGCTCGTTGGCA
CATTTTGCATCATAGGACTGATAGGAGTATGTGCACACCTGGCATGTGCATACCGGAACA
CGGTTGAAGAGGTGGCGCACGTAGGGTTGCGGCCCGCAGGAGGCATGCAGTCGATGCACT
CGGACGTGTTTGGAAGTGCGGATGTGTTGAGTTGTGGGTTGAGCTGCGGAGCTGCGGCCT
GTGGATGGGCGGGGGAGTTGATGGCAGCGCCGTCCCAGTCGGGCTCATGTAACATGTTGT
CGTGTGCGGGGGGCTGCGAGCAGCTGAGGCCCCTGACGGAAAGCGAAGGCGCAAGGCATG
TGGGTAGGGCCGCACGGGGCAGACGGTGAAAGTGTGAAACGAATGCACGTCCTTGACATA
TGGGGTCTGTTGGAGCAGGATGCGACATATGGGGGCTGCCGGGCTGCTGATCTCGCAAGC
GCGATGTGCGGTGGTGCGCTGTTCGGCTGCTGTTGCCATGTACGAGCAAAGTAACTCCAC
TAGCAGTGCTTATACCGTAGTGATAAAAAGGTTTCGGGACTAATATTTTCGGGACAGGGT
CGGATAATATATTTCAAACTATTCGGGAAATTAAATATTCGG
>comp5028_c0_seq1_b_Cre01.g010880.t1.1
GGGCGGCGGCGCAGCAGGAGGAGGGGGAGGTGGAGGTGTGGTGGGCGGCGTGGGCCCTGC
CCCCAGCACGGTGGCTCTGCTGCCCAAGGTGGCGGAGCTGGAGGAGGTCATGCGGGACAC
ACTCAGGCGGGCGGCGGCGGTGCACATCAAGGAGCGCACCGTGTTGCTGCGCGCCTTCGC
CACCGAGCTGGGCAAGAGGCACCCAGAGCTGGGGCCGCGGGACAAGGTGACCCCGGCCCA
GTTCGCCACGGTGTGGTCGCGCTTCGGCCTGGCGCTGCCGCCCGACCTCACCGCCGCCTT
CTTCGACAAGTACGGCCGCGACGCGCGCGGGCTCATGCCCGTACTGAACTTCACGGACGC
GCTGGTGATGGGCGGTCCGCGGCTGGACATGGCGGCGGCGGAGGGCGGGCGCGTGCAGAG
GGGCGCATACCTGCCCGGCAAGCCCGCCACACACACCGGCAAGATACTGTACCCCGAGTG
CAAGAAGGGCGTGTGGCCGCCCAGCAACTGGGACCCCCGCCTGGCCGAGCGCTCCGCCAC
CCCGCCCGATGTGCGCCTGGCGCTGGAGTTCGTGCACGGCTACGACGGCCACATCGCCAC
GGCGCCCAACATCTTCTACACGGCCTCGGGCGAGGTGGTGTACAATGTGGCGGGCGTGGG
GGTGGTCTACAACAAGCAGCAGCACACGCAGCGCTTCTTCCTGGGCCACGACGACGACGT
GTTGTGCACCGCCATACACCCCGACCGCACCACTGTGGCCACGGGGCAGCTGGGCAAGAG
CCCGTGCGTGTGCGTGTGGGACAGCGTCACGTGCCGCCAGATCGCCAGGCTGCCCTTCAG
CCGAGACGACCGCGGCATTCAGGCCCTGGCCTTCTCGCCCGACGGCTCCCGCCTGGCCGC
CGTCGCCACCGACAACTCCCACTGCCTGCACCTGTGGGACTGGGCGCGCGCGCGGCCGCT
GTGCCAGCCGCGCAAGAGCCAGCCGGGCGCGCCGCCGGCCGTGTACGGCGTGGTGTGGAG
CAAGTACGAGCCGGACAGGCTAGTGACGTACGGCCAGAACCACATCAAGTTCTGGCGCCT
TGGCCCCGACCCGCGCAACCCCGCCGCCCTGTCCCCCATCAGCGAGGCGGGCATGTACAG
TCTGGGCAAAACACACACGGTCACGGGCGCCGTGTTCCTCAGGAGCGGCGTCGTGCTCAC
GGGCAACGAGTCGGGCTGCATCTGCACCTGGAAGGGGGTGCGGCTGTCGCGTGAGACGCA
GGCGCACGGCGCAGGGCCGCCCACCCGCCGCCCCGACGGCAAACCCAGCCACGGCGGCGT
GAGGGCGCTGGTGCTGCAGAGCGATGCAGTGCTGCTCAGCGGCGGCGCGGACGGTGCGGT
GCACGTGTGGGACGTGTCCAGTGGCGACCTGGGGCCACTGCTGCGGCGCTTCCCACTGCT
GCGGCCAGACCAGGTGGGCACCACCACGCCGCCCGCCATTCGCGGCCTGGACTGCGCCCC
CGACATACCCGAGATGTTCGTGGCGGGCGTGGCCAGCTGTGACGTGTGGGAGGTGGACAA
GGACCCCGAGGTGCTGGTGTACGGCCAACAGGCCGACCTGTACGGCCTGGCCACCAACCC
CGCCTTCCCGCACGTGTACGCCACCTGCTGCGACAGCGACTGCGTCACCGTGTGGAGCTC
GGCCACACGCAAGcccatccgcatcgtgtccctgggcgggctggtggctcgcggctgcgc
cttctcgccctcgggtcagcagctggcggtggggtgcgtcaacggcggcatcaaggtgct
ggagttccacccggctgtgaggcaggtgtggtggggcaagaccttcagctcctcagtgga
cgagctcaagtacagcccctgcggcaggtacctggcagctggcagccacgaccagttcat
cgacgtgttcgacgtgtcgcgcggctactcccgcgtgtgccgctgcgccggccacagctc
cacggtacgacacctggactgggcggcggacagcggcgccatccagtccgtggaccaggc
ctacgagctgctgtacttcgacccgcgcaccggcaagcagctaaagggcaaccagcgcga
cacggcctgggcgggctggagctgcctgctGGGGTTTCCGGTCATGGGCATTTGGTTCCC
CGACAGTGACGGCACTGACATCAACTCCGTGCATGCATCGCCCTCGGGCCGCTACGTTCT
GACTGCCGACGACCACGGCCACGTGCGGCTGCTCCACTTCCCCTGTGTGGTGGCGGGCGC
CCCCGCGCACGTGTACGGCGGGCACTGCAGCCACGTGATGAACGTGCGCTGGGCGGCGGA
CGAGAGCTACGCGGTGTCTGTGGGCGGCAAGGACCGGGCTGTGTTCCAGTGGCGGGTGGT
GCGGCGGGCTGAGCGGGGGCGGCACGAG
>comp6365_c0_seq1_b_Cre08.g378500.t1.1
GGGGAGATGAACGCGGGTGTGGAGGGCGGGCGCTCCCTGCGAGACCAGATCCAGGACGCC
TCGCTGGATGTGCTGTCGGTGGTGCTGGACGTGTCGCGCGAGAGCGACAAGGTGTGGCAG
TTCCTGTTGGAGAGCGGCCTGCTGTCACGGCTGCTTCAGCACCTGCCCGCCTTCCCCATG
GCGCCCGGGCTGACGGCggagctggtgggcatggtgggcacgctgttcaaggagcacggc
gcggaggaggaggtggcggcgctgggggcgctgcaGGCCGCCTGTGTGCCCCACCTGCTG
CCGCTGCTGGCGCACGAGGACGGTGCGGTGCAGGCGGCGGCGGCGCGGCTGCTGCGGAGC
GTGGTGGAGGACTGTGTTCGCTACCGGCGCGACTCGGTGGATGTGGAGCAGGGCGACGAT
ATCCTGAGGGCGCTGCTGGCGGCGGGACCCGCCATCGACACCGCAGACGCAGTGGCGGCG
CAAAT
>comp545_c0_seq3_b_Cre08.g363837.t1.1
GGAGGCGAGGGCGGCGAGGGCGGCGGCGGCCTGGGCGGAGAGGAGGAGGAAATCCGCGAG
GTGGCCCGCACGGCCGACGGGCGGCTGCTGGGGGCGGTGCCGGTGGTGGACGACGCCGCG
GCGCTGGCGGCACTGCAGAAGGAGGCGGACGACAAGAAGCTAGGGCGGCTGTTTGTGGCA
TGTGGCGGCGGCGAGGAGGGACTGCGGGCGTGTGTGGCCATTGAGGCGCTGTGCGAGGTC
AACGCCATCGACAAGCTGCTGAGCGCATTCATCATCCCGCTGCAGTCCGACGACACCTCC
TCCACCACGTGGCTCCCCCTGCCCGCCGGCGCGGCCGCGGCAGCCGCCGACCCCCACCCC
CTGCTGCGGCAGAACCCGCACCCGCAGCAGCAGCAGCAGCTTGCGGTGGCGGCCGCGGCG
GCGGTGCGGTCAGCACAGTCACAGGCGGTACAATCCGAGGCGGCAGTACAATCCGAGGCG
GCGGTACAGGCGGTACAGTCGGAGGCGCAGGCGGTACAGGCGGTACAGGGCCAGGCGGTA
CAGGTGTACCGGCCTGTGCACCGAGTGCATTGCTCGCTCAACATCAACACCGAGACAGGC
CGGCTGTCAGCGCGGAGGCCCAACCTGCAAAACCAGCCGGCACTGGAGAAGGACCGCTAC
AAGGTGCGCCAGGCCTTCACTGCCGACGTGGCTGCGGGCCACACACTGGTGGTGGCGGAC
TACGGACAACTGGAGCTGCGGCTGCTGGCGCACATGACCGACTGCAAGtcaatgctggag
gcgtttgtgctgggtggcgacttccacagccgcaccgctgtgggcatgtacgaccacatc
aaggacgccatccggGACAACAAGGTGTTGCTGGAGTGGGACGGCGAGGGCGAGTCGCCC
CTGCCGCTGGTGAAGGACCTGTACGCCAGCGAGCGCCGCAAGGCCAAGGTGCTCAACTTC
TCCATCGCCTACGGCAAGACGGCGCACGGCCTGGCCGCCGACTTCAAGACCAGCAAGGAG
GAGGCGCAGGCCACTGTGGACAAGTGGTACGCGGACCGCTTTGAGGTGCGGCAGTGGCAG
GAGAAGACCAAGGAGGGAGCCAGGCAGGAGGGCAAGGTGCGCACGCTGCTGGGCCGCACC
CGGCCGCTGCCCGGCATCAACGCCCCGGACTTCAAGTCCAAGGGCCACAGCGAGCGCGCC
GCCATCAACACACCCATCCAGGGCTCCGCCGCCGACGTGGCCGCCGCCGCCATGGTGGCC
ATCGCCAAGAGCCAGGAGCTGAGGGCCACTGGCTTCAAACTGCTCATGCAGATCCACGAC
GAGGTGATCCTGGAGGGCCCCAAGGCCAACGCCGACGTCGCCAAGCGCCTGGTCATGAGC
CTCATGGCCAACCCCTGGAGGGAGCTGGCCAAGCACTGGAACGCACCGCCCCCGCCACTC
CAGAATCCGCAGC
>comp4644_c1_seq1_b_Cre15.g635000.t1.1
GGCGGCGGCGGCGGCGGCGGCATGGGCAGTGAGGCGGTATCTGGGGTGGTGGGCTACGAC
GCTTTGGTGGCGGCGGGCGGCAGCGGCGCAGGGGGTCCTGGTTTGGCAACCCACCATGAG
AGGTCCTCACACTCACACAACCAGCACCAGCAGCAGAGGCCCTCTGATGTGGACCACGAA
AACGAGAGCGGTGGCGGCATGGCGGCGGTTGGCAGCGGCGGCGGAATGCTGGCACTGCTG
CAACGGCAGGCCAGTCACACTTTTGCCATGTCGGGCGGCCTAACGCCCAACCACCAACCG
CCCAGCCCCCACACGGGGCACAGCCACCACCACCACCACCACCATTTGGGGGGTCTGCTG
GCGGCAGTTGGCGGCGGCGGCGGCGCGAGCTCCAAGAACGCCAAGAGCAATGCGGTGCTA
CTGTTTCGAGGGTTCCGAGTGCGCATGGGCCTCCACACGGGCATCCCGCTCACCACCGAC
GTCGCCTTCAACCACACCACCGGCCACATGGCATACAGCGGCGGCCCGCTCAAGGTGGCC
AAGGCGGTGGGCGACGGCGCGCCTGGCGGCGGCATCCTCCTGTCCAACACCACCTTCACC
GCCCTGCACCCACACCTGGCCGAGCTGCCTGGGGAGGCGCAGGCGCTGTACTGCGGCGAT
GCACAGATCGAGCTGCTCATTCGCGGCCTCTACATGCTGCTGTGCCGGGAGCTGCGGCCG
CGCCTGGGGCACCTGCCGCCGCTGAGGAATCTCAAGATGCTGCAGCTTGGCAACCTGGAG
GCGCCTGTGGGCTCTGTGGCGGTGACGTTCATGATGGTGGCGGGCGCCAGCAGGGCGGTG
GCGGAGGTGGGGCAGCCGGCGGTGACGGCACTGGCGCAGTTCAAGGCGCTGGTCACTCGC
GAGTGCTGTGTGTGCGGTGGCTATGTGGTGGAGGCCACTGACGGCCTGTGCCTGGCGGCT
TTCAgtgagccggcggcagcggcggtgtgggcgctgagatgcagggaGCTGCTGATGCAC
CACGACTGGAGCCGCGAGGTGCTGGCCTGCTCACACTTCCGGGAGGTACGAGAGATCCGG
GATCCAGCCCCCGGATCAAGTACGGCCGCAGCCACTGGATCCAGATCGCCGTACGGATCC
GGCGGACCTTATGGTGGGCCGCATCACGGCGGCCGTGGCAAGGCACAGGGCCCG
>comp3698_c0_seq1_b_Cre03.g211521.t1.1
GTAAACCAAAAGCATATAACTTTACTTGACTGCAAGCAAGTCGGTCAATGCTCGGTGCCA
CGCAAGCCTTCTGACTGCTTCTCTCTCTCTGCCTCTCTAGGACGGCGCATCCTGCTGTCA
TACCCAAAGCACCCGAGACCTGATACAAATTAAAGCGCGTCGAATACGTGTTGGGGGCGC
AAGGCGGTTTGGGCAGCGGAAAACTTCGAGAGTCTGCCAGTTCTCTTCGCAAGCCGGAGA
GTCTTTCGCACACACGTTGCGCAACAGTTAGTGATGGAGACGGCCACAGCAGCCCCACCA
CGGCTTGCGACTGCAGTGTCCTTTACCAAAAGGCGGACGGACGATGTAATTAACCCACTG
GACATTACGGAGGCGGAGCTTAAAAGACGTCAGGGCCCCAGCCTGACGATATCGTGCGCG
GTGGACGGATCTCAAATGTCAGATAAAAGCATGGCCACGGCACTATCTTTCTTCAACAGC
AAAAGAGGCGACAAGTTCAACGTGATCCACATCAGCGACATGTCCAAGAACTACCTGTCC
AAGCACCTCACGCCCAGCCACCTCAAGAACTTCTACGTGGACATGGCGCACGGCGCGAGG
GTGAAGGCCGAGTGGCTGTGCCGCGAGAAGGAGGAGGGCCGCTCCACCTGCGAGTCCCTC
ACGCGCCTGGCGGAGAAGCACCGCACCGACCTGCTGGTGCTGGGCAGCTGGGGGCGCAAG
GGCGAGAAGCTAGACATGCTGGGCACTGTGTCGGACTTCTCACTGCGCCAGTCGCACTGC
AGCATCGTCATTGTGCGCAGTGTGGGCGGCGGCGGGCTGGGCGGCATCACGGGGGGCATG
GGCCCCGCCGGCGGCCCCCCCGGCACGGTGGCCACCGGCCGGCCCGCCAAGTACCTGTTC
GCCACGGACGGCTCGCACGCCGCGCACCTGGCCTTCACCTTCCTGCTCAACTACCTGCTG
CGCCCCTGCGACAGCGTGCAGGTGGTGGCCGTGCACACGTCGGCCAGTGAGGGCGCGGAG
GAGGCGCGCACCACCGAGTTCTACAAGCAGTACATGGAGCGGCGCCGGGTGGCGGGGGGC
GTGCACGTCAAGTGTGTGGACCGCCTGACCACCAACATACCCGAGGGCATCgcggaggcc
gtcacggagctgggctgcgacgtgctggtcatgggcatcagcggatacggtcgcaagAAG
CTGGGCTCGGTGAGTGCCGACATCAGCACACGCGCCTCGTGCACCACCATCATCATCAAG
GACTCCTGGGACGTCAAGTCGGACCGCTACCTGTCCGCCGGCATCGCCACCATGCACAGC
GAGGTGGCCACGTCAGCCATGCAGTGATAATGACGATGATGACAGTGATGATGCTGATGA
TGATGATGATG
>comp2525_c0_seq1_b_Cre14.g627433.t1.1
CCCTACGCATTATAATTAGCTTACACACAATCACTCACGCTCACATGTAGGCCAACGTCA
TAGTGCACAACGACTTTGCAAAAGCAACGAGCAAAATGGCGAGGCTGCGAGTGCTCGTGC
TCGCGGGCTTCATGCTCTTTTTCGGGACCATCAACACGCTCACCACCAAGTTCCAGGACA
TGACGGTGGTGGGTGTGGGGCCGGATGGCAAGCCACTCACCTTCAACCACCCGGCAGTGC
AGTCGTTCTTCATGTTTTTCGGCGAGCTACTCTGCCTGGCCCCCCACTTCCTAGGCGAGT
GGCGCCTGGCCTCCAGCCGCAGCCGCGTCAAGCGGCGTCAGGAGCTGCAGCGGCGCGGAC
CCGCCTTCCGGCTGCGGCGCGTGCTGGCCTTCGCCGCGCCCGCCTGCTGCGATGCCGTGG
CCACCACACTGCTCAACATCGGGCTGTTCTACACCTACGCCAGCACGTACCAGATGCTCC
GCGGGACGCTGGTGCTGTTCGCGGGCTTCTTCACGGTCACGGTGCTGCGGCGGCGGCTGT
ACATCCACCACTGGCTGGGCATGGTCCTGATCACGGGCGGTGCGGCGCTGGTGGGCGCGG
CCTCAGTGCTGTCCTCACACCACGGCGGGGCACCCGCACCCGCCCCCGCCCCCTTCCCCT
CGCCCGTCCCCTCGCCCTCGCCCTCCTCCCCTGGCCTGATGCTGGACGGCCTGGTGGGGG
CGGCCGGTGGTGGTGGTGGCGGAGGGCTGCTGCTGGGCTGGCGCAAACTGGCGCTGGCTG
CCCTGGGCTCGGACCCGGGTGTGGACGCCGCCGCTGCGCCGCTGTTCGGCGACCTGTGTG
TGGTGGCGGCGCAGGCCTTCACCGCGCTGCAGTTTATCCTGGAGGAGAAGTTCGTGGCCG
ACTTCCGCGTGCCCACGCTGCTGGCTGTGGGGCTGGAGGGGCTGTGGGGCTGCGGCGTGT
GTGCGGTGGCGCTGCCGCTGCTGGAGGCGGTGCGGGTGGGGCCGGGGCACAGGCCGCTGG
ACTCGGCGGCGCAGgcgttccgtgaggttgtggcccacggccccctggccgccagtgtgg
gcgtgacggtggtgtccattggcttcttcaacttctttggcatcagcgtcaccaAGGCCC
TGTCGGGCGCGGCCCGCGCCACCATCGACGCCTGCCGCACTCTGTTTGTGTGGCTTGTGT
CGCTGTGGCTGGGTTGGGAGCGCTTCCTGCCGCTGCAGGTGGTGGGCTTTGCAGTGCTGT
TCTCGGG
>comp2979_c0_seq1_b_Cre06.g250902.t1.1
CCCAAGATCACTCCCCGCCTCAACCCCATCCCGGCGGGCAAGGACCAGCTGGCGCCGGAC
GCCAAGCCGGCGCCGGTGCCCAAGTACAAGGCGTGGAAGGACGGCGTGAAGCCGACTGCC
GCGTTTGTGCCGCTGGACAAGCTGATGCGTGAGCGCATCATCTTCATTGACGGCGCCATG
GGCACCCAGATCCAGAAGTTCACGCTGGAGGAGGAGGATTTCCGCGGCGAGCGCTACGCC
AAGCACAGCCACGAGCTCAAGGGCAACAACGACTTGCTGGTGATCACGCGGCCCGATGTG
ATTGGCAAGATCCACACGGCGTACCTGGAGGCTGGCGCGGACATCATTGAGACCAACACC
TTCAACGGCACGTGGATCAGCCAGTCCGACTACGAGCTGCAGGCCGACGAGGAGGTGGCT
CTGATCAACCGCACGGCCGCGCAGCTGGCGAAGAAGTGTGTGGCCGACTTCCTGGCTAAG
AACCCCGGCAGCGGCCCGCGCTTTGTGGCCGGCGCCATCGGCCCCACCAACAAGACGCTG
AGCGTGTCGCCTAGCGTCGAGAACCCTGCATTCCGCGGCATCACCTATGACGAGGTGGTG
GACGCCTACTATAAGCAGGCGGAGGCGCTGGTGGAGGGCGGCGTGGACATGTTCCTGGTG
GAGACCATCTTCGACACGCTGAACGCCAAGGCCGCCATGTACGCACTGGAGAAGTTCTTC
TCCGACAAGGGCATGCGGCTGCCGGTGTTTGTGAGTGGCACCATCGTGGACAACAGCGGC
CGCACGCTGAGCGGCCAGACCAACGAGGCGTTCTGGAACAGCATCCGCCACGCCAAGCCC
ATGGCAGTGGGCCTGAACTGCGCGCTGGGCGCCAAGGACATGCTCAAGTACGTGGCCAAC
CTGGCCGCCTGCGCCGACTGCTACGTGTTCTGCTACCCCAACGCCGGCCTGCCCAACGCC
ATGGGCGGCTACGACCAGAAGGGCGATGAGATGGCGGAGGAGATTCGGCCCTTCTGCGAG
GGCAACCTGGTGAATGCCATTGGCGGCTGCTGCGGCACTGGGCCGGAGCACATTGCCGCC
ATCAAGAAGATGGCGTCCGCCTACAAGCCGCGCAAGCCTGTGACCGTGCCGCCGCTGATG
CGCCTGAGCGGCCTGGAGCCGCTGAACTACACGCCCGACGCCTCCAACATGCGCCGCACC
TTCCTTAACATTGGCGAGCGCTGCAACGTGGCGGGCAGCATCCTGTTCAAGAAGGCCATT
GTCAACAACGACTTCGACACCGCCGTGGCCATCGCGCTGAAGCAGGTGCAGCAGGGCGCG
GACGTGCTGGACATTAACATGGACGACGGCctgattgagggcgtgggcgccatgacccgc
ttcgtcaacctgctggtcagcgaccccgagatcagccgcgtgccgttcatgattgacagc
agcaagttccacattgtggaggccggcctgaagtgcagccagggcaagtgcattgtgaac
agcatcagtctgaaggagggcgaggcggcgttcaggcaccaggcggaggtggtcaggcgc
cacggcgccgcggtggtggtgatggcgttcgatgagcagggccaggcggcgagctatgag
gagaagattcgcatctgtagccgcgcttaccgcatcctggtggaggaggtgggctttgac
cctcaggacatcatcttcgaccccaacatcctgaccatcggcaccggcctgccggagcac
aacaactatgccgtcgacttcatccgcgctacccgcgagatcaagcggctgtgccccggc
tccaaggtcagcggcggcgtgagcaacattgctttcagcttccgcggcaacgaggctgtg
cgccgcgcgttccacagcgctttcctgcaccacgcgtgcctggcaGGCATGGACATGGGC
ATTGTGAACGCGGCCCAGGTGAAGGAGGACGAGTACAGCAAGATCGACAAGGAGCTGCTG
GAGTTCGTGGAGGACGTGCTGCTCAACAGGTGCGAGAACGCCACTGAGCGCATGCTGGAG
TACGCCGCCAGCCTGGACCCCAAGAGCAAGCCCACCGCCGT
>comp4491_c0_seq1_b_Cre04.g232402.t1.1
GCTCCTCCCTGTCCGCCGCCAGCTCCTCCCTGTCCGCCGCCCTGGCCTCCAGCGGCACAG
GGCTGGCGGCGCTGCGGGTGCAGGCGGGCGCGGTGGGGGCGGCCGCAGCCGCCTACTCAG
ACCTGGTGGACGGGctgcccgccgccaccgccgccacctcccagttggagcaggtgcaga
gcgaggtgctcaacacggtttcgggcgtgtccagcgccgtcaactccacctccctggacg
ccgcagaccaagtgggcgacgccacagccaccatcaatgacgacgtgctggccaagggct
acgacttccaggacaactggcagagcgacagccaggacatcagccagatcgcatacgggg
tgtggatgggtgtgtacggcctggcggctctgtgtgtgctggtgctggtgctggcggtgt
ggcgcaactggccggcggggctgatcaccagcgggctgctgctgctggcgctggtgctgg
tcagccaggcgctgtgtgccgccattgcgttcggtctggcggcgctggatgacgcgtgcg
cccatgtggaagacgtggcgctgagggaGAAGGTGCGCCAGCAGGACGTGCGTGTGTCGC
TGGTGATGTCGTACTACTTCTACAACACCCCCTCAATGGCCGACCTCAACACAACAGACA
AGACCGCGCCCGTCAAGACACTCATCGAGGCGGCCTTTGACGTGTCGTACGACGACATCA
TGGCCCAGGCCTCCACCGTCAACACCACCCTGCTGCAGACCCTGGAGCAGGACTACGACC
TCAAGGGGGCGACTCTGTCGGCTGTGCGCAGTGCCGTGGCGCTGGTGTTCGGGCCGGACA
CGGGCCTGCTGGCCAACATCACCAACATACTCAGCCTGCTCCACTACGACAGCATCAACC
CGCTGTACGTGAGCGCCAAGGACCTGTTCTGCTGCGCCGCCGGCACCTTCGCCTTCAACC
AGTGGTGCGCCATGACGGCGGCGGCCGCCCTCACGTTCGCCGCGCTGGTGGCGGCCGCCT
ACCTGCTGGCGCGCATGGACATGATCGGCCTGCGCGCGGGCTGCTGCAGCTGCTGCACCT
GCGCCTGCTACAGGCCCGCAGACAAGAACAAGCAGCGGGAGGAGGAGGCCGTGGACATGG
CGGCCGCGGCGGCCCTGGCCAAAAAGGGCACTGCGGCCCAGGAGGCGCAGGAGGCGCAGG
AGGCGCAGCTGAGGGCCGCCGCCAAGTACGGAGCGGGGCCGCAGCACGGACTGCTGGCGG
CGGCGCCGGTGGGGGCGGCGGCGGCGGCGCC
>comp769_c0_seq1_b_Cre16.g670400.t1.1
GGACACCAAGCACGTGGCCGAGGACACGGGCAAGGACACCACGCACGGCGCCAAGATGGC
CGGCAAGGACGCCGCCTACACCACAGAGGAGAGCGCCAAGGACACCGGCCACGGCATCAA
GGGCTGGTTCAAGGGCACCAAGCGCAGCGCCGAGGACACGAGCAAGGACGTGACGCACGC
CGCCAAGATGGCTGGCAAGGACATCAAGTACACCACTGAGGAGAAGGCCAAGGACGTGTC
ACACGCCGCCAAGATGGCCGGCAAGGACATCGTCTACGGCACGGAGGACAAGGCCAAGGA
CGTGTCGCACGGGGCCAAGGGCTGGTTCAAGGACACCAAGCACGTGGCCGAGGACACGGG
CAAGGACACCAAGCACGCCATCGATACCACCGCCAAGGACGTCAAGCACACCGTCAAGAG
CGGCAGCAAGGACGTGGCGTATGTGGCCGAGGACGCTGCCAAGGACACCAAGCACACGGT
CAAGGGCGCTGTGAAGGAGgtgaagcacttcgctgatgatgtggccaaggacaccaagca
cgtcgccaAGAATGTGGCCCGCGGTGCGGAGGACCTGGTGGAGGACGTGGAGCACGGCGC
CAAGCGCGGCGTGCGGCGGGCGCTGGAGGGCGTCAAGGACGCCGCCATCAGCACCGGCAG
CGCCCTGCGCTGGGGGGCCAGCAAGGCCGAGTCCAAGACAGTGGGCGCCGCCGACAGTCT
GGAGCAGGGCCTGGCGGGCGGCGGCACCGCCACCAGCCGCGACACGCGCAAGGTGGCGCT
GCTGACCAGCGCCGGCATCATGGTGGCGGCGGCGGTGGTGGGCGGGTCGTGGTACGTGTG
GGACAAGAAGGGTCGCCCCAGCGGCAAGGATGTGGCCAAGAACATCCAGGATTCCCTGCG
CTCTGCGGGCAACAAGCTTGCGTCCGAGCCATCTGGCCCCAAGGTCATCGACTAAGGCGG
AGAATGACGAGGCGGGCAGGAGGCTGCGGCCGGCTTGGGAAGCTAGCAGTGCCACGGTGG
GGCAGCACCGATGTTGTTTGAGCAGGGTCGGGCGCAAAGGTGTGCAGACGTGGCGAGTAA
GACGAGTAAGAACGGTTGGAGCTGGGTTGGACCACGGCTGGCGGCTGTATCATTGTGCGG
TTACAGTCTTTGTTGGGAAGTATCAACGATGATTGCATGCGGTTGCATTTTAGCGGGCTT
GATGTGAGGCCAGTGCGTGTACGTAAGCAAGGCGGTGAGCTGCGCTCAGAGCCGGGGCAA
GGCATGAAGCGGCACCGTGTTGGTGCGGACGGCGGTGTCGGCGTGTGAGGCGAGAGTGGA
ACCCCCGAGAAGAGTACCCCCAGAGCTATGGTTGCATGCGTGACGGTTGCGGGTGTGAGT
TGCGTTTTGGGCGGGAGGCAGCGGGAAGGCTGCACGAGCAGGCTGGATGGAAGGCGCAGG
CTTGTACCGGTAGCGCGGAGATGAGGACGTGCGACTACTGGCGGCACGCCCGGGAGTATG
GCATTGCATGCATGCAGTCTGATAAACGGTGTGGGCGGCAGTCCCGAGCTGTGTAAACCC
CGAATCGA
>comp3853_c1_seq1_b_Cre17.g746247.t1.1
GCGGCGGCGGCGGCGGCGGCGGTGTGTTGGGCCCGGACGGCGATTTGGATTTGGAGGCGC
TGCGGGCGTCGTCCATGCGGCGTAAGGGCGGTGGCCGGGCAAAGAAGGCTCTGCTGTCCA
GCCGCGGCGAGCGCTCTCTGGTGGTGGCGGGTCGCGCCGCACACGGCCCCGCGGACCAGT
GGCAGGACTACCAGCCCTGCACCTGCGAGGGCAGGTGCAAGGCCGACTGCCCCTGCGTGG
CCGCGCGCAACTTCTGTGAGAAGTTCTGCGCCTGCAGCGCCGCCTGCAAGGAGAGGTTCC
GCGGCTGCACGTGCAAGTCGGGCTGCAAGAACAACATGTGCCCCTGCGCCGCCGCCGGCC
GCGAGTGCGACCCAGATCTGTGCGCCGGCTGCGCGCCCACACTGGAGGGCCGGGCTGAGC
CAGGTCGGGAGTGCGCCAACATGCGGCTGCGGCTGCGGCAGCACGCCCACGTGGTGCTGG
GCACATCCGACATACCGGGCGCGGGCTGGGGCCTGTTCGCTGCGCAGTACGTGGCGCGCA
ACGGCTTCCTGGGCGAGTACACCGGCGACCTGATCACACAGGACGAGGCCAACAGGCGAG
GCAGCGTGTACGACCACATGAACAACAGctacctgttcaacctcaacacagagtgggtgg
tggacgccaagttCAGGGGCAACAAGCTGCGCTGCGCCAACCACAGCTCTGAGCCAGTGG
CCAAAGCCAAGGTGTTGCTGGTGGACGGCGAGAGCCGCATCGCCATCTTTGCCGACAAGC
CCGTCACGCCCGGCATGGAGATCACGTACGACTACAGGTACTCGGAGGACACAGCGCCGC
ACTGGGTCAACTCCAAGAAGAAGATGCGCGGAGGCTGATGAGGAGGAGCGGCGGGCACGT
GGCGGCGGAGGGGGGGGGGCGGAACGGCTGATGATGAAGGGGAGGAGGAGGAGGAGTGCA
GGGTAGGAGCAGGATCTGTGGGGAAGCAGGAGGACGTGCTGGGGCAGGGGCAGGAGGACC
TGGGGCAGGGGCAGGACGGCGGAAAGCAGCGGGTTGGTGCCGGGGCGTTGTGGTGGTCTT
TGCAGCAGGTAGCGTGCCCGCATGTGTGTGTGGTGTGTACCCGTGTGTGTGAACACTTGA
ACGTGCTGTGGTGTGTACCCGTGTACCGTATGTGTGTCCTGGCGTGTGAACACTTGTCAT
GTGAACACTTGTTGGACGTGCTGTGAGGTGAGGCTGCGGCAGTTGGGAGTGCGGCGCGGG
CACAAGGCTGCCGCAGCTGCCCCGCAGAGCTCCACAGAGAGCCCTAGGTGGCTGGCTCGG
GCGAGAGCTGGGGAGCTCTCAAGGGCCAGGGCTGGGCACGTGGTGGCTTGGCTGGCTGGG
TGGGTGTGGGATGGGTGTGTTGGGGGGGAAGGCATTAGGAGGTCAACAGGACGCGCGGTG
CTGCGCTGGGGGCGGGGCACATCGGCAGGTCGTGAGCCTGTGAGGCCGTGGTTGTGACTA
CGTGAACACGCGTT
>comp3863_c0_seq1_b_Cre09.g412750.t1.2
CGGCGGCGGACCGGGCGGCGGCGGCGGCGCCCCTGGCGGCCTGATGGAGCTGTCGCCGCG
GGGGTTGGTGGCGCTGCTGGAGGCGGCGGGGCTCACGGCGGCGCCGGATGCGGATTCTCC
GCAGGTGCTGTGCTCTCCGCAGGTGCTGTCCTTCCTCACACTGCTACTGGGCGAGCGGCA
CCAGGGCGCACTGGCGGCGTGGCCCGCCTCAGCCGCCGGCGGCAGGGCGGGCATGCTCAC
GGCGACACTGCAGGCCGTGGAGTTGATGGGTCGGCCGCTGACGCCGCTGCCCGGCGGCGA
GGGCGTGGAGCCCAGTGCCTACCAGGACATGTTGGCGGCCGACAACGTCATGCTGCACCT
GGTCCGCTgcatggacgccctggaggccgacgagctgctgctgcccgtcaacctggcctc
gcgcctggtgctgtccaacacggcattcgcgcagcagttcatcgcggcgggcggcctggc
ggccagcaccatggctcggtgcctggcggacagccccgcagccggcggcgccaacggcac
ctgcgcaccggcggccagcgctgctggcggctccgcggctccacccgccgccgtgctggt
ggatgtgctgctgattgtgagccagctggcgcggctgcacaaggactcgttcaacaccta
cgagccgctggcgaaggcgaacatctacgccaacatccgcagGCTGCTGTCGCACCCCGA
CGCCGCTGTGCGCTCGCGCTGCTGTAACCTGGTGGGCAACATGTGCCGCCACTCCGCATA
CTTTTACGGAGCACTGGAGAGGCACAGCCTGCTGCCGCCCCTGATCGAGCGCTGCGCCGA
CGGCGACAAGACCACCCGCAAGTTCGCGTGCTTCGCCATCGGCAACGCGGGCTTCCACAA
CGCCGCGCTGTACGGCGCGCTGGAGCCGGCCATCAGCCCGCTGGTGGCGCTGCTGCGGGA
CGAGGAGGACAAGACGCGCGCCAACGCCGCGGGCGCTCTGGGCAACCTGGTCCGCAACAG
CTCCGCCCTGTGCGGCGAGCTCATACGCGCCGGCGCGCTGCGGGCGCTGCTGGACACCGC
GCTGCAGCCG
>comp4109_c0_seq1_b_Cre14.g627488.t1.1
GTGGAGTATGAGGCGGTCATTGGCATCGAGTGCCACGTGCAGCTGCTGACGCGGACCAAG
GCCTTTTGCGGCTGCGCCTCGGAGTTCGGGTCGGAGCCCAACAGCAACGTGTGCCCCGTG
TGCCTGGGACACCCGGGCACGCTGCCGGTGCTTAACGCCGAGATGGTGACGCTGGCGGTT
CGCGCGGGCCTGGCCCTGGGCTCCGACATCGCGCGCGTGTCCAAGTTCGACCGCAAGCAG
TACTTCTACCCCGACCTGCCCAAGGGCTACCAGATCAGCCAGTACGACGAGCCCATCTGC
AGCGGTGGGCGGCTGGAGGTGGAGGTGGACGGCGTGATGAAGAGCTTCGGCATCATCCGT
GCTCACCTGGAGGAGGACGCGGGCAAGATCGTGTACGCGGGCGCGGACCGCCTCAGTGGT
GCCGACTACAGCCTGGTGGACTACAACCGGGcgggtgtgccgctgctggagatcgtgtcg
gcgcccgacatgcgctccggccgcgacgcggcggcgtacggcgaggagctgcggcgcgtg
ctgcgcacgtgcggcgtcacggacggcaacatggcggagggttccatgcgcgtggacgtc
aacgtgagcgtcatgccgcggggcagccaGGTGTATGGCACGCGCGTGGAGATCAAGAAC
ATGAACAGCTTCAGCAACATGCAGAAGGCCATTGACTTTGAGATCGACCGACAGGTGTCG
CTTCTGCGTTCCGGCCGCGGCTCGGAGATTGTGATGGAGACGCGGCTGTGGGACGAGATC
AAGCTGGTCACCAACACCATGCGCAAGAAGGAGGGGCTC
>comp5118_c0_seq1_b_Cre14.g633300.t1.1
GGGTGCGCGACATGAACGCGCGGTGCTACACGGGCACACACCTGGCCCTGTACGTGCCGC
TAGGAGTGGCTGCGGTGTGCCTGTTCTGTCTGGCTCCGCCCGCCGCCTCCGCCGCCGTCA
TGTGGGTGCACCGGCGGCGGCTGGACGAGTACCACACCGCCCAGACCTACGgcttcctgt
acaagagatacaagcctcgcttctggtattggggcgctgtgcagcagctccagactctgg
gcctggtggtggtggacgtgttcggccgctcgctgcccgtggtgcagcaggcgctcgtgc
tgctggccggtttcacggtgatcagccttgtgagtatggccgccgccccgctgcgcagcc
ggctgctggtggtgctggagttcctgtcgctgggcgtgctaagcaTCACCATCATGCTCG
GGCTGTTCGGTATGGACCGCGCGGCGTCCATGAACTTCAGTCAGGGCTCGGACCTGGCTC
TGGGTGTGGTGATCCTCGCCCTCAACGCCGCCTTCCTGCTGGGCCTGCTCACCGCCCTGG
CCGCCCACTCCGCCTCCCTGCTACGGCCGCTGCTGCA
>comp5089_c0_seq1_b_Cre05.g243000.t1.1
CTGATATATTAGGTGTTTAAGGACCAGTAGGAAAACCCGGGCACTCACACTCAGCGGCAT
TCCCACGGTCGGCGACCAAACGCGAGCGCGGCCGCGCTGGGCAAATGGCCGCTGCTTTGG
ACGTAAATTGACAATATGCACGGGCATGCCGCTCGGCATGCCTTGAGAGCCCCGAGTAGC
GTTCTGTAGAGACAATTCTGAGCCATGGACTCCCAAGGCGTGAAACTCGAGGAGCACCCA
GGACACACCGGTGGACACTGGCAGGGCTTCCCAGCAGGCCTGCGCCTGCTGGTTGTGGAC
GATGACCCGCTTTGCCTGAAGGTCGTGGAGCAGATGCTTCGGAAATGCAGCTACGAAGTT
ACCGTCTGCTCCAACGCCACAACGGCCTTGAACATTCTGCGAGACAAGAATACAGAATAT
GACCTGGTCCTCTCAGACGTCTACATGCCAGATATGGACGGGTTCCGCTTGTTGGAGCTG
GTGGGCTTGGAAATGGACCTTCCTGTCATCATGATGTCCTCGAACGGCGATACCAGCAAC
GTGCTGCGCGGAGTGACGCACGGCGCGTGCGACTATCTCATTAAGCCCGTGCGGCTGGAG
GAGCTGCGAAACCTCTGGCAGCACGTCGTCCGCAGGCGTCGCCAGCACGCCCAGGAGATT
GACAGTGACGAGCAGAGCCAGGAGCGGGACGAGGACCAGACGCGCAACAAGCGCAAGGCG
GATGCGGCGGGCGTGACGGGAGACCAGTGTCGACTCAACGGCAGCGGCAGCGGCGGCGCA
GCCGGGCCGGGCAGCGGCGGCGGGGCGGGCGGCATGACTGATGAGATGCTGATGATGAGC
GGCGGCGAGAACGGCTCCAATAAGAAGGCGCGGGTGGTGTGGAGCGTGGAAATGCACCAG
CAGTTCGTGAACGCGGTCAACCAGCTAGGCATCGACAAGGCTGTTCCCAAGAAGATCCTG
GAGATCATGGGTGTGGACGGcctgacgcgcgagaatgtggccagccacctgcagaaGTAC
CGGCTGTACCTCAAGCGTGTGTCGGGTGTGACGCCCAGCGGCCACCACCACAACGCCGCG
CACAAGTCCAACAAGCCCTCGCCCCACACCACGCCGCCGCCGCCCGCGCTGCCGGGGCAG
GCGGGCACGCACCCAGCCAACCAGGCGACGGCGATACCGCCGCCGCCGCAGCCGGGCAGC
GGC
>comp4859_c0_seq1_b_Cre07.g325761.t1.1
GGCGCCGCCGCGGCCGCAACCGCTGCAGACCAAACCGAAACCGCCGTAACGCCAACCGCC
GGAAACAGCCAGTACGGTGCCAGTAACCGCGCCAACCGCGGCAGTTTTATGGACCGTTAC
CGGTTGTCAATGAGCCGCACCTTCGCCGCCGGCCGCGCCAACGGCGACGGCGGCGGCGCC
GCCATCGGCCGCAGCGGCACGTTGGGCCGGTTGGCGAGTAGCGCTTTTCGGTTACGGCAA
CAGATCTCGATGGCTCTGGCGGGCGGCGGCGGCAACGACCTGGTCACTGCCGCCAAGAGC
CCGTCCCTGGCGCGTGTGGATACGGGCAAGCTGGTGGCCAGCGAGGACAAGGCCACGGGC
ACGGTGTCGTGGGCCGTGTACGGCCGCTACTGCCGCCACCTGGGCCTGGCTGCTACAGCC
TTCATCGGCTGTGGCATGCTGGCGGGGCAGGCCGTGTTCCTGGCCAGCGAGTGGTGGCTG
GCGCTGTGGAGTCGCGCCGCGCCCGAGGACCAGGGCAGTGACAAGTGGCTGTGGGTGTAC
GGCATGTTGACGGGtgtggtgattgtgatcgccttcctgcgctcctttgtgttcttcgag
gcaaacctggacgccgcaacctccatccacaacctcatggcaaagagggtgctgcgcgcg
ccgctgtccttcttccacaccaaccccagcggccgcatcgtcaaccggttcagcaaggac
caaggccaggtggatgacctgttgccctcgtgcgcctacgacgcattgcagtccgcctgg
ctggtgttcggcgccttcgtgctcgtgtccatcgcggtgcccgtcatcctgccggtgttc
gtgccgctgtccatcgccttccacctcatccgcaaacactacatcacagccagccgcgag
ataaagcgctgggaggcggtgacgcggtcgcccgtgttcgcgtcattcagcgccacactc
aagggcctgcccaccatccgtgcctacggcgccgcccaccgcttccacggcaccttcctg
gcctccatgacccacaacggcaactggtactttgcgttcatcagcaccagcaggtggatc
ggcgtgcggctggacggggtggcgggcaccacactgctggcggcggcgctgctggccatg
gccatgcgctcgcgcgtgaacacgggtgtgctggcgctggcgctgacgcacgtgctgcag
ctgacggggctcatgcagtgggtggtgcggcagacggccgaggtggagaacaacatgacc
agtgtggagcgcatgctggcctacacgcagctggacagcgagccgccgcgcctggcggag
gggggggcggcggcgcctgtgggctggccggcctcgggcgccctggcgtatgaGGACGTC
ACGGCCGTGTACAGGCCCGGCCTGCCGCCCGTGCTCCGCGGCATCACCTTCTCCCTGCCG
CCCGGCAGCAGCTGCGGCGTTGTGGGCCGCACCGGCAGCGGCAAGAGCAGCCTGATGCTG
ACGCTGTTCCGGCTCATCCCGGTCACGGCGGGCCGCATCCTGCTGGACGGGCAGGACACG
GCGGGGCTGGGGCTGGACGTGCTGAGGCGCCAGCTGGCCATCATACCGCAGG
>comp3550_c0_seq1_b_Cre04.g217949.t1.1
AACGGCTAAAGCTTCCTTATCATTCATAGCATCTAATATGTATATGCGGCCTCGAACACC
CGCCGTTCCTGGCGATCGATACTGATATACTTGGCTCGCAAGTGTGTTGCTTCCAATTCA
TCAAGATGATGGAAGAAACAAATTAGCTCGCACGGATAGCAGCTTTGCGAAGGAGAGCGC
TGCGTGCGAGCGGGCTCGCTTCTCCAGCAACAGCCGGACGTTGGCGCCCATCCTCTTGCT
GGTTTACTGAGCAATTGGCAGAGCATTTAACGAAGTACCACATTAGTCGAAATGGCTTCA
AAGATGGTCTTCAACGCGACGACAAGGATTATGTTTGTGCTCTTCACTGTGTTTGTGGCG
ATCTCCACCTACGTGCTTATCGTTACACATCATGTGAAACTGCCAACGGTCACCTACTCG
ACAAATCCGGACCACCGGGCAAAGATAGGCGCGGAGATGCTGCACCATTCCCTCCTGGAG
GATTTCTCAAAGTACGACGCGGACGGCGACTCACATCTGTCGGTGCACGAATTCGCGGCC
ATGCTCAAGGACAACCAGGCCAAAGCCGTCAGCGCGCAGCAGCAGGCGGCCGAGACCCAG
AAGCAGATCCACACGGTGGTGGAGGCGGCGGCCAGGGCGGCGGCGGACGTCAAGGCCGGC
ATCATCCAGCCGGGGGCAACAGGCGGCGTCCAGGGGGGCGGCGCCGCCGACCTGGACACC
CTGGATGACGGCGAGTACGATGACGTGGAAGAGTACGACCTGGTGGCGGTTACCGCCAAC
GACCCGGATGAGGCCGACTACGAGGAGCCGGACGACGTGTGGACGTCTGGATCCAGCAAC
TCCACATCCAGCGACACCAAAACCGGCGGCGGCGCAGCCGCAACCGACGCCGCTAAAGCC
GCGGGGGACCAGCAGGAGACCACCCGCCAGGCCGGCGGCGCGGACGATGTGTTGGGGCGC
GACGCCGACGGCAAGTCGGACAAGGAAGCGGCGGCGGCGGCGGGGGATGATGCGGCGCTG
GACACCACAGCCACCACGGGGGCCGCGGTGGCGGAGGCGGCAGCCAACGCACTGGCGACG
GTCAAGGCCGGCGCCACCGGCTGCCCCGAGCTGTCTCGCGAGCTTGTGGCGGACTTTGCT
CGCGACAACACCATCATGCTCACCGTGGCGGACTGGCGCATCTTCGGGTCCATGGGcatc
aactggatgaagcacctggccaagtacaatgtggactactggctggtgggggccacgtgc
gtcaagacagcgcagttcttgggccatacaggcaagcacccctgcttcaagttctatgag
gacggctcgcactcctccactgaccagtacaaGTACGGCGACTCGCACTACAACGCCGCC
ACATGGCGCAAGGTGGTCGTGGTGAGCCGCATCGTGCACTGGGGTTTCAATGTCATCCAC
AGCGACGTGGACGTGGTCTGGTTCAGGGACCCTCTGCCGTACTTCTTGGGCCCCGCAGTG
AACAATGTGGACATGGCCGTGTCGAGTGACCTGATCAGCACGGGCAACCCCAAGGGTGAC
GAGGGGCTGGAGGTGGGCATGCACCAGCACACCAACTTCAACACCGGCGTCTACTTCGTG
CGGGCTACGCCGGGCGGCAAGTCGCTGATGGCGGGCTGGTCGTCCATGCGCTCCACCAAC
TTCCACGACAACGACCAGGTGGGCATCTACAAGTTCATCCGCGGCCGGCCCGCGCGCAGT
GACGGCCGTGTGCTGGTGCTGGGGGTGCTGGCGGGCGAGGCGGAGGCGGCGGGGCGGTAC
GCAGCGGACCCGGAGGCCTTCACACGCAAGACCGTCAGCGACCCGCTGCCGGTGTCCACC
GAGATGCGGCTGGGCGGGCTGGGCGTGCACATGCTGCTCAACGGATACAGCTACTTCATC
CCCAAGCTGCAGCAGCAGATGAACGTGTCCTCCCTGGGCGTCCACATGACCTGGGTGCCG
CTCAGCAAGGAAGGCAAGTTCCACCGCTTCCGTGACGGCATGTTGTACGACGACCCCCCG
GAGTACTACGATGCCCCCGAACGCTATTACCTCACTGCCGACATCGAGGCGCCGGCCGCG
CCCGAGGGCTTCAACACGTGGCGGGAGACCGAGGACATGATCCAGGTGCACCTCAAGAAC
ATGCCGCCCCAGCTTCAACAGATGTATCGCGCAATGGCGGTGGCGATGGTGCTGAACCGC
ACCCTCATCTTCCCCACCCTCAAGTGCTACTGCTTTAAGAACTGGTTCATGTCGGAGCAG
TGCCGCATCCCCGGAGACAAGGTCACGCAGTTCCCGCTCGAGTGCGCGCTGGACCAGGTG
TTCCGCCCCAAGGTGCTGTACAACTACCCACCCCTCAACACGTCGCAGGGGCCTCAGAAC
TTCACGTTCCGCGAGTACAGCATGCTCGACAATCCGCGCACACCCGCGGCCGTCAAGACC
GGCCAGGTGCTGGTAGTACCCGAGGGCGAGGCGCCCGGGAATACCACCGGCTTTGTGCAG
GTCCTGTCCATCAAGCCCAACCTGAAGCAGGATGAGCTGGCCAAGGCGCTGGAGCCCATC
CACGATGCCAAGGTGATTCGGCTGCGCCACGTCATGAAGTTGTTTGGCGGCTTCGACGAC
CAGGTGCTAAAAGCGTCATTTGAGGCGTTTGCGAACGCGGTGACGGCCAACTGGTGCTGC
CGCGACGAGCCGTACATCAAGAAGGGGCTGCAGCGCAAGGTCAAGATGGTCATGGCCTGG
TAGAGGCCGAGGCCGAGGTAGAGGCCGAGGTAGCTGCAGTGTTCAAGGTAGCAGTAGAAG
TTGAGGAAGGCATAGCGGTGGCGGTCAGTCGGGAGCCACTTCGACTGGCGGGTGGTGCAT
GCACTGGCATGCTTATGGACACGGTTGGGAGATTGGAATTGGGTCCATGGGACTGAGACA
GGCAGATGAGAGTAAATGTGCCGTTGCCGCGTGTGGCTGTCAGCCGCATGGCAGGCGGCA
ACTGGAGGGCAGCCGCAGCAGGAGTGACATTGAGCGCGGGCATTATTTTGCAACGCCCGA
GGTTCGAATACCGGTAGCATCATACCTGTTTTGTACAGCGCTGTTGATCCATTAAGCTGC
TAGGTTCAATATTTTGCTGTTTCCGGGAGCTGCATGGAACACTCGGGCTGTGAGGCAAGT
TCTACCCATGTGATGAACAAGATGACCAGGGCAGGCAGCGCTAGCCATGGGTCAGCAGCT
TGGGTAGTAGCAGTTGCATGAGTGCGCCTTTGGCGAGCAAGGTTTAGGTGACCCGTCTGG
AGGGACACGGGCTGGCGAAAGTACCTATGCTTGCGACAATACGTCGGGCGTCTGAGCATG
CAAGTACACGAAGACCATTTAATGCTGACGAGGCTCAACATGGATCCCTGGCAGGAGTAG
CTATGGTAACTGCGGGTGGCTTTGGGCGTGTGATGGGGCAGGGTTTAGGCAAGTTGGCGA
GGTCGCGGGGTGGCTTTGGGCAGCTTTGGGCAAGTTGGCGGGGTGGCTTTGGGTAGCTTT
GGGCGTGCAACTTAGTATCTTACGCCCTCTCCTGTGCACCGTAATATTGCCGACTGCGCG
TGATGCTGCGCTCGGCAATGACTCTGAAGGACGATACATGGCAATTCGCATAGATGTAAT
CAGGCCAGGGG
>comp2147_c0_seq2_b_Cre05.g246552.t1.1
CTATTACAGCGCACACTGTGCACATAGTTTAGGCATCGCTCATCGGTTTTTTTTAGCGCC
TGGAACCATGCCCGCTCTGGGCTTTAGCGCCCAGCAGAATGCGCTAGATGCAACGCGCAA
AGCAGCGCCCTCGCCGGTGGCAGCGCCGCGACGTGGCATCGTTCGGGTTGCCGCAGGCAC
CAGGAACCGGGGCCTGCCCACGCTGCCCAAAATGCCCAATATGACACGGCTTGAGGATAT
CAAGGAGCTGAAGGACCTGGGCATTAACAGCAGCGAGCTCTCGGACCTCGAGCTTCGCGA
CGTGCGGTCGGTGTCGTACGTGTCTCGCCGCCGCCTGGACGCGGCGGACTTCGACCCGGA
TGAGGTGGACGAGGACGGCCTGCCTCTGGTGTACAACGAGGAGCGTATTGCGGGCTACTG
GGGCGGGCGGCCCGGGGAGCTGGCGGGCAGGTGGACCAAGTTCGCGGCGGTGTCGGCCCC
CTGGCTGACCAAGCTGGCCAACGCCGTCATCAGCGGCCGACTGGACCGCGACCGGGCGGC
ACTGGCGCGTGACGCGGTTGACAACTTTGAGAAGCTGGGGCCCACCTTCATCAAGCTGGG
CCAGATCCTCAGCATCAGGCCGGACGTGCTGCCTCCCGACGTGCTCAAGGAGCTGTCCAA
GCTGCAAGACCGCATCGAGCCCTTCCCCACAGACCAGGCCCGCGCGGTGCTGGAGAAGGA
GCTGGGTGCCCCCGTGGATGAGATCTTCTCCGAGTTCAGCGAGAAGCCCATCGCGGCCGC
GTCGCTGGCACAGGTGTACCGCGCCCGCATCCGGGCCACGGGTCAGGAGGTGGCGGTCAA
GGTGCAGCGGCCGCAGGCGCTGGGGACCATCAGCAAGGACTTGTACGTGATGCGGCGTGC
TGTGGGTGTGTACGAGAAGCTGGTCAAGCGGTTCACGGCACAGACCACGGACTACCAGCG
CCTGCTGTCCACCTTTGCGGAGGGGCTGTACACGGAGATGGACTTTCGCAACGAGGCGCT
CAACGCCTCACGCATGGCGCAGCTGCTGGACGAGAGTGAGTTCGCCTCCAACGAGGTCAT
CATCCCCGCGCCCGTCATGGAGCTCACCACACGGCGTGTCCTCACCATGGAGTGGGTGAC
GGGCGTCAAACTCACCACGTTGCAACCCGAGGAGATCCGCGGCCTGGTCAAGGTGGGCCA
GGAGGCCTTCCTGACTCAGCTACTGGAGATTGGGTTCTTCCACGGTGACCCCCACCCCGG
CAACCTGCTCAAGGTGACGGAGGGCCCCCACGCGGGTAAGCTGGCGCTGCTGGACTTTGG
GCTGGTGGCGGAGATCCCAGCCGAGGACCGCCAGGccatggtcgccgccaccattcacct
ggccaaccgcgactggtccgccctcatcgacgacttcgtggctctgggcttcctgccgcc
caaccccgaccgcgcgctcatcatcccagtcatggaccgGGTGCTGTCGCCCTACCTCCG
CGGCGGCGGCGCAGCTGCCTTCAACTTCCAGGCCCTCAGCCAGGACCTGCTGAGTGCCAC
CCTGGAAATCCCCTTCTCCGTGCCGCCCTACATGTCGCTGCTGGCCAGGAGTGTGGCCAC
GCTGGAGGGCATTGCGTTGGCGGGCGACCCCCAGTACGCCATGGTGGCACAGGCCTACCC
CTTTGTGGCTCGCAAGGTCCTCCGCAACGACTCCTCCTCCGCCTCGGCGCTGCTGCGAGA
CCTGCTGCTGATCAGGGACGCGGCGGGAGCGGGCGGCGGCGCGGCGGACGCAGAGGGCGG
CCGCCCGCTGGCGGCTCGGCGGTTGGCGGCGCTGCTGAACGCGGCGTTGGGCTACGTGGC
TGACAGCAGCGGCGGCTTCGTGGACTTTGACGCGCTGCCGGACGAGGGAGCCAGCGTGCA
GGAGATCGCGTCCTTCCTGCTGTCGCCTGAGGCGCGCGAGCTGCGGCCGCTGCTGGTGGG
CTGGGTGAGCGGCGGTCTGGACCTGCTGCTGCGAGACCGCCTGCGCAAGGCCTACAA
>comp3650_c0_seq1_b_Cre05.g234500.t1.1
GGCGGGAGCAGGGCGAGGCGGCGGGGGTGGCGGGCGGCTGGAGCGGGGCGCAGCGGCGGC
ACCTGGCCTGCAACAGCGCCCTGCCCAGGCACCCGGCCGCTATTGTGGACTCCCTCGACA
GCCGCGCCTACATCGGCCAGTTCAGCGACAACGGCCAGTTCTTTGTGGCGGCCTTCCAGG
ACCGGCGTGTGCGGCTGTACGACGTGGATCAGGGCTGGCGGCTGCGTAAGGACATCACCA
CGCGCATGTGCAGGTGgaccatcactgacaccagcgtctcgcccgaccagCGCTTTGTCA
TCTACAGCTCCATCATCCCCGTGGTGCACCTGGTGGAGGTGGGCAGCTCATTCGATTGCG
TTAACTCCATCGCCAACATCACAGAGGTCCACGAGCCGCTCAGCTTTGACGACACACAGC
GCGGACCCAACGACGACTTCAGACTGGGGCGGAGCTTTGGCATCTGGTCGGTCCAGTGGT
CGGGCGACGGGCGGGAGATTGTGGCGGGCACCAACGACCAGTCGGTGGTGGTGTTGGATG
TGGAGACCAAGCGAGTGGTGGCGCGGGCGGAGGGGCACCAGGACGACGTGAACGCGGTGA
CCTACGCCGACGGCTCCCCAAACGTCATCGTCAGCGGCAGTGACGATACCTTCATAAAGG
TGTGGGACCGCCGCACTATGCCCGCCGTATCCGGCTCCGCCGCCGGCTCCGGAGCTGCCG
CCGCCGCCTCCGCCAACACCTCGCCGCGCTACGCGAAACCCGTGGGTGTGCTGGTGGGCC
ACACGGAGGGCCTCACGCACCTGCACAGCCGCGGCGACGGGCGCCACGTGCTGTCCAACG
CCAAGGACCAAACCGCCAAGCTGTGGGACCTGAGGGCGGTGCAGGCGGGCGGCTCGCTGC
GTGACGCGGCCAGTGCGGCGCGGCTGACGTCAGCCAGTAGGCAGTCCGTGCCGCAGTTCA
ACTGGGACTACAGGTGGCAGGAGTACCCTGCTGCAGGCCGGGTGGTGCGTCACCCGCACG
ACACCAGCCTGATGACCTACCGCGGACACACGGTGCAGCACACACTCATCCGCGCCTACT
TCAGCCCGCAGCACACCACAGGCCAGCGCTTCATCTACACGGGCAGCGTGGAGGGCGGCG
TGCACGTGTACGACGTACTCACCGGGCAGGAGGTGGAGGGCTCGCCCTTCCGGCTGCACC
GCAAGCTGGTTCGCGACGTGTCGTGGCACCCCTTCGACCCCACCATGGCCACCGTCAGCT
GGGACGGCACGGTGGCGCGATGGGACGCGGTGCCGCCCGCCGGCGGCTCCGACCGCACCC
AGCTGCAGGTGCCCGGCCACGACGCGTACAACGATTTCTACTGAGCGGCAAAAAAGGAGG
AGTAAGAGTAGGAGAAGGAGAAGGAGCAGAGACGGGTGCGGAAAAGCAGCAGGCGGCCGC
AGCAACGGGGATGGCGGCAGTAGAAGCAGCTGGCGGCAGTACCAGCAGCTGGCGACTGGT
GGCGTGAGGCGGCTCTGCTGGCATGCACGCAGGGAGGCACGACGCCTCTGTAAAGCTTTC
AATGCGCTGAAGGGATTGCGGAGCCGGCGTCCGGTGGGCTGGCAGCGTCAGCAGCAATTG
TAGAAGAATATGGGCCGGCGTCAAGCGCAAACGCGACGCTGTGAGGGCGCATTTTGTACG
GATACGGTTTGTGCTGGTTTTTTGTGGGACCCAGGCTTTGCTGGGCGTGTTTCGGATTCA
TTATGTTATCGTACAACGCGGTAGGTTGAGATGTTGCAGATTGGTCGGGGGGTTGACGTT
CCGAGGGCTCCAGTGCTCGCATTGCGGATGCGCGGTATTGGGGTCTTCGTGCGGGGACCG
TGTGCAGGAGCAGCGGTAGAGGAGAGAGTGGTTTGTTTGTTTTGAGGGAAAGGTCTGTGC
GTGCGAGTGCGGATTGGTGGTTTGTAATATGTCCCCAGCAGGAGACTTTCACGGAACTCG
GGGTTGTTGTCGGCCCCGCAGCTGCAGCCGTAGCAGGGTTGCGGGTCGCTGATCCGGCGC
ATGTCAGGTTGCTGGCGGAAGGGGGACAGGCGGCCCTGTGTGCTTGTGTCTTATCGCAGA
ATGTGCGGGAGGTCCATGTCCTGTGCGCATCGAGCGGGGCAGGAGGTGAGGTGGCGTGCG
GGTGTCAGGCCGCACTGGACACGTGTGCATGGGGGCGGGGCAGCGCCGCGGCGGGCGTCA
CTGCGTCAGGCGTGGCTCTGCAGGAGTGCGGGGTCACCACTCACCGGCTCAGCGGCACAG
CATAGCAACAGCGGTGTTGCACGCAATCGGATACTTCAGTACCGTACTACATTGC
>comp2625_c0_seq7_b_Cre07.g341850.t1.2
CCAGCGCCCCCACGACGCTGGCTGCTGACGCCGCTGCTGCGGCCGGCGGTAGTCAGCTTG
TGCGGCCCGACCCGCCCTCGCTGCGTGTGCTGGAGCCGCTCATGGGGCGCGGCGGGCGCG
GCTCCATGGACATCGAGgtggttgaggatgacgacatgtcggacctgttcgatgaggagg
acatggagtttgtcaacaagggccccgcgctcaagagcaagggcaagaagggagccaAGC
GGAAGGAGAAGGTGACTGCCGAGATGAAGCGCGAGGCTCGGCGGCAGCGTGAGGCCAGCC
GCATGGAGAAGGCGGCGCTGAGGCGGCGGGACAAGGAGGAGATCTTCGAGGTCGGCGATG
AGGGCATGTCGCTGCACGACCTGGCGCAGCTGCTGCAGGTGGACGAGAGCGACATTGTCC
GCTCGCTGTTCATGAAGGGCATCGCCATGTCTATGGGCCAGCAGCTGGACAAGAACACGG
TCAAGGTGGTTGCCGCCGAGTACGAGGTGGTTGTGGTGGACAAGGAGGCGACGTCGGTCA
CGGACGCCGCCAAGAAGCGCACCGAGTTCGTCACGGAGGAGGACATTGAGGACCTGGCGC
CGCGCCCGCCCGTGGTGACGGTGATGGGGCACGTGGACCACGGCAAGACCAGCCTGCTGG
ACTACATCCGCAAGGCGCGAGTGGCGGCGGGCGAGGCGGGAGGCATCACGCAGGCCATCG
GCGCCTACAACACGGAGGTGGAGGTGGAGGGCGAGGTCAAGACCATCTGCTTCCTGGACA
CGCCCGGACACGAGGCGTTCAGCGCCATGCGCGCGCGCGGAGCACAGGTGACGGACATGG
CCATCATCATTGTGGCGGCGGACGACGGCGTGAGGCCGCAGACCCGGGAGGCGGTGGCGC
ACGCGCAGGCTGCGGGGGTGCCCATCGTGGTTGCCATCAACAAGATCGACAAGCCGGGCG
CGGACGTGGACCGGGTCAAGCAGGAGCTGCTGGAGCTGAACCTGGTGCCGGAGGAGTGGG
GCGGCAGCACGCCCATGTGCCCCGTCAGCGCCAAGAAGGGCACGGGCGTGCAGGACCTGC
TCACACAGCTGCTGTGGCTGGCCGAGGAGAAGAGCCTCATGTCCAACCCGCTGCGCCCCG
CCCGCGGCACCGTCATTGAGGCCAACCTGGACAAGAAGAAGGGCCCCATCGCAACACTGC
TGGTGCAGGCCGGCACGCTCCGCCCCGGCGACATCGTGCGCGCGGGCGCCTCCTACGGCA
AGGTGCGCTCGCTCACCAACGACCTGGGCCGCCCGCTCGTGGACGCCGGCCCCTCCATCG
CCGTGCAGCTGACGGGTCTGAACAGCGTGCCTGCCGCCGGCGAGGAGTTCGAGGTGTACC
CCACCGAGCAGGCGGCGCGCAACGCGGCCATGGAGTTCGAGGACAAGCTCAAGCTCCAGC
GCATGATCGACATGAGCGGCGGCGGCAGCATGGTGACTCTGGCCTCGCTGGCCACGGTGG
ACGAGGACCAGGAGGCGCTGCAGCGGCTCAACCTCATCATCAAGGCCGACACCAGCGGCA
TGGTTGAGGCCATCAAGGCGGCGCTGGCCATGCTGCCGCAGCAGTCGGTGGTGCTGCGCT
TCCTGCTCAGCGGCGCCGGCGACCTCAACGTGTCGGACGTGGACCTGGCGGCGGCCAGCG
GCGGCATGGTGCTGGCCTTCAACCTGGAGCCCGATGAGGCAGTGTCCAGCCACGCCAAGC
GGCTGGGCGTCAACGTCAAGAGCTACAAGATCATCTACGAGCTCATCGACGACGTCAAGG
CCGCCATGGAGGGCAAACTCAAGCTGGTGGAGGAGCGCGTGCCGCAGGGCACGGCTGTGG
TGAAGGCGGTGTTCGGCACCGGCAAGAAGCGCGTGGCGGGCTGCGCGGTGACGGAGGGCA
AGCTGACCAAGAGCGGATACGTCACCGTCAGGCGCGGCAGCGGCAAGAACGCCGTGGTGG
TGTACGAGGGCAAGCTGTCCTCCCTGCGCCGCGTCAAGGACATTGTGGAGGAGGTGTCGG
CGGGCCTGGAGTGCGGCGCCGGCTGCGACGGCTTCACGGAGTGGGCCGAGGGCGACAACC
TGGAGTGCTACCTGCTGGTCACCAAGAGCCGCCGCCTGGAGGAGGCGCGCGCCACCACCG
CGGTGGACGTCAGCACGCTGGCGTGAGGCGATGGGGCGTGGGGAGGGGGTTAGCTGGGTG
GGTAAAGGAGGCGGAGGAGGAGGAGGAGG
>comp6304_c0_seq1_b_Cre08.g384355.t1.1
AGCGCGCCGCCGCCGCCGCCGCCCCGCAACCGGCGCCCCCGCTCCTCCCTCCGGCTCCGG
CACGGCTTCCTGCCCGCCACACGGCTCTCCCCAGCCGCACCGGCACGGCCCTGCAGGCGC
TGCCCTCCCAGCACGAGGACGGCGACGGCATGTTTGAGGACGAGGAGGGCGGCGGCAGCT
CGGACCCGGAGGAGGCGGCGGCGGCGCGGGAGGCGGAGGAGCGGCGGCGGCGGTTCGTGG
GCGTGCTGCAGGGCGTGCCGCACGTGGTGGGCGCGTCGGAGCAGCTGGGCAGCGCGAGGA
AGCGGGCGGGCAAGGTTACGCCGTCGGCAGGCATCCGCAACGAGGCCGAGCGGGAGCGCA
ACCGCTCCACGCGGCGGCTGGACACGTTCATGAAGGAGCTGTCGGTGCCGCTGGGCAGGT
ACCTGGCGGGATTCCCGCCGCCGGGCAGGCTGCACCCCTTCGAGGCTGCGCTGCTGGCCC
TGACGGTGGGCGAGGCCGCCTACGTGTCCACACTGGACCGGGTGGACAGGCTGAGGCGGG
CCGTGCAGGAGGTGggcaagggcgccgcctcccgcgccgccgccgcgcccaacaaggccg
ccgccgtggccgcctgtgaggagggcatggcggccattgaggaggtgttcagcgcgggaa
gcaggcacgtggagtcgctcaaggaggtggccaagaagctgcggcagctgccctcgctgg
acgcggggctgcccacgctggcgctggtgggcgcgcccaacgtgggcaagagcagcctgg
tgcaggtgctgtccagtggcacgcccgaggtgtgcaactaccccttcaccactcgctcca
tcaagatgggccacttctacttggacggccagaagcaccaggtgaccgacacgcccggcc
tgctggcccgtcctgactgtgagcgcaaccgcatggagcgcctgacgctggcggcgctgg
cctgcctggacagctgcgtgctgtgggtgggcgacctcacggaggagtgcggcaccggcg
tggccgaccagtgggccatccgctgcgagctgcgggcgcggttccccgagaagccctgga
tcgacgtgctgtccaagagcgacatgctggAGGACGTGCTGGCGGAGGCGGACCACCTCA
TCCAGCAGCGCGGCGGCGCCCCCGCAGCCGCCCCCGCAGTCGCCAGCAGCGCTCCGGAGG
CGGCGCCCTCCGACCCGGGCGCCCTGACCCCGGCGGAGCTGGCGGCGCGGCTGCCAGGCG
CCCTGCGCATCTCCTCACTCACACACGACGGCATTCCGCAGCTGCAGCTCGCCATCATCC
GCATGCTGCGGCAGCAGGCCGCGCAGCGCGCCGCCGCGGCGGCGGCCGCCAGGCAG
>comp5440_c0_seq1_b_Cre07.g314351.t1.1
TGCCGCTGCCACTGCCGCTGCCGCTGCCTCCGGCTGTTGCTGCAGCTCGCGCTGGTTCAC
GCACCTGATCCTGGACTGCGACGGCGTCATGGTGGACAGTGAGGCCGCCAGCTGCGAGGc
gctacggagggccatacggGAGGTGACGGGTTTTGACATCCCACACGCCTTCCCACACGA
CTACACGGAGGTGTTTGGCATGGACGTGCGCAGCTGTGTGGCGCACTACCGTGCCAAGTT
CGGCAGGACCGAGTGGGAGTCGCCGGAGGCCCTGGCCCCGCGGGTGCAGGCGGCCAAGGA
GGGCCACTACAGGGAGCTCACGGCGGGCGGCATAAAGGCGTTTGCGGGGGCCGAGGCGCT
GCTGCGGCGGGCGCTGGCGGCGGGCATGAAGGTTGGCGTGGCCTCCTCCGGCGCGCCCGA
CAAGATCGCGCGCAACCTGGCCTCCAGCGGGCTGGCGCCGCTCATCCCGCCCGGCGCGGC
GGTGTCGGCGGCGGCGGTGGCGGCCGGCAAACCCGCGCCTGACGTGTACCTGGAGGCCAT
GCGGGTGACAGGCTGCACCGACCCCTGGCGGGCGCTTGTGGTGGAGGACGCAGTGAACGG
TCTCATGGCCGCGCGCGCCGCCGGCATGTTCGCCGTCGGCATCACCAACCAGCTGCCGGC
GGCGCTGCTGGCGCCCTGGGCGCACCGGGTGGTGGCACACCTGGACGAGGTGGACCCGGC
GGGGCTGGAGCCGGGGGCGGGCGACGTGCCGGGCGTGCCGGCGCCCGGGGTGTAGGGCAG
AGCGATGTGTG
>comp4476_c0_seq1_b_Cre05.g238260.t1.1
GCGGCGGCGGAGGCGGAGGCGGAGGCGGTGGGGCGCCCCGTGGAGCGGCCGGGGCGACAC
GTGCTGGACTCGGACACGACGGCAGTGGAGGTGGGCGAGGCGGGCGACGTCCCCGGGGGG
CTGCTGGTGGTGGTGGACCGGCGGCTCCGCACGCCCGGCACGGCCGTGGTGCACGACCGC
GAGATTGAGGGCGGAGAGCTGCAGTACAACAGGGGTCTGGTGCTGTTGGCACTGGGTCGA
CTGGCCGAGGCCGCAGCCGACCTGGACGCAGCCCTGGCAGCCAACCCCCACCACGCCCAC
TACCCCTACTACCAGgcggtggtgtgtgcgcggcggggtcaggacgatgaggcaatcgcc
tgggacaacctggccctgcagcgcaaccccgcctacttccacgcgctgtaccacctgggt
ctggtgctgcacctgcgcggcgagcacacagaggccgtacagcggctggatgcggcagct
gggctgcagccgcgggactggcgagtaatggaggcgcgggggcgggtgctgcagaacctg
gaccggcacaacgaggcggtgccggccctgcgcgacgcgctggcggcggtggcggcggac
ggcgaccagccccccgcggtgtgtgcgcgcctgcactttgcgctggcgcagtcggcggtg
gcggcgcaccagcccaacctgctgagggagagcctgaggctggcgaggctgcatgggcag
gaccccgccagtgtggccaacctgcgcggctgcctggcccgcaaggagcgccagttcgcc
ctggcgctgaggcacctcagccgcgcagtggcggccagcccgggggacgcgcgcttctac
tacgaccgagcaCAGTGTCACCTGGACATGGGCAACTACCCCGAGGCCATCGACGACCTG
ACCACGGCGCTGGAGGCGCTGCCGCACTCGGCGCTGCTGCTGTTCGGCCGCGGCGGCGCG
CAGCTGGCCTTCGCGGCGGGCGACGTGCGCGCCGCGGCAGAGGACCTGCAGCGGGCGGCG
GAGGTGTGCAAGGGCACGCTGCGCGGCGAGGGCCCTCTGTGGGAGAGCCGCAAGTTCATG
TCCAGCGGCAGCGGCACACCCGACCTCAGTCCGGCACTGTGGTACCAGCTGGGCTGTGCC
CGCGCCCGCTGCGGCGCCGCCTCTGAGGCCGTGTCGGCCTTCCGTCGCGCCGCCGGCCTC
ATGCCCGGACACCCCGTGTTCCTACACGAGCTGGCCAAGGCGTGCCAGGTTGCGGGTGAC
GCCGCCGCCGCGCTGACCCACTTCAACGCGGTGCTCAAGCTGCAGCCGCGGAACGCGCGA
GCGCTGCTGCGGCGAGGGCTGGCGCTCAAGTGCCTCAAGCGGTACGACGAGGCGGCTGCG
GACTTGTTGGCGGCTCGGCGGCTGGAGCCCGCCAACCCCCTCATGCAGCTGGACATGCGG
TCACTGGGCTCCGTGTCGTTCATAGAGCTGTGCGCGCCGGGCGATGAGGACGACGCATAC
GTAATGATCAAGTATTGACATAATCAAGGATTGACATGATCAAGGGTGACATCATCAAGG
ATTGACATGAGTGAATGAGCCGCGACGTCGCATAGATACCCCTTGCACTTGGACCGTCGA
CAACGACTTTTGACCGCCGGTTTAACGGCTTCGTGGAACGGCTGTCATTGCCACGCAAGT
ATGTGATCTGTATCTACATGTTGATGGGTCGCCGATGTTTGATTTGTACACATTATTCGT
GCTTTCCGTCAGTCCGGGGTCGCGTTGGGAGTCGGGCTGAGGGGGAGCCTGAGAGGGGGA
CGTGTACATAGCTGCGGGGCCGGCGTGGGGTACAACGAAGCAGGTGCGCGTGAGGCAGGG
TGTCATCATGGCATGCATACTGATTCCGCCAGCGACTTGGGTGGCTGCCCCTACCGGTAG
TCCACCACGGAGGCGGGCGTGTTTGCAGTGAGGCACGAGTGCAGGAAAAGATGGGTCGCA
GCAAATCGAGTGATGGGCAATGGACAACGGAAGCGACGCGCCTCTTGCACAGGCGACTTT
TGTAACT
>comp3467_c0_seq1_b_Cre13.g584901.t1.1
TCCGCGGTGCGGCGCAACGTGTGGCGGCCCGAGACCGGCGCCATGCCCTGGCTGCTCTAC
ACGGGGCTGGGCTACACGGACGACCCAAACATGGACCTGCAGGTCCAGTTCTCCGGCGGC
AGCATCGCCAGCGGCCAGGTGTCGGTGCTGACCTTCATCCTGTCCGCCTACGCGCTCAAC
GGCACCTGGCTGGGCTACAACACCTGGAGCAGCCAGTTCCAGCTGTGCGGGGCGCCGGAG
CTGGACGGCAGCAGGTGGAGCCGGTTCGGTTGGAACTACCTGAACGACTGCGACATCGAC
CTGACGGCGGTGCTGGGGCAGCTGGCGGACGGCTTCACGGGCGGCGGCGACACGGTCTTG
TACGAGCTGTTCCTGCAGACCGGCACCAGCACCATGTACCCCATCCCCGTCAAGATCTCC
AACAAGGACGAGCTGGACGGCAACTTGCTGGAGGACCAGGGCGCTGTGCGGCGCTTCTTC
TTCCTGGACCAGCGGCTGGGCTACAGCAGTCAGTCGCGCAGCCTACAGGCCGTGCAGTAC
CCGGTCACTATGTCACTGCAGGTCATTCTGAGGAGCAGCCCGCGCGACCAGATCTACGTG
CCGCAGCTGTTCATCACCTACTCGGGCTGGCAGACCGACACCACCTCCACCGTCAACATG
GACTCCTCCGCCTCCGGCGAGCAGCGCTACACCTCCTTTGCCGTCACCTACAGCAACGAC
CAAGACCTGGTCGACAAGTTCTGGTacgcgtggcagaccatcctgattgtgttcgaggtg
gttctggccttcccggccatgatgctgggcgtgttccggtacatcaagaagaagagggac
caggcagacctgGACTTCTTGGTGTACGCGGGTGTGGTGATCGCGGACTACGGCTCCTTC
GCGCTGGCCATGGTGCTGCTGACCGTGTCGCTCTACTACCTCACACTGTACAAGCTGCAG
GAGGAGGTGTACTACCTGATGCTGACTGACGGGCAGCTGTACAACTTCAAGATCACAGTC
ATTCTGGCCATTGTGGGACAGAGCCTGGGCATGCTGTGGATGCTGTGGGGCCAGATCCGC
ACTGACATCTTCTTCATCGACTGGGAGAAGTCGCGCAAGGTGCTCAGCAAGGAGGGCTCC
CGCGAGGAGAACTCGCCCGTCAGCTGCTGGCGCATGCTCATGGTGGCCAACGAGTTCAAC
GAGCTGCAGACGGTGCGGATCACCTCGCCCGCGTTCACACTGCTCATGGTGACGCTCATC
CTGGACGGCTGCAACGTGATCGCCGCCGGCTACATCACACCCGACGCCAACGACTACCAC
CACTACTGGGGAGTCACCACCTCCATCATCCTGCGATTCGGCATCGAGGCCTTCTGCTTC
CTCATCCTATTCCTAGGACAGTACATCTTCCGGCGCCTGCTGTACTTCCCGTACGTGGCC
AACCCCGTGACCCAGTTCGTGGACCTCATGTTCCTGGCCAACATCTCCACAGTCATATTC
GACGACACCCACTCCGGCTACTACATCCACGGCCGCAACCAGGCGCAGCACTCGGACGCC
ACGCTCCGGGACCTGAACCAGGAGCTGCTCAAGGAGGAGGAGGGCCTCACCGCACAGCGC
GGCCTGGTGTCGGGGGCGTCCAACCCCAAGCTGGCAGACAACCAGCTGTTCCAGTTGTAC
GTGACGGACGCGATCCGCAAGACGTACGACGCGAAGATGCTGCAGCTGGTGCAGCAGGCC
ACCAACGACGCGCGCAACCGCAAGGGCATGATCTCCACCTTCCTGCGCGGCGCGGGGCGG
CAGCGCGACAACGTGCTGTCGGCGCAGCAGGAGATCTCGCTGCTGTTCAAACAGATGGTG
GACGACGTGGAGAGGAACGCCGCCACGCAGGTGACGGACCCCACCTACCTCCAGATGGTG
CTGGACCTGCCGCCCGACTCGGCGCTGAACAACACGGCCATGGTGCACGACCACCTGGAC
GCCTTCACACGCACCATGTTCATCGGCTGCGAGGTGCGGCTGTTCGTGTTCGAGGCGCTG
TTCTTCTGCGCCATCGACATGTCCATCAAGTCCGTGGCCATCAGCGCGCTCATCACCTAC
GTCATGTGGCGCGCCGTCAAGTGGTTCCGCGACAGCTGGGGCGAGGACAACATCTCATCC
AAGACGCTGGTGGACAGGCACTTCCTCATCTAGAGCTGGACAGGCACTTCCTTGTCCAGA
GGCACGTGCATCTTGTCACACCTGCAGGGCGTGCCTGAAGGGGGAGACGCGCGCGCTTGC
GGACAGGGCTGGGGGGCATTGGGGGTGGCGCCGAGACGCGGAGACGCACAGCTGGTTGGG
CATCTGCTTCCCTGGCATTGCCATCTTCGTGTTGTCCGGGAACGCGCACGTCCTTGGGAG
CTAGCGACCGTGTGTGTGACAGGGTTGCGTATGGGAGCTGGCTTCAGGTTGGCGCTGGGG
TGTAGCTGCGTTCGGTGCCGGGGTGCGCGGTGTGGCGGGGTGGCGGCGCCTCGTGTGGGT
GGGCACAGCGGTTGCCTGGTGTGCATGGGGCAAACGCACCGCGCAAGAGGTGGTGGAAGA
AGGTGGTGAGGAGTGAGCTGAATAGCAGGGCGCTGCCCGGTTCTATAGCGTAAGACGCGT
GGTGGGTGAGGGCTAGGCGTCAGCGGAGCACCCATGGTGAGCCGGCATGGTGGGTGTTTT
GGTACGCGCGCATTTGTGAGACCACTGGGGGCGAGCGTGCAAATGGCTGCCATTGCAGCA
GTAATTTATTCGACACCATGCGCATGGGACAAAGACACCATCGTGTCGAGAATTCTCTTT
TGTAACTGTCAAGTGTGCTGCAGCGTGTGTGCAGAGCCTGGAGGACAGGGCGCTTGTCCT
GTCCTCAGAAGCCGTCCGGCCTAGGTCCGTGTCGTGCTAGATAGGTTGATCCTGTCTGAG
CGCTAGCCCTCTTGCGCCGTGCTGAGTGGTAGTATGTCCTAGGCGCAACCGCGCAAGCAC
AACACATTGCGTGTGGGGACGCTGCGTTGGCGAGAGCCACGGATGGC
>comp3948_c0_seq1_b_Cre12.g537550.t1.1
CCTACATAGTTCGATACACTTGCTTTAGAAGACGTAAACACCAAGGAGGCGCACGCAAGC
TTGTCGAGACATTTCGTGTGGCCAACCAGTAGGACACTTCCGAACCGTAGTTTCTTGCCA
TCTGCGACTTCTGAGCTTTAGCTTAAACAGCTGTAGGCAGCCATGCTGCGCTCGCATGCG
CGCAGCGGCGCGAGGTCGTCAGGCACCTCGGGGCAGGGGCGGGGCAGCCTCACGCCTCGC
AACCCGCTCTCGTTTGTGGCCCACGCAGTGACGGGGCCCCAGCTCCAGTCCCAGCTAGCG
GCCACCGAGCACACGCCCACCACCACAGCCTCGGCCTCCTCGCCGTCGGCCCCCGGCCTG
GGCCTCAGACGCCGGGATGTGTTGCTGGCGCTGCTGCCCTTCCTAGGCCTGTCAACGGGG
GCCGGGGCGCCGGCACCGGCCCGTGCGGACGAAGTCCCGGAGACGCTGCCAGTGCCGGTC
ATCCGACCCGAGCTCACGCCGGACCAGCGCAAATACGACCCCGCGGacccggacctgcgg
gaggctgccgccctgctgcagcgcgcgctcaacgcgcccaacgtggaggcggaggaggcg
ggctggaCCGAGGTCATTGAGCGCTTCGGCGGCCTTGACAAGCCCTGGGTGCCGGACGTG
GTGGGCCGCGCCTGGGGCAACCGCGGCAACGCGCGCAGCCGTCAGGGCAAGCTGCAGGAG
GCGCTGGACGACTACAACACAGCCATAGCCATCTGCCCCTGGAGCGTGGACCCCGTGCTC
AACAGGGGTGTGGCTCTGGAGGCGCTGGGACGCTTTGAGGAGGCGGTGTCCGACTACCGG
GCGGTGCTGGCGGCTGCGCCCAACGACCCTGCGGGCTGGAACAACCTGGGCAATGCCTCG
GGCGGCCTGGGTCGCTGGGAGGAGGCTGTGGAGTACTACGGCCGCGCCGCCCAGCTGAGC
CCCACCTACGCCTTCGCGGTGGCCAACCGGGCCGTGGCGCTGTTCGAGGTGGGCCGCACC
GAGGAGGCCATCCGTGAGATGCGCTCGCTGCTGCGGCGCTACCCGGACTTTGCCGACATG
CGGGCCGCGCTGACCGGGGCGCTGTGGAGCATCGGCAAGGAGGGCGAGGCGGAGAGCCAG
TGGGAGCGTGTGGACGACCCGCGGTACCGGGACTTCGCCTGGCTGCGCTTCAACCGCCGC
TGGCCGCCCAAGCTGTACAAGAGCCTGGACGCCTTCCTGCAGCTGAAGAGCCTACCCGCG
CT
>comp5218_c0_seq1_b_Cre01.g003532.t1.1
AGGCCACCTCCCGTCGCGAGCGGCCCCCCCACCCGGTGCAGGTGTTCATCGAGGCCAAGT
GGGCGGACTTTTTCGTGGGACTGGGCAACACCCACTCCGCCGTGCCGCGCGTGCTGCGCA
CAGAGCCCGGCCTGCGCATCTTCAACCGCCGCATGGAGAAGGTGGAGGCTGAGAAGATGG
TGAACGCGGTGTGGGACGCCAAGGACGAGTGGCAGGCCAAGAACCGCGGCGTGCGCATGA
CGCTCGCGGACTTCCTGGTTGGCTACATGCAGCGCAAGTACGTGGCTCCCCGCGCCATCA
CGGAGACGGCCTACAACCTGGTGTACACGCTGGGGCAGCACGCCTACGACCCCGACTGTC
ACCTGTTCATACGCGTGCTGTGCGGCGAGGTGGACGAGGGCATCCGCGGAGAGGAGGAGG
AGCTCATGGccgacgtggtggccatgctgggtgtggtggacaaggcggtgcacggccgag
ccaccggctacctggccaagagggacgtgcgcaccgcactcaagggcttcttctcctcca
agcgccccgggcggctggaggaggtgcttgaggctctggacaccgactgtccgggcgaga
cagtgcagtacaggcgcctgttcgacgacgacggagacctcaaccaGGGCGTGTTCGCTG
AGACCATCCGCACGCAGCACCTGTCGGAGCGGCTGGAGGCGCTGGCGGCTCTGGAGGAGG
CGCTGGCGGAGGCGGCGGAGCGGGCGCGGGTGCGGCACGTGGCGCCCAGCCTGTTGGCGG
CGGCGGTGCGGGCGGCGGTGCCGGGCTGCACCGAGGACACCGTCAGG
>comp3857_c0_seq1_b_Cre16.g662250.t1.1
CTCGCAGGGGCAAAGCATTTTACCGGTTTGATGTCAAGATAAGCTGCAACTGCGACGGCA
CCAGCCTATTGGGCGGGGCGTCTTTGTGAAAACATGGTGCAGGTACTCAGACTGGGGCTT
CAAGTAGCCCTACTTTTAATAGCCGTGCTTGCGACGGCAAATGCATCAAATGTGTTTGAG
CGCAAGGAACGCAGCTTGTTGGCGACTTGCGAGCCTCTTCCGTTCACGGAGTTGAAGCCG
ACGGTTACGCACGCGCCTGTGCTGGATCTTGAGTGGGTTGGCGCAGATGACCTCACGGTG
TTTGCGATCACGCACAAATATGCGTCTGAGGCGGGCGGCCTGTGGCGCTCCAAGGACGGC
GGGAGCTCGTTCGTAGAGCTGACTGCGAAGCTGAACGCCTCCATCTCCAACGCCGAGGTG
TTCAGTGTGATGGGGGTGTACAGCCAGAAGAGCCAGCCCGGCAACGTGCTGCTGCTGGGC
ACCGGCACCTACATGTGGGTGTCTTCGGACTACGGCGAGACGCTGACGCCGGTGCGCACG
CCCACCAAGTGGCGAGGCAGCGGCATCCGCTCAGCCAAGATGCACCCGCGGCGCGACAAC
TGGTTGCTGGTGCTGGTGAAGCGGCCGGACTGCAAGAGCCTGGATAAGGCGCAGATGGAG
TGCCCGCACGACCTCATGCTCAACAAGGACGTGTTCACGCCCGGCTCGGCCTGGACCAAC
CTGACCGCGGACTCCAACGGCGCGGTGGCGGGCTTTGTGGACTTCGACTGGGGGGCCAGC
CTGTGCCCCAGCGGCAACTGCACGGACCTGCCGCCCATCTCCGACGACCTGGTTTTGGCC
ACCATGTACGCCAAGCCCGGCGACTACGACCAGCCCTGGGACCCGGACGTGCACTTCACC
GCCTCCACCACCTACTTCAAGTCGTTCAGCACGCACGTGCGCTGCGGCAACATGTTCGAG
GTGGTGGGTCGCTCCGTGTACCTGGCCTTCGCCAACAGCTGCCCCACAGACGTCAATGGG
AAGTCCCGCTCCTCTCCCAGCTCCTACCCCCGCGGCATCACGCTATACACCAGCCTGGAC
GCCGGCAACAGCTTCACACAGGCCTGCCTGCCAGTGGCGCTCAAGCAAGAGGGCTACGAG
CTGGTTGAGACGCACGACGGGCGCGGTGCGGTGGTGGTGGTGGACTTCGTTGTGGACACG
GGCTTCATGGACCTGCCCGCCAGCTCCGTGTACACAGCCGGGCCGCACCACGCCCTGTTC
AGCCTCAGCCTCACAGACGTGTACCACAGTGAGTTCGGCACCACAACCGACTTCGCGCGG
GTGGAGGGCGTGCCGGGCATCTACATTGCCAACCAGATGCTGCCCAAGCCGCCCGGCTCC
GGATCCAGCGACGCATCTGGATCCGGATCTGGATCCGGATCCGGCGGCGGCGAGGGCGGC
GGCGCTGACTACTACGACCTGTCGGACCTGACGGAGCAGCCGCTGGTGGAGACACGCATC
ACCTTCAACGGGGGCGGCCGCTGGCAGCGCATCCCCGCGCCCCGCAACATCGCCAACCCC
GCCTGCGACCGCTGCGGCGGCGCGTCCGCCTGCTTCCTGCACCTGCACGGGCTGTCGGCG
TGGGACAACATGGGCTCCTCACTGCCCGCCGTCTACTCCAACCCCTCCGCGCCCGGGCTG
GTCATGGCCACTGGCAACGTGGCGCCGCTGGGCGTGGGGCTGGACGGCAACGACGGGCTG
TGCACGTGGCTGTCCTCGGACGGCGGCGTGACGTGGGCGGAGGTGGGCGCGGGCGCCTAC
ATCTACGAGTACGCCGACTGGGGCGGCCTGGTGGTCATGGCGCGACACCCGGGCGTGGAC
CCCAGCGCTCCCGCGGCGGCGGCGGATGAGATCAGGTTTAGCCTGGACTACGGCCGCTGC
TGGCAGTCCGTGCCCCTGTCTGTGGCGCTGCTAGTGGACAATGTGCGCATCGAGCCTGAC
GGCCAGCGCCCGCGTGTCATCCTGCACGGCCGCTCCTGCCGCAACACCACCAACCCCAAG
TGCAGCCACACAGCGGCCACGGACAGCAGCTCGGGCacggagggcatcatgtactctgtg
gacgtggcagctctgatggcggggcggctgggcgcctgcagcggcgccgactacgaggag
tggacagtgccctcgccgcagggcacaccccgctgcgtgctGGGCGAGCAGCTGCGGCTG
ACTCGGCGCAAGCAGGACTCGGTGTGCCTCAACGGCCCCACCTACAGCCGCCCCACACCG
CACGCCACCTCCTGCAACTGCACGCTGGAGGACACGGAGTGCGACTACGGCTACATCCGC
GACGGCGAGAAGTGTGTGGCCATCAGCGCTGACCGCATGCCGCAGTGCCCTGTGTTGGAC
TCCAACACCTATACCGTGTCCGACACGGGCCGCCGCCTGGTGCACAGCGACACGTGCCTC
AACCCCGCCGCCATCATCCCGGACACCGAGGGCACCGGCAAGAGCAACAAGCCCGCCTCC
AACGGCTCCAAGGGCAAGAAGGAGGTGCACCGCAGCGGCTGGTTCGGCTTCTTCATCTTC
GCGCTGGTGGTGGCTGTGCTGGCGGGCCTGTTCTACTCGTGGTGGCGCTTCATGGCCAGT
GAGGCGCAGCAGGACACGGCGCGAGAGCTGGCGGGCGCGGCGGCGGGCCACGTGGCGGCG
CTGTGGGGGCTGCTGGTGGACAAGATCAGGAGTTTGCGGCGGGGCGGCGGCGGCGGGGCT
GGTGGCGGCGGCGGTGAGGAGCTCGGCTACTTCCAGCCGCTGGGCGACCCCGGCCACGAC
GTGGAGGGGCGAGGCAACATCTTCACACTCAAGTAGATTGTTTGAGTGTGTGAGTGTGTG
TGTGTGTGTGTGTGT
>comp3462_c0_seq1_b_Cre04.g214501.t1.1
TGCACGGCCTCGAGTCCATACCCCCGCTTGCGTGACTGCAAATGCACCACTAATTGTTCA
CTTAATCGTTCCTTGTTCACGCTTTGGCCCGGAATTTGAAATATGAACATGCAGCTAGGA
ATGCAGAATAAATTGGCGCGCCATGCGCCAAGCCGTGCTAGCCACGGCATGCCGGCAGTC
TTCAGCTCGCTGGCTACTGGCAGTCGTTCTGCGGTTCATGCCGCCTCGAGCATTTGCAGC
AGCTCTGGTGCTAATGCCAGGACATCGCTGCGTCGGATGCGGGCACTTCCGGGGCGGCGT
GGAATGCACATCGCCGCACAGCTCGCGCCTGCCACCTACGCTCCCCCGAAGGCGGATGCC
GTAATCCTGACGCTGCCCGGAGGCAAGGAGATCAAGCTGGAGACGGGCGAGATCGGCCGC
CAAGCCAACGGCGCAATCATGGCCACCGCTGGCGAGACCATGCTGTACGCCACCGCCTGC
TGCTCAGCCTCGCCCACAGGCGACGGCTCCTTCACACCGCTCACGGTCAACTACGCCGAG
CGCTTCTCCGCAGCTGGCCGCACCAGCGGTGGCTTTGTGAAGCGCGACGGCCGCCCTCGT
GACGCCGAGGTGCTGGTGAGCCGGCTGGTTGACCGCCCCATCCGCCCCATGTTCGCCAAG
GGCTGGGCCAACGACACCCAGATCCTGGAGTGGGTGTTGTCGTACGACGGCGTCAATGAC
CCCGAGCCGCTGGCCATTACGGCGGCGGCGGCGGCGCTGCTCATCTCGGACATCCCGCTC
AAGAAGGCGGTGGCGGGCGTGCGTGTGGGCATGAGTGCCGACGGCGGCTTCATTATCAAC
CCCACTGTGGAGGAGATGGAGACCAGCCGCCTTGACCTTATGGTTGCGGGCACTCGGGAC
GCGGTGCTCATGATCGAGGGCTTCTGCGACTTTTTGACGGAGGAGCAGATGATCGAGGCG
CTGGGCAAGGGCAGTGAGGCCATCGCCTCTCTGTGCGACCAAATGGAGGCCTGGGCCAAA
AAGGTGGGCAAGCCCAAGCGCACGGACGCGGTGGTGACTGTGCCCGAGGAGCTGGAGTCG
CGGCTGATGGAGCTGGTGGGAGACAGCCTCACCGCAGCGTACAAGACCTCGCTGAGTAAG
GAGGTGCGCGGTGCGGCGGTGGCGGAGGCGCAGGCACGCGCACTGGAGGCGCTGGCGGCG
GAGAGCGGCGCCGCCAGCGGCAGCGAGACCGTTGGCGGCAACGGTAACGGCGGCGGCGGC
AGGTCGTACACGCCGCTGCAGATCAGCATGGCGCTCAAGGCTGTGGAGAGCCGCgtgatg
cgcgggctggtgctggacgagcaggtgcgcgccgacggccgcggcgtggcggacatccga
cccatcacctgcagggcgggtctgctgccgcgcacccacggcagtgcgctgttcacccgc
ggcgaaacacagTCCATCTGTGTGGCGACACTGGGCAGTGCCAACGACGCCCTCCGCTCC
GACACCATGCGGAAGCCCGACGGCGAGGACCCCGAGTCCGGCCGCTTCTACCTGCAGTAC
CACTTCCCGCCCTCCAGTGTGGGCGAGACAGGCCGCACAGGCGCGCCCGGCCGGCGCGAG
CTGGGTCACGGCGAGTTGGCTCAGCGCGCCCTGGCGCCCATCCTGCCCGACCCGGCCCAG
TTCCCCTACACAGTCCGTGTGGAGAGCACCATCACTGAGTCCAACGGCTCCAGCTCCATG
GCGTCCGTGTGCGGCGGCTGCCTGGCCATGATGGATGCCGGCGTGCCCATTGCTCGCCCC
GTGGCGGGTATTGCCATGGGCCTCATCCTGGAGTCCAACGGCCGCAATGCCGTGCTGTCC
GACATCCTGGGCAGCGAGGACGCACTGGGGGACATGGACTTTAAGGTGGCGGGCGACCAC
GACGCCATCACGGCCTTCCAGATGGACATCAAGGTTGAGGGCATCACGCTGGACATCATG
GCCAAGGCCCTGCAGCAGGCCAAGGCCGGTCGCCGCCACATCCTGGACCAGATGGCAAAG
TGCGCGCCGCCGCCCGCAAACACGCTGTCCGCACACGCGCCGCGCATGATGCGGCTGCAG
ATTGACCCCGACAAGAAGGGCGCGGTGATCGGCTCCGGCGGGCGCGTGATCAAGCAGATC
CGTGACGTCAGCGGCGCCACAGCCATTGACATCGACGAGTCGGGCATGGTTGACGTGATG
GCGCCCAGCCAGGACGCCGCGGCCAAGGCCATTGAGTTCGTCAAGCTGCTGGCCAGCGAC
CCCGAGCCCGGGACCATCTTCAGG
