# Supplementary material for: Patching Holes in the Chlamydomonas Genome
Source: G3 (Bethesda). 2016 May 10;6(7):1899–910. doi: 10.1534/g3.116.029207 (PMC4938644; doi:10.1534/g3.116.029207)
Supplement: Supplemental Material [file supp_g3.116.029207_FileS3.zip]

Archive with 10 entries (6 files):
- File_S3_Perl/myPerllib/My/interval_overlap.pm
- File_S3_Perl/myNisland_accounting.pl
- File_S3_Perl/myPerllib/My
- File_S3_Perl/myPerllib/My/Trinity/Coverage_checks.pm
- File_S3_Perl/myPerllib/My/Trinity
- File_S3_Perl/myPerllib/My/BlastUtils.pm
- File_S3_Perl/myPerllib/My/IntronExonUtils.pm
- File_S3_Perl
- File_S3_Perl/myPerllib/My/Trinity/Scripts.pm
- File_S3_Perl/myPerllib
