# Supplementary material for: Patching Holes in the Chlamydomonas Genome
Source: G3 (Bethesda). 2016 May 10;6(7):1899–910. doi: 10.1534/g3.116.029207 (PMC4938644; doi:10.1534/g3.116.029207)
Supplement: Supplemental Material [file supp_g3.116.029207_FileS3.zip › File_S3_Perl/myPerllib/My/interval_overlap.pm]

package My::interval_overlap;

use strict;
use warnings;

use Exporter qw(import);

our @EXPORT_OK = qw(overlap_status);

sub overlap_status {

my ($query_range_array_ref, $target_range_array_ref) = @_;
my @query_range = @{ $query_range_array_ref };
my @target_range = @{ $target_range_array_ref };

# Return values =====
my $coverage_category;
my $coverage_status = 'not_assigned';
#
my $query_start = $query_range[0];      my $query_end = $query_range[1];
my $target_start = $target_range[0];    my $target_end = $target_range[1];
#

if      ($query_start > $target_start && $query_end < $target_end) {
	$coverage_category = 1;
	$coverage_status = 'query sequence contained within boundaries';
}
elsif   ($query_start < $target_start && $query_end > $target_start && $query_end < $target_end) {
	$coverage_category = 2;
        $coverage_status = 'partial';
}
elsif   ($query_start > $target_start && $query_end < $target_end && $query_end > $target_end) {
	$coverage_category = 3;
        $coverage_status = 'partial';
}
elsif   ($query_start < $target_start && $query_end > $target_end) {
	$coverage_category = 4;
        $coverage_status = 'missing sequence spans';
}
elsif   ($query_start < $target_start && $query_end < $target_start) {
	$coverage_category = 5;
        $coverage_status = 'missing sequence not supported by splice junctions';
                        }
elsif   ($query_start > $target_start && $query_end > $target_end) {
        $coverage_category = 6;
        $coverage_status = 'missing sequence not supported by splice junctions';
}
else {
        $coverage_category = 9;
        $coverage_status = 'other';
}

return ($coverage_category);
}

1;
