# Supplementary material for: Patching Holes in the Chlamydomonas Genome
Source: G3 (Bethesda). 2016 May 10;6(7):1899–910. doi: 10.1534/g3.116.029207 (PMC4938644; doi:10.1534/g3.116.029207)
Supplement: Supplemental Material [file supp_g3.116.029207_FileS3.zip › File_S3_Perl/myNisland_accounting.pl]

#!/bin/perl
# myNisland_accounting.pl

# This script basically goes through a blastn report (queries = Phytozome transcript models,
# and subjects = Trinity objects), and scores any N-island present in some Phytozome model as
# (i) covered, (ii) halfbridged, or (iii) bridged by a Trinity object. N-islands can be either exonic, 
# intronic, or flanking.

# Modified on 2016-02-08 to run from SUPPLEMENTAL_PERL_SCRIPTS folder. 
# NOTE: Requires BioPerl to be installed. 

use warnings;
use strict;

#use lib '/home/frej/chlamy/Trinity_project/myPerllib/';
use lib 'myPerllib/';
#use lib '/usr/local/progs/perl-5.18.1/lib/site_perl/5.18.1/';
#use lib '/usr/local/src/work/BioPerl-1.6.1/';

use My::interval_overlap qw(overlap_status);
use My::IntronExonUtils qw(junction_coverage_status);
use My::Trinity::Coverage_checks qw(check_covered check_bridged check_halfbridged check_flanking);
use My::BlastUtils qw(sort_hsps hit_strand_consistency blast_result_2_hash);
use Bio::Seq;
use Bio::SeqIO;
use Bio::SearchIO;
use Bio::DB::Fasta;
use Bio::Tools::Run::StandAloneBlastPlus;

use Data::Dumper;
use Storable;
use List::Util qw(sum max min shuffle);
use 5.10.0;

# OUTPUT =======================================
open(my $output_table, '>', 'Nisland_accounting_output/nisland_accounting_table_span100_ungapped.txt');
open(my $temp_out_fh, ">", "temp_Dumper_nisland_accounting_output.txt");

#my $path_to_stored_hash_ref = '/home/frej/chlamy/genomes/Cre_v5.5/Cre_281_v5.5_gffInfo_by_transcript_ID.hash';
#print "Retrieving $path_to_stored_hash_ref ...\n\n";
#my %transcript_info_hash = %{ retrieve $path_to_stored_hash_ref };
#print "done retrieving \n";

# SUBROUTINES ===================================
sub check_blastn;
sub get_volvox_blastx_scores;

# INPUT =========================================
# my %phyto_transc_info = %{ retrieve('/home/frej/chlamy/Trinity_project/Trinity6/Cre_281_v5.5_gffInfo_by_transcript_ID_withScores_STORABLE.hash') };
my %phyto_transc_info = %{ retrieve('accessory_files/Cre_281_v5.5_gffInfo_by_transcript_ID_withScores_STORABLE.hash') };
# my %nislands = %{ retrieve('/home/frej/chlamy/Trinity_project/stored_hashes/Phytozome_nislands_STORABLE.hash') };
my %nislands = %{ retrieve('accessory_files/Phytozome_nislands_STORABLE.hash') };
# my %transcript_info_hash_with_flank_info = %{ retrieve ('/home/frej/chlamy/genomes/Cre_v5.5/Cre_281_v5.5_gffInfo_by_transcript_ID.hash') }; # This one has flanking n-island info.
my %transcript_info_hash_with_flank_info = %{ retrieve ('accessory_files/Cre_281_v5.5_gffInfo_by_transcript_ID.hash') };

# my $blastn_report = 'accessory_files/Creinhardtii_281_v5.5.transcript_primaryTranscriptOnly_vs_Trinity6_strand_corrected_raw_fullOutput.bls';
my $blastn_report = 'accessory_files/Creinhardtii_281_v5.5.transcript_primaryTranscriptOnly_vs_Trinity6_strand_corrected_raw_blastn_ungapped.bls';
my $blastn_reader = Bio::SearchIO -> new (-file => $blastn_report, -format => 'blast');


# FASTA WRITERS ===========================
my $write_bridging_fasta = Bio::SeqIO -> new (-file => ">bridging_seqs.fa", -format => 'fasta');
my $write_halfbridging_fasta = Bio::SeqIO -> new (-file => ">halfbridging_seqs.fa", -format => 'fasta');
my $write_flanking_fasta = Bio::SeqIO -> new (-file => ">flanking_seqs.fa", -format => 'fasta');

my $write_bridging_fasta_store = Bio::SeqIO -> new (-file => ">all_bridging_seqs.fa", -format => 'fasta');
my $write_halfbridging_fasta_store = Bio::SeqIO -> new (-file => ">all_halfbridging_seqs.fa", -format => 'fasta');
my $write_flanking_fasta_store = Bio::SeqIO -> new (-file => ">all_flanking_seqs.fa", -format => 'fasta');

my $fasta_writer_half_bridged = Bio::SeqIO -> new (-file => ">suppmet_half_bridging.fa", -format => 'fasta');
my $fasta_writer_bridged = Bio::SeqIO -> new (-file => ">suppmat_bridging.fa", -format => 'fasta');
my $fasta_writer_flanking = Bio::SeqIO -> new (-file => ">suppmat_flanking.fa", -format => 'fasta');

# MAIN LOOP START =========================================
my $counter = 1;
my @processed_phyto_ids = ();
while( my $result = $blastn_reader -> next_result) {
	
	$counter++;
	#last if $counter > 100;
	my $phyto_id = $result -> query_name; #Get a Phytozome (query) ID.

	# Get information about flanking N-islands in the current Phytozome gene model (if any).
	my @flanking_nislands = @{ $transcript_info_hash_with_flank_info{ $phyto_id }{ 'flanking_nblocks' } };
	my $flanking_status = 0;
	my $flank_flag = 0;
	my $length = 0;
	my @range = ();
	

	if (min(@flanking_nislands) < 0 || max(@flanking_nislands) > 0) { # TRUE if there are flanking N-islands. 
		$flank_flag = 1;
		if (min(@flanking_nislands) < 0) {
			$length = abs($flanking_nislands[1] - $flanking_nislands[0]);
			@range = @flanking_nislands;
		}
		if (max(@flanking_nislands) > 0) {
			$length = abs($flanking_nislands[3] - $flanking_nislands[2]);
			@range = @flanking_nislands;
		}
		# Initialize key-value pairs in %nislands hash to store results. 
		$nislands{ $phyto_id }{ 'flanking' } = { 
			'status' => 0, 'trinity_id' => '', 
			'aln_score' => 0, 'ext_score' => 0, 
			'scrambled_score1' => 0, 
			'scrambled_score2' => 0,
			'length' => $length,
			'range' => \@range,
			'splice_check' => 0,
			'miss_seq_score' => 0,
			'miss_seq_eval' =>  0,
			'miss_seq_hit' => '',
			'spanning_connected_island' => [0],		
		};
	}
	if ($flank_flag == 1) { # Execute if current Phytozome model has a flanking N-island. 
		# Check extension into flanking sequence. 
		
		# check_flanking subroutine is called to determine if the flanking N-island is 'halfbridged' by a Trinity object. -----------------------------
		($flanking_status, my $f_seqs_r, my $hit_name, , my $extension_seq_obj, my $splice_consistency, my $conn_isl_r) = check_flanking($result);
		# ---------------------------------------------------------------------------------------------------------------------------------------------
		
		if ($flanking_status == 1) { # Execute if Trinity object is found that extends into the flanking N-island. 
			say "flanking\t$phyto_id\t$hit_name: connected island: ", join(',', @{ $conn_isl_r });
			
			# Check if the unaligned (extension) sequence is found in a blastn search to the chlamy genome. --------
			my ($missing_seq_score, $missing_seq_eval, $missing_seq_blastn_hit) = check_blastn($extension_seq_obj);
			# ------------------------------------------------------------------------------------------------------
			
			my @flank_seq_objects = @{ $f_seqs_r };
			$write_flanking_fasta = Bio::SeqIO -> new (-file => ">flanking_seqs.fa", -format => 'fasta');
			$write_flanking_fasta -> write_seq(@flank_seq_objects);
			$write_flanking_fasta_store -> write_seq(@flank_seq_objects);
			system("blastx -query flanking_seqs.fa -db ~/blast_db/Vcarteri_199_v2.0.protein -out flanking_seqs_vs_vca.bls -num_descriptions 1 -num_alignments 1");
			my $flanking_blastx_report = Bio::SearchIO -> new (-file => 'flanking_seqs_vs_vca.bls', -format => 'blast');
			
			# Get scores for aligned, extended and scrambled Trinity sequences. -----------
			my @scores = get_volvox_blastx_scores($flanking_blastx_report);
			# -----------------------------------------------------------------------------
			
			if (@scores) {
				
				
				# Write the half-bridged sequence to fasta file (extension in lower case). 
				my $extension_seqobj = $flank_seq_objects[1];
				my $display_id = $hit_name . '_f_' . $phyto_id;
				$extension_seqobj -> display_id($display_id);
				$fasta_writer_flanking -> write_seq($extension_seqobj);
				
				$nislands{ $phyto_id }{ 'flanking' } = { 
					'status' => 1, 
					'trinity_id' => $hit_name, 
					'aln_score' => $scores[0], 
					'ext_score' => $scores[1], 
					'scrambled_score1' => $scores[2], 
					'scrambled_score2' => $scores[3],
					'length' => $length,
					'range' => \@range,
					'splice_check' => $splice_consistency,	
					'miss_seq_score' => $missing_seq_score,
					'miss_seq_eval' =>  $missing_seq_eval,
					'miss_seq_hit' => $missing_seq_blastn_hit,
					'spanning_connected_island' => $conn_isl_r,
				};
			}
			$nislands{ $phyto_id }{ 'flanking' }{ 'spanning_connected_island' } = $conn_isl_r;
		}
	} # done checking and processing flanking n-islands -----------------------------------------------
			
			
	if (!grep{$phyto_id =~ m/$_/} keys(%nislands)) {
		next;
	}
	if ($result -> num_hits == 0) {
		# This Phytozome transcript has no Trinity hit => all n-islands are 'uncovered'.
		if (@{ $phyto_transc_info{ $phyto_id }{ 'Nblocks' } } ) {
			foreach my $nisland_idx ( keys %{ $nislands{ $phyto_id } } ) {
				$nislands{ $phyto_id }{ $nisland_idx }{ 'coverage' } = 'uncovered';
			}
		}
		next;
	}
	push(@processed_phyto_ids, $phyto_id);
	# Deceide the status of the n-islands in the current Phytozome object. 
	# Do one n-island at the time. 
	
	foreach my $nisland_idx ( keys( %{ $nislands{$phyto_id} }) ) {
		if ($nisland_idx eq 'flanking') {
			next;
		}

		my $covered_status = 0;
		my $bridged_status = 0;
		my $halfbridged_status = 0;
	
		my @bridged_seq_objects = ();
		my @bridged_scores = ();
		my @halfbridged_seq_objects = ();
		my @scores = ();
		my @cov_span_isl = (0); 		# populated if there is a connected Trinity island spanning a 'covered' junction.
		my @spanning_connected_island = (0);	# populated if there is a connected Trinity island spanning a 'bridged' junction. 
		my @nisland_range = @{ $nislands{ $phyto_id }{ $nisland_idx }{ 'range' } };
		
		# Define variables to go into the hash. 
		
		$nislands{ $phyto_id }{ $nisland_idx }{ 'covered' } = { 
			'status' => 0, 
			'trinity_id' => '',
			'spanning_connected_island' => [0]};
			
		$nislands{ $phyto_id }{ $nisland_idx }{ 'bridged' } = { 
			'status' => 0, 
			'trinity_id' => '', 
			'aln_score' => 0, 
			'ext_score' => 0, 
			'scrambled_score1' => 0 , 
			'scrambled_score2' => 0, 
			'spanning_connected_island' => [0],
			'intervening_seq_length' => 0,
			'miss_seq_score' => 0,
			'miss_seq_eval' =>  0,
			'miss_seq_hit' => '',
			'splice_check' => 0,
			'query_cov' => 0,
			'subject_cov' => 0};
			
		$nislands{ $phyto_id }{ $nisland_idx }{ 'half_bridged' } = { 
			'status' => 0, 
			'trinity_id' => '', 
			'aln_score' => 0, 
			'ext_score' => 0, 
			'extension_length' => 0,
			'scrambled_score1' => 0 , 
			'scrambled_score2' => 0,
			'miss_seq_score' => 0,
			'miss_seq_eval' =>  0,
			'miss_seq_hit' => '', 
			'spanning_connected_island' => [0]};
			
		while (my $hit = $result -> next_hit) {
		# Get the next hit to Trinity on the list.
			my $trinity_id = $hit -> name;
			my $num_hsps = $hit -> num_hsps;
			
			if ( $num_hsps == 1 ) { 
				($covered_status, my $covered_span_isl_r) = check_covered(\@nisland_range, $hit, $phyto_id);
				if (@{ $covered_span_isl_r } ) {
					@cov_span_isl = @{ $covered_span_isl_r };
				}
				if ($covered_status == 1) {
					$nislands{ $phyto_id }{ $nisland_idx }{ 'covered' } = { 
						'status' => 1, 
						'trinity_id' => $trinity_id,
						'spanning_connected_island' => \@cov_span_isl};
					$result -> rewind;
					last;
				}
				($halfbridged_status, my $hb_seqs_r, my $extension_length, my $extension_seq_obj, my $conn_isl_r) = check_halfbridged(\@nisland_range, $hit, $result);
				say "HALF BRIDGED, status = $halfbridged_status, $phyto_id, trinity: $trinity_id, spanning island: ", join(',', @{ $conn_isl_r });
				@halfbridged_seq_objects = @{ $hb_seqs_r };
				if (@halfbridged_seq_objects) {
					my ($missing_seq_score, $missing_seq_eval, $missing_seq_blastn_hit) = check_blastn($extension_seq_obj);
					
					my $write_halfbridging_fasta = Bio::SeqIO -> new (-file => ">halfbridging_seqs.fa", -format => 'fasta');
					$write_halfbridging_fasta -> write_seq(@halfbridged_seq_objects);
					$write_halfbridging_fasta_store -> write_seq(@halfbridged_seq_objects);
					system("blastx -query halfbridging_seqs.fa -db ~/blast_db/Vcarteri_199_v2.0.protein -out halfbridge_vs_vca.bls -num_descriptions 1 -num_alignments 1");
					my $halfbridging_blastx_report = Bio::SearchIO -> new (-file => 'halfbridge_vs_vca.bls', -format => 'blast');
					my @scores = get_volvox_blastx_scores($halfbridging_blastx_report);
					if ($scores[0]) {
						say "got scrambled score 1: ", $scores[2], "and 2: ", $scores[3], "and length: ", $extension_length, "\n";
						say "scores array: ", @scores, "\n";
						$nislands{ $phyto_id }{ $nisland_idx }{ 'half_bridged' } = { 
							'trinity_id' => $trinity_id, 
							'status' => 1, 
							'aln_score' => $scores[0], 
							'ext_score' => $scores[1], 
							'scrambled_score1' => $scores[2], 
							'scrambled_score2' => $scores[3],
							'extension_length' => $extension_length,
							'miss_seq_score' => $missing_seq_score,
							'miss_seq_eval' =>  $missing_seq_eval,
							'miss_seq_hit' => $missing_seq_blastn_hit,
							'spanning_connected_island' => $conn_isl_r};
					}
					
					# Write the half-bridged sequence to fasta file (extension in lower case). 
					my $extension_seqobj = $halfbridged_seq_objects[1];
					my $display_id = $trinity_id . '_hb_' . $phyto_id;
					$extension_seqobj -> display_id($display_id);
					$fasta_writer_half_bridged -> write_seq($extension_seqobj);
				}
				if ( $halfbridged_status == 1) {
					$nislands{ $phyto_id }{ $nisland_idx }{ 'half_bridged' }{ 'spanning_connected_island' } = $conn_isl_r;
					say "half_bridged check: ", @{ $nislands{ $phyto_id }{ $nisland_idx }{ 'half_bridged' }{ 'spanning_connected_island' } };  # = $conn_isl_r;
				}
			}
			elsif ( $num_hsps >= 2 ) {
				($covered_status, my $covered_span_isl_r) = check_covered(\@nisland_range, $hit, $phyto_id);
				if (@{ $covered_span_isl_r } ) {
					@cov_span_isl = @{ $covered_span_isl_r };
				}
				if ($covered_status == 1) {
					$nislands{ $phyto_id }{ $nisland_idx }{ 'covered' } = { 
						'status' => 1, 
						'trinity_id' => $trinity_id,
						'spanning_connected_island' => \@cov_span_isl};
					$result -> rewind;
					last;
				}
				
				
				my $bridged_status = 0;
				my @scores = (0,0,0,0);
				my $int_seq_len = 0;
				my $missing_seq_score = 0;
				my $missing_seq_eval = 'ns';
				my $missing_seq_blastn_hit = 'no hit';
				my $splice_check = 0;
				my $query_cov = 0;
				my $subject_cov = 0;
				
				($bridged_status, my $b_seqs_r, my $spanning_island_r, my $int_seq_len, my $intervening_seq_obj, $splice_check, $query_cov, $subject_cov) = check_bridged(\@nisland_range, $hit, $phyto_id);
				#say "got splice check: $splice_check";
				@bridged_seq_objects = @{ $b_seqs_r };
				if (@{ $spanning_island_r }) {
					@spanning_connected_island = @{ $spanning_island_r };
				}
				if (@bridged_seq_objects) {
					print "BRIDGED \t phyto id: $phyto_id, trinity id: $trinity_id, connected island: @spanning_connected_island \n";
					# Check intervening sequence (missing sequence) against chlamy genome. 
					my $write_int_seq = Bio::SeqIO -> new (-file => ">temp_int_seq.fa", -format => 'fasta');
					$write_int_seq -> write_seq($intervening_seq_obj);
					system("blastn -query temp_int_seq.fa -db ~/blast_db/Creinhardtii_281_v5.0.softmasked -out temp_int_seq_vs_Creinhardtii_281_v5.0.softmasked_blastn.bls -num_descriptions 1 -num_alignments 1");
					my $blastn_report = Bio::SearchIO -> new (-file => "temp_int_seq_vs_Creinhardtii_281_v5.0.softmasked_blastn.bls", -format => 'blast');
					# Read stats of blasn: missing seq vs. chlamy genome.
					
					
					if (my $blastn_result = $blastn_report -> next_result) {
						my $hit = $blastn_result -> next_hit;
					
						if ($hit) { 
							$missing_seq_score = $hit -> raw_score;
							$missing_seq_eval = $hit -> significance;
							$missing_seq_blastn_hit = $hit -> name;	
						}
					}
					
					
					my $write_bridging_fasta = Bio::SeqIO -> new (-file => ">bridging_seqs.fa", -format => 'fasta');
					$write_bridging_fasta -> write_seq(@bridged_seq_objects);
					$write_bridging_fasta_store -> write_seq(@bridged_seq_objects);
					system("blastx -query bridging_seqs.fa -db ~/blast_db/Vcarteri_199_v2.0.protein -out bridge_vs_vca.bls -num_descriptions 1 -num_alignments 1");
					my $bridging_blastx_report = Bio::SearchIO -> new (-file => 'bridge_vs_vca.bls', -format => 'blast');
					
					my @scores_return = get_volvox_blastx_scores($bridging_blastx_report);
					if (@scores_return) {
						#say "\tbridged\t$phyto_id\t$trinity_id";
						$bridged_status = 1;
						@scores = @scores_return;
					}
					
					$nislands{ $phyto_id }{ $nisland_idx }{ 'bridged' } = { 
							'trinity_id' => $trinity_id, 
							'status' => $bridged_status, 
							'aln_score' => $scores[0], 
							'ext_score' => $scores[1], 
							'scrambled_score1' => $scores[2], 
							'scrambled_score2' => $scores[3], 
							'spanning_connected_island' => \@spanning_connected_island,
							'intervening_seq_length' => $int_seq_len,
							'miss_seq_score' => $missing_seq_score,
							'miss_seq_eval' =>  $missing_seq_eval,
							'miss_seq_hit' => $missing_seq_blastn_hit,
							'splice_check' => $splice_check,
							'query_cov' => $query_cov,
							'subject_cov' => $subject_cov};
					
					
					# Write the bridged sequence to fasta file (extension in lower case). 
					my $extension_seqobj = $bridged_seq_objects[1];
					my $display_id = $trinity_id . '_b_' . $phyto_id;
					$extension_seqobj -> display_id($display_id);
					$fasta_writer_bridged -> write_seq($extension_seqobj);
				}
			}
			elsif ( $num_hsps == 0 ) { 
				#say "num_hsps = 0, this should never happen";
			}
		} # while (my $hit = $result -> next_hit)
		$result -> rewind;
		my $cov_conn_isl = join(',', @{ $nislands{ $phyto_id }{ $nisland_idx }{ 'covered' }{ 'spanning_connected_island' } } );
		print $temp_out_fh Dumper %{ $nislands{ $phyto_id } };
	}
}

#print Dumper %nislands;
store \%nislands, 'processed_nislands_hash_STORABLE.perldata';
	
# PRINT OUTPUT TABLE ==============================================================
my $header_string1 = "Phytozome id\tnisl#\ttype\tlength\trange\tcoverage\ttrinity_id\tconn_isl\tb_stat\tb_id\tlength\tb_aln_sco\tb_ext_sco\tb_scr_sco1\t";
my $header_string2 = "b_scr_sco2\tb_inc\tspan_isl\tsplice_check\tmss\tmse\tmshit\tquery_cov\tsubj_cov\thb_stat\thb_id\tlength\thb_aln_sco\thb_ext_sco\thb_scr_sco1\thb_scr_sco2\thb_inc\t";
my $header_string3 = "hb_span_isl\tmss\tmse\tmshit\tf_stat\tf_id\tf_aln_score\tf_ext_sco\tf_scr_sco1\tf_scr_sco2\tf_inc\tf_span_isl\tf_spl_check\tf_mss\tf_ms_hit\n";
print $output_table $header_string1 . $header_string2 . $header_string3;

foreach my $phyto_id (keys %nislands) {	
	if (!grep{ $phyto_id =~ m/$_/ } @processed_phyto_ids ){ 
		next;
	}
	foreach my $nisland_idx (keys %{ $nislands{ $phyto_id } } ) {
		# Print variables
		print "printing n-island # $nisland_idx, from $phyto_id \n";
		my $phyt_id = '';
		my $idx = '';
		my $type = '';
		my $length = '';
		my $range = '';

		my $cov_stat = '';
		my $cov_id = '';
		my $cov_conn_isl = '';

		my $b_stat = '';
		my $b_id = '';
		my $b_len = '0';
		my $b_aln_score = '0';
		my $b_ext_score = '0';
		my $b_scr1 = '0';
		my $b_scr2 = '0';
		my $b_inc = '0';
		my $conn_isl = '0';
		
		my $spl_check = '0';
		my $query_cov = '0';
		my $subject_cov = '0';

		my $b_miss_sco = '0';
		my $b_miss_eval = '0';
		my $b_miss_hit = '';

		my $hb_stat = '';
		my $hb_id = '';
		my $hb_len = '0';
		my $hb_aln_score = '0';
		my $hb_ext_score = '0';
		my $hb_scr1 = '0';
		my $hb_scr2 = '0';
		my $hb_inc = '0';
		my $hb_conn_isl = '0';

		my $hb_miss_sco = '0';
		my $hb_miss_eval = '0';
		my $hb_miss_hit = '';

		my $f_stat = '';
		my $f_id = '';
		my $f_aln_score = '0';
		my $f_ext_score = '0';
		my $f_scr1 = '0';
		my $f_scr2 = '0';
		my $f_inc = '0';
		my $f_conn_isl = '0';
		my $f_spl_check = '0';
		my $f_mss = '0';
		my $f_ms_hit = '';
		
		if ($nisland_idx eq 'flanking') {
			$type = 	'flanking'; #$nislands{ $phyto_id }{ 'flanking' }{ 'status' };
			$length = 	$nislands{ $phyto_id }{ 'flanking' }{ 'length' };
			$idx = 		'na'; #$nisland_idx;
			$range = 	join(',', @{ $nislands{ $phyto_id }{ $nisland_idx }{ 'range' } } );

			$f_stat = 	$nislands{ $phyto_id }{ 'flanking' }{ 'status' };
			$f_id =  	$nislands{ $phyto_id }{ 'flanking' }{ 'trinity_id' };
			$f_aln_score = 	$nislands{ $phyto_id }{ 'flanking' }{ 'aln_score' };
			$f_ext_score = 	$nislands{ $phyto_id }{ 'flanking' }{ 'ext_score' };
			$f_scr1 = 	$nislands{ $phyto_id }{ 'flanking' }{ 'scrambled_score1' };
			$f_scr2 = 	$nislands{ $phyto_id }{ 'flanking' }{ 'scrambled_score2' };
			$f_inc = $f_ext_score - ($f_scr1 + $f_scr2)/2;
			$f_conn_isl = 	join(',', @{ $nislands{ $phyto_id }{ 'flanking' }{ 'spanning_connected_island' } });
			$f_spl_check = 	$nislands{ $phyto_id }{ 'flanking' }{ 'splice_check' };
			$f_mss = 	$nislands{ $phyto_id }{ 'flanking' }{ 'miss_seq_score' };
			$f_ms_hit = 	$nislands{ $phyto_id }{ 'flanking' }{ 'miss_seq_hit' };
		}
		else {
			print Dumper %{ $nislands{ $phyto_id } };
			$type = 	$nislands{ $phyto_id }{ $nisland_idx }{ 'status' };
			$length = 	$nislands{ $phyto_id }{ $nisland_idx }{ 'length' };
			$idx = 		$nisland_idx;
			$range = 	join(',', @{ $nislands{ $phyto_id }{ $nisland_idx }{ 'range' } } );
		

			$cov_stat = 	$nislands{ $phyto_id }{ $nisland_idx }{ 'covered' }{ 'status' };
			$cov_id = 	$nislands{ $phyto_id }{ $nisland_idx }{ 'covered' }{ 'trinity_id' };
			if ($nislands{ $phyto_id }{ $nisland_idx }{ 'covered' }{ 'spanning_connected_island' } ) {
				$cov_conn_isl = join(',', @{ $nislands{ $phyto_id }{ $nisland_idx }{ 'covered' }{ 'spanning_connected_island' } } );
			}	

			$b_stat = 	$nislands{ $phyto_id }{ $nisland_idx }{ 'bridged' }{ 'status' };
			$b_id = 	$nislands{ $phyto_id }{ $nisland_idx }{ 'bridged' }{ 'trinity_id' };
			$b_len = 	$nislands{ $phyto_id }{ $nisland_idx }{ 'bridged' }{ 'intervening_seq_length' };
			$b_aln_score = 	$nislands{ $phyto_id }{ $nisland_idx }{ 'bridged' }{ 'aln_score' };
			$b_ext_score = 	$nislands{ $phyto_id }{ $nisland_idx }{ 'bridged' }{ 'ext_score' };
			$b_scr1 = 	$nislands{ $phyto_id }{ $nisland_idx }{ 'bridged' }{ 'scrambled_score1' };
			$b_scr2 = 	$nislands{ $phyto_id }{ $nisland_idx }{ 'bridged' }{ 'scrambled_score2' };
			$b_inc = $b_ext_score - ($b_scr1 + $b_scr2)/2;
			$conn_isl = 	join(',', @{ $nislands{ $phyto_id }{ $nisland_idx }{ 'bridged' }{ 'spanning_connected_island' } });
			$spl_check = 	$nislands{ $phyto_id }{ $nisland_idx }{ 'bridged' }{ 'splice_check' };
			$b_miss_sco = 	$nislands{ $phyto_id }{ $nisland_idx }{ 'bridged' }{ 'miss_seq_score' };
			$b_miss_eval = 	$nislands{ $phyto_id }{ $nisland_idx }{ 'bridged' }{ 'miss_seq_eval' };
			$b_miss_hit = 	$nislands{ $phyto_id }{ $nisland_idx }{ 'bridged' }{ 'miss_seq_hit' };
			$query_cov = 	$nislands{ $phyto_id }{ $nisland_idx }{ 'bridged' }{ 'query_cov' };
			$subject_cov = 	$nislands{ $phyto_id }{ $nisland_idx }{ 'bridged' }{ 'subject_cov' };

			$hb_stat = 	$nislands{ $phyto_id }{ $nisland_idx }{ 'half_bridged' }{ 'status' };
			$hb_id = 	$nislands{ $phyto_id }{ $nisland_idx }{ 'half_bridged' }{ 'trinity_id' };
			$hb_len =	$nislands{ $phyto_id }{ $nisland_idx }{ 'half_bridged' }{ 'extension_length' };
			$hb_aln_score = $nislands{ $phyto_id }{ $nisland_idx }{ 'half_bridged' }{ 'aln_score' };
			$hb_ext_score = $nislands{ $phyto_id }{ $nisland_idx }{ 'half_bridged' }{ 'ext_score' };
			$hb_scr1 = 	$nislands{ $phyto_id }{ $nisland_idx }{ 'half_bridged' }{ 'scrambled_score1' };
			$hb_scr2 = 	$nislands{ $phyto_id }{ $nisland_idx }{ 'half_bridged' }{ 'scrambled_score2' };
			$hb_inc = $hb_ext_score - ($hb_scr1 + $hb_scr2)/2;
			$hb_conn_isl = 	join(',', @{ $nislands{ $phyto_id }{ $nisland_idx }{ 'half_bridged' }{ 'spanning_connected_island' } });
			$hb_miss_sco = 	$nislands{ $phyto_id }{ $nisland_idx }{ 'half_bridged' }{ 'miss_seq_score' };
			$hb_miss_eval = $nislands{ $phyto_id }{ $nisland_idx }{ 'half_bridged' }{ 'miss_seq_eval' };
			$hb_miss_hit = 	$nislands{ $phyto_id }{ $nisland_idx }{ 'half_bridged' }{ 'miss_seq_hit' };
		}
				
		my $str1 = "$phyto_id\t$idx\t$type\t$length\t$range\t$cov_stat\t$cov_id\t$cov_conn_isl\t$b_stat\t$b_id\t$b_len\t$b_aln_score\t$b_ext_score\t";
		my $str2 = "$b_scr1\t$b_scr2\t$b_inc\t$conn_isl\t$spl_check\t$b_miss_sco\t$b_miss_eval\t$b_miss_hit\t$query_cov\t$subject_cov\t$hb_stat\t$hb_id\t$hb_len\t$hb_aln_score\t$hb_ext_score\t$hb_scr1\t$hb_scr2\t$hb_inc\t";
		my $str3 = "$hb_conn_isl\t$hb_miss_sco\t$hb_miss_eval\t$hb_miss_hit\t$f_stat\t$f_id\t$f_aln_score\t$f_ext_score\t$f_scr1\t$f_scr2\t$f_inc\t$f_conn_isl\t$f_spl_check\t$f_mss\t$f_ms_hit";
		print $output_table $str1 . $str2 . $str3 . "\n";
	}
}

# ======================== SUBROUTINE: GET_VOLVOX_BLASTX_SCORES ========================================
sub get_volvox_blastx_scores {
# Evaluate sequence-dependent score increase by Blastx to Volvox conferred by the unaligned (putatively new exonic) Trinity sequence. 
# The input $blastx_report contains 4 blastx searches: 1) using only aligned parts, 2) using aligned + extension parts, 
# 3) and 4) aligned with scrambled extension parts. The aligned parts correspond to HSPs, the extension is Trinity sequence not present 
# in the Phytozome transcript model. 

my $aln_score = 0;
my $ext_score = 0;
my $scrambled_score1 = 0;
my $scrambled_score2 = 0;

my $blastx_report = shift;
	
# Read the 4 blastn entries. 
while (my $result = $blastx_report -> next_result) {
	my $result2 = $blastx_report -> next_result;
	my $result3 = $blastx_report -> next_result;
	my $result4 = $blastx_report -> next_result;
	
	my $trinity_query = $result -> query_name;
	if ($trinity_query =~ m/(comp\d+_c\d_seq\d+)_aln/) {
		my $trinity_id = $1;
	}
	
	my $hit1 = $result -> next_hit;		# aligned HSPs only
	my $hit2 = $result2 -> next_hit;	# extended HSPs (including intervening/extension sequence)
	my $hit3 = $result3 -> next_hit;	# scrambled extension 1
	my $hit4 = $result4 -> next_hit;	# scrambled extension 2
	
	my $volvox_hit1_name = $hit1 -> name if $hit1;
	my $volvox_hit2_name = $hit2 -> name if $hit2;
	
	# NOTE requirement that blastx searches with [aligned] and [aligned+extension] part must hit the same target. 
	# This is to prevent a situation where a high blastx score is due to alignment only to the extension. 
	if ($hit1 && $hit2 && $hit3 && $hit4 && $volvox_hit1_name eq $volvox_hit2_name) {
		$aln_score = $hit1 -> bits;
		$ext_score = $hit2 -> bits;
		$scrambled_score1 = $hit3 -> bits;
		$scrambled_score2 = $hit4 -> bits;
		#print "$aln_score, $ext_score, $scrambled_score1, $scrambled_score2";
		return($aln_score, $ext_score, $scrambled_score1, $scrambled_score2);
	}
	else {
		return('');
	}
}
}

sub check_blastn {
# Given an unaligned portion of a Trinity object (e.g. from and extension 'ext' into a flanking N-island)
# See if it has a blastn hit to anywhere in the chlamydomonas genome. Record the result to be printed in the final output table. 
# If there is a hit, it may be a sign of Trinity misassembly, or other false positive. 
# Unaligned Trinity sequence, that doesn't appear anywhere in the genome (unique sequence) is more likely to 
# represent genuinly new exonic sequence. 
	
	my $seq_obj = shift; # sequence corresponding to unaligned trinity sequence. Does it blastn to anything in chlamy genome? 
	
	my $write_ext_seq = Bio::SeqIO -> new (-file => ">temp_ext_seq.fa", -format => 'fasta');
	$write_ext_seq -> write_seq($seq_obj);
	system("blastn -query temp_ext_seq.fa -db ~/blast_db/Creinhardtii_281_v5.0.softmasked -out temp_ext_seq_vs_Creinhardtii_281_v5.0.softmasked_blastn.bls -num_descriptions 1 -num_alignments 1");
	my $blastn_report = Bio::SearchIO -> new (-file => "temp_ext_seq_vs_Creinhardtii_281_v5.0.softmasked_blastn.bls", -format => 'blast');
	# Read stats of blasn: missing seq vs. chlamy genome.
					
	my $missing_seq_score = 0;
	my $missing_seq_eval = 'ns';
	my $missing_seq_blastn_hit = 'no hit';
	if (my $blastn_result = $blastn_report -> next_result) {
		#say "blastn query: ", $blastn_result -> query_name;
		my $hit = $blastn_result -> next_hit;
						
		if ($hit) {
			#say "hit name: ", $hit -> name;
			$missing_seq_score = $hit -> raw_score;
			$missing_seq_eval = $hit -> significance;
			$missing_seq_blastn_hit = $hit -> name;	
		}
	}
	return($missing_seq_score, $missing_seq_eval, $missing_seq_blastn_hit);
}

	
