# Supplementary material for: Patching Holes in the Chlamydomonas Genome
Source: G3 (Bethesda). 2016 May 10;6(7):1899–910. doi: 10.1534/g3.116.029207 (PMC4938644; doi:10.1534/g3.116.029207)
Supplement: Supplemental Material [file supp_g3.116.029207_FileS3.zip › File_S3_Perl/myPerllib/My/Trinity/Coverage_checks.pm]

package My::Trinity::Coverage_checks;

use warnings;
use strict;
use Exporter qw(import);

use lib '/usr/local/progs/perl-5.18.1/lib/site_perl/5.18.1/';
use lib '/usr/local/src/work/BioPerl-1.6.1/';
use My::BlastUtils qw(sort_hsps hit_strand_consistency blast_result_2_hash);


use Bio::Seq;
use Bio::SeqIO;
use Bio::SearchIO;
use Bio::DB::Fasta;
use Bio::Tools::Run::StandAloneBlastPlus;

use List::Util qw(sum min max shuffle);
use 5.10.0;
use Data::Dumper;
use Storable;

our @EXPORT_OK = qw(check_covered check_bridged check_halfbridged check_flanking);

my $trinity_db = Bio::DB::Fasta -> new ('/home/frej/chlamy/Trinity_project/Trinity6/filtered_output/Trinity6_strand_corrected_raw.fa');
my %trinity_info_hash = %{ retrieve('/home/frej/chlamy/Trinity_project/stored_hashes/trinity_object_info_STORABLE.hash') };
my %transcript_info_hash_with_flank_info = %{ retrieve ('/home/frej/chlamy/genomes/Cre_v5.5/Cre_281_v5.5_gffInfo_by_transcript_ID.hash') }; # This one has flanking n-island info.


# TOP-LEVEL VARIABLES (GLOBAL) ========================================
my $db_name = "/home/frej/blast_db/Creinhardtii_281_v5.5.protein";
say "my db: $db_name";
#my $phytozome_blastp_factory = Bio::Tools::Run::StandAloneBlastPlus -> new (-db_name => 'Creinhardtii_281_v5.5.protein', -db_dir => '/home/frej/blast_db');
open(my $conn_isl_fh, ">", "temp_connected_isl_debug.txt");

# SUBROUTINES =========================================================
sub get_common_frame;
sub get_check_spanning_connected_island;
sub get_query_and_subject_coverage;
# =====================================================================
# =====================================================================

sub check_covered { 
# Deceide if an N-island is covered by a Trinity object. 
# input: 
#	1. coordinates of n-island (Phytozome transcript coords.)
#	2. blastn hit to Trinity object ($hit_object)
	
# INPUT ----------------------------------------
my $range_r = shift;
my @nisland_range = @{ $range_r };
my $blastn_hit = shift;
my ($sorted_hsps_r, $idxs_r) = sort_hsps($blastn_hit);
my @sorted_hsps = @{ $sorted_hsps_r };
my $query_name = shift;
	
# OUTPUT ---------------------------------------
my $covered_status = 0;
my $spanning_connected_island_ref = [0];

#my $nisland_range_r = shift;
#my @nisland_range = @{ $nisland_range_r };
#my $left_hsp = shift;
#my $trinity_id = shift;
my $hsp_to_test;
foreach my $hsp ( @sorted_hsps ) {
	$hsp_to_test = $hsp;
	my @query_range = $hsp -> range('query');
	
	if ( min(@query_range) < min(@nisland_range) - 10 && max(@query_range) > max(@nisland_range) + 10) {
		# If TRUE, the HSP scores as covering the junction. 
		$covered_status = 1;
		last; # no need to check further, the junction is already covered.
	}
}
#say "hsp after loop: $hsp_to_test";
if ($covered_status == 1) { 
	my $hit_name = $blastn_hit -> name;
	my $hsp_trinity_start = $hsp_to_test -> start('hit');
	my $hsp_query_start = $hsp_to_test -> start('query');
	my @trinity_nisland_coords = map{ $hsp_trinity_start + ($_ - $hsp_query_start) } @nisland_range;
	my $left_coord = $trinity_nisland_coords[0];
	my $right_coord = $trinity_nisland_coords[1];
	#print $conn_isl_fh "COVERED phyto id: $query_name\t Trinity id: $hit_name\n";
	#print $conn_isl_fh "\tleft_coord: $left_coord, right_coord: $right_coord\n";
	$spanning_connected_island_ref = get_check_spanning_connected_island(\@nisland_range, $left_coord, $right_coord, $hit_name);
}
return($covered_status, $spanning_connected_island_ref);
}

# =====================================================================
# =====================================================================

sub check_bridged {
# Deceide if an N-island is 'bridged' by a pair of HSPs. 
# Most often, a blastn hit has only 2 HSPs. However, >2 is not uncommon. 
# Need to deal with situation of >2 HSPs...

# INPUT ----------------------------------------
my $range_r = shift;
my @nisland_range = @{ $range_r };
my $blastn_hit = shift;
my ($sorted_hsps_r, $idxs_r) = sort_hsps($blastn_hit);
my @sorted_hsps = @{ $sorted_hsps_r };
my $query_name = shift;


# OUTPUT ---------------------------------------
my $bridged_status = 0;
my @seq_objects = ();
my @spanning_connected_island = [0];
my $intervening_seq_length = 0;

# Pick out the 'left' HSP (that aligns to the left side of the min(@range) coord. 
# Pick out the 'right HSP (that aligns to the right side of the max(@range) coord.
# left vs. right alignment deceided by having >95% of aligned positions there. 
my @left_hsps = ();
my @right_hsps = ();
my @left_ends = ();
my @right_starts = ();

foreach my $hsp (@sorted_hsps) { 
	my @query_range = $hsp -> range('query');
	my $length = $hsp -> length;
	my $right_tail = $query_range[1] - $nisland_range[0];
	if ($right_tail <= 0) { 
		push(@left_hsps, $hsp);
		push(@left_ends, abs( $hsp -> end('query') - $nisland_range[0] ));
	}
	elsif ($right_tail > 0 &&  ( ($length - $right_tail) / $length ) > 0.95 ) { 
		push(@left_hsps, $hsp);
		push(@left_ends, abs( $hsp -> end('query') - $nisland_range[0] ));
	}

	my $left_tail = $nisland_range[1] - $query_range[0];
	if ($left_tail <= 0) {
		push(@right_hsps, $hsp);
		push(@right_starts, abs( $hsp -> start('query') - $nisland_range[1] ));
	}
	elsif ($left_tail > 0 && ( ($length - $left_tail) / $length ) > 0.95) {
		push(@right_hsps, $hsp);
		push(@right_starts, abs( $hsp -> start('query') - $nisland_range[1] ));
	}
}

if (!@left_hsps || !@right_hsps) {
	#say "either no left_hsps or no right_hsps. this junction cannot be bridged.";
	return($bridged_status, [], [0]);
}

my @left_inds = sort{ $left_ends[$a] <=> $left_ends[$b] } 0..$#left_ends;
my $left_hsp = $left_hsps[ $left_inds[0]];
	
my @right_inds = sort{ $right_starts[$a] <=> $right_starts[$b] } 0..$#right_starts;
my $right_hsp = $right_hsps[ $right_inds[0]];

# Get Query and Subject covrage. 
my ($query_cov, $subject_cov) = get_query_and_subject_coverage($left_hsp, $right_hsp);

(my $seq_objects_r, $intervening_seq_length, my $intervening_seq_obj, my $splice_check) = prepare_seq_objects($left_hsp, $right_hsp, $blastn_hit, $query_name);
#say "seq objects ref", $seq_objects_r, "int seq len: $intervening_seq_length";
@seq_objects = @{ $seq_objects_r };

$bridged_status = 1;

# Check if the n-island is spanned by a 'connected island'. 
# This is a check to see if the trinity object, reported to provide new sequence information, 
# has a reasonable-looking structure at the critical residues. 
my $hit_name = $blastn_hit -> name;
my $left_coord = $left_hsp -> end('hit');
my $right_coord = $right_hsp -> start('hit');
#print $conn_isl_fh "bridged, phyto_id: $query_name\t Trinity id: $hit_name\n";
#print $conn_isl_fh "\tleft_coord: $left_coord, right_coord: $right_coord\n";
my $spanning_connected_island_ref = get_check_spanning_connected_island(\@nisland_range, $left_coord, $right_coord, $hit_name);

return($bridged_status, \@seq_objects, $spanning_connected_island_ref, $intervening_seq_length, $intervening_seq_obj, $splice_check, $query_cov, $subject_cov);
	
}

sub get_query_and_subject_coverage {
	
# Query = Phytozome, Subject = Trinity.
my $left_hsp = shift;
my $right_hsp = shift;
	
my $query_left_to_right_length = $right_hsp -> end('query') - $left_hsp -> start('query');
my $subject_left_to_right_length = $right_hsp -> end('hit') - $left_hsp -> start('hit');
my $total_aligned_length = $left_hsp -> length + $right_hsp -> length;
	
my $query_coverage = $total_aligned_length / $query_left_to_right_length;
my $subject_coverage = $total_aligned_length / $subject_left_to_right_length;
	
return($query_coverage, $subject_coverage);
	
}	

# =========================================================================
# =========================================================================

sub get_check_spanning_connected_island {
	
#say "call to 'get_check_spanning_connected_island'";
# INPUT ------------------
my $nisland_range_r = shift;
my @nisland_range = @{ $nisland_range_r };
my $left_coord = shift;
my $right_coord = shift;
my $trinity_id = shift;

# OUTPUT -----------------
my $spanning_island_ref = [0];

# Get the n-island borders in trinity coordinates. 
	
foreach my $conn_island_idx (keys %{ $trinity_info_hash{ $trinity_id }{ 'island_borders' } } ) {
	#say "idx: $conn_island_idx, connected isl borders: ", join(',', @{ $trinity_info_hash{ $trinity_id }{ 'island_borders' }{ $conn_island_idx } } );
	my @conn_island_range = @{ $trinity_info_hash{ $trinity_id }{ 'island_borders' }{ $conn_island_idx } };
	#print  "\trange: @conn_island_range \n"; #$conn_isl_fh
	# Do the check for the current connected island.
	if ($conn_island_range[0] < $left_coord - 100 && $conn_island_range[1] > $right_coord + 100) {
		$spanning_island_ref = \@conn_island_range;
		print $conn_isl_fh "got hit to left: $left_coord, right: $right_coord \n";		
	last;
	}
}
#}
#say "check spanning isl returns: @{$spanning_island_ref}";
return($spanning_island_ref);
}


sub check_halfbridged {
# Deceide if an HSP is extending into an n-island, without 'bridging' it from one
# side to the other. I'll call this a 'half-bridge'. 
# To make it easy, I'll just check the half_bridged class for hits with only a single HSP.

# INPUT ----------------------------------------
my $range_r = shift;
my @nisland_range = @{ $range_r };
my $blastn_hit = shift;
my ($sorted_hsps_r, $idxs_r) = sort_hsps($blastn_hit);
my @sorted_hsps = @{ $sorted_hsps_r };
my $blastn_result = shift;

# OUTPUT ---------------------------------------
my $half_bridge_status = 0;
my @seq_objects = ();
my $extension_length = 0;
my $spanning_connected_island_ref = [0];

# Deceide if an HSP is 'close' to the junction. Close means, somewhat arbitrarily, 10 bp. 
# 10 bp seems to be outside the range of commonly occurring blast overlaps due to repeats. 

my $hsp = $sorted_hsps[0]; 
my @query_range = $hsp -> range('query');
my $hsp_length = $hsp -> length('total');
my $trinity_length = $blastn_hit -> length;
my $trinity_coverage = $hsp_length / $trinity_length;


my $length = $hsp -> length;

my @left_hsps = ();
my @right_hsps = ();
my @left_ends = ();
my @right_starts = ();

my $right_tail = $query_range[1] - $nisland_range[0];
my $left_tail = $nisland_range[1] - $query_range[0];

# These two if statements basically determine if the hsp in question is on the left hand or 
# right hand side of the splice junction that marks the n-island in the Query (i.e. Phytozome)
# transcript model. It has to start within 50 bp of the junction, and cannot extend more that 
# 10 bp to the other side. These are somewhat arbitrary cut-offs, but will filter out almost all
# hsps that 'seem' to overlap the splice junction due to repetitive sequence. 
# Thus, an hsp may be assigned to either the left, or right side of an N island. Or neither, it
# it doesn't meet the criteria. 
# If yes, it is will be scored for additional properties to determine if it qualifies as a 
# 'half-bridging' hsp. 

if ($right_tail <= 20 && ( $nisland_range[0] - $query_range[1] ) <= 50) { 
	push(@left_hsps, $hsp);
	# push(@left_ends, abs( $hsp -> end('query') - $nisland_range[0] ));
	push(@left_ends, abs( $hsp -> end('query') - $nisland_range[0] ));
}

if ($left_tail <= 20 && ( $query_range[0] - $nisland_range[1] ) <= 50) {
	push(@right_hsps, $hsp);
	# - $nisland_range[1]
	push(@right_starts, abs( $hsp -> start('query') - $nisland_range[1] ));
}

my $aln_seq = '';
my $extension  = '';
my $extended_seq = '';
my $scrambled1 = '';
my $scrambled2 = '';
my $trinity_name = $blastn_hit -> name;

if (@left_hsps && $trinity_coverage < 0.4) {
	my @trinity_aln_range = $hsp -> range('hit');
	my $trinity_length = $blastn_hit -> length;
	$extension = lc ($trinity_db -> seq($trinity_name, $trinity_aln_range[1]+1, $trinity_length) );
	$extension_length = length($extension);
	$aln_seq = uc ($trinity_db -> seq($trinity_name, @trinity_aln_range) );
	$extended_seq = $aln_seq . $extension;
	$scrambled1 = $aln_seq . join('', shuffle(split('', $extension) ) );
	$scrambled2 = $aln_seq . join('', shuffle(split('', $extension) ) );
	
	$half_bridge_status = 1;
	
	my $left_coord = $hsp -> end('hit');
	my $right_coord = $left_coord + 1;
	$spanning_connected_island_ref = get_check_spanning_connected_island(\@nisland_range, $left_coord, $right_coord, $trinity_name);
}

elsif (@right_hsps && $trinity_coverage < 0.4) {
	my @trinity_aln_range = $hsp -> range('hit');
	my $trinity_length = $blastn_hit -> length;
	$extension = lc ($trinity_db -> seq($trinity_name, 1, $trinity_aln_range[0]-1) );
	$extension_length = length($extension); 	
	$aln_seq = uc ($trinity_db -> seq($trinity_name, @trinity_aln_range) );
	$extended_seq = $extension . $aln_seq;
	$scrambled1 = join('', shuffle(split('', $extension) ) ) . $aln_seq;
	$scrambled2 = join('', shuffle(split('', $extension) ) ) . $aln_seq;
	$half_bridge_status = 1;
	
	my $right_coord = $hsp -> start('hit');
	my $left_coord = $right_coord - 1;
	$spanning_connected_island_ref = get_check_spanning_connected_island(\@nisland_range, $left_coord, $right_coord, $trinity_name);
}
else {
	return(0, [], 0, 0, [0]);
}

if ($aln_seq && $extended_seq && $scrambled1 && $scrambled2) {
	my $aln_seq_object = Bio::Seq -> new (-seq => $aln_seq, -display_id => $trinity_name . '_aln');
	my $ext_seq_object = Bio::Seq -> new (-seq => $extended_seq, -display_id => $trinity_name . '_ext');
	my $scr1_seq_object = Bio::Seq -> new (-seq => $scrambled1, -display_id => $trinity_name . '_scrambled1');
	my $scr2_seq_object = Bio::Seq -> new (-seq => $scrambled2, -display_id => $trinity_name . '_scrambled2');
	my $extension_seq_object = Bio::Seq -> new (-seq => $extension, -display_id => $trinity_name . '_extension_only');
	@seq_objects = ($aln_seq_object, $ext_seq_object, $scr1_seq_object, $scr2_seq_object);
	return($half_bridge_status, \@seq_objects, $extension_length, $extension_seq_object, $spanning_connected_island_ref);	
}
else {
	say "return [0] for 'spanning_connected_island_ref: ", join(',', @{ $spanning_connected_island_ref });
	return(0, [], 0, 0, $spanning_connected_island_ref);
}


}

# =========================================================================
# =========================================================================

sub check_flanking {
# INPUT -------------
my $result = shift;

# OUTPUT ------------
my $flanking_status = 0;
my @seq_objects = ();
my $trinity_hit_name = '';
my $spanning_connected_island_ref = [0];

# START DOING THINGS -------------------
my $phyto_id = $result -> query_name;
#my $trinity_hit_name = '';
my @phyto_location = @{ $transcript_info_hash_with_flank_info{ $phyto_id }{ 'chromosome' } };
my $phyto_strand = $phyto_location[3];
	
my @flank_info = @{ $transcript_info_hash_with_flank_info{ $phyto_id }{ 'flanking_nblocks' } };
if ($phyto_strand eq '-') { 

	my @flipped_flank_info = map { -1 * $_ } reverse(@flank_info);
	if (max(@flipped_flank_info) > 0 || min(@flipped_flank_info) < 0) { 

	}
@flank_info = @flipped_flank_info;
}
	
if (max(@flank_info) == 0 && min(@flank_info) == 0) { 

	return($flanking_status, \@seq_objects, $trinity_hit_name);
}
elsif (max(@flank_info) > 0) { 

}
my $hit = $result -> next_hit;  

if (!$hit) { 

	return($flanking_status, \@seq_objects, $trinity_hit_name);
}	
elsif ( $hit -> num_hsps > 0 ) {
	$trinity_hit_name = $hit -> name;

}
my ($hit_strand_check, $hit_strand) = hit_strand_consistency($hit);
if ( !$hit_strand_check ) {
	return($flanking_status, \@seq_objects, $trinity_hit_name);
}

# Now, I've got a Phytozome transcript with flanking N-island & a Trinity hit. 
# I want to 
# 1) find the HSP closest to the edge and 
# 2) extend it out as far as possible. Does it cover the Nisland? Is the blastx to Volvox improved by the extended sequence?
my ($extend_orientation, $chosen_hsp) = get_orientation($result);
if (!$extend_orientation) { 
	print "get_orientation returned undef...next \n";
	return($flanking_status, \@seq_objects, $trinity_hit_name);
}

# OK, assuming the chosen HSP is correct, and orientation to extend in too. 
# I want to make an 'extended' HSP, by adding on the rest of the Trinity sequence to the end (or beginning) of 
# the chosen HSP. 
	
my @hit_range = $chosen_hsp -> range('hit');
my @extended_range;
my @flank_range;
my $trinity_hit_length = $hit -> length;
my $aligned_HSP_string = $trinity_db -> seq($trinity_hit_name, @hit_range); 
my $extended_HSP_string = '';
my $flank_string = '';
if ( $extend_orientation eq 'up') { 
	@extended_range = (0, $hit_range[1]);
	@flank_range = (0, $hit_range[0]-1);
	
	$flank_string = lc ($trinity_db -> seq ($trinity_hit_name, @flank_range) );
	$extended_HSP_string = $flank_string . $aligned_HSP_string;

	my $left_coord = $hit_range[0];
	my $right_coord = $hit_range[0] + 1;
	$spanning_connected_island_ref = get_check_spanning_connected_island([0], $left_coord, $right_coord, $trinity_hit_name);
}
elsif ($extend_orientation eq 'down') {
	@extended_range = ($hit_range[0], $trinity_hit_length);
	@flank_range = ($hit_range[1]+1, $trinity_hit_length);

	$flank_string = lc ($trinity_db -> seq ($trinity_hit_name, @flank_range) );
	$extended_HSP_string = $aligned_HSP_string . $flank_string; 

	my $left_coord = $hit_range[1];
	my $right_coord = $hit_range[1] - 1;
	$spanning_connected_island_ref = get_check_spanning_connected_island([0], $left_coord, $right_coord, 'hit_name_not_used');
}
	
# ================================ splice check =======================================================
my $trinity_id = $hit -> name;
#say "=============== FLANKING ==================================";
#say "flanking n-island, working on trinity id: $trinity_id";
my @minus_splice_scores = @{ $trinity_info_hash{ $trinity_id }{ 'minus_splice_scores' } };
my @plus_splice_scores = @{ $trinity_info_hash{ $trinity_id }{ 'plus_splice_scores' } };
my @minus_splice_positions = @{ $trinity_info_hash{ $trinity_id }{ 'minus_splice_positions' } };
my @plus_splice_positions = @{ $trinity_info_hash{ $trinity_id }{ 'plus_splice_positions' } };

# only 1 HSP, coordinates in '@hit_range'.

my $splice_consistency = 0;

if ( $chosen_hsp -> strand('hit') ) {
	my $strand = $chosen_hsp -> strand('hit'); # Trinity strand, == 1 if on same strand as Phytozome query. 
	my @aligned_idxs = ();
	my @flanking_idxs = ();
	my $sum_flanking_plus_scores = 0;
	my $sum_flanking_minus_scores = 0;
	
	if ($strand == 1) {
		
		@aligned_idxs = grep { $plus_splice_positions[$_] >= $hit_range[0] && $plus_splice_positions[$_] <= $hit_range[1] } 0..$#plus_splice_positions;
		@flanking_idxs = grep { $plus_splice_positions[$_] >= $flank_range[0] && $plus_splice_positions[$_] <= $flank_range[1] } 0..$#plus_splice_positions;
		$sum_flanking_plus_scores = sum( @plus_splice_scores[@flanking_idxs] ) if (scalar @flanking_idxs > 0 );
		$sum_flanking_minus_scores = sum( @minus_splice_scores[@flanking_idxs] ) if (scalar @flanking_idxs > 0 );
		
		if ($sum_flanking_minus_scores > $sum_flanking_plus_scores) {
			$splice_consistency = -1;
		}
		elsif ($sum_flanking_minus_scores == 0 && $sum_flanking_plus_scores == 0) {
			$splice_consistency = 0;
		}
		elsif ($sum_flanking_plus_scores > $sum_flanking_minus_scores) {
			$splice_consistency = 1;
		}
	}
	else {
		say "Trinity hit on minus strand of Phytozome. This should not happen. Do nothing";
	}
}
# ================================ splice check end =======================================================
	
# Make 2 new sequence objects. 1) 'aligned' HSP, 2) 'extended HSP'. 

my @seq_array = split('', $flank_string);
my $scrambled_seq1 = join('', shuffle(@seq_array) );		#; my $scrambled_seq1 = join('', @scrambled_seq_array1);
my $scrambled_seq2 = join('', shuffle(@seq_array) );		#; my $scrambled_seq2 = join('', @scrambled_seq_array2);
#print "flank string: \n$flank_string\nscrambled1:\n$scrambled_seq1\nscrambled2:\n$scrambled_seq2\n\n";

my $aligned_HSP_seqobject = Bio::Seq -> new(-seq => $aligned_HSP_string, -display_id => $trinity_hit_name . '_aligned');
my $extended_HSP_seqobject = Bio::Seq -> new(-seq => $extended_HSP_string, -display_id => $trinity_hit_name . '_extended');
my $scrambled_HSP1 = Bio::Seq -> new(-seq => $aligned_HSP_string . $scrambled_seq1, -display_id => $trinity_hit_name . '_scrambled1');
my $scrambled_HSP2 = Bio::Seq -> new(-seq => $aligned_HSP_string . $scrambled_seq2, -display_id => $trinity_hit_name . '_scrambled2');
my $flank_seq_obj = Bio::Seq -> new (-seq => $flank_string, -display_id => $trinity_hit_name . '_flanking');
	
$flanking_status = 1;
@seq_objects = ($aligned_HSP_seqobject, $extended_HSP_seqobject, $scrambled_HSP1, $scrambled_HSP2);
$result -> rewind;
return($flanking_status, \@seq_objects, $trinity_hit_name, $flank_seq_obj, $splice_consistency, $spanning_connected_island_ref);
}	

# ====================================================================
# ====================================================================

sub prepare_seq_objects {

my $left_hsp = shift;
my $right_hsp = shift;
my $blastn_hit = shift;
my $query_name = shift;

my @seq_objects = ();

my $left_start = $left_hsp -> start('hit');
my $left_end = $left_hsp -> end('hit'); # Trinity coordinates.
my $left_fragment_seq = $trinity_db -> seq($blastn_hit->name, $left_start, $left_end);

my $right_start = $right_hsp -> start('hit'); # Trinity coordinates. 
my $right_end = $right_hsp -> end('hit');
my $right_fragment_seq = $trinity_db -> seq($blastn_hit->name, $right_start, $right_end);

my $intervening_length = $right_start - 1 - $left_end; # THIS NUMBER MUST BE 3 OR GREATER. NO CHECK DONE CURRENTLY, JUST ASSUMING IT WILL BE SO...
my @intervening_range = ($left_end+1, $left_end+$intervening_length);
my $intervening_seq = lc ($trinity_db -> seq($blastn_hit->name, @intervening_range) );
my $int_seq_len = length($intervening_seq);
my @int_seq_array = split('', $intervening_seq);
my $scrambled1 = join('', shuffle(@int_seq_array) );
my $scrambled2 = join('', shuffle(@int_seq_array) );


# Get the splice positions and scores for plus and minus strand, for both aligned HSPs & for the intervening sequence. 
# Check if the splice strand on the intervening sequence is in agreement with the aligned parts.
 
# ================================ splice check =======================================================
my $trinity_id = $blastn_hit -> name;
#say "working on trinity id: $trinity_id";
my @minus_splice_scores = @{ $trinity_info_hash{ $trinity_id }{ 'minus_splice_scores' } };
my @plus_splice_scores = @{ $trinity_info_hash{ $trinity_id }{ 'plus_splice_scores' } };
my @minus_splice_positions = @{ $trinity_info_hash{ $trinity_id }{ 'minus_splice_positions' } };
my @plus_splice_positions = @{ $trinity_info_hash{ $trinity_id }{ 'plus_splice_positions' } };

my @left_hsp_range = ($left_start, $left_end);
my @right_hsp_range = ($right_start, $right_end);

my $splice_consistency = 0;

if ( $left_hsp -> strand('hit') == $right_hsp -> strand('hit') ) {
	my $strand = $left_hsp -> strand('hit'); # Trinity strand, == 1 if on same strand as Phytozome query. 
	my @left_idxs = ();
	my @right_idxs = ();
	my @int_idxs = ();
	my $sum_int_plus_scores = 0;
	my $sum_int_minus_scores = 0;
	
	if ($strand == 1) {
		
		@left_idxs = grep { $plus_splice_positions[$_] >= $left_hsp_range[0] && $plus_splice_positions[$_] <= $left_hsp_range[1] } 0..$#plus_splice_positions;
		@right_idxs = grep { $plus_splice_positions[$_] >= $right_hsp_range[0] && $plus_splice_positions[$_] <= $right_hsp_range[1] } 0..$#plus_splice_positions;
		@int_idxs = grep { $plus_splice_positions[$_] >= $intervening_range[0] && $plus_splice_positions[$_] <= $intervening_range[1] } 0..$#plus_splice_positions;
		$sum_int_plus_scores = sum( @plus_splice_scores[@int_idxs] ) if (scalar @int_idxs > 0 );
		$sum_int_minus_scores = sum( @minus_splice_scores[@int_idxs] ) if (scalar @int_idxs > 0 );
		
		if ($sum_int_minus_scores > $sum_int_plus_scores) {
			$splice_consistency = -1;
		}
		elsif ($sum_int_minus_scores == 0 && $sum_int_plus_scores == 0) {
			$splice_consistency = 0;
		}
		elsif ($sum_int_plus_scores > $sum_int_minus_scores) {
			$splice_consistency = 1;
		}
	}
	else {
		say "Trinity hit on minus strand of Phytozome. This should not happen. Do nothing";
	}
}
# ================================ splice check end =======================================================

my $aln_seq = $left_fragment_seq . $right_fragment_seq;
my $ext_seq = $left_fragment_seq . $intervening_seq . $right_fragment_seq;
my $scrambled_seq1 = $left_fragment_seq . $scrambled1 . $right_fragment_seq;
my $scrambled_seq2 = $left_fragment_seq . $scrambled2 . $right_fragment_seq;

#my $trinity_id = $blastn_hit -> name;
my $aln_seq_object = Bio::Seq -> new (-seq => $aln_seq, -display_id => $trinity_id . '_aln');
my $ext_seq_object = Bio::Seq -> new (-seq => $ext_seq, -display_id => $trinity_id . '_ext');
my $scrambled_seq_object1 = Bio::Seq -> new (-seq => $scrambled_seq1, -display_id => $trinity_id . '_scrambled1');
my $scrambled_seq_object2 = Bio::Seq -> new (-seq => $scrambled_seq2, -display_id => $trinity_id . '_scrambled2');
my $intervening_seq_obj = Bio::Seq -> new (-seq => $intervening_seq, -display_id => $trinity_id . '_intervening_only');

@seq_objects = ($aln_seq_object, $ext_seq_object, $scrambled_seq_object1, $scrambled_seq_object2);

if (!@seq_objects) {
	return('');
}
else {
	return(\@seq_objects, $int_seq_len, $intervening_seq_obj, $splice_consistency);
}

}

# =========================================================================

sub get_orientation { 
my $result = shift;
$result -> rewind;
my $hit = $result -> next_hit;
# Set values of parameters used in this sub.

# Phytozome query parameters
my $phyto_id = $result -> query_name;
my @phyto_location = @{ $transcript_info_hash_with_flank_info{ $phyto_id }{ 'chromosome' } };
my $phyto_direction = $phyto_location[3];
my @exon_lengths = @{ $transcript_info_hash_with_flank_info{ $phyto_id }{ 'exons_lengths' } };
my $phyto_len = sum(@exon_lengths);

# Trinity hit parameters
my ($check, $hit_strand) = hit_strand_consistency($hit);
my ($hsps_r, $idx_r) = sort_hsps($hit);
my @hsps = @{ $hsps_r };
my $trin_len = $hit -> length;
my @flank_info = @{ $transcript_info_hash_with_flank_info{ $phyto_id }{ 'flanking_nblocks' } };
my @left_flank = @flank_info[0..1];
my @right_flank = @flank_info[2..3];
my $flank_side = '';

if ( sum(@left_flank) < 0 && sum(@right_flank) == 0 ) {
	$flank_side = -1;
}
if (sum(@left_flank) == 0 && sum(@right_flank) > 0 ) {
	$flank_side = 1;
}
if (sum(@left_flank) < 0 && sum(@right_flank) > 0 ) {
	$flank_side = 2;
	return('');
}
if (sum(@left_flank) == 0 && sum(@right_flank) == 0 ) {
	$flank_side = 3;
	print "did should never happen \n";
}

my $extend;
my $chosen_hsp;

if ($phyto_direction eq '+' && $hit_strand == 1 && $flank_side == -1) {
	# Want to get HSP with LOWEST query left coord && extend Trinity seq towards beginning of Trinity seq. 	
	$extend = 'up';
	my @left_coords = ();
	foreach my $temp_hsp (@hsps) { 
		my $start = $temp_hsp -> start('query');
		push(@left_coords, $start);
	}
	my @sorted_idxs = sort { $left_coords[$a] <=> $left_coords[$b] } 0..$#left_coords;
	$chosen_hsp = $hsps[$sorted_idxs[0]];
}
if ($phyto_direction eq '+' && $hit_strand == -1 && $flank_side == -1) {
	# Want to get HSP with LOWEST query left coord && extend Trinity seq towards end of Trinity seq. 
	#$orientation = 2;
	$extend = 'down';
	my @left_coords = ();
        foreach my $temp_hsp (@hsps) {
                my $start = $temp_hsp -> start('query');
                push(@left_coords, $start);
        }
        my @sorted_idxs = sort { $left_coords[$a] <=> $left_coords[$b] } 0..$#left_coords;
        $chosen_hsp = $hsps[$sorted_idxs[0]];
}
if ($phyto_direction eq '-' && $hit_strand == 1 && $flank_side == -1) {
	# Want to get HSP with HIGHEST query left coord && extend Trinity towards end of Trinity seq.
	#$orientation = 3;
	$extend = 'down';my @left_coords = ();
        foreach my $temp_hsp (@hsps) {
                my $start = $temp_hsp -> start('query');
                push(@left_coords, $start);
        }
        my @sorted_idxs = sort { $left_coords[$a] <=> $left_coords[$b] } 0..$#left_coords;
        $chosen_hsp = $hsps[$sorted_idxs[-1]];
}
if ($phyto_direction eq '-' && $hit_strand == -1 && $flank_side == -1) {
	# Want to get HSP with HIGHEST query left coord && extend Trinity towards beginning. 
	#$orientation = 4;
	$extend = 'up';my @left_coords = ();
        foreach my $temp_hsp (@hsps) {
                my $start = $temp_hsp -> start('query');
                push(@left_coords, $start);
        }
        my @sorted_idxs = sort { $left_coords[$a] <=> $left_coords[$b] } 0..$#left_coords;
        $chosen_hsp = $hsps[$sorted_idxs[-1]];
}
if ($phyto_direction eq '+' && $hit_strand == 1 && $flank_side == 1) {
	# Want HSP with HIGHEST query left coord. && extend 'down', i.e. towards end. 
	#$orientation = 5;
	$extend = 'down';
	my @left_coords = ();
        foreach my $temp_hsp (@hsps) {
                my $start = $temp_hsp -> start('query');
                push(@left_coords, $start);
        }
        my @sorted_idxs = sort { $left_coords[$a] <=> $left_coords[$b] } 0..$#left_coords;
        $chosen_hsp = $hsps[$sorted_idxs[-1]];    
}
if ($phyto_direction eq '+' && $hit_strand == -1 && $flank_side == 1) {
	# Want HSP with HIGHTEST query left coord. && extend 'up', i.e. toward beginning of Trin. obj. 
        #$orientation = 6;
	$extend = 'up';
	my @left_coords = ();
        foreach my $temp_hsp (@hsps) {
                my $start = $temp_hsp -> start('query');
                push(@left_coords, $start);
        }
        my @sorted_idxs = sort { $left_coords[$a] <=> $left_coords[$b] } 0..$#left_coords;
        $chosen_hsp = $hsps[$sorted_idxs[-1]];
}
if ($phyto_direction eq '-' && $hit_strand == 1 && $flank_side == 1) {
	# Want HSP with LOWEST query left coord. && extend 'up', i.e. towards beginning.
        #$orientation = 7;
	$extend = 'up';
	my @left_coords = ();
        foreach my $temp_hsp (@hsps) {
                my $start = $temp_hsp -> start('query');
                push(@left_coords, $start);
        }
        my @sorted_idxs = sort { $left_coords[$a] <=> $left_coords[$b] } 0..$#left_coords;
        $chosen_hsp = $hsps[$sorted_idxs[0]];
}
if ($phyto_direction eq '-' && $hit_strand == -1 && $flank_side == 1) {
	# Wand HSP with LOWEST query left coord. && extend 'down'.
        #$orientation = 8;
	$extend = 'down';
	my @left_coords = ();
        foreach my $temp_hsp (@hsps) {
                my $start = $temp_hsp -> start('query');
                push(@left_coords, $start);
        }
        my @sorted_idxs = sort { $left_coords[$a] <=> $left_coords[$b] } 0..$#left_coords;
        $chosen_hsp = $hsps[$sorted_idxs[0]];
}
return($extend, $chosen_hsp); 
} #sub get_orientation {}
# =================================================================


sub get_common_frame {
	my $seq1 = shift;
	my $seq2 = shift;
	my $query_id = shift;
	
	system("echo $seq1 | blastx -query - -db ~/blast_db/Creinhardtii_281_v5.5.protein -out temp1.bls");
	system("echo $seq2 | blastx -query - -db ~/blast_db/Creinhardtii_281_v5.5.protein -out temp2.bls");
		
	my $report1 = Bio::SearchIO -> new (-file => 'temp1.bls', -format => 'blast');
	my $report2 = Bio::SearchIO -> new (-file => 'temp2.bls', -format => 'blast');
	
	
	my $result1 = $report1 -> next_result;
	my $result2 = $report2 -> next_result;
	
	if ($result1 -> num_hits == 0 || $result2 -> num_hits == 0) {
		say "either fragment no hits";
		return('');
	}
	
	my $hit1 = $result1 -> next_hit;
	my $hit2 = $result2 -> next_hit;
	
	my $hit_name1 = $hit1 -> name;
	my $hit_name2 = $hit2 -> name;
	
	if ($hit_name1 ne $hit_name2) { 
		say "hit names don't match";
		return('');
	}
	
	my $hsp1 = $hit1 -> next_hsp;
	my $hsp2 = $hit2 -> next_hsp;
	
	my $query_frame1 = $hsp1 -> query -> frame;
	my $query_frame2 = $hsp2 -> query -> frame;
	my $hit_frame1 = $hsp1 -> hit -> frame;
	my $hit_frame2 = $hsp2 -> hit -> frame;
	
	#say "query frame 1: $query_frame1, query frame 2: $query_frame2";
	#say "hit frame 1: $hit_frame1, hit frame 2: $hit_frame2";
	
	return($query_frame1, $query_frame2);
	
}

# ==========================================================================
# ==========================================================================
