# Supplementary material for: Patching Holes in the Chlamydomonas Genome
Source: G3 (Bethesda). 2016 May 10;6(7):1899–910. doi: 10.1534/g3.116.029207 (PMC4938644; doi:10.1534/g3.116.029207)
Supplement: Supplemental Material [file supp_g3.116.029207_FileS3.zip › File_S3_Perl/myPerllib/My/BlastUtils.pm]

package My::BlastUtils;

use strict;
use warnings;

use Exporter qw(import);

use lib '/usr/local/progs/perl-5.18.1/lib/site_perl/5.18.1/';
use lib '/usr/local/src/work/BioPerl-1.6.1/';

use Bio::Seq;
use Bio::SeqIO;
use Bio::SearchIO;

our @EXPORT_OK = qw(query_cov sort_hsps blast_result_2_hash hit_strand_consistency missing_seq_range);


sub subject_cov {
my $blast_result = shift;
my $hit = $blast_result -> next_hit;
my $total_hsp_length = 0;
my $query_length = $blast_result -> query_length;
 
while ( my $hsp_obj = $hit -> next_hsp ) {
	$total_hsp_length = $total_hsp_length + $hsp_obj -> length;
}	
my $query_coverage = $total_hsp_length / $query_length;
$blast_result -> rewind;
$hit -> rewind;
return($query_coverage);
}	

sub query_cov { 

my $blast_result = shift;
my $hit = $blast_result -> next_hit;
my $total_hsp_length = 0;
my $query_length = $blast_result -> query_length;
 
while ( my $hsp_obj = $hit -> next_hsp ) {
	$total_hsp_length = $total_hsp_length + $hsp_obj -> length;
}	
my $query_coverage = $total_hsp_length / $query_length;
$blast_result -> rewind;
$hit -> rewind;
return($query_coverage);	

}

# sort_hsps =============================================
sub sort_hsps {
my $blast_hit = shift;
	
my @start_array = ();
my @hsp_array = ();

while (my $temp_hsp = $blast_hit -> next_hsp) {
	my $temp_start = $temp_hsp -> start('query');
       	my $temp_strand = $temp_hsp -> strand('hit');
	push(@start_array, $temp_start);
	push(@hsp_array, $temp_hsp);
}

my @non_sorted_indexes = (0..$#start_array);
my @sorted_indexes = sort { $start_array[$a] <=> $start_array[$b] } @non_sorted_indexes;
my @sorted_start_array = @start_array[ @sorted_indexes ];
my @sorted_hsp_array = @hsp_array[ @sorted_indexes ];

$blast_hit -> rewind;
return(\@sorted_hsp_array, \@sorted_indexes);
}
# =======================================================

sub blast_result_2_hash {

my $blast_report_file = shift;
my $blast_reader = Bio::SearchIO -> new (-file => $blast_report_file, -format => 'blast'); 
print "inside blast_result_2_hash, made reader OK \n";
my %blast_result_hash = ();
while (my $temp_result = $blast_reader -> next_result) {
	my $query_id = $temp_result -> query_name;
	$blast_result_hash{ $query_id } = $temp_result;
}
return(\%blast_result_hash);
}


# =======================================================
sub hit_strand_consistency {
	
my $blast_hit = shift;

my @strand_array = ();
while (my $temp_hsp = $blast_hit -> next_hsp) {
        my $temp_strand = $temp_hsp -> strand('hit');
        push(@strand_array, $temp_strand);
}

my $first_strand = $strand_array[0];
my $strand_consistency = 1;
foreach (@strand_array) {
        if ($_ != $first_strand) {
        	$strand_consistency = 0;
        }
}
$blast_hit -> rewind;
return($strand_consistency, $first_strand);
}
# =======================================================

sub missing_seq_range {

my $blastn_hit = shift;
#my $id = shift;

(my $sorted_hsp_array_ref, undef) = sort_hsps($blastn_hit);
my @sorted_hsp_array = @{ $sorted_hsp_array_ref };

my $num_hsps = $blastn_hit -> num_hsps;
if ($num_hsps > 1) {
#	print "inside missing_seq_range. ID: $id, num hsps = $num_hsps \n";

}
my @range_array = ();
#my $total_hsp_length = 0;
foreach my $hsp_obj (@sorted_hsp_array) {
        my @temp_range = $hsp_obj -> range('query');
        push(@range_array, @temp_range);
}

#print "range array: @range_array \n";

my @missing_sequence_range = ();
my @missing_sequence_lengths = ();
for (my $index = 1; $index <= $#range_array - 2; $index = $index + 2) {
#	print "index: $index \n";
	my $range_start = $range_array[$index];
        my $range_stop = $range_array[$index+1];
        if ($range_start < $range_stop) {
                my @temp_miss_range = ($range_start , $range_stop);
		my $temp_length = $range_stop - $range_start;
		push(@missing_sequence_lengths, $temp_length);
                push(@missing_sequence_range, @temp_miss_range);
	}
}

#print "missing seq range: @missing_sequence_range \n";

if ($#missing_sequence_range < 1) {
#	print "<1 \n";
        $blastn_hit -> rewind;
#        return ('');
}
if ($#missing_sequence_range >= 1) {
#	print ">1 \n";
	$blastn_hit -> rewind;
	return(\@missing_sequence_range);
}


}

1;
