# Supplementary material for: Patching Holes in the Chlamydomonas Genome
Source: G3 (Bethesda). 2016 May 10;6(7):1899–910. doi: 10.1534/g3.116.029207 (PMC4938644; doi:10.1534/g3.116.029207)
Supplement: Supplemental Material [file supp_g3.116.029207_FileS3.zip › File_S3_Perl/myPerllib/My/IntronExonUtils.pm]

package My::IntronExonUtils;

use strict;
use warnings;

use Exporter qw(import);
use List::Util qw(min max);

our @EXPORT_OK = qw(map_coord_to_interval junction_coverage_status);


sub junction_coverage_status {
# Given 1) blastn hit and 2) splice junction coords: 
# determine which splice junctions are covered by an HSP
# on the HIT strand (HIT coordinates). 

my $blastn_hit = shift;
my $junction_array_ref = shift;
my @target_junctions = @{ $junction_array_ref };

# Initialize the return array (default = no junctions covered, i.e. = 0).
my @junction_hsp_coverage = (0) x ($#target_junctions + 1);

my $hsp_counter = 0;

	while (my $hsp = $blastn_hit -> next_hsp) {
        $hsp_counter++; #print "hsp_counter = $hsp_counter \n"; 
        my @query_range = $hsp -> range('query');

	foreach my $junction_index (0..$#target_junctions) {
		my $junction = $target_junctions[$junction_index];
		if ($junction > $query_range[0]+10 && $junction < $query_range[1]-10) {
			$junction_hsp_coverage[$junction_index] = 1;
		}
	}
}
return(\@junction_hsp_coverage);
}

# ===============================================
sub map_coord_to_interval {

my $coord = shift;

my $array_ref = shift;
my @junction_array = @{ $array_ref };

my $interval;

if ( $coord < min(@junction_array) ) {
	$interval = 1; 
	return($interval);
}

if ( $coord > max(@junction_array) ) { 
	$interval = $#junction_array + 2;
	return($interval);
}

foreach my $index (0..$#junction_array) { 
	if ($coord < $junction_array[$index]) {
		# $coord assigned to interval $index+1.
		$interval = $index + 1;
		return($interval);
	}
}


}
# ===============================================
1;
