# Supplementary material for: Patching Holes in the Chlamydomonas Genome
Source: G3 (Bethesda). 2016 May 10;6(7):1899–910. doi: 10.1534/g3.116.029207 (PMC4938644; doi:10.1534/g3.116.029207)
Supplement: Supplemental Material [file supp_g3.116.029207_FileS3.zip › File_S3_Perl/myPerllib/My/Trinity/Scripts.pm]

package My::Trinity::Scripts;

use warnings;
use strict;
use Exporter qw(import);

use lib '/usr/local/progs/perl-5.18.1/lib/site_perl/5.18.1/';
use lib '/usr/local/src/work/BioPerl-1.6.1/';

use Bio::Seq;
use Bio::SeqIO;
use Bio::SearchIO;
use List::Util qw(sum min max);

our @EXPORT_OK = qw(score_junc_cov);

sub score_junc_cov { 

my $input_file = shift;

# Return variable =====================
my @return_array = ();

# Variables ===========================
my $total_junctions;
my $junctions_covered;
my $record_counter;
my $no_hit_counter;
my $no_nblock_counter;


open(INPUT_FILE, $input_file);
my @records_array = <INPUT_FILE>;
$total_junctions = 0;
$junctions_covered = 0;
$record_counter = 0;
$no_hit_counter = 0;
$no_nblock_counter = 0;
print "got ", $#records_array+1, "records in file $input_file \n";
foreach my $record (@records_array) {
	#print "record: $record \n";
	chomp($record);
        my @fields = split(/\s+/, $record);
        my $id = $fields[0];

        my $nblock_string = $fields[1];
        if (!$nblock_string) { print $record, "\n"; }
        my @nblocks = split(/;/, $nblock_string);
        my $no_nblocks = $#nblocks + 1;
        my @arr = (0) x $no_nblocks;

        my @trinity_hits = (@fields[2..$#fields]);
        if (!@trinity_hits) { $no_hit_counter++ ; next; }
        if (!@nblocks) { $no_nblock_counter++ ; next; }
	my @trinity_coverage = ();
        foreach (@trinity_hits) {
               	my @f = split(/;/, $_);
               	my $cov_scores = $f[0];
               	my @cov_score_arr = split(/,/, $cov_scores);
               	push(@trinity_coverage, \@cov_score_arr);
               	}
        my $arr_ref = $trinity_coverage[0];
        my @first_cov = @{ $arr_ref };
        @arr = @first_cov;
        foreach my $ind (1..$#trinity_coverage) {
               	my @temp_arr = @{ $trinity_coverage[$ind] };
               	@arr = map { $arr[$_] + $temp_arr[$_] } 0..$#first_cov;
        }
        foreach (0..$#arr) {
               	if ($arr[$_] > 1) {$arr[$_] = 1;}
        }
	#print "record: $record \narr: @arr \n\n";
        my $sum_array = sum(@arr);
        my $length_array = $#arr + 1;
        $total_junctions = $total_junctions + $length_array;
        $junctions_covered = $junctions_covered + $sum_array;
        my $percent_junctions_covered = $sum_array / $length_array;
        $record_counter++;
	}
#print "no hits: $no_hit_counter, no nblock: $no_nblock_counter \n";
push(@return_array, $total_junctions, $junctions_covered, $record_counter);
close(INPUT_FILE);
#print "return array: ", @return_array, "\n";
return(@return_array)

}

1;
