# Supplementary material for: Patching Holes in the Chlamydomonas Genome
Source: G3 (Bethesda). 2016 May 10;6(7):1899–910. doi: 10.1534/g3.116.029207 (PMC4938644; doi:10.1534/g3.116.029207)
Supplement: Supplemental Material [file supp_g3.116.029207_FileS4.zip]

Archive with 6 entries (5 files):
- File_S4_Alignments/Supplemental_Alignments_1_COVERED.txt
- File_S4_Alignments
- File_S4_Alignments/Supplemental_Alignments_3_exonic_BRIDGED.txt
- File_S4_Alignments/Supplemental_Alignments_2_intronic_BRIDGED.txt
- File_S4_Alignments/Supplemental_Alignments_4_intronic_HALFBRIDGED.txt
- File_S4_Alignments/Supplemental_Alignments_5_FLANKING.txt
