# Supplementary material for: Patching Holes in the Chlamydomonas Genome
Source: G3 (Bethesda). 2016 May 10;6(7):1899–910. doi: 10.1534/g3.116.029207 (PMC4938644; doi:10.1534/g3.116.029207)
Supplement: Supplemental Material [file supp_g3.116.029207_FileS4.zip › File_S4_Alignments/Supplemental_Alignments_1_COVERED.txt]

CLUSTAL W (1.81) multiple sequence alignment


comp3149_c0_seq2/428-487   WEEVGALLGELDVLLAFAEAACVAPTPYVRPEMLGPDAGVIELVGCRHPCVEVQEGVAFV
Cre01.g003463.t1.1/553-612 WEEVGALLGELDVLLAFAEAACVAPTPYVRPEMLGPDAGVIELVGCRHPCVEVQEGVAFV
Vocar20007262m/549-548     ------------------------------------------------------------
                                                                                       


CLUSTAL W (1.81) multiple sequence alignment


comp6297_c0_seq1/79-138   SDKRLARLRPFAHSAVVWFRHPYAHLLLVATADPTEYRNVTKPALKKAIADLERDWGGPP
Cre01.g003500.t1.2/62-121 SDKRLARLRPFAHSAVVWFRHPYAHLLLVATADPTEYRNVTKPALKKAIADLERDWGGPP
Vocar20001322m/63-122     GDKRLQRLRPFAHSPVVWFRHPYAHLLLVSTLNTAEYRSVLKPALKRAIADLERDWGGPP
                          .**** ********.**************:* :.:***.* *****:*************


CLUSTAL W (1.81) multiple sequence alignment


comp5583_c0_seq1/120-176   EDEKNVHLVMDLC-QGDLYELLR-EVKYLPE-DKAAPLMLLAIKAVQYCHSMGVLHRDIK
Cre01.g003524.t1.1/235-291 EDEKNVHLVMDLC-QGDLYELLR-EVKYLPE-DKAAPLMLLAIKAVQYCHSMGVLHRDIK
Vocar20003854m/77-136      EDQYGIYLVFEYASKGDVFTEVERRGGQLNEAESVRQVIYPFLSALDYLHSNYIIHRDIK
                           **: .::**:: . :**::  :. .   * * :..  ::   :.*::* **  ::*****


CLUSTAL W (1.81) multiple sequence alignment


comp3683_c0_seq1/114-154  LTLNRLPTLFNMCSSYTGPLSAAVFLAVVQPLDARGRGS------------EA-------
Cre01.g008051.t1.1/94-134 LTLNRLPTLFNMCSSYTGPLSAAVFLAVVQPLDARGRGS------------EA-------
Vocar20007070m/87-146     LTINRLPTLFNMCTTFTGPLSAAVFVALVQQPDVPSHRQRLNTGGPAGGGDEQAAAATSR
                          **:**********:::*********:*:**  *. .: .            *        


CLUSTAL W (1.81) multiple sequence alignment


comp5028_c0_seq1/483-542   DQVGTTTPPAIRGLDCAPDIPEMFVAGVASCDVWEVDKDPEVLVYGQQADLYGLATNPAF
Cre01.g010880.t1.1/618-677 DQVGTTTPPAIRGLDCAPDIPEMFVAGVASCDVWEVDKDPEVLVYGQQADLYGLATNPAF
Vocar20007239m/593-652     AQVGTLAPPALRGLDCAPDNPEMFVAGVASCDVWEVDKDPEVLVYGQQADIYGLATNPAF
                            **** :***:******** ******************************:*********


CLUSTAL W (1.81) multiple sequence alignment


comp1086_c0_seq1/398-457   DYLWVAEDGLKMQGYNGSQLWDTSFAVQAIAEAGLLQVSGHCLRKAHEYVEQSQVIEEAA
Cre01.g011100.t1.2/395-454 DYLWVAEDGLKMQGYNGSQLWDTSFAVQAIAEAGLLQVSGHCLRKAHEYVEQSQVIEEAA
Vocar20007243m/402-461     DYLWVAEDGLKMQGYNGSQLWDTSFAVQALAEAGLLDVTAASLARAHAYVEQSQVVEEAA
                           *****************************:******:*:. .* :** *******:****


CLUSTAL W (1.81) multiple sequence alignment


comp3214_c0_seq1/278-326   EEQELSPEARIVAGAGKMDAKKHLAAQVSSVMATNIAQSMGTMLDTVVF-
Cre01.g011500.t1.2/262-311 EEQELSPEARIVAGAGKMDAKKHLAAQVSSVMATNIAQSMGTMLDTVVF*
Vocar20007256m/261-310     EEQELSPEARVVAGAGKMDAKKHLSAQVSAVMASNIAQSMGTMLDTVVF*
                           **********:*************:****:***:*************** 


CLUSTAL W (1.81) multiple sequence alignment


comp638_c0_seq1/349-408    WGRWWLRAVNDRYEALVEATCAPEAGAVLRAPTTSMGLAPFCKDTFFGQCRLRLWRRAGG
Cre01.g013801.t1.2/346-405 WGRWWLRAVNDRYEALVEATCAPEAGAVLRAPTTSMGLAPFCKDTFFGQCRLRLWRRAGG
Vocar20006320m/319-378     WGRWWLRAVNERFEALVEATCAPGAGAVLRAPTASMGLAPFCKDTFAGRCRLRLWRRVGG
                           **********:*:********** *********:************ *:********.**


CLUSTAL W (1.81) multiple sequence alignment


comp3911_c0_seq1/124-183  GQNGRIVGDVINHGKHDFWGKSGVHYHQGMKAGENTLNAICARVVMRTITRDKGYDDKKW
Cre01.g016150.t1.2/71-130 GQNGRIVGDVINHGKHDFWGKSGVHYHQGMKAGENTLNAICARVVMRTITRDKGYDDKKW
Vocar20014166m/36-93      --PCPNNGDVINHGKHAFWGKPGVHYHQGMKAGENTLNAICARLVLRNLAKEKGYSTSSW
                                 ********* ****.*********************:*:*.::::***. ..*


CLUSTAL W (1.81) multiple sequence alignment


comp4678_c0_seq1/57-116      AVKASMCGHDCLLRHLDCLGRLQQPHLVDMLRCLRNLTSDPAVLPAIKDAGAIACLVPFL
Cre01.g016570.t1.1/1123-1182 AVKASMCGHDCLLRHLDCLGRLQQPHLVDMLRCLRNLTSDPAVLPAIKDAGAIACLVPFL
Vocar20006549m/891-950       AVKSAMCTRDNLLQHLDCLRRLQPPHLVQMLHCMRNLTSDPAVLPAIKDAGAIACLVPML
                             ***::** :* **:***** *** ****:**:*:************************:*


CLUSTAL W (1.81) multiple sequence alignment


comp691_c0_seq1/440-499    GDVRVFEGHAFIVEAAVSVGGKNVKPGINVHRYANRIPLLFEGGSDVITKTALRRINWSA
Cre01.g019750.t1.1/426-485 GDVRVFEGHAFIVEAAVSVGGKNVKPGINVHRYANRIPLLFEGGSDVITKTALRRINWSA
Vocar20010195m/419-478     GDVRVFEGHAFIVEAAVSVGGRDIKPGINVHRFANRIPLLFEGGSDVITKTALKRINWAS
                           *********************:::********:********************:****::


CLUSTAL W (1.81) multiple sequence alignment


comp9302_c0_seq1/66-112    ----------ALAQTDLEDVQL---AAYTARMYEQAFGLPYDPPYNPTGCPPLPPHPFSR
Cre01.g025983.t1.1/257-303 ----------ALAQTDLEDVQL---AAYTARMYEQAFGLPYDPPYNPTGCPPLPPHPFSR
Vocar20015242m/344-402     TGGGLAAAPIRPTYLDLEGVPLRVAYNETARLYERMYGEPYDSRDTAW-LRPWELHPLAG
                                       :  ***.* *      ***:**: :* ***.  ..    *   **:: 


CLUSTAL W (1.81) multiple sequence alignment


comp3434_c0_seq1/134-193  ASMYDFHNQYPSLLGVPELRQAVAAHSEREQGILVDWATETLITVGATEGLASAFLGLIN
Cre01.g034050.t1.2/65-124 ASMYDFHNQYPSLLGVPELRQAVAAHSEREQGILVDWATETLITVGATEGLASAFLGLIN
Vocar20009528m/68-127     KAMYDFHNQYPSLLGVPELRQAVARHSETNQGIPVDWATETLVTVGATEGLAACFLGLLN
                           :********************** *** :*** ********:*********:.****:*


CLUSTAL W (1.81) multiple sequence alignment


comp3715_c0_seq1/64-123    RRWHEEKQRKRAEELARLGLDPTQAHRLETAETAALKYEKRDKKGGPTGWGVFAPENLYQ
Cre01.g037400.t1.1/388-447 RRWHEEKQRKRAEELARLGLDPTQAHRLETAETAALKYEKRDKKGGPTGWGVFAPENLYQ
Vocar20008559m/363-422     RRWYEEKQKRRAEELERLGLDPSQAHRLETAEAASLKHEKREKKGGPTGWGVFASENLYR
                           ***:****::***** ******:*********:*:**:***:************.****:


CLUSTAL W (1.81) multiple sequence alignment


comp3266_c0_seq1/339-398   GYVKVAHGAATSVPGVFSAGDLHDTEWRQAITAAGSGCMAALSAERYLTANNLVREFKQK
Cre01.g054150.t1.2/319-378 GYVKVAHGAATSVPGVFSAGDLHDTEWRQAITAAGSGCMAALSAERYLTANNLVREFKQK
Vocar20009616m/263-322     GYVKVTHGASTSVPGVFAAGDLHDTEWRQAITAAGSGCMAALAAERYLTANGLAREFKQA
                           *****:***:*******:************************:********.*.***** 


CLUSTAL W (1.81) multiple sequence alignment


comp4626_c0_seq1/219-274   DAFVPQLIAVPRSTVSTVV----RSTLSVSFIIGAATVVFNLKSRFCKENAWQSEMNGDV
Cre01.g055432.t1.1/632-662 -----------------------------AFIIGAPTVVFNLKSRFCKENAWQSEMNGDV
Vocar20009392m/250-292     -------TAQGRQELERIITPINTPKPSLAYI----SQSYAFSSPLCPVIAVD------L
                                                        ::*    :  : :.* :*   * :      :


CLUSTAL W (1.81) multiple sequence alignment


comp3965_c0_seq1/161-220   SYASQLTHVNLLFANLVQLTNMLRPYQARATLEATLGLQLSNMRAALGRLRQQVAAADAA
Cre01.g062902.t1.1/119-178 SYASQLTHVNLLFANLVQLTNMLRPYQARATLEATLGLQLSNMRAALGRLRQQVAAADAA
Vocar20008832m/118-177     GYAAQLTPVNVLLSNLVQLTNLMRPYQARATLEATLALQVGTMRDSIRRVRQQVTAADEV
                           .**:*** **:*::*******::*************.**:..** :: *:****:*** .


CLUSTAL W (1.81) multiple sequence alignment


comp6773_c0_seq1/140-199     PGCGMLLVWALLAGLTLWCGLCAAYYHQVFGPDDLGVRLHPFFFLGARLGPDEPRGWDWF
Cre02.g077951.t1.1/1303-1362 PGCGMLLVWALLAGLTLWCGLCAAYYHQVFGPDDLGVRLHPFFFLGARLGPDEPRGWDWF
Vocar20013133m/1029-1056     EGNGMTVAWALLAAVTVWCALWTWYWGK--------------------------------
                              * ** :.*****.:*:**.* : *: :                                


CLUSTAL W (1.81) multiple sequence alignment


comp4318_c0_seq1/64-123    ATNRPDVLDPALLRPGRFDRRVAVERPDKVGREQILRVHLQRRGLPLCDDVSVSALAALT
Cre02.g078966.t1.1/596-655 ATNRPDVLDPALLRPGRFDRRVAVERPDKVGREQILRVHLQRRGLPLCDDVSVSALAALT
Vocar20010584m/318-317     ------------------------------------------------------------
                                                                                       


CLUSTAL W (1.81) multiple sequence alignment


comp5232_c0_seq1/170-221   DVELRGWANCLVLWSDLREVLAAGLP-QGILEFGCKVTHADMDAEP-APQGAQE------
Cre02.g083550.t1.1/150-201 DVELRGWANCLVLWSDLREVLAAGLP-QGILEFGCKVTHADMDAEP-APQGAQE------
Vocar20009275m/525-584     RLDQDGWTPALLPWSSLRTALYASLPVEGVVEFGCKVVGCREPEALVEPEGQPRERPAEL
                            ::  **: .*: **.** .* *.** :*::******. .        *:*  .      


CLUSTAL W (1.81) multiple sequence alignment


comp3281_c0_seq1/298-357   LESAQAKNAALRAAGATVPESFEGLEGAVKSVYDRLVAAGTLVPAADVPAPAVPQDLAAA
Cre02.g088600.t1.2/282-341 LESAQAKNAALRAAGATVPESFEGLEGAVKSVYDRLVAAGTLVPAADVPAPAVPQDLAAA
Vocar20009077m/283-342     LDSAQAKNAALRDAGALVPESFEGLEGAIRSTYQRLVQSGVLIPAKDVEPPPIPQDLASA
                           *:********** *** ***********::*.*:*** :*.*:** ** .*.:*****:*


CLUSTAL W (1.81) multiple sequence alignment


comp6951_c0_seq1/173-232   SSDSCSFDITAKQLTDAMLEAKRCKEACLERVERGMTAMVDVPAPGEAAGGAGPTDYRRM
Cre02.g089608.t1.2/323-382 SSDSCSFDITAKQLTDAMLEAKRCKEACLERVERGMTAMVDVPAPGEAAGGAGPTDYRRM
Vocar20009484m/305-335     -------------------------VACLERIERGSVALVDVPAPGEGQG----LDYRRM
                                                     *****:*** .*:********. *     *****


CLUSTAL W (1.81) multiple sequence alignment


comp3445_c0_seq1/51-110  KIFTIALLMKLIMRRQFNVIQWEALFLLVAGITINQLQSCGSGPNPDEANIPLIPAVLCT
Cre02.g095107.t1.1/17-76 KIFTIALLMKLIMRRQFNVIQWEALFLLVAGITINQLQSCGSGPNPDEANIPLIPAVLCT
Vocar20014669m/1-23      ------------------------------------LQSCGSAPNPDL-HVPLLPAALCT
                                                             ******.****  ::**:**.***


CLUSTAL W (1.81) multiple sequence alignment


comp3810_c0_seq1/118-177   KEYVVGVEEDASRQQLETLAAGTEVAGTFVSPLEVEVLGDPRRLRIVVAEGKKHEVRELV
Cre02.g095121.t1.1/314-373 KEYVVGVEEDASRQQLETLAAGTEVAGTFVSPLEVEVLGDPRRLRIVVAEGKKHEVRELV
Vocar20014252m/227-286     KEYVVGLGRDASRPQLQALAAGTEVAGTFVSPVEVEVLGDSRRLRIVVQEGKKHEVRELV
                           ******: .**** **::**************:*******.******* ***********


CLUSTAL W (1.81) multiple sequence alignment


comp5607_c0_seq1/42-100     PSRRDLVVWCHVGPQAGDVDSFGYFSVHVLNVEAGFKPATPRVEIYDHSRGASPPAFAV-
Cre02.g096551.t1.1/990-1048 PSRRDLVVWCHVGPQAGDVDSFGYFSVHVLNVEAGFKPATPRVEIYDHSRGASPPAFAV-
Vocar20006227m/955-1014     PSRRDLVIWCRVGPQPGDVDSFGYFSVHVLNLEDGFKACTPRIDIYDHSRTSCMYVSGGP
                            *******:**:****.***************:* ***..***::****** :.  . .  


CLUSTAL W (1.81) multiple sequence alignment


comp4881_c0_seq1/114-163   AMADNPELAAEFGST----------LAGRLRAAEAAEEKERGNTLFGRKRYAEAAAAFSK
Cre02.g096601.t1.1/110-159 AMADNPELAAEFGST----------LAGRLRAAEAAEEKERGNTLFGRKRYAEAAAAFSK
Vocar20006192m/1-59        -MTSRTTLITALPGWLAGWLGGLRCPIPQLKQAEAAEEKERGNALFGRKKYEEAAKSFSR
                            *:... * : : .              :*: ***********:*****:* *** :**:


CLUSTAL W (1.81) multiple sequence alignment


comp4692_c0_seq1/231-290   SEAIDRIRQLEEAGRLTGVMDERGKYIYISREEMGAVADYIRQRGRVAIGELAARSATLI
Cre02.g101100.t1.1/166-225 SEAIDRIRQLEEAGRLTGVMDERGKYIYISREEMGAVADYIRQRGRVAIGELAARSATLI
Vocar20004005m/229-288     AEVIDRIRALEAGGRLTGVMDERGKYIYISLDEMNAVASYIRSRGRIAIGELAARSSSLI
                           :*.***** ** .***************** :**.***.***.***:*********::**


CLUSTAL W (1.81) multiple sequence alignment


comp3417_c0_seq1/125-184   EKLLITVAGSEDRGLMFQINSDVPLLEALRESFVPAGKPAAHRLAVFDASGAITAVVSQL
Cre02.g112600.t1.2/122-181 EKLLITVAGSEDRGLMFQINSDVPLLEALRESFVPAGKPAAHRLAVFDASGAITAVVSQL
Vocar20008840m/121-151     EKPLITVIGSEDRGLMFQVHSDVSLLTALRH-----------------------------
                           ** **** **********::***.** ***.                             


CLUSTAL W (1.81) multiple sequence alignment


comp3868_c0_seq1/562-619   FAKLCKDAALINGKTVTK-ATVDIIYHRSRAADEALET-YVHKAGVAATARMYYPQFLFA
Cre02.g141700.t1.1/551-608 FAKLCKDAALINGKTVTK-ATVDIIYHRSRAADEALET-YVHKAGVAATARMYYPQFLFA
Vocar20004533m/501-549     -----FPPPLPPGRGVCVWRGKGCVWEVGRGLGRRMGRGMLMRGGG---AAMF---VLFG
                                  ..*  *: *      . ::. .*. .. :    : :.*    * *:   .**.


CLUSTAL W (1.81) multiple sequence alignment


comp7416_c0_seq1/74-133    WQVAGFPRGPALLDHLYGALLQSDQAKIALLRLLFTAAATPYLRRVRAWMYDPDYSGGAS
Cre02.g143151.t1.1/889-948 WQVAGFPRGPALLDHLYGALLQSDQAKIALLRLLFTAAATPYLRRVRAWMYDPDYSGGAS
Vocar20004747m/775-820     WQVYGFPQGPELLDRLHASLMQTDHAKTPLLRLLFAAASMPYVRRN--------------
                           *** ***:** ***:*:.:*:*:*:** .******:**: **:**               


CLUSTAL W (1.81) multiple sequence alignment


comp554_c0_seq2/250-296    VGHSLAWALGCLARNRAAQDKLVAELKREGVYDA---PHTALTWTMLHRL----------
Cre02.g144250.t1.1/372-418 VGHSLAWALGCLARNRAAQDKLVAELKREGVYDA---PHTALTWTMLHRL----------
Vocar20005896m/152-196     ---AYNDPWGCLADADRA------------VYGEPYNPAPSRRWVIERYREYAESMVGRW
                              :   . ****    *            **.    * .:  *.: :            


CLUSTAL W (1.81) multiple sequence alignment


comp4570_c0_seq1/458-511   -----GLKNQEGLMRLPHFGGQWPEALGGRALGEL-TPVARAFLAMLAEAGTPMWPDLED
Cre02.g144251.t1.1/227-280 -----GLKNQEGLMRLPHFGGQWPEALGGRALGEL-TPVARAFLAMLAEAGTPMWPDLED
Vocar20013777m/363-422     GSSGGLLWGLEGVLRQPHFGGQWPEALGGRALGESRGPVASAFLQMMREAGPPLWPDPED
                                 * . **::* ******************   *** *** *: ***.*:*** **


CLUSTAL W (1.81) multiple sequence alignment


comp5874_c0_seq1/130-189     QVLHLLRLLPDFDLRLRTLVALWPAIWDRGNVADLVLDLDHPVVLPPPPKSTSDLHPLSS
Cre03.g144887.t1.1/2611-2670 QVLHLLRLLPDFDLRLRTLVALWPAIWDRGNVADLVLDLDHPVVLPPPPKSTSDLHPLSS
Vocar20007688m/2270-2288     -----------------------------------------PLVVPEPPELTGGPDVVTS
                                                                      *:*:* **: *.. . ::*


CLUSTAL W (1.81) multiple sequence alignment


comp805_c0_seq1/80-119       EHQNTDQQLG--------------------ADDFYTQSKANRCVGCGCASHYLRYRVLPA
Cre03.g145767.t1.1/1062-1101 EHQNTDQQLG--------------------ADDFYTQSKANRCVGCGCASHYLRYRVLPA
Vocar20007492m/786-845       EHQNTDQKLGEQLGGHRATGREGVREGEGGTDDFYTQSKSNRCVGCGCSSHYLRYRVLPA
                             *******:**                    :********:********:***********


CLUSTAL W (1.81) multiple sequence alignment


comp7505_c0_seq1/48-107    QGQLWTNPGEIPGNGVDDDGNGYIDDVHGFDFAGSCESDWRSTKNTNCGPRPDPQDTHSH
Cre03.g145827.t1.1/239-298 QGQLWTNPGEIPGNGVDDDGNGYIDDVHGFDFAGSCESDWRSTKNTNCGPRPDPQDTHSH
Vocar20000095m/159-216     KDNIWTNPKETFNDTTDNDKNGFIDDINGFDFAGDCENY--NSTEANCGKRPSPMDSVGH
                           :.::**** *  .: .*:* **:***::******.**.   .:.::*** **.* *: .*


CLUSTAL W (1.81) multiple sequence alignment


comp819_c0_seq1/363-417    --VSTAGEVRRLSR---QQLADKLGDKTGPLLWHLCRGLDPTPVRPSGPPRSITVEDSFK
Cre03.g148050.t1.1/360-414 --VSTAGEVRRLSR---QQLADKLGDKTGPLLWHLCRGLDPTPVRPSGPPRSITVEDSFK
Vocar20007168m/438-496     VAFAHDGTGQGLDRHSAPPLELELTRSGSSGFDGRFRGIRALQRQP-QPQQQLTATSTTS
                             .:  *  : *.*     *  :*  . .. :    **: .   :*  * :.:*. .: .


CLUSTAL W (1.81) multiple sequence alignment


comp4667_c0_seq1/434-466   ---------------------------SGCGNTLNCNQPVVRQFILDCLKHWVTEYHVDG
Cre03.g155001.t1.1/416-448 ---------------------------SGCGNTLNCNQPVVRQFILDCLKHWVTEYHVDG
Vocar20007651m/509-568     VFLHRATIPTTTNHNQLLPYRNPPTPRSGCGNTLNCNQPVVRQFILDCLRYWVTEYHVDG
                                                      **********************::*********


CLUSTAL W (1.81) multiple sequence alignment


comp542_c0_seq1/491-550    ANTAFTNNLQTYDFTMNSQKSDMSQGGGGAWISNIGTGGVSISSCNFTNNVAPGGGGAVG
Cre03.g155700.t1.1/797-856 ANTAFTNNLQTYDFTMNSQKSDMSQGGGGAWISNIGTGGVSISSCNFTNNVAPGGGGAVG
Vocar20003608m/1314-1359   NESSIINNTA-------------GYDGGAIYLAQ-LPPGLRIHSCKSSENMAARGSGGVL
                            :::: **               . .**. ::::  . *: * **: ::*:*. *.*.* 


CLUSTAL W (1.81) multiple sequence alignment


comp2184_c0_seq1/215-274   GGSWGHDKQARMTFVGTPCWMAPEVMEQTMGYDFSADIWSFGITLLEMCHGHAPFAKFPP
Cre03.g164900.t1.1/188-247 GGSWGHDKQARMTFVGTPCWMAPEVMEQTMGYDFSADIWSFGITLLEMCHGHAPFAKFPP
Vocar20011376m/102-161     GGSWGHDKQARMTFVGTPCWMAPEVMEQTSGYDFSADIWSFGITLLEMCHGHAPFAKFPP
                           ***************************** ******************************


CLUSTAL W (1.81) multiple sequence alignment


comp5963_c0_seq1/191-235   LPLLQQLGLSYSFVRIQSTACEQQNLELLMTELDANLLTHLALGH---------------
Cre03.g165200.t1.1/187-231 LPLLQQLGLSYSFVRIQSTACEQQNLELLMTELDANLLTHLALGH---------------
Vocar20004972m/61-120      LPMLHELQLPYSFVRIQSTACEQQNLEALISELDPNLLINLALGHWYEEYIGGGEDWQHA
                           **:*::* *.***************** *::***.*** :*****               


CLUSTAL W (1.81) multiple sequence alignment


comp5258_c0_seq1/196-255   ATVKKASGALKIVHERFAKNVTLFEEYKETLSDAMKYNDQLKGHLHRLADDLHPLRVRAL
Cre03.g165750.t1.1/178-237 ATVKKASGALKIVHERFAKNVTLFEEYKETLSDAMKYNDQLKGHLHRLADDLHPLRVRAL
Vocar20011490m/120-171     ATVKKATGVLKIIHERYAKNE--------SLADAIKYNDQLKPHLHRMADDLHPLRVRAL
                           ******:*.***:***:***         :*:**:******* ****:************


CLUSTAL W (1.81) multiple sequence alignment


comp3943_c0_seq1/148-205   PINDPAVILRLHMWHLMRAVHDPHI-QVCGRVVAPSFKGLTLAQGLQIRREVPAWVLKQ-
Cre03.g166201.t1.1/129-186 PINDPAVILRLHMWHLMRAVHDPHI-QVCGRVVAPSFKGLTLAQGLQIRREVPAWVLKQ-
Vocar20009478m/149-198     PSNCDLATLR-NVFDLLQH-HYPERAKQRSRLV-MIFLAMAV-------VVVVEWNSPDV
                           * *   . ** :::.*::  * *.  :  .*:*   * .:::         *  *   : 


CLUSTAL W (1.81) multiple sequence alignment


comp3433_c0_seq1/231-290   DLQEAVKGEALKGRQAAEALAAVQALGAAGSSADAEALLAVGSDYVAEALDKALGANVTD
Cre03.g169850.t1.2/175-234 DLQEAVKGEALKGRQAAEALAAVQALGAAGSSADAEALLAVGSDYVAEALDKALGANVTD
Vocar20010085m/156-213     SRS--SPASSLELEKAVAPAPRALQLLETGASAPVDALIDLGGDYVAEALDRELGAAVTD
                           . .    ..:*: .:*. . . .  *  :*:** .:**: :*.********: *** ***


CLUSTAL W (1.81) multiple sequence alignment


comp5281_c0_seq1/222-281   ALTRDEIKVITGALDLTAKVAYRAMTPLDKVFMLSASDRLDEATLLAVLRSGHSRIPVHA
Cre03.g171751.t1.1/158-217 ALTRDEIKVITGALDLTAKVAYRAMTPLDKVFMLSASDRLDEATLLAVLRSGHSRIPVHA
Vocar20008157m/230-289     ALGRDEIKVITGALDLTSKVAFRAMTPLDKVFMLSHVDLLDEVTLRSILRSGHSRIPVHR
                           ** **************:***:*************  * ***.** ::*********** 


CLUSTAL W (1.81) multiple sequence alignment


comp7074_c0_seq1/33-92     TSLELGVEPASAEGLGRLPEAWSGLTALTALRLTGHLALRRLPSWLPARLGRLSELELVR
Cre03.g176866.t1.1/393-452 TSLELGVEPASAEGLGRLPEAWSGLTALTALRLTGHLALRRLPSWLPARLGRLSELELVR
Vocar20008064m/108-142     -------------------------GSAQALHLGGHQRLGELPSWVSYRLPHLRELTLES
                                                     :  **:* **  * .****:. ** :* ** *  


CLUSTAL W (1.81) multiple sequence alignment


comp4061_c0_seq1/133-191   FV-ARSVRELLLADSKEVLKVTSTGLKVFERQVIREQVNECAYRLAQEGLPLVLPYITKQ
Cre03.g179860.t1.1/696-754 FV-ARSVRELLLADSKEVLKVTSTGLKVFERQVIREQVNECAYRLAQEGLPLVLPYITKQ
Vocar20001306m/1078-1132   GQIDEAMDKLRAGES-----WREAGLKEGPIRAAKGPAKIAALATALRSLSFMERYRSDL
                               .:: :*  .:*       .:***    :. :  .: .*   * ..*.::  * :. 


CLUSTAL W (1.81) multiple sequence alignment


comp10483_c0_seq1/31-90    LQRLDLIQLLPELLQPAAYGRQGGAELPQVWPQDARQEPYYRYLYGQYDTPQREAIVAAA
Cre03.g187950.t1.1/330-389 LQRLDLIQLLPELLQPAAYGRQGGAELPQVWPQDARQEPYYRYLYGQYDTPQREAIVAAA
Vocar20005580m/334-393     LQRLGDIALLPELLRPSSFGAGGAAELPQVWPQDARHEPYYKYLYGQYDVPQREAIVAAA
                           ****. * ******:*:::*  *.************:****:*******.**********


CLUSTAL W (1.81) multiple sequence alignment


comp3189_c0_seq1/262-321   DVSIFTYSRMRYVVMQAVSELVKQGYNPEVVDLISLKPFDMETIAKSVKKTRKVIIVEEC
Cre03.g194200.t1.2/242-301 DVSIFTYSRMRYVVMQAVSELVKQGYNPEVVDLISLKPFDMETIAKSVKKTRKVIIVEEC
Vocar20003413m/243-302     DVSIFTYSRMRYVVMQAVNDLVKKGYNPEVIDLISLKPFDMETIAKSVKKTRKAIIVEEC
                           ******************.:***:******:**********************.******


CLUSTAL W (1.81) multiple sequence alignment


comp3036_c0_seq1/125-181   AAGTDGGDEAAEDVAGR--SL-TKRASGALAGPLNVGNLFRAALEDQCAVALTADTLPRI
Cre03.g203457.t1.1/121-177 AAGTDGGDEAAEDVAGR--SL-TKRASGALAGPLNVGNLFRAALEDQCAVALTADTLPRI
Vocar20005450m/108-156     ----------VTSVFGYARNLHEKYHLGRVIGAGSFGV-VRECVEKSSGRVNAVKTIPKV
                                     . .* *   .*  *   * : *. ..*  .* .:*.... . :..*:*::


CLUSTAL W (1.81) multiple sequence alignment


comp497_c0_seq1/10-69      ALARLRRKPREVAAHVELLEGVKMHLDRLVRRHTSCTVDRLVLLCAMGGMRLKLLENEAE
Cre03.g204241.t1.1/412-471 ALARLRRKPREVAAHVELLEGVKMHLDRLVRRHTSCTVDRLVLLCAMGGMRLKLLENEAE
Vocar20007332m/1047-1106   ALARLRRKPLEVAAHVELLESVKLHLDRLMRRSTACTTDRLVLLAAMGAMRIKLLENEAE
                           ********* **********.**:*****:** *:**.******.***.**:********


CLUSTAL W (1.81) multiple sequence alignment


comp3823_c0_seq1/27-86     GARVAVKPEDRRHLVFGLVMHDKAKDTMGRGDWAAALDELLLAEESLGLCDPALTAAVDN
Cre03.g205650.t1.2/134-193 GARVAVKPEDRRHLVFGLVMHDKAKDTMGRGDWAAALDELLLAEESLGLCDPALTAAVDN
Vocar20012211m/135-194     GSSVAVRPEDRRNLVLGLVLHDKAKATLKRGDYATALEELLLAEEALALCDPSLTSAIDN
                           *: ***:*****:**:***:***** *: ***:*:**:*******:*.****:**:*:**


CLUSTAL W (1.81) multiple sequence alignment


comp2021_c0_seq1/256-315   VPVRCFTADGSSGLPAEERGTFRGMAAKASYLAGLGVNAVELLPVFEWDELEFRRTRNPR
Cre03.g207713.t1.1/235-294 VPVRCFTADGSSGLPAEERGTFRGMAAKASYLAGLGVNAVELLPVFEWDELEFRRTRNPR
Vocar20007238m/238-297     VPVRCFTADPSSGLVPELRGTFAGLAAKAPYLASLGVNAVELLPVFEWDELEFRRTRNPR
                           ********* **** .* **** *:****.***.**************************


CLUSTAL W (1.81) multiple sequence alignment


comp2531_c2_seq1/108-167   EGHGVTMSAGVPTVWLALLQHCEEQGLSFSSLKMVAIGGAAAPLSMIEAFEVKHGVEVRH
Cre03.g211745.t1.1/277-336 EGHGVTMSAGVPTVWLALLQHCEEQGLSFSSLKMVAIGGAAAPLSMIEAFEVKHGVEVRH
Vocar20009831m/383-425     E--GVPTHPTPARCWEVVASHRVTHFYT-----------APTAIRSLMGF----GNQWVE
                           *  **.  .  .  * .: .*   :  :           *.:.:  : .*    * :  .


CLUSTAL W (1.81) multiple sequence alignment


comp3294_c0_seq1/254-309   YFYDREYYDDPEHAKDLKGIDIGKYVASGIA----VFDLRTRTEKWVQHLDLSTDATTYK
Cre04.g214097.t1.1/588-643 YFYDREYYDDPEHAKDLKGIDIGKYVASGIA----VFDLRTRTEKWVQHLDLSTDATTYK
Vocar20012198m/564-596     ------------------------VVRSGIPPTETLFKVQVCH---TNKFGVSASRNVFQ
                                                    * ***.    :*.::.     .:::.:*:. ..::


CLUSTAL W (1.81) multiple sequence alignment


comp4132_c0_seq1/874-933     RSILSSTVDLVQGAIGAEVIYGDTDSIMVATRSDSVEEARALGARIKREVNKRYKLLEIE
Cre04.g214350.t1.1/1131-1190 RSILSSTVDLVQGAIGAEVIYGDTDSIMVATRSDSVEEARALGARIKREVNKRYKLLEIE
Vocar20002088m/1072-1131     RSILSSTVDLVQGSIGAEVIYGDTDSIMVATHSDSVEEARELGAKIKKEVNKRYKLLEIE
                             *************:*****************:******** ***:**:************


CLUSTAL W (1.81) multiple sequence alignment


comp5954_c0_seq1/149-208     RERDWAYVINRVARGHMEFAQVRYSRPRSYTDILTGRYSLAPSDIEAICTEMYNTQEALL
Cre04.g214504.t1.1/1653-1712 RERDWAYVINRVARGHMEFAQVRYSRPRSYTDILTGRYSLAPSDIEAICTEMYNTQEALL
Vocar20010633m/1435-1480     RSALWVVLVKAVLGGHIDLHNVQRPEL-------------RSDDLKEICSIYQ-AYNAYR
                             *.  *. ::: *  **::: :*: ..               ..*:: **:    : :*  


CLUSTAL W (1.81) multiple sequence alignment


comp4314_c0_seq1/488-547     YFDFVRLRNALKDDDSVDFATVSEYSSNAEVTRSRARFFHGQRRMLIYTERAHFYHRYRI
Cre04.g218300.t1.2/1031-1090 YFDFVRLRNALKDDDSVDFATVSEYSSNAEVTRSRARFFHGQRRMLIYTERAHFYHRYRI
Vocar20006139m/127-162       LY-----RQTTGPDDPLELLTR------------------GPR-VRPVAAEAALEALLEV
                              :     *::   **.::: *                   * * :   : .* :    .:


CLUSTAL W (1.81) multiple sequence alignment


comp3372_c0_seq1/273-332   TVDLVYLHNPAEMQLQALGKAGFRSKMVQAFKALEELRAAGSVRHYGVASWDCFRVPPTD
Cre04.g218500.t1.2/266-325 TVDLVYLHNPAEMQLQALGKAGFRSKMVQAFKALEELRAAGSVRHYGVASWDCFRVPPTD
Vocar20001957m/58-62       TEVVA-------------------------------------------------------
                           *  :.                                                       


CLUSTAL W (1.81) multiple sequence alignment


comp7999_c0_seq1/79-138    PEHRHDIGAFPDVVKACSSGTLVIMDLSRCNPASRAWCVFEWAHTLAAHGPDGLHMALAP
Cre04.g222000.t1.1/227-286 PEHRHDIGAFPDVVKACSSGTLVIMDLSRCNPASRAWCVFEWAHTLAAHGPDGLHMALAP
Vocar20004367m/207-266     PAHKADIAAFADVVAACSGGTLVVMDLTRCNPSTRAWCVFEWAHTLAAHGPDGLHMSLAP
                           * *: **.**.*** ***.****:***:****::**********************:***


CLUSTAL W (1.81) multiple sequence alignment


comp8496_c0_seq1/27-86    AWQAAIQRPLDSCRPEGRRRLLALLRQTMIRASKSELLLLPRLVRRVALLDWEPAHAASY
Cre05.g230803.t1.1/74-133 AWQAAIQRPLDSCRPEGRRRLLALLRQTMIRASKSELLLLPRLVRRVALLDWEPAHAASY
Vocar20012976m/1000-1059  TWQAAVQRPLDACRPEGRRRLMRLLREIMIRASKADLVLLPRLVRKVTLLDFEPQHAKSY
                          :****:*****:*********: ***: ******::*:*******:*:***:** ** **


CLUSTAL W (1.81) multiple sequence alignment


comp3816_c0_seq1/625-684   IAPSKAKAISRLVVSLCSELRGVALPLVDAFAIPDHILRAPIGLGGSGGTGPQPDIYKEY
Cre05.g232002.t1.1/626-685 IAPSKAKAISRLVVSLCSELRGVALPLVDAFAIPDHILRAPIGLGGSGGTGPQPDIYKEY
Vocar20012817m/591-590     ------------------------------------------------------------
                                                                                       


CLUSTAL W (1.81) multiple sequence alignment


comp5241_c0_seq1/207-266   SLFDYMLFLFNCDYGTPGSPHNYWTSVSCFTGSHMITLVVAGVTAAVFFFMTALMLVAGC
Cre05.g232500.t1.1/184-243 SLFDYMLFLFNCDYGTPGSPHNYWTSVSCFTGSHMITLVVAGVTAAVFFFMTALMLVAGC
Vocar20006083m/182-241     SFMDYFMFTANCKFTAAGQEHEYFKGVKCFQMPHVLHMSVALCTAAVHLGVTALLVVASS
                           *::**::*  **.: :.*. *:*:..*.**  .*:: : **  ****.: :***::**..


CLUSTAL W (1.81) multiple sequence alignment


comp4916_c0_seq1/152-151   ------------------------------------------------------------
Cre05.g234645.t1.1/676-735 GAAGRGAGVADGPSAAAARRDKEVTAQMVVWTSGVVLMTLLLNAPLLSPLMTLLKLNTTS
Vocar20004530m/1-33        ---------------------------MVVWTSGFVLMSLVVNAPLLTPLMTLLRLNTTS
                                                                                       


CLUSTAL W (1.81) multiple sequence alignment


comp3380_c0_seq1/827-886    ITRLHASTVEGGSGRDAANVVLYEDAAKRKVAALTGALKDLRSAHTALGKLRDALARAGG
Cre05.g235750.t1.2/941-1000 ITRLHASTVEGGSGRDAANVVLYEDAAKRKVAALTGALKDLRSAHTALGKLRDALARAGG
Vocar20012643m/895-950      VARLHASTVSGASGRDAANVVLYEDAGKRRVAALTSVLKDLRAAHGALSRLREAMQ----
                            ::*******.*.**************.**:*****..*****:** **.:**:*:     


CLUSTAL W (1.81) multiple sequence alignment


comp4756_c0_seq1/97-156      LGSLMLCLASLLRDHKGEVEDILVADKQLAREILHDLKHYEALARTQQAAHEAAMAAALS
Cre05.g241150.t1.1/1352-1411 LGSLMLCLASLLRDHKGEVEDILVADKQLAREILHDLKHYEALARTQQAAHEAAMAAALS
Vocar20012880m/1447-1446     ------------------------------------------------------------
                                                                                         


CLUSTAL W (1.81) multiple sequence alignment


comp3275_c0_seq1/109-168  GQGLLQLDKDTFWPYLEQQQDTLVVVDFYTDWCGPCKLIYPELVKLSQERTDVRFVKVNC
Cre05.g243050.t1.2/70-129 GQGLLQLDKDTFWPYLEQQQDTLVVVDFYTDWCGPCKLIYPELVKLSQERTDVRFVKVNC
Vocar20006920m/86-144     G-GLLELNKDTFWEYLKLQGDTLVVVDFYTDWCGPCKLIYPELVKLSQERTDVRFVKVNC
                          * ***:*:***** **: * ****************************************


CLUSTAL W (1.81) multiple sequence alignment


comp3578_c0_seq1/90-149   SADTVVEANGLILEKPDDEQHAFAMISSLSGREHQVHTGVVLVLPQQPDPATGSPPLIRS
Cre05.g243451.t1.1/81-140 SADTVVEANGLILEKPDDEQHAFAMISSLSGREHQVHTGVVLVLPQQPDPATGSPPLIRS
Vocar20006934m/103-162    SADTVVEADGVILEKPDDEEHAVRLISSLSGRDHQVHTGVSLVLPGEPDPATGQPPFIRS
                          ********:*:********:**. :*******:******* **** :******.**:***


CLUSTAL W (1.81) multiple sequence alignment


comp5306_c0_seq1/298-357   TSEVYRKWETRGSVAVARVSLYVLAAVLGLHLSACAWMFVAEMEDSSLTGTWVEAAGLVD
Cre05.g243454.t1.1/143-202 TSEVYRKWETRGSVAVARVSLYVLAAVLGLHLSACAWMFVAEMEDSSLTGTWVEAAGLVD
Vocar20004149m/766-824     LPRLLEQMEMFIDRGVLQVMAFILSVCLLAHLSACIFFYMAYLD-GLGPQTWVAAYGVQD
                            ..: .: *   . .* :*  ::*:. *  ***** ::::* :: .  . *** * *: *


CLUSTAL W (1.81) multiple sequence alignment


comp2204_c0_seq2/264-323     AEAKAAHKVRLEARAADNERAMKQAVADHQALCVRLGEEYEEARAAAEADHTELCAFLRA
Cre05.g243801.t1.1/1253-1283 -----------------------------QALCVRLGEEYEEARAAAEADHTELCAFLRA
Vocar20013800m/1449-1508     AEAKAVHKVRLESRSADNERLIRNAMEEHQALCVRLQEEYEEGKQQAEVDHSELCTFLRA
                                                          ******* *****.:  **.**:***:****


CLUSTAL W (1.81) multiple sequence alignment


comp6812_c0_seq1/76-125    YWELMGDCDELADMLK----------KLAKAPALLEEPPLELPPPPELPAWEDFKPALHV
Cre05.g243801.t1.1/154-213 YWELMGDCDELADMLKKLAKLADMLKKLAKAPALLEEPPLELPPPPELPAWEDFKPALHV
Vocar20013800m/103-152     YWELMGDCDELAEMLR----------KLSKAPALLEEPPLELPPPPELPSWEDFKPNLHL
                           ************:**:          **:********************:****** **:


CLUSTAL W (1.81) multiple sequence alignment


comp1649_c0_seq2/233-292   VYVWIDWCCVPQYSAPSMVEVLRSKVFYARARTMLVLPTFHCLPAEGIIRPLLARTQQLL
Cre05.g245700.t1.1/247-306 VYVWIDWCCVPQYSAPSMVEVLRSKVFYARARTMLVLPTFHCLPAEGIIRPLLARTQQLL
Vocar20010011m/543-602     QYVWIDWSCVPQYNSSPMVEVLRSKVFYARARAMIVLPTFVRIPADGVVRLLLTKAMRVV
                            ******.*****.:..***************:*:*****  :**:*::* **::: :::


CLUSTAL W (1.81) multiple sequence alignment


comp711_c0_seq1/67-126     AFAANPASSLVLAGLVGVPLGAKAYLDRYGGYSGDLAPAAVKELLAREDALVVDVRSEAQ
Cre05.g247450.t1.2/419-478 AFAANPASSLVLAGLVGVPLGAKAYLDRYGGYSGDLAPAAVKELLAREDALVVDVRSEAQ
Vocar20004743m/423-482     AFASHPSSTLVLAGLVGVPLGIKVYVDRYGGYSGDLSPATVKELLLNEDVLVVDVRTEAE
                           ***::*:*:************ *.*:**********:**:***** .**.******:**:


CLUSTAL W (1.81) multiple sequence alignment


comp3333_c1_seq1/283-342   WAKAGINVWHERWGEDYDGRGACQKWTDKWAERLLPDGGQEQWGDKWTETFGAGKGTKHG
Cre05.g248000.t1.2/544-603 WAKAGINVWHERWGEDYDGRGACQKWTDKWAERLLPDGGQEQWGDKWTETFGAGKGTKHG
Vocar20004421m/493-552     WAKAGSNVWHERWGEDYDGKGACQKWTDKWAERLLPDGGQEQWGDKWTETFGHGTGTKHG
                           ***** *************:******************************** *.*****


CLUSTAL W (1.81) multiple sequence alignment


comp5343_c0_seq1/468-527     REEQQYLVGVIIGRTGAQVLQALLPWVSETFSEEEREAMMDSLREATRNTMFDQWLEAVQ
Cre05.g248550.t1.1/1319-1378 REEQQYLVGVIIGRTGAQVLQALLPWVSETFSEEEREAMMDSLREATRNTMFDQWLEAVQ
Vocar20007034m/1330-1371     ---------------TATTTTTTSPSINHG--SSSRTASARTQRSSTSSS-SSAAAAAHH
                                             * .  :  * :..   ...* *   : *.:* .:  .    * :


CLUSTAL W (1.81) multiple sequence alignment


comp752_c0_seq1/132-191    AESDIGCSLAEAAESDSYSRYLQEAAHTPNSVHVVYINTSLRTKARAHALVPTITCTSSN
Cre06.g251450.t1.1/358-417 AESDIGCSLAEAAESDSYSRYLQQAAHTPNSVHVVYINTSLRTKARAHALVPTITCTSSN
Vocar20012750m/411-456     AEEDIGCSLAEAAEAD--------------TVHVVYINTSLRTKALGHALVPTITCTSSN
                           **.***********:*              :************** .*************


CLUSTAL W (1.81) multiple sequence alignment


comp637_c0_seq1/332-391    AELAQRKQELMYELASYSNMRAQQASKEAPSERSSLIPADTRVDSYISINKDTASCDLVL
Cre06.g257250.t1.1/330-389 AELAQRKQELMYELASYSNMRAQQASKEAPSERSSLIPADTRVDSYISINKDTASCDLVL
Vocar20002903m/331-361     --------YIKYDTVYYPSLPPTCV---------------TRFKLW------KPFCFLLP
                                    : *: . *..: .  .               **.. :      .. * *: 


CLUSTAL W (1.81) multiple sequence alignment


comp4428_c0_seq1/146-204   LQSMQAA-GIKTVMFSLEWGWFEQAEGQLNWAHVDLLAGTACNSTKLKVAMIVDVLRAPG
Cre06.g258226.t1.1/106-164 LQSMQAA-GIKTVMFSLEWGWFEQAEGQLNWAHVDLLAGTACNSTKLKVAMIVDVLRAPG
Vocar20003690m/141-200     AHGMNATSCFPPPPPRPPRDWGEPEEGQVRYRYLDMLMDAACKNTSLKVNFAVDLVNPPS
                            :.*:*:  : .       .* *  ***:.: ::*:* .:**:.*.*** : **::..*.


CLUSTAL W (1.81) multiple sequence alignment


comp792_c0_seq1/256-315    VHGLAEDTGLPAASQDLVSMCLVAHELPQAATKAIMKEAFRILRPGGAMCIMEMNPESAV
Cre06.g259401.t1.1/239-298 VHGLAEDTGLPAASQDLVSMCLVAHELPQAATKAIMKEAFRILRPGGAMCIMEMNPESAV
Vocar20000778m/272-331     LHGAAERTPLPAGSQDLVSLCLVCHELPQGATRNIMREAFRVLRPGGVMAVMEMNPQSAT
                           :** ** * ***.******:***.*****.**: **:****:*****.*.:*****:**.


CLUSTAL W (1.81) multiple sequence alignment


comp3736_c0_seq1/257-316   YEDRLATLEAVRQAGISVCAGGIIGLGEGPQDRVGLIHQLATLPAHPESVPINRLVAIKG
Cre06.g261150.t1.2/232-291 YEDRLATLEAVRQAGISVCAGGIIGLGEGPQDRVGLIHQLATLPAHPESVPINRLVAIKG
Vocar20002928m/236-295     YEDRLATLEAVREAGISVCAGGIIGLGEGPQDRVGLLHQLATLPAHPESVPINRLVAIKG
                           ************:***********************:***********************


CLUSTAL W (1.81) multiple sequence alignment


comp4498_c0_seq1/69-128    VFTLPSGQQVEAEKAAPPDLAVVARRMKATVAVLEKFGERREAGRSRTEYLAQLKRDLAT
Cre06.g273413.t1.1/247-306 VFTLPSGQQVEAEKAAPPDLAVVARRMKATVAVLEKFGERREAGRSRTEYLAQLKRDLAT
Vocar20002701m/160-171     TFTLPSGQQVDV------------------------------------------------
                           .*********:.                                                


CLUSTAL W (1.81) multiple sequence alignment


comp5885_c0_seq1/217-276   DLPGLPGVWAAVRYLVSLSADHADVIQAHAGWILAADPEAGLSALLHMRPPLHPSLALSI
Cre06.g278124.t1.1/845-904 DLPGLPGVWAAVRYLVSLSADHADVIQAHAGWILAADPEAGLSALLHMRPPLHPSLALSI
Vocar20002631m/658-717     DLPGLPGVWAAVRYMVSLSAADADAIQRHAGWILAADAEAGLSALLHMRPPLHPSLALSI
                           **************:***** .**.** *********.**********************


CLUSTAL W (1.81) multiple sequence alignment


comp6285_c0_seq1/101-160     ATMHPQATVLFADIAGFDDICMELPPQQVLAFLNDLFAKFDNSIEPFGVHKMETIGGLFI
Cre06.g290200.t1.2/1352-1411 ATMHPQATVLFADIAGFDDICMELPPQQVLAFLNDLFAKFDNSIEPFGVHKMETIGGLFI
Vocar20014710m/1101-1160     AISHDQVTLLFADIQGFTPMCNVLEPRVVMAFLNDLFTRFDSRLDEFGVYKVETIGDCYF
                             *  * *.*:***** **  :*  * *: *:*******::**. :: ***:*:****. ::


CLUSTAL W (1.81) multiple sequence alignment


comp1388_c0_seq1/354-413   PRLTGRQDATLDDISNAALQRAVDKVASFHAKLEGNGSCKLDLMLVAEPYRDGKSLVLYP
Cre06.g292900.t1.1/317-376 PRLTGRQDATLDDISNAALQRAVDKVASFHAKLEGNGSCKLDLMLVAEPYRDGKSLVLYP
Vocar20013425m/1144-1203   PRLTRSRDAALGDVSNATLQRAVNTVAAFHARLDASQPCKLDLMLLAEPYREGKSLVLYP
                           ****  :**:*.*:***:*****:.**:***:*:.. .*******:*****:********


CLUSTAL W (1.81) multiple sequence alignment


comp3859_c0_seq1/351-403   QAYADYSDMMALTEDLVRACALAVKGSTQISYQ-------GVDIDFGAPFRRASMAQLVQ
Cre06.g296250.t1.1/344-396 QAYADYSDMMALTEDLVRACALAVKGSTQISYQ-------GVDIDFGAPFRRASMAQLVQ
Vocar20011414m/400-459     QAYADYKDLLGMTESLISQMVLEIKGSYKIQYHPEGPEKPSIEIDFTPPWRRISMVSGLE
                           ******.*::.:**.*:   .* :*** :*.*:       .::*** .*:** **.. ::


CLUSTAL W (1.81) multiple sequence alignment


comp518_c0_seq1/273-328    RASLPEPVLMPRVAGPGQRYKDLLGLKQDMIMAAQH----GPPDPLYSMAVPDRSGFVYE
Cre06.g303800.t1.2/640-695 RASLPEPVLMPRVAGPGQRYKDLLGLKQDMIMAAQH----GPPDPLYSMAVPDRSGFVYE
Vocar20002393m/581-628     RASVPEPIMVPKVAVPGVHYRDLLSLKQRTPSGRSWKRWSKAPKHLYV------------
                           ***:***:::*:** ** :*:***.***    . .      .*. **             


CLUSTAL W (1.81) multiple sequence alignment


comp3645_c0_seq1/75-134 KPGALDLQAKMEFLREDLAHLFDDQGIDPTAYEEVVDFRDPITRYDSLGGYLFNIAFLRR
Cre06.g304400.t1.1/1-50 ----------MEFLREDLAHLFDDQGIDPTAYEEVVDFRDPITRYDSLGGYLFNIAFLRR
Vocar20002375m/5-64     KLSANGLQGKMAFLREDLKHLFDDKGIDASAYEAVVDFRDPITRYSSLSGYLFNIAFLRA
                                  * ****** *****:***.:*** ***********.**.********** 


CLUSTAL W (1.81) multiple sequence alignment


comp3448_c0_seq1/403-462   VDNSRVVTNRPLAGTRARGKDPQADKALEADLLADQKEIAEHVMLVDLGRNDVGKVAVSG
Cre06.g306601.t1.1/399-458 VDNSRVVTNRPLAGTRARGKDPQADKALEADLLADQKEIAEHVMLVDLGRNDVGKVAVSG
Vocar20007851m/239-298     VDNGRVVTNRPLAGTRPRGKDPEADKALEADLLADAKEIAEHVMLVDLGRNDVGKVSVSG
                           ***.************.*****:************ ********************:***


CLUSTAL W (1.81) multiple sequence alignment


comp3194_c0_seq1/340-399   IAVLTGGEVISEELGLKMENVDVRSLGSAKRITVTKDDTIVLHGAGAKSDIASRCEMIRA
Cre06.g309100.t1.2/319-378 IAVLTGGEVISEELGLKMENVDVRSLGSAKRITVTKDDTIVLHGAGAKSDIASRCEMIRA
Vocar20007800m/319-378     IAILTGGEVISEELGHKVENVDVRSLGQAKRITVTKDDTIILHGAGSKADIASRCEMIRS
                           **:************ *:*********.************:*****:*:**********:


CLUSTAL W (1.81) multiple sequence alignment


comp4347_c0_seq1/175-234   RQELRARLPDMADRVLVFHRGITVAQETGMYTNEKIDLLIDYLFTKPILKLWRRIRGIKP
Cre07.g318350.t1.2/172-231 RQELRARLPDMADRVLVFHRGITVAQETGMYTNEKIDLLIDYLFTKPILKLWRRIRGIKP
Vocar20013016m/170-229     RRALRSRLPDLSDRVLVFHRGITVAQASGLYTGEKVDLLVDYLITQPLMKLWNYLRGRAA
                           *: **:****::************** :*:**.**:***:***:*:*::***. :**  .


CLUSTAL W (1.81) multiple sequence alignment


comp1895_c0_seq1/181-239   GAVDHNGMNFKKLNAIQPPWYSCMRRKSRRNPDDALLLDMGEYTYAA-AKRLPLYQLDGT
Cre07.g318551.t1.1/772-830 GAVDHNGMNFKKLNAIQPPWYSCMRRKSRRNPDDALLLDMGEYTYAA-AKRLPLYQLDGT
Vocar20012890m/389-447     GAVDQNGMNYKKLNSIQPPCYPTCI-KRIRNPDDALLLDMGEYSYCPGAKRLPLFQFEPT
                           ****:****:****:**** *.    *  **************:*.. ******:*:: *


CLUSTAL W (1.81) multiple sequence alignment


comp3581_c0_seq1/288-347   LLMAAEARGGFRSLEVLVGLLTAIIAGCFVYELARSQPDFRAVAAGYLPDIRMVTDSQQL
Cre07.g321951.t1.1/137-196 LLMAAEARGGFRSLEVLVGLLTAIIAGCFVYELARSQPDFRAVAAGYLPDIRMVTDSQQL
Vocar20012990m/217-275     VMMVFEA-KSFRALEVLVAVLTALIAGCFMYELIKAKPNMAKVMQGYLPSASIVSNREKL
                           ::*. **  .**:*****.:***:*****:*** :::*::  *  ****.  :*:: ::*


CLUSTAL W (1.81) multiple sequence alignment


comp5642_c0_seq1/459-518   GSKFEYLLNTGNLVSRSGLDLSQATGFTVVAEKLNFFRYLSHFRSVHRGAYFAELRTTTV
Cre07.g322176.t1.1/452-511 GSKFEYLLNTGNLVSRSGLDLSQATGFTVVAEKLNFFRYLSHFRSVHRGAYFAELRTTTV
Vocar20012743m/406-465     GQKFEYLINTGNLMSKDGLDLSQSTGFTVVAEKLNFFRYLSHFRSVHRGAYFAEMRTTTV
                           *.*****:*****:*:.******:******************************:*****


CLUSTAL W (1.81) multiple sequence alignment


comp5509_c0_seq1/217-275   ALGDSSGGSSGDEGGGGDEASLAREALRALRAPPGPPPPRRRPQVFFASRTHSQLAQFV-
Cre07.g322300.t1.1/200-258 ALGDSSGGSSGDEGGGGDEASLAREALRALRAPPGPPPPRRRPQVFFASRTHSQLAQFV-
Vocar20003250m/241-297     LLGLEDDSSSDGEGDG-GTADDVRAALRDLRAPPA--PPTRRPQIFFASRTHSQLAHYVP
                            ** ....**..**.* . *. .* *** *****.  ** ****:***********::* 


CLUSTAL W (1.81) multiple sequence alignment


comp664_c0_seq1/589-648    FCSLKVAGDADMAAQVGAGNSGYFDLVDHDKLPAERCHYRMRKQTKFADFKAEVAARTGI
Cre07.g336200.t1.1/556-615 FCSLKVAGDADMAAQVGAGNSGYFDLVDHDKLPAERCHYRMRKQTKFADFKAEVAARTGI
Vocar20012215m/580-637     YCSLKVATDDDFKQQVG--DVSHFDLVDHDRLPPERCHYRMRKQTKFSEFKEEVARRTGI
                           :****** * *:  ***  : .:*******:**.*************::** *** ****


CLUSTAL W (1.81) multiple sequence alignment


comp2625_c0_seq7/214-266   GKTSLLDYIRKAR----VAAGEAGGITQAIGAYNTEV--EVEGEVKTICFLDTPGHE-AF
Cre07.g341850.t1.2/453-505 GKTSLLDYIRKAR----VAAGEAGGITQAIGAYNTEV--EVEGEVKTICFLDTPGHE-AF
Vocar20012786m/517-576     LSPNLAKQVLAARAEDGAAAGAGGGGAGGEGEPRLSLGSTSSAMSKHVAFLNDLERDPRF
                            ...* . :  **    .*** .** : . *  . .:    ..  * :.**:   ::  *


CLUSTAL W (1.81) multiple sequence alignment


comp2470_c0_seq1/19-78    RQIEVERRQLETLEREVELAQAQVLAMRRDVGGHSGTQAISIAPAKAIKALETRLDAAQR
Cre07.g342850.t1.2/97-156 RKIEVERRQLETLEREVELAQAQVLAMRRDVGGHSGTQAISIAPAKAIKALETRLDAAQR
Vocar20011260m/152-211    MKIEVEQRQLESLEREVELAQAQLLAARRDIGGHSGTQAVTVAPVKAIKALETRLDAAHR
                           :****:****:***********:** ***:********:::**.*************:*


CLUSTAL W (1.81) multiple sequence alignment


comp6635_c0_seq1/20-79       MLTCYTFGCPRVGNHYFAKVYNQVVRETWNVINGNDVVPLTPKCVLVFLYKHPGHKVVLR
Cre07.g350000.t1.1/1196-1255 MLTCYTFGCPRVGNHYFAKVYNQVVRETWNVINGNDVVPLTPKCVLVFLYKHPGHKVVLR
Vocar20002154m/867-926       HLVCYTYGAPRVGDHAFARLYNKVVTETWHVINGNDMVPLTPKYVGWFVYKQPGHKVIVK
                              *.***:*.****:* **::**:** ***:******:****** *  *:**:*****:::


CLUSTAL W (1.81) multiple sequence alignment


comp4698_c0_seq1/270-329   MLAYGCTRLEIGLQSIYEDVARDTNRGHTVAAVKQCFVQAKDAGFKVVVHMMPDLPAVGW
Cre07.g354100.t1.2/242-301 MLAYGCTRLEIGLQSIYEDVARDTNRGHTVAAVKQCFVQAKDAGFKVVVHMMPDLPAVGW
Vocar20011749m/224-283     MLSYGCTRLEIGLQSIYEDVARDTNRGHTVEAVKQCFVGAKDAGFKVVVHMMPDLPGVGW
                           **:*************************** ******* *****************.***


CLUSTAL W (1.81) multiple sequence alignment


comp4656_c0_seq1/137-194    ASCGNHYADVLYRGVDVDVPQLQAAARSAMDFVAGAVMEAQERRSGP--LRLVLDDQTHF
Cre08.g361250.t1.1/985-1042 ASCGNHYADVLYRGVDVDVPQLQAAARSAMDFVAGAVMEAQERRSGP--LRLVLDDQTHF
Vocar20012931m/736-795      VGLGNFYQDVMYEGVDVKISVLKQAVKRAMDFVATQVMDAQIKQFGGTLPPLVLDDQNHF
                            .. **.* **:*.****.:. *: *.: ******  **:** :: *     ******.**


CLUSTAL W (1.81) multiple sequence alignment


comp4241_c0_seq1/42-101      AALSCVPNDDLVHSNKWLRLLVAQDDPRDAKDRMLQALAICDRLKRSLAEHSGTLMALLQ
Cre08.g363874.t1.1/1069-1128 AALSCVPNDDLVHSNKWLRLLVAQDDPRDAKDRMLQALAICDRLKRSLAEHSGTLMALLQ
Vocar20013571m/642-701       AALSCCPNDDLVYSNKWLRLLVAQEDPRDARDRMLQALAIAERLKRFLADHGAALIGLIQ
                             ***** ******:***********:*****:*********.:**** **:*..:*:.*:*


CLUSTAL W (1.81) multiple sequence alignment


comp3258_c0_seq1/132-190   TEAYLAADKQLLSTGAGFMGMGERGVGGSKCGATAATTLLFPAADG-TTQLLAANCGDAR
Cre08.g365632.t1.1/113-171 TEAYLAADKQLLSTGAGFMGMGERGVGGSKCGATAATTLLFPAADG-TTQLLAANCGDAR
Vocar20002150m/54-113      KEAYLAADRKLLSVGGGFMGMGERGVGGSKCGATAANTLLFAAPDAASTTLLTANVGDAR
                           .*******::***.*.********************.****.*.*. :* **:** ****


CLUSTAL W (1.81) multiple sequence alignment


comp3727_c0_seq1/140-199   GWSGGEAVFVQRQRKQGQRKEEEVGDKASLEAEAAVVAATAAAAAAAGQEHVSGGAAAAG
Cre08.g365825.t2.1/766-825 GWSGGEAVFVQRQRKQGQRKEEEVGDKASLEAEAAVVAATAAAAAAAGQEHVSGGAAAAG
Vocar20014392m/422-436     GVLGGEAVFVPRNGA---------------------------------------------
                           *  ******* *:                                               


CLUSTAL W (1.81) multiple sequence alignment


comp5282_c0_seq1/423-479   VFSSRVK--PGADVNAFGGAGPVEIPSPQEVSRYASTWTSRIRQLDSPVFLSTLP-DGTR
Cre08.g365950.t1.2/404-460 VFSSRVK--PGADVNAFGGAGPVEIPSPQEVSRYASTWTSRIRQLDSPVFLSTLP-DGTR
Vocar20002146m/2065-2124   VFSSPPAAGAGVDVNAFGTAGPVEVPNAQEVRRYARSWTVRLRELNSPVFLSTLPRDGTR
                           ****     .*.****** *****:*..*** *** :** *:*:*:********* ****


CLUSTAL W (1.81) multiple sequence alignment


comp4116_c0_seq1/158-217   KCVPVGDKSSTHQKALDLFLTRAGVPLGNVAALTGSDNAVKEAQEYESKLRQLAVQRNMT
Cre08.g370650.t1.2/147-206 KCVPVGDKSSTHQKALDLFLTRAGVPLGNVAALTGSDNAVKEAQEYESKLRQLAVQRNMT
Vocar20014281m/177-236     KCVPPGDKSSTHQKALDLFLTRVGAPLAQVAALQGGSDPVVEAREYESRLRQVAVQYGMD
                           **** *****************.*.**.:**** *..:.* **:****:***:*** .* 


CLUSTAL W (1.81) multiple sequence alignment


comp7085_c0_seq1/142-201     ESDLGLGPGGDRYSLYQLVHRELVQRIGYAAPLRNIPLTQLGTEAAPTGFCAISFMHVAS
Cre08.g373688.t1.1/2948-3007 ESDLGLGPGGDRYSLYQLVHRELVQRIGYAAPLRNIPLTQLGTEAAPTGFCAISFMHVAS
Vocar20012138m/1831-1873     ESDLDLGTDSAHYCLYQLVHREL-----------------LGTEDAPTGACAISFMHVAS
                             ****.**... :*.*********                 **** **** **********


CLUSTAL W (1.81) multiple sequence alignment


comp1576_c0_seq1/32-90   VK-DNGKWDGASPEGADALYVDMNHIIHTCTHASLAKEGLPYDEDTAFARMDEYLTALLE
Cre08.g373916.t1.1/22-80 VK-DNGKWDGASPEGADALYVDMNHIIHTCTHASLAKEGLPYDEDTAFARMDEYLTALLE
Vocar20004028m/22-79     SKKEDGSWDGAAP--ADALYVDMNHIIHSCTHANTGSDGLPYDENAAFERMDAYLTALLE
                          * ::*.****:*  *************:****. ..:******::** *** *******


CLUSTAL W (1.81) multiple sequence alignment


comp4551_c0_seq1/112-171   MGKVFVLKRSVVLLSNVNDTPDFFWYAPDQLQALYSRITSYCELDHRVQLLNSRFSVLQE
Cre08.g374950.t1.1/654-713 MGKVFVLKRSVVLLSNVNDTPDFFWYAPDQLQALYSRITSYCELDHRVQLLNSRFSVLQE
Vocar20004035m/519-577     -EKVFVLKRSVNLLGSVAETPEFFWYAPDQLQSLTTGITEYVEFSERGKQLNGRFAVLQE
                             ********* **..* :**:**********:* : **.* *:..* : **.**:****


CLUSTAL W (1.81) multiple sequence alignment


comp4422_c0_seq1/94-153   AEIKSGSDFGAQMKSIVNSGKLLPDEMVQQVLHQRLAQGRRDGEKGFILDGFPRTRAQAV
Cre08.g377100.t1.2/91-150 AEIKSGSDFGAQMKSIVNSGKLLPDEMVQQVLHQRLAQGRRDGEKGFILDGFPRTRAQAV
Vocar20012191m/87-146     AEIKSGSSLGAQMKAIVNQGKLLPCDMVQRVLQERLARGRQEGERGFILDGYPRTAAQAE
                          *******.:*****:***.***** :***:**::***:**::**:******:*** *** 


CLUSTAL W (1.81) multiple sequence alignment


comp9186_c0_seq1/31-90     YGGCVALLAVSGEDSLNLVLESLVPLIKADPAAAARALPALAPPVLAVWSRHVSDPLIAE
Cre08.g377450.t1.1/633-692 YGGCVALLAVSGEDSLNLVLESLVPLIKADPAAAARALPALAPPVLAVWSRHVSDPLIAE
Vocar20012186m/617-676     YGGLLGLLAVSGEDALNLVLESMVPLIKADPAASARALPALSTPLLQVWSRYVNDPLIAE
                           *** :.********:*******:**********:*******:.*:* ****:*.******


CLUSTAL W (1.81) multiple sequence alignment


comp5770_c0_seq1/226-284   KPRSEQHVSVGNRTREWTGNVTM-GAGSLDELPPEQRDKLGQVNVGGHEIDPALLCDRSA
Cre08.g377500.t1.2/470-528 KPRSEQHVSVGNRTREWTGNVTM-GAGSLDELPPEQRDKLGQVNVGGHEIDPALLCDRSA
Vocar20012142m/113-172     KIRSEEHAQVAFRTREFEGNVKMQGVGSLEDLPAKEREEATSRIVGGREIDPELIRDRTR
                           * ***:*..*. ****: ***.* *.***::**.::*::  .  ***:**** *: **: 


CLUSTAL W (1.81) multiple sequence alignment


comp3406_c0_seq1/48-107    GGYFDTYGILRDVIQNHLLQILALFAMEPPVSLAAEDIRDAKVKVLRSMAAVRLEDTVLG
Cre08.g378150.t1.1/326-385 GGYFDTYGILRDVIQNHLLQILALFAMEPPVSLAAEDIRDAKVKVLRSMAAVRLEDTVLG
Vocar20012131m/322-381     GGYFDQYGIMRDVIQNHLLQILALFAMEPPVSLAAEDIRNEKVKVLRSMRPVQLDDTVLG
                           ***** ***:*****************************: ******** .*:*:*****


CLUSTAL W (1.81) multiple sequence alignment


comp5441_c0_seq1/55-114      AFVAGAASPQQLSAAMTVFEAMLVDEALKPHWRLYGMPAQHPGLCTTWAAAWFRLSALQG
Cre08.g380151.t1.1/2453-2512 AFVAGAASPQQLSAAMTVFEAMLVDEALKPHWRLYGMPAQHPGLCTTWAAAWFRLSALQG
Vocar20010983m/2060-2119     TFVEGATAPQQLCAALVVLEAMLVDEAFRPHWRLYCMPAQHPELCTTWAAVWYRLGGLQG
                             :** **::****.**:.*:********::****** ****** *******.*:**..***


CLUSTAL W (1.81) multiple sequence alignment


comp4922_c0_seq1/74-133   YMVCRHPGRGQEAVERVRAATGNKDVHLQVCDVSSLAAVNGLVREWEAAGRPLHVLVNNA
Cre08.g381516.t1.1/68-127 YMVCRHPGRGQEAVERVRAATGNKDVHLQVCDVSSLAAVNGLVREWEAAGRPLHVLVNNA
Vocar20010997m/68-127     YMVCRNPQRGEEAVQKVRQASGNQDVHLQVCDVSSLASIDSLIREWEAANRPLHVLINNA
                          *****:* **:***::** *:**:*************:::.*:******.******:***


CLUSTAL W (1.81) multiple sequence alignment


comp4878_c0_seq1/362-399   PSRFVLRCGFGGSGGAFVVHGSDEGLVYVWHRDGGGGG----------------------
Cre08.g382515.t1.1/603-640 PSRFVLRCGFGGSGGAFVVHGSDEGLVYVWHRDGGGGG----------------------
Vocar20009927m/1434-1487   -----FAVSWSPD-GRTLASGSRDMGVRLWNAKSGGCTNVLKGHLDTVYSVTWSPDGTAL
                                :  .:. . *  :. ** :  * :*: ..**                        


CLUSTAL W (1.81) multiple sequence alignment


comp3669_c0_seq1/358-417   THWGLARDHEFAGWKAAHRPGRDIVVPLVLQASLLSSYRITRTTPLHPGSAAGGRQPRPR
Cre08.g382560.t1.1/324-383 THWGLARDHEFAGWKAAHRPGRDIVVPLVLQASLLSSYRITRTTPLHPGSAAGGRQPRPR
Vocar20010952m/345-399     THWGLARDHEFAGWRQSHRPGKDVVLPLMLAASLLSTYQLPRASPLHPAGPR-----PER
                           **************: :****:*:*:**:* *****:*::.*::****...        *


CLUSTAL W (1.81) multiple sequence alignment


comp4837_c0_seq1/60-119      PRPRSVRLAKEVASLESLLPLSAAGSVFVRVDEGCVQLWKALVAGPEDTPYGGGLFLFDL
Cre08.g383702.t1.1/1073-1132 PRPRSVRLAKEVASLESLLPLSAAGSVFVRVDEGCVQLWKALVAGPEDTPYGGGLFLFDL
Vocar20001986m/239-298       MRRRLKRITGEISGLATGLPLDWEAAAFVAVDDNRVDVIRALVFPASDTPYANGAFIFDI
                              * *  *:: *::.* : ***.  .:.** **:. *:: :***  ..****..* *:**:


CLUSTAL W (1.81) multiple sequence alignment


comp3794_c0_seq1/171-230   GLTFQRAVEAVAPGQAVLWIDCGLEVRAPLDPLAQSLSRHGHVSAQQSTSPGRQGAPLGH
Cre09.g388450.t1.1/692-751 GLTFQRAVEAVAPGQAVLWIDCGLEVRAPLDPLAQSLSRHGHVSAQQSTSPGRQGAPLGH
Vocar20004767m/773-795     --------------------------------LKAVLARDGYASAQQSGSPSDY-----S
                                                           *   *:*.*:.***** **.        


CLUSTAL W (1.81) multiple sequence alignment


comp4833_c0_seq1/206-265   ILRGVYSVYLDSWFKYFDRRQFLVIKSEDYFADPLATYRRALSFLGLDPRAISVRADVER
Cre09.g393321.t1.1/367-426 ILRGVYSVYLDSWFKYFDRRQFLVIKSEDYFADPLATYRRALSFLGLDPRAISVRADVER
Vocar20012944m/455-514     LLRGVYSVWLEIWLKFFDRKDLLVLRSEDYFADPVEVFNRVAEWLGLDVSAVDYHARIER
                           :*******:*: *:*:***:::**::********: .:.*. .:****  *:. :* :**


CLUSTAL W (1.81) multiple sequence alignment


comp4575_c0_seq1/58-116    L-GGSASSPSPKFQRSMGMVAPAGQVDESAIAGVYRGTVVRGESDLPHGDVRVTDCHEAV
Cre09.g394880.t1.1/315-373 L-GGSASSPSPKFQRSMGMVAPAGQVDESAIAGVYRGTVVRGESDLPHGDVRVTDCHEAV
Vocar20005040m/276-329     SSISSASSPSPKFQRSMGMV------DDRAIAGVYRGTVVRGEGDLPLGDVRITDCHEAV
                              .****************      *: **************.*** ****:*******


CLUSTAL W (1.81) multiple sequence alignment


comp4204_c0_seq1/235-294   FVMNHMALSDGLVHLDFEHDFVHSAKLMLDLATSGPQVLENCRELMQIGVALTMGMAGRN
Cre09.g395547.t1.1/600-659 FVMNHMALSDGLVHLDFEHDFVHSAKLMLDLATSGPQVLENCRELMQIGVALTMGMAGRN
Vocar20005178m/373-428     FLLNLHTTSDMLAHLDFEHDFVTSSKVSGCILLA----PLSCDELRKEGGSVSVCAYARA
                           *::*  : ** *.********* *:*:   :  :      .* ** : * ::::   .* 


CLUSTAL W (1.81) multiple sequence alignment


comp5176_c0_seq1/257-316     GFICGNLLDAVQFVFHRYGSLTQFRKYVMDPWNALSFLVNACLLLLTTLKIAQDFEAPGL
Cre09.g397142.t1.1/1067-1100 --------------------------YVMDPWNALSFLVNACLLLLTTLKIAQDFEAPGL
Vocar20005179m/434-491       AFIAGNLVDVAQFVHFRYGSLARIRRFMADPWNALGIVVNGGLAVLTVLKLTQDFG--GL
                                                       :: ******.::**. * :**.**::***   **


CLUSTAL W (1.81) multiple sequence alignment


comp7218_c0_seq1/130-183   VPRAWHKVCSTKKVHRYHPPEVTA---G-LQQLAVAKERLAAAQAAAWAAHL-AAFGPA-
Cre09.g397845.t1.1/313-366 VPRAWHKVCSTKKVHRYHPPEVTA---G-LQQLAVAKERLAAAQAAAWAAHL-AAFGPA-
Vocar20006469m/129-182     LPRSWQAICESDRFRRLFPRRQPPLTEGAVQGLKA----LAA--SGLYNSDSRGAGGPAT
                           :**:*: :*.:.:.:* .* . ..   * :* * .    ***  :. : :.  .* *** 


CLUSTAL W (1.81) multiple sequence alignment


comp6595_c0_seq1/156-215   PLAQSLGPALAAHRRPRGALQTQGGVMEAPLGDATIVFANVVGISTLLAWDIVEAKAALA
Cre09.g397882.t1.1/183-242 PLAQSLGPALAAHRRPRGALQTQGGVMEAPLGDATIVFANVVGISTLLAWDIVEAKAALA
Vocar20000046m/750-809     ALDRQLLGRLALFGPLSCHMQWSQGAFAAPVHNASMVFTHVVGVQALLAWDYDLMQDVIE
                           .* :.*   ** .      :* . *.: **: :*::**::***:.:*****    : .: 


CLUSTAL W (1.81) multiple sequence alignment


comp5181_c0_seq1/163-204   ----------HDVPAPCTDDFAAFRMAQILELARYVNTTS--------RASGAAGVVLGG
Cre09.g401145.t1.1/153-194 ----------HDVPAPCTDDFAAFRMAQILELARYVNTTS--------RASGAAGVVLGG
Vocar20014659m/158-217     GAASPGAPNHDCIPPPAVDEFAAFRMAQVLELARFVRHVTSSLASPSGGSSRPLGVVLGG
                                     . :*.*..*:********:*****:*. .:         :* . ******


CLUSTAL W (1.81) multiple sequence alignment


comp5469_c0_seq1/126-171     LRHLTVVDETYSVKGMVTRKDLLGYRLDDALARA------------LNGPGGSGSGSH--
Cre09.g402051.t1.1/1331-1350 --------------------------LDDALARA------------LNGPGGSGSGSH--
Vocar20008951m/717-776       LRHICVIPRAHEVVGMITRADLLPDALERRYSHLPGHYTTDGLNISLHGAAGAVNTNVAP
                                                       *:   ::             *:*..*: . .   


CLUSTAL W (1.81) multiple sequence alignment


comp3438_c0_seq1/168-227   EALRQFCIRVGDANICNVHVSLVPVIGVVGEQKTKPTQHSVQVLRSLGITPTLIACRSQE
Cre09.g406050.t1.2/164-223 EALRQFCIRVGDANICNVHVSLVPVIGVVGEQKTKPTQHSVQVLRSLGITPTLIACRSQE
Vocar20013582m/164-223     EALRQFCIRVGEHNICNVHVSLVPVIGVVGEQKTKPTQHSVQVLRSLGITPALLACRSSH
                           ***********: **************************************:*:****..


CLUSTAL W (1.81) multiple sequence alignment


comp3521_c0_seq1/213-272   VDWSSQNVLAVGLGTCVYLWSASSSTVTKLCDLAPADSVCSVEWSCRGTYLSVGTNSGKV
Cre09.g406851.t1.1/126-185 VDWSSQNVLAVGLGTCVYLWSASSSTVTKLCDLAPADSVCSVEWSCRGTYLSVGTNSGKV
Vocar20013760m/187-246     VDWSSQNVLAVGLGTCVYLWSAMSSTVTKLCDLAPHDTVCSVEWSRRGTFLSVGTNSGKV
                           ********************** ************ *:******* ***:**********


CLUSTAL W (1.81) multiple sequence alignment


comp1367_c0_seq2/208-267   PFASPAAALAASHPAYLPALAASRTVQLQAGDALFLPEGWWHQVDSGPCVTIAVNYWWKS
Cre09.g407110.t1.1/264-323 PFASPAAALAASHPAYLPALAASRTVQLQAGDALFLPEGWWHQVDSGPCVTIAVNYWWKS
Vocar20014531m/114-167     ------TQPPAQHPAYLAALDAAAAVELQAGDALFIPEGWWHQVDSGPETTIAVNYWWRS
                                 :  .*.*****.** *: :*:********:************ .********:*


CLUSTAL W (1.81) multiple sequence alignment


comp3601_c0_seq1/392-451   DFGIVGRISPVTWRAVEALIGSMALADYETMARALATIGACSTDVDYSAFARDLEAFFAE
Cre09.g407801.t1.1/305-364 DFGIVGRISPVTWRAVEALIGSMALADYETMARALATIGACSTDVDYSAFARDLEAFFAE
Vocar20004638m/349-408     DFGIVGRISPVTWRAVETLISSMALADYETMARALATIGACDTDVDFPAFARDLEAFFAE
                           *****************:**.********************.****:.************


CLUSTAL W (1.81) multiple sequence alignment


comp3546_c0_seq1/521-580   NLVLRDEGLMRFVKYVSFAAPGSRWDVAMEFLPEDDSDDEEEGEEKEKEGEQEKEEKKAK
Cre09.g408464.t1.1/539-598 NLVLRDEGLMRFVKYVSFAAPGSRWDVAMEFLPEDDSDDEEEGEEKEKEGEQEKEEKKAK
Vocar20004118m/570-620     NLVLRDEGLMRFVKYVSFAAPGSRWDVVMEYLPEDDDDDDEGGMEGQGVKA---------
                           ***************************.**:*****.**:* * * :             


CLUSTAL W (1.81) multiple sequence alignment


comp1070_c0_seq1/93-152    LIKQMRELGCVPTADSYAAVIDASYRAGKPERVPGLLALMAEEGLSPSAAVWELQLRAAA
Cre09.g412150.t1.1/799-858 LIKQMRELGCVPTADSYAAVIDASYRAGKPERVPGLLALMAEEGLSPSAAVWELQLRAAA
Vocar20007157m/1094-1153   IVRQMRELHCGPGADSYAAVVEASLRGGKPDRVPGLLEMMLEEGLVPTGPFWEVQLRQAV
                           :::***** * * *******::** *.***:****** :* **** *:...**:*** *.


CLUSTAL W (1.81) multiple sequence alignment


comp9540_c0_seq1/96-155    AEATDVANAVLDGADALWLGAETLRGKWPVETVRTLVSIARQAEKVFDFAHHFEWLMQAA
Cre10.g426292.t1.1/362-421 AEATDVANAVLDGADALWLGAETLRGKWPVETVRTLVSIARQAEKVFDFAHHFEWLMQAA
Vocar20011242m/336-395     AEATDVANAVLDGADALFLGAETLRGKFPVATVRTLVSIARQAEKVFDFRHHFEWLMQVT
                           *****************:*********:** ****************** ********.:


CLUSTAL W (1.81) multiple sequence alignment


comp3677_c0_seq1/237-296   TGLTGWGQVHQLQGNRLLEAAGRAGKKLEEVKSAVEAEFAEAEKRYGEALAYSPDFFDAA
Cre10.g430501.t1.1/403-462 TGLTGWGQVHQLQGNRLLEAAGRAGKKLEEVKSAVEAEFAEAEKRYGEALAYSPDFFDAA
Vocar20011514m/36-95       TGLASWGQTHQLLGQRMLEAAARAGKDLEGVRSGVLSEFSEAERRYREALGYNPDFFDAV
                           ***:.***.*** *:*:****.****.** *:*.* :**:***:** ***.*.******.


CLUSTAL W (1.81) multiple sequence alignment


comp3460_c0_seq1/577-636   MDREYLRRESQAVIRDIIEHMRLHQVTLRSSVSTVVVTSLVLEGWSSKLDPDVRILDTMR
Cre10.g430800.t1.1/566-625 MDREYLRRESQAVIRDIIEHMRLHQVTLRSSVSTVVVTSLVLEGWSSKLDPDVRILDTMR
Vocar20011473m/574-633     MDREHLRRESQSVIRDLIERMRQHQVTLRPSVSTVVVTSMVLEGWSSKLDPDVRILDTMR
                           ****:******:****:**:** ******.*********:********************


CLUSTAL W (1.81) multiple sequence alignment


comp3440_c0_seq1/1199-1248   FANDRRCGEARGFVDGDLIESLLDLPPEDVARVATVMG----PEVT------AEELTRRV
Cre10.g432000.t1.2/1185-1234 FANDRRCGEARGFVDGDLIESLLDLPPEDVARVATVMG----PEVT------AEELTRRV
Vocar20000604m/1134-1193     FSNERRTADAKGFVDGDLIETFLDLGPEVHGWRLLVRHLPYHPTFPPTTPPNAGCLPGGV
                             *:*:** .:*:*********::*** **  .    *      * ..      *  *.  *


CLUSTAL W (1.81) multiple sequence alignment


comp3501_c0_seq1/533-592   RGGLTDADAEDLKRIRRILCLPADVAKKVQLETAGKDFEELIGEIYLAGAKPLGAYEADR
Cre10.g452450.t1.2/526-585 RGGLTDADAEDLKRIRRILCLPADVAKKVQLETAGKDFEELIGEIYLAGAKPLGAYEADR
Vocar20010669m/537-596     HGGLTDGDVEDLKRIRRILCLPADVAKKVMRETAGREFEELVGEIYLAGAKPLGSYEAER
                           :*****.*.********************  ****::****:************:***:*


CLUSTAL W (1.81) multiple sequence alignment


comp3583_c0_seq1/94-153   IDGFIKFWKKQPRGIEFVKQYRAHVGAVDGLAVSFDGTLCMTLSRDRTVKIFDVLNFDLI
Cre10.g453900.t1.2/84-143 IDGFIKFWKKQPRGIEFVKQYRAHVGAVDGLAVSFDGTLCMTLSRDRTVKIFDVLNFDLI
Vocar20013062m/130-189    IDGYLKFWKKQTRGIEFVKQYRAHVGAVDGLAVSWDGTLCMTLSRDRTVKIFDVLNFDLI
                          ***::******.**********************:*************************


CLUSTAL W (1.81) multiple sequence alignment


comp7829_c0_seq1/111-170     SAFNLDLLFAEGAVGALLRRMHDTPPDQPLEEEALQFFASLTDWVPSCRARLRDVGLLKR
Cre10.g454000.t1.2/1285-1344 SAFNLDLLFAEGAVGALLRRMHDTPPDQPLEEEALQFFASLTDWVPSCRARLRDVGLLKR
Vocar20013156m/1107-1166     SPFNLDLLFAEGAVAAMLRRLHDTPADQPLEEEALQFFASLTDWSTSCGGKGGGEGERGG
                             *.************.*:***:****.****************** .** .:  . *    


CLUSTAL W (1.81) multiple sequence alignment


comp7455_c0_seq1/18-77     GGWAADDHSAFVKHRERLMREREVAQAGSKPAGREALMARIAALLPGGRSPAAVAAHDDW
Cre10.g460466.t1.1/506-565 GGWAADDHSAFVKHRERLMREREVAQAGSKPAGREALMARIAALLPGGRSPAAVAAHDDW
Vocar20015012m/486-542     SGWSAEEHSAFVRHRDRLMKECG---QGPKSLSREVLMARIAKMLPGCRTVPELLAHDDW
                           .**:*::*****:**:***:*      *.*. .**.****** :*** *: . : *****


CLUSTAL W (1.81) multiple sequence alignment


comp5015_c0_seq1/33-92       PGPEFDLLSVMVLSYLFWPRQEDRDKGQPDDPAVALKLPEEVCAAMAEYGRRYHHLKTPR
Cre10.g460532.t1.1/1131-1190 PGPEFDLLSVMVLSYLFWPRQEDRDKGQPDDPAVALKLPEEVCAAMAEYGRRYHHLKTPR
Vocar20014978m/465-515       RCPEFHLLSAAIISYLFWPRQEDP---------TGLVLPAEIRTAMETYEQRYHHLKTPR
                               ***.***. ::**********          ..* ** *: :**  * :*********


CLUSTAL W (1.81) multiple sequence alignment


comp5911_c0_seq1/266-325   HAGASATGIIHQYVATIKTMREIDPSGALLQAVAQPIREYLRGRADTIKCLVGMVTQDGG
Cre10.g460532.t1.1/661-720 HAGASATGIIHQYVATIKTMREIDPSGALLQAVAQPIREYLRGRADTIKCLVGMVTQDGG
Vocar20014978m/124-183     HAGASATGIIHHYVATIRTMREIDPSGSLLHAVAQPIRDYLRGRSDTIKCLVSMVTQDGG
                           ***********:*****:*********:**:*******:*****:*******.*******


CLUSTAL W (1.81) multiple sequence alignment


comp3491_c0_seq1/578-636   SPEQMMFDSHGLVAAGTDVVATLQLLGNPVLDE-YSRGRIYSGHMHEGHHLLTDAGDSPT
Cre10.g463300.t1.2/562-620 SPEQMMFDSHGLVAAGTDVVATLQLLGNPVLDE-YSRGRIYSGHMHEGHHLLTDAGDSPT
Vocar20015072m/419-478     APEHLMFDNHQLVAAASDVVAVLQLLGSPLSDENNPRGRTYSGHMAESHHLMLDAAEQPS
                           :**::***.* ****.:****.*****.*: **  .*** ***** *.***: **.:.*:


CLUSTAL W (1.81) multiple sequence alignment


comp5093_c0_seq1/96-155    CFFETNDSAESLPWIEVVLPRNVHVLQLNRYSFMHGHRRAGYYRARNFKTQIAARPAVEP
Cre10.g464450.t1.1/756-815 CFFETNDSAESLPWIEVVLPRNVHVLQLNRYSFMHGHRRAGYYRARNFKTQIAARPAVEP
Vocar20015060m/849-908     CFFETNDSSDPLPWVEVHLPHNVHVLQLHRYTFLHGHRRAGYYRARNFKTQIAVRTANDI
                           ********::.***:** **:*******:**:*:*******************.*.* : 


CLUSTAL W (1.81) multiple sequence alignment


comp5693_c0_seq1/178-236   GAVRWFEVDLPSASASKRALVERT-LPADLYPRPTYIAADLSQVSLAEALLGTGGSSSTG
Cre11.g467450.t1.1/276-334 GAVRWFEVDLPSASASKRALVERT-LPADLYPRPTYIAADLSQVSLAEALLGTGGSSSTG
Vocar20000443m/670-722     GGVKFFEVDLPSASATKKALVDKLGFIRDPTQRPVYVAADLSRVPLADALSGT-------
                           *.*::**********:*:***::  :  *   **.*:*****:*.**:** **       


CLUSTAL W (1.81) multiple sequence alignment


comp3607_c0_seq1/179-238  CDSPLELFMQLATLLTVGAEVEALLGHSLFWAVYWLCGLCGSLADAVGSELPVTYGPANA
Cre11.g467554.t1.1/94-153 CDSPLELFMQLATLLTVGAEVEALLGHSLFWAVYWLCGLCGSLADAVGSELPVTYGPANA
Vocar20009499m/240-285    IQLPIGS----------EDQFKGIIDLVKMKAIVWTGEELGAK----FEELPIPEDMADK
                           : *:              :.:.::.   : *: *     *:      .***:. . *: 


CLUSTAL W (1.81) multiple sequence alignment


comp8088_c0_seq1/39-98     AFLTDMEAGWLARGGFSGALRELVLSHTQVGDEGLQQLAPALRALTALDLTGCGRVTDTG
Cre11.g467559.t1.1/236-295 AFLTDMEAGWLARGGFSGALRELVLSHTQVGDEGLQQLAPALRALTALDLTGCGRVTDTG
Vocar20007697m/205-260     PLLGDSEVTWLRELG---QLRELRLAYTQVTDVGVSHLA-ALTALTHLDLGGCTRLTDAA
                           .:* * *. ** . *    **** *::*** * *:.:** ** *** *** ** *:**:.


CLUSTAL W (1.81) multiple sequence alignment


comp2531_c1_seq1/215-274   ARLKREAAETASKRGTWASWGGSGGGEVTEADVASVISGWTGIPLTKLVASERDSLLKLG
Cre11.g467575.t1.1/595-654 ARLKREAAETASKRGTWASWGGSGGREVTEADVASVISGWTGIPLTKLVASERDSLLKLG
Vocar20004894m/470-520     ------ASEASSKGGS---SAICPGGEVTEADIASVISSWTGIPLTKLVASERDSLLRLG
                                 *:*::** *:    . . * ******:*****.******************:**


CLUSTAL W (1.81) multiple sequence alignment


comp3341_c0_seq1/464-523     YREQAAAMYNPWVYGFVLMGVETPYLLSQVVLFVGIMYPMIAFAGTAAKFFYYFFMVFLT
Cre11.g467597.t1.1/1295-1354 YREQAAAMYNPWVYGFVLMGVETPYLLSQVVLFVGIMYPMIAFAGTAAKFFYYFFMVFLT
Vocar20011822m/1175-1234     YRERGASMYDPFAYGAAIALVEMPYLLIQALTFVPIIYFMIGFDTAPEQFFYYIIVFFET
                             ***:.*:**:*:.** .:  ** **** *.: ** *:* **.*  :. :****:::.* *


CLUSTAL W (1.81) multiple sequence alignment


comp5021_c0_seq1/817-873   YISPFAWALRCVVINEFTSQRWGY---PSTITPGMTAGEEALSTFDFYTSWDWYWGGIGY
Cre11.g467597.t1.1/791-847 YISPFAWGLRCVVINDFPSQRWGY---PSTITPGMTAGEEALSTFDFYTSWDWYWGGIGY
Vocar20011822m/379-438     WISPHAYALRSLVINEMVSPKWQNVPAPPGMQPGLSLGDAALLSFDFYLERKWIWIGVGF
                           :***.*:.**.:***:: * :*     *. : **:: *: ** :**** . .* * *:*:


CLUSTAL W (1.81) multiple sequence alignment


comp5375_c0_seq1/316-374   YYVSLRSRTPTYDNILPNKINDQVHITQFNGTARERDYNVSWEMAHLRVGRSWASPLIE-
Cre11.g467608.t1.1/516-575 YYVSLRSRTPTYDNILPNKINDQVHITQFNGTARERDYNVSWEMAHLRVGRSWASPLIET
Vocar20005948m/386-445     IFVSFRSRTSRYDNALASYLNNRVFVHNFNGTATERDYNRTLLVAVMAAGGVYTSPFLDS
                            :**:****. *** *.. :*::*.: :***** ***** :  :* : .*  ::**::: 


CLUSTAL W (1.81) multiple sequence alignment


comp605_c0_seq1/418-477    KDVRGRLLAEAAAAVNELLYRGASEVAAAARGGADLPALQQRLAAFVAGYDKAAAGPTKW
Cre11.g467610.t1.1/393-452 KDVRGRLLAEAAAAVNELLYRGASEVAAAARGGADLPALQQRLAAFVAGYDKAAAGPTKW
Vocar20004893m/392-451     KDLRGRRLAEAAAAVNELLYKGANDVAQAVRGGADLSALQQRITAFVAAYEKAATGPTKW
                           **:*** *************:**.:** *.******.*****::****.*:***:*****


CLUSTAL W (1.81) multiple sequence alignment


comp3328_c0_seq1/330-389   DQVGEARFYSITYRLFKVPGQIEDLCEDYGQVAVYKGTIPGHSHAYDLDDHHRFVTNKPM
Cre11.g467612.t1.1/298-357 DQVGEARFYSITYRLFKVPGQIEDLCEDYGQVAVYKGTIPGHSHAYDLDDHHRFVTNKPM
Vocar20005046m/271-322     DLVGEARFYSITYRNVICAAVPPPPPPPPPPPPPP-PPPPPPPAAC-----SRCRV--RS
                           * ************ .  ..            .    . *  . *       *  .    


CLUSTAL W (1.81) multiple sequence alignment


comp4239_c0_seq1/278-337   LAARRLGCVEELLTVAALMSVPHVWAPAAGALRAADEAKAKFAAAEGDGVTMLNVHRAWR
Cre11.g467654.t1.1/607-666 LAARRLGCVEELLTVAALMSVPHVWAPAAGALRAADEAKAKFAAAEGDGVTMLNVHRAWR
Vocar20005213m/502-561     LASRSLGCCEEMLTLAAMMSVQHVWAPAQGAIRALEEAKAKFAAAEGDGVTLLNVHRAWR
                           **:* *** **:**:**:*** ****** **:** :***************:********


CLUSTAL W (1.81) multiple sequence alignment


comp3539_c0_seq1/90-149    ARQRSMRVEVAGRVRELQTTVEAGARHRRALLQTLAASLEAWSTQVRREKAVYHTLNKMN
Cre11.g467705.t1.1/292-351 ARQRSMRVEVAGRVRELQTTVEAGARHRRALLQTLAASLEAWSTQVRREKAVYHTLNKMN
Vocar20004372m/268-327     ARQRQMDSEVTARIRELQTTIDAGERHRKSLLQTIAANMDEWATLVRREKAVYHTLNKMN
                           ****.*  **:.*:******::** ***::****:**.:: *:* ***************


CLUSTAL W (1.81) multiple sequence alignment


comp1476_c0_seq1/95-150    ----GGVYEGEFANGLMNGLGVRTLSSGQVKSGRWRDGALDMPLELWQVALAADGAATVA
Cre11.g467774.t1.1/230-285 ----GGVYEGEFANGLMNGLGVRTLSSGQVKSGRWRDGALDMPLELWQVALAADGAATVA
Vocar20010142m/228-287     RTERGGVYEGEWSAGSMSGLGVRTFSTGQVKAGRWRDGQFETPLELWQVALASDGATAVA
                               *******:: * *.******:*:****:****** :: **********:***::**


CLUSTAL W (1.81) multiple sequence alignment


comp3219_c0_seq1/51-104    GGGGGAGHMGVVDPVWLVQEVVGLRDRVGAMERKAEALWHVQEDDEAL------RGAVER
Cre11.g467950.t1.1/250-303 GGGGGAGHMGVVDPVWLVQEVVGLRDRVGAMERKAEALWHVQEDDEAL------RGAVER
Vocar20006142m/119-173     --ATAAAARGV--VSWEAAPTCSANVS-SNSVDSLGRLWGFENGVSCALSNLLIHQAIRR
                             . .*.  **    * .  . . .   .    .   ** .::. ..       : *:.*


CLUSTAL W (1.81) multiple sequence alignment


comp3752_c0_seq1/248-307   ADSRMLLTACDDMHVHLYDVDNTALIEAFSGHESWVLSVAAHPGGAAFASGGSDARVKVW
Cre11.g468377.t1.1/211-270 ADSRMLLTACDDMHVHLYDVDNTALIEAFSGHESWVLSVAAHPGGAAFASGGSDARVKVW
Vocar20006006m/195-254     SDSRMLLTACDDMHLHLYDVESCNLVESFSGHESWVLSVAMHPGGSTFASGGSDACVKLW
                           :*************:*****:.  *:*:************ ****::******** **:*


CLUSTAL W (1.81) multiple sequence alignment


comp3421_c0_seq1/174-233   VTLLLATRGKLDIPDRVSDWKGLRHAMQQVTGLSSDRIMAVELLWTPRSESDYLTIPQME
Cre11.g468400.t1.1/434-493 VTLLLATRGKLDIPDRVSDWKGLRHAMQQVTGLSSDRIMAVELLWTPRSESDYLTIPQME
Vocar20006032m/309-368     ITLLLAARGKLDIPTQVTDWPSLRHTLQQVTGLSSDRVMAVELLWTPRNESDYLTKDQLE
                           :*****:******* :*:** .***::**********:**********.******  *:*


CLUSTAL W (1.81) multiple sequence alignment


comp4493_c0_seq1/395-454   WSLRRPAAWLWSYYTYRVTVYCPWTARMETVEVTDPYSRGLAADGGRTQVVDLEHPDTMP
Cre11.g476650.t1.1/387-446 WSLRRPAAWLWSYYTYRVTVYCPWTARMETVEVTDPYSRGLAADGGRTQVVDLEHPDTMP
Vocar20014607m/178-237     WSMPRPADWLWSYYTYRVTNYCPWTARFETVEVTDPYSRGLAADGARTQMVDLSDPATMP
                           **: *** *********** *******:*****************.***:***..* ***


CLUSTAL W (1.81) multiple sequence alignment


comp4042_c0_seq1/518-577   CATNETDSPDLRDRAFIYWRLLSTDPEAAKDVVLAEKPVIADDSSSLDPSLLEQLVTRYL
Cre11.g478156.t1.1/408-467 CATNETDSPDLRDRAFIYWRLLSTDPEAAKDVVLAEKPVIADDSSSLDPSLLEQLVTRYL
Vocar20014575m/516-575     CATTETDNPDLRDRAYIYWRLLSTDPEAAKDVVLAEKPVIADDSSTLDPSLLEQLVSRYL
                           ***.***.*******:*****************************:**********:***


CLUSTAL W (1.81) multiple sequence alignment


comp224_c0_seq1/334-393      WIYQLQVQQALCYSTALGVWRSGRSDPQAATMGVLYWQLNDVWPGYSWSSLDYGGGRKPL
Cre11.g478184.t1.1/1324-1383 WIYQLQVQQALCYSTALGVWRSGRSDPQAATMGVLYWQLNDVWPGYSWSSLDYGGGRKPL
Vocar20014560m/1078-1137     WIYQLQTQQALCYSTAIGRWRSLRSDPRVMSMGVLYWQLNDIWPGYSWSSLDYGGSWKPL
                             ******.*********:* *** ****:. :**********:*************. ***


CLUSTAL W (1.81) multiple sequence alignment


comp3249_c0_seq1/201-260   IDAILANPADKTKISLVYASVSESDIILKDKLDALAAAHPAQLSVHYVVDKAAWGGLFWK
Cre11.g481126.t1.1/137-183 -------------ISLVYASVSESDIILKDKLDALAAAHPAQLSVHYVVDKAAWGGLFWK
Vocar20012052m/186-245     IDAILDNPNDKTQVSLVYANVSESDIILQDKIDALAAQHPGRFKVYYVVDKPAWGGLFWR
                                        :*****.********:**:***** **.::.*:*****.*******:


CLUSTAL W (1.81) multiple sequence alignment


comp4720_c0_seq1/241-300   ETFAMGVNAPTRTVVFHSVRKHDGKNFRFLLPGEYTQMAGRAGRRGLDAVGHVLLAVWDD
Cre11.g482483.t1.1/878-937 ETFAMGVNAPTRTVVFHSVRKHDGKNFRFLLPGEYTQMAGRAGRRGLDAVGHVLLAVWDD
Vocar20005108m/452-511     ETFSTGLNMPAKTVVFTNVKKYDGGVFRWITSGEYIQMSGRAGRRGLDDRGVVILMLDTR
                           ***: *:* *::**** .*:*:**  **:: .*** **:*********  * *:* :   


CLUSTAL W (1.81) multiple sequence alignment


comp968_c0_seq1/50-109     PFELDGFQKEAVLHLEGGRSVFVAAHTSAGKTVVAEYAFALATRHCTRAIYTSPIKTISN
Cre11.g482483.t1.1/468-527 PFELDGFQKEAVLHLEGGRSVFVAAHTSAGKTVVAEYAFALATRHCTRAIYTSPIKTISN
Vocar20005108m/110-169     PFKIDPFQQVAVNCLEAGHSVMVAAHTSAGKTVVAEYAFAMALRDKTRVVYTSPLKALSN
                           **::* **: **  **.*:**:******************:* *. **.:****:*::**


CLUSTAL W (1.81) multiple sequence alignment


comp4649_c0_seq1/182-241   FLRQILDALEYLHNSHVAHRDLKMCNVVLTTRKPPTLKLCDFGFAKGWDDNSQMNTRIGT
Cre12.g485600.t1.2/171-230 FLRQILDALEYLHNSHVAHRDLKMCNVVLTTRKPPTLKLCDFGFAKGWDDNSQMNTRIGT
Vocar20013345m/171-230     FFRLLISAVEYLHSSHVAHRDLKMCNVVLTQRRPPTLKLCDFGFAKGWDESSMMNTRIGT
                           *:* ::.*:****.**************** *:****************:.* *******


CLUSTAL W (1.81) multiple sequence alignment


comp6152_c0_seq1/31-90     ARVFNNAVKAAVGKVQRELEAERDELQAQLRAAHRSLEEAREEMRRALAAADEAAAEAEA
Cre12.g500400.t1.2/541-600 ARVFNNAVKAAVGKVQRELEAERDELQAQLRAAHRSLEEAREEMRRALAAADEAAAEAEA
Vocar20014267m/629-688     ARVFNNAVKAAVGRVQRELEAERDELQAQLRAAHRTLEGTKEELRLAMAAAEEAVAEAEA
                           *************:*********************:** ::**:* *:***:**.*****


CLUSTAL W (1.81) multiple sequence alignment


comp4896_c0_seq1/85-144    YRADVICLQEVDERAFTDFLSLHLRLHGYEGHYTNKQGKVKEGSATFWRTSRFRALSHAD
Cre12.g500450.t1.1/474-533 YRADVICLQEVDERAFTDFLSLHLRLHGYEGHYTNKQGKVKEGSATFWRTSRFRALSHAD
Vocar20014268m/383-442     YRADVICLQEVDERAFTDFFTLHLGLQGYSGHYTNKQGRVREGSATFWRTCRFTALAHKD
                           *******************::*** *:**.********:*:*********.** **:* *


CLUSTAL W (1.81) multiple sequence alignment


comp5405_c0_seq1/414-473   FAGQRQRVEGVAEALKAAGVRVGAIHGEMDQYTRMGVLDHFKNGTTHVLVATDIAARGLD
Cre12.g522850.t1.2/580-639 FAGQRQRVEGVAEALKAAGVRVGAIHGEMDQYTRMGVLDHFKNGTTHVLVATDIAARGLD
Vocar20013991m/598-657     FAGQRSRVDALTEQLKAAGVRVGAIHGEMDQYTRMGVLDSFKSGSLHVLVATDVAARGLD
                           *****.**:.::* ************************* **.*: *******:******


CLUSTAL W (1.81) multiple sequence alignment


comp6537_c0_seq1/59-118   APWVLTIYLGARVSVSASDWAAQVQLTRNVTVLPAPELTACCMAVLDLQHLPGRLMMKPG
Cre12.g525300.t1.1/45-104 APWVLTIYLGARVSVSASDWAAQVQLTRNVTVLPAPELTACCMAVLDLQHLPGRLMMKPG
Vocar20015183m/35-81      SLEVSTVYLTATIKLDRSDWTTAYQAIGS-------------YVTIDFSSVSSAIYIRPG
                          :  * *:** * :.:. ***::  *   .              ..:*:. :.. : ::**


CLUSTAL W (1.81) multiple sequence alignment


comp5114_c0_seq1/65-124   AGHEAAVYGDAYEALVGWVDSCLDMYRPELRRLLHPVFVRLYLTLVDMEAGREAAALLAR
Cre12.g526950.t1.1/64-123 AGHEAAVYGDAYEALVGWVDSCLDMYRPELRRLLHPVFVRLYLTLVDMEAGREAAALLAR
Vocar20003789m/62-93      AENDAGVYTDTFERLATWVDNSLDMYRGNVED----------------------------
                          * ::*.** *::* *. ***..***** ::.                             


CLUSTAL W (1.81) multiple sequence alignment


comp4196_c0_seq1/51-110    QIKQIVLLRAQKLVARLEERRMRLVLTDPAVEYLAGKGYDPAYGARPVKRALQRELQTHL
Cre12.g533351.t1.1/921-980 QIKQIVLLRAQKLVARLEERRMRLVLTDPAVEYLAGKGYDPAYGARPVKRALQRELQTHL
Vocar20004185m/893-952     QIKQIVALRAQKLVSRLAERRMRLQLTDPAVEYLASRGYDPAYGARPVKRALQRELQTLL
                           ****** *******:** ****** **********.:********************* *


CLUSTAL W (1.81) multiple sequence alignment


comp6397_c0_seq1/122-181   SAHFDDLESRYGAPLVVLNLLKSKERRPRETLLRRELAAAIAQLNAARGRSRPHVVYIPW
Cre12.g537500.t1.1/414-473 SAHFDDLESRYGAPLVVLNLLKSKERRPRETLLRRELAAAIAQLNAARGRSRPHVVYIPW
Vocar20011104m/364-398     EAHFSDLESRYGAPAVVLNLLKSKERRPREN-------------------------PSPW
                           .***.********* ***************.                           **


CLUSTAL W (1.81) multiple sequence alignment


comp9340_c0_seq1/47-106    SVTELFRGVADPDFRRQLAGLAEFLALPEGAVIFEAGDKVDFSYIVLRGEVVLSRYSDAR
Cre12.g540050.t1.2/372-431 SVTELFRGVADPGFRRQLAGLAEFLALPEGAVIFEAGDKVDFSYIVLRGEVALSRYSDAR
Vocar20006595m/472-495     ----------------------------EG--------KIRVLGEHILGEVVLSRYNDSR
                                                       **        *: .    : ***.****.*:*


CLUSTAL W (1.81) multiple sequence alignment


comp4611_c0_seq1/558-617     LHTKMAQVAAQALNVPLSKVFISETSTDKVPNASPTAASASSDMYGAAVLDACQQIAGRL
Cre12.g545101.t1.1/1111-1170 LHTKMAQVAAQALNVPLSKVFISETSTDKVPNASPTAASASSDMYGAAVLDACQQIAGRL
Vocar20006659m/1112-1171     LHTKMAQVAAQALNVPLSKVFISETSTDKVPNASPTAASASSDMYGAAVLDACRQLSERL
                             *****************************************************:*:: **


CLUSTAL W (1.81) multiple sequence alignment


comp5120_c0_seq1/123-169     GQAYVALSRARSLEGLELLDCNDDCVRVDPAVVSFYRALQ-------EG--RPQA----H
Cre12.g551550.t1.1/1144-1190 GQAYVALSRARSLEGLELLDCNDDCVRVDPAVVSFYRALQ-------EG--RPQA----H
Vocar20006277m/111-169       GLLYVMLSRVTESRLIKVVGSLSPS-LFNPVILPWTTHPISNTTAPAAGPSQPAVNTTPN
                             *  ** ***. . . ::::.. . .  .:*.::.:             *  :* .    :


CLUSTAL W (1.81) multiple sequence alignment


comp6121_c0_seq1/112-171   SALLHVMSQERNLRLAWQLFDQMVAARMTLNRYAYNCMAHLASLHGALDDTLLLYNMMRS
Cre12.g554528.t1.1/681-740 SALLHVMSQERNLRLAWQLFDQMVAARMTLNRYAYNCMAHLASLHGALDDTLLLYNMMRS
Vocar20012422m/540-597     SALISACERDGQWELALQMFSQMLREGCTPNVITYNSLITALAAGSQWERAADVFVQL--
                           ***: . .:: : .** *:*.**:    * *  :**.:    :  .  : :  ::  :  


CLUSTAL W (1.81) multiple sequence alignment


comp6937_c0_seq1/267-321   PNVTTFGEATSDEMCFNFVSYYPRV--PEIELCSTVLTA---PPPPPAGRSLPPPSPAPP
Cre12.g557078.t1.1/581-638 PNVTTFGEATSDEMCFNFVSYYPRV--PEIELCSTVLTAPTAPPPPPAGRSLPPPSPAPP
Vocar20002443m/476-528     TKMIYFGYDKGSELCFNYITFYPTTAMPDLDYCIARTRDNVSTC--STRTRLTPY-----
                           .::  **  ...*:***::::** .  *::: * :       .   .:   *.*      


CLUSTAL W (1.81) multiple sequence alignment


comp6405_c0_seq1/99-158    AFLDTRAAGAAALGITEAWKAAHVERLVTNSGVWEGTAHSVWDLLSGRLEGLEQVLGRDA
Cre12.g559555.t1.1/525-584 AFLDTRAAGAAALGITEAWKAAHVERLVTNSGVWEGTAHSVWDLLSGRLEGLEQVLGRDA
Vocar20009166m/289-341     SFLTSPL-------VDPTWREKHIGRLVTMSGVWTGTPRATWDVLSGRLEGLEAVLDRGA
                           :** :         :  :*:  *: **** **** **.::.**:********* **.*.*


CLUSTAL W (1.81) multiple sequence alignment


comp5514_c0_seq1/231-281   VFSEALQGGVSNLSFGTLSSNLGVTMYKYSFR---------IPPYYTLLVRSLSVLEGIA
Cre13.g565260.t1.1/552-602 VFSEALQGGVSNLSFGTLSSNLGVTMYKYSFR---------IPPYYTLLVRSLSVLEGIA
Vocar20014840m/681-740     VFSEALKGGVSNLSFGQLSGNLGVTMYKYSFRRGKGRGRGRIPPYYTLLVRSLSVLEGIA
                           ******:********* **.************         *******************


CLUSTAL W (1.81) multiple sequence alignment


comp3231_c0_seq1/174-233   LPALAKALPKTKATLKVVVYWGAGNEAAAKAAKDLGYVVHSFDELLALGAAKPAEPVPPK
Cre13.g566650.t1.2/163-222 LPALAKALPKTKATLKVVVYWGAGNEAAAKAAKDLGYVVHSFDELLALGAAKPAEPVPPK
Vocar20008758m/160-219     LPALVKALPRTKETLKSVIYWGPGKEDAIKAATDIGYKVLSFSELLALGAEKPAEPVPPK
                           ****.****:** *** *:***.*:* * ***.*:** * **.******* *********


CLUSTAL W (1.81) multiple sequence alignment


comp7133_c0_seq1/78-137   HEVFLTPSYLAVVMEYVNGTNLQHYLEAAGGKLPEDVARFIFQQLVIAVDFCHKKGKVNR
Cre13.g568050.t1.1/75-134 HEVFLTPSYLAVVMEYVNGTNLQHYLEAAGGKLPEDVARFIFQQLVIAVDFCHKKGKVNR
Vocar20008705m/94-153     HEVFLTPSYLAVVMEYVNGTNLQHYLEAAGGKLPEDVARFIFQQLVIAVDFCHKKGKVNR
                          ************************************************************


CLUSTAL W (1.81) multiple sequence alignment


comp3436_c0_seq1/673-732   REHSFLDNSRCPDWVRQSRVTFISSATVTKPVEKWVVQEGGLVVVVPANLTQGAVKELLK
Cre13.g568200.t1.1/664-723 REHSFLDNSRCPDWVRQSRVTFISSATVTKPVEKWVVQEGGLVVVVPANLTQGAVKELLK
Vocar20008350m/471-530     REHSFLENPRCPGWVKRSRVTFYSKPGISQPMEKYVVQEGGLVVVLPANLTERALREVLK
                           ******:*.***.**::***** *.. :::*:**:**********:*****: *::*:**


CLUSTAL W (1.81) multiple sequence alignment


comp4014_c0_seq1/469-528   EAAPVPSSVWLPAREQLSEIAIKCGITGISLTLDYFMMLIAMTFNIGFFCAVIGGYVLGS
Cre13.g570600.t1.2/454-513 EAAPVPSSVWLPAREQLSEIAIKCGITGISLTLDYFMMLIAMTFNIGFFCAVIGGYVLGS
Vocar20008676m/466-524     V-EPKVISVWVPRSGQGTEILAKAAITGISLTLDYFNMLIAMTFNVGFFCAVIAGYIIGT
                              *   ***:*   * :**  *..*********** ********:*******.**::*:


CLUSTAL W (1.81) multiple sequence alignment


comp3518_c0_seq1/263-322   SYLTVSATGYKPDVLFCYDIQLPPDFVPTPQDGEVQEFQLLPLEEVAQLVATTTEFKTNC
Cre13.g582201.t1.1/204-263 SYLTVSATGYKPDVLFCYDIQLPPDFVPTPQDGEVQEFQLLPLEEVAQLVATTTEFKTNC
Vocar20008425m/411-470     SYLTIAANGYKPDVLFCYDLELPPDFVPMPQDGEVSEFSLKSIEEVAEIVATTTEFKTNC
                           ****::*.***********::******* ******.**.* .:****::***********


CLUSTAL W (1.81) multiple sequence alignment


comp875_c0_seq1/294-353    IRGDNVFAEYWGRPAATAEAFDANGFFLTGDTASASGSPPYFTIEGRTSVDIIKSAGYKI
Cre13.g586000.t1.2/249-308 IRGDNVFAEYWGRPAATAEAFDANGFFLTGDTASASGSPPYFTIEGRTSVDIIKSAGYKI
Vocar20009186m/310-369     VRGPTVFSGYWGRPGATDEAFDDEGYFRTGDTASTSGSPPYFTIEGRTSVDIIKSSGYKI
                           :** .**: *****.** **** :*:* ******:********************:****


CLUSTAL W (1.81) multiple sequence alignment


comp4385_c0_seq1/250-309   TVDWADLRGERLRKSDPLAAYNASKRMMSMFTRELAVRSRGTGVDVFAVHPGFAATQLWH
Cre13.g587700.t1.2/188-247 TVDWADLRGERLRKSDPLAAYNASKRMMSMFTRELAVRSRGTGVDVFAVHPGFAATQLWH
Vocar20002284m/185-244     TVDWEDLCGKKLADSDPLAAYNTSKRMLSMATRELAVRCRGTGVDVYAVHPGFAATNLWH
                           **** ** *::* .********:****:** *******.*******:*********:***


CLUSTAL W (1.81) multiple sequence alignment


comp6952_c0_seq1/61-120    PLVAELVEGGRQQLAELEPRRIPPLIKAVAVLGYSPSRQWVAEAFAHVAGGADSLSGAEL
Cre13.g588000.t1.2/681-740 PLVAELVEGGRQQLAELEPRRIPPLIKAVAVLGYSPSRQWVAEAFAHVAGGADSLSGAEL
Vocar20002272m/514-573     PLVSALVEDGRPQLASLEPRRLPGLIRSVAALGVSPSRQWVSEAFTRVAGGAAELSGSEL
                           ***: ***.** ***.*****:* **::**.** *******:***::***** .***:**


CLUSTAL W (1.81) multiple sequence alignment


comp5296_c0_seq1/287-346     AGAAVVSKEGLTSAMVDVVPPGNTLTANKPLGALNEDELEKVRTAIVIKTQSALIGKYAE
Cre13.g591100.t1.1/1841-1900 AGAAVVSKEGLTSAMVDVVPPGNTLTANKPLGALNEDELEKVRTAIVIKTQSALIGKYAE
Vocar20012941m/842-892       -----LAQQQLPACVGLFAPPA----VTTGLRHLTDAELEKVRTAIVIKTQSALISKYTD
                                  :::: *.:.:  ..**.    ... *  *.: ******************.**::


CLUSTAL W (1.81) multiple sequence alignment


comp6292_c0_seq1/103-162     LCAGPPLLSAALVAGHRHVLDADWVLQAYGFMFRRYRTKYYFWESVVQAQTLSLVLVQVF
Cre13.g591300.t1.1/4674-4733 LCAGPPLLSAALVAGHRHVLDADWVLQAYGFMFRRYRTKYYFWESVVQAQTLSLVLVQVF
Vocar20003723m/1154-1213     FCVLPPLVSFIFVWRVRGRLEDAHVRKVYGFLYKRYKPSFIWWETVLQLETLILVCVEVL
                             :*. ***:*  :*   *  *:   * :.***:::**:..: :**:*:* :** ** *:*:


CLUSTAL W (1.81) multiple sequence alignment


comp715_c0_seq1/340-383    GKVVSQDKQLSDYNPADMCLALCRMVAYNIGQLA--------------HMTATRHGIK--
Cre13.g591400.t1.1/316-359 GKVVSQDKQLSDYNPADMCLALCRMVAYNIGQLA--------------HMTATRHGIK--
Vocar20010685m/718-773     ---L-RLEEVVLYIPPLECQLLYELVTSNRTSLAVSPDVVDWLRGVLATAQVTRTTSTVI
                              : : :::  * *.  *  * .:*: *  .**                 .**   .  


CLUSTAL W (1.81) multiple sequence alignment


comp4625_c0_seq1/346-405   SVSFITSMTQHFCHDCNRLRLLADGNLKVCLFGSSEVSLRDALRGGASDDDLRLIIGAAV
Cre13.g602901.t1.1/603-662 SVSFITSMTQHFCHDCNRLRLLADGNLKVCLFGSSEVSLRDALRGGASDDDLRLIIGAAV
Vocar20013875m/256-315     SVSFITSMTQHFCSDCNRLRLLADGNLKVCLFGAAEVSLRDAMRGGASDDDLRAIITAAV
                           ************* *******************::*******:********** ** ***


CLUSTAL W (1.81) multiple sequence alignment


comp6327_c0_seq1/100-159   MLRRAWEAAEEEGRQAVAGAAMLTDTFSRVHTYLRISLTERCNLRCTYCMPDEGVALTPG
Cre13.g602901.t1.1/293-352 MLRRAWEAAEEEGRQAVAGAAMLTDTFSRVHTYLRISLTERCNLRCTYCMPDEGVALTPG
Vocar20013875m/11-50       --------------------FSPVPPASRIHTYLRISLTERCNLRCTYCMPDEGVALTPT
                                                  . . **:***************************** 


CLUSTAL W (1.81) multiple sequence alignment


comp1080_c1_seq1/279-336     DSPAGGTPYAD--QLRAAGRWWSSDYNLQCYTGSHLLLLLVFGLPGVLLFSCGVPAFSAW
Cre13.g604050.t1.2/2958-3015 DSPAGGTPYAD--QLRAAGRWWSSDYNLQCYTGSHLLLLLVFGLPGVLLFSCGVPAFSAW
Vocar20003723m/1108-1164     DGR---GPFKEAQQATWRYGYWVRNMQAMCYSGDHLHVYVPIGVVAVVVFCVLPPLVSFI
                             *.     *: :  *      :*  : :  **:*.** : : :*: .*::*.   * .*  


CLUSTAL W (1.81) multiple sequence alignment


comp3871_c0_seq1/154-213   TRLQHVVDDCAAAAGRVGAAMAVPCDITNERQVQALVNTVLAKFEGVDVVVNAAGVFARG
Cre14.g610501.t1.1/141-200 TRLQHVVDDCAAAAGRVGAAMAVPCDITNERQVQALVNTVLAKFEGVDVVVNAAGVFARG
Vocar20011890m/124-183     SKLGYVVEDCAQAAGRAGAAMAVPTDVTQERQVQALVNTVLAKFESVDVLVNCAGVFARG
                           ::* :**:*** ****.******* *:*:****************.***:**.*******


CLUSTAL W (1.81) multiple sequence alignment


comp4251_c0_seq1/214-273   LQAGLGDSIWALSTGTGACLAAGVYEVGRPKRMNRAEAQELDEQWRDFVGWANGRLVRSG
Cre14.g610850.t1.1/120-179 LQAGLGDSIWALSTGTGACLAAGVYEVGRPKRMNRAEAQELDEQWRDFVGWANGRLVRSG
Vocar20011847m/1185-1244   LQAGLGDSIWALSTGTGACLAAGVYEVGRPRRLSLEEARQLDQQWRDFVTFAESRLVRSG
                           ******************************:*:.  **::**:****** :*:.******


CLUSTAL W (1.81) multiple sequence alignment


comp5211_c0_seq1/250-304   WAKAHDINSAHCGTLNSWSLALMALFSMQAYPEGALLPPLWRLFHDSEPPLSAAG-----
Cre14.g612150.t1.1/182-236 WAKAHDINSAHCGTLNSWSLALMALFSMQAYPEGALLPPLWRLFHDSEPPLSAAG-----
Vocar20002997m/163-222     WAKAHCINDGASHMLNSWCLTLVVISFLQTYPDPPLLPPLYELLYEGVPDLETPRLMQGG
                           ***** **.. .  ****.*:*:.:  :*:**: .*****:.*:::. * *.:.      


CLUSTAL W (1.81) multiple sequence alignment


comp3290_c0_seq1/185-244     YDYLSPFLPTLLGTQQLSRGQALEVREKALKALKDRLIERANIIQARLDEESAALAKRQQ
Cre14.g612700.t1.2/1473-1532 YDYLSPFLPTLLGTQQLSRGQALEVREKALKALKDRLIERANIIQARLDEESAALAKRQQ
Vocar20013632m/1598-1657     YDYLSPFLPTLLGTQQLTRTQALEVREKALKALKDRLIERANIIQARLDEETAALAKRQQ
                             *****************:* *******************************:********


CLUSTAL W (1.81) multiple sequence alignment


comp6339_c0_seq1/77-136   TLGEPLPAHSFVLRYASDKIAAQLKWLETEGANATVAATRAPPSKKARISRAAASAATAA
Cre14.g618500.t1.1/68-127 TLGEPLPAHSFVLRYASDKIAAQLKWLETEGANATVAATRAPPSKKARISRAAASAATAA
Vocar20005158m/63-113     MFGEPLPAHRLVLRLASERFAAQLQRWSDNTIPGPTRTDQNPAWKPG---------KPDS
                           :******* :*** **:::****:  . :   ... : : *. * .          . :


CLUSTAL W (1.81) multiple sequence alignment


comp3271_c0_seq1/301-360   PFFCGHDNYDQLVKIARVLGTDDLYSYLQKYGIVLDPQLEALVGTHSKKAWQRFVTPDNT
Cre14.g619166.t1.1/204-263 PFFCGHDNYDQLVKIARVLGTDDLYSYLQKYGIVLDPQLEALVGTHSKKAWQRFVTPDNT
Vocar20010449m/295-354     PFFCGHDNYDQLVKIARVLGTEDLYAYLQKYGIVLDPQLEALVGTHSKKPWSRFVNADNQ
                           *********************:***:***********************.*.***..** 


CLUSTAL W (1.81) multiple sequence alignment


comp3240_c0_seq1/305-363   G-KACMFSFGELCGRPVAAADYLALSAAYHTLALQGVPTFGAANRSEAYRFVTLIDVLYE
Cre14.g619350.t1.2/438-496 G-KACMFSFGELCGRPVAAADYLALSAAYHTLALQGVPTFGAANRSEAYRFVTLIDVLYE
Vocar20003257m/242-301     GGWVCMFSFQELCGRPVAAADYLALTATYHTVALRGVPVFRAANRTEAYRFVTLIDVMYE
                           *  .***** ***************:*:***:**:***.* ****:***********:**


CLUSTAL W (1.81) multiple sequence alignment


comp3236_c0_seq1/222-281   KVLPTLQFYRDGKLLWEHKGVMQMEAGVGEGMMYYGDAPTTTSGGEAPSSLVADITSRAG
Cre14.g624201.t1.1/188-247 KVLPTLQFYRDGKLLWEHKGVMQMEAGVGEGMMYYGDAPTTTSGGEAPSSLVADITSRAG
Vocar20001866m/181-237     EVLPTLQFYREGKLLWEHKGVMQMEAGVGEGMMYYGDV---VAGGVQPSSVVADITSRAK
                           :*********:**************************.   .:**  ***:******** 


CLUSTAL W (1.81) multiple sequence alignment


comp4039_c0_seq1/93-152    VRSRELEALARERDEAMQQAEGRASLAAAEAAARSKLTVLERSFRELQFGKAEADRARAE
Cre14.g625802.t1.1/411-470 VRSRELEALARERDEAMQQAEGRASLAAAEAAARSKLTVLERSFRELQFGKAEADRARAE
Vocar20001825m/347-377     -----------------------------EAHMRSKLATLERSYRELQFGKADADRARAE
                                                        **  ****:.****:********:*******


CLUSTAL W (1.81) multiple sequence alignment


comp871_c0_seq1/238-297    AAAVRGPWQLTKSIGNFAKTLLGNNAQVAPDQAGGGSGRGGGGGGDSDNNFFGNACATAN
Cre14.g626466.t1.1/408-467 AAAVRGPWQLTKSIGNFAKTLLGNNAQVAPDQAGGGSGRGGGGGGDSDNNFFGNACATAN
Vocar20000494m/786-795     M-QAVHPLHI*-------------------------------------------------
                              .  * ::                                                  


CLUSTAL W (1.81) multiple sequence alignment


comp6370_c0_seq1/56-115      VCMVLVALGRWGVRPRPEWLWPFMQRAVQPRLATFHANSCSTLLVALARLLQPVPPQLLQ
Cre14.g626800.t1.1/1428-1487 VCMVLVALGRWGVRPRPEWLWPFMQRAVQPRLATFHANSCSTLLVALARLLQPVPPQLLQ
Vocar20001856m/767-825       VCMVLGGFGMWRQSPGRSWLDGLLA-QAQPKLPAFHATSCTALAFACARVGHRPRASFLM
                             ***** .:* *   *  .**  ::   .**:*.:***.**::* .* **: :   ..:* 


CLUSTAL W (1.81) multiple sequence alignment


comp6567_c0_seq1/81-140   TAGSLAALGSNLHRRHPLRPEAWHLVDFRLMLVLTPVLLVGVGMGVLLNVMLPSWLLTAL
Cre14.g627350.t1.1/65-124 TAGSLAALGSNLHRRHPLRPEAWHLVDFRLMLVLTPVLLVGVGMGVLLNVMLPSWLLTAL
Vocar20001435m/79-137     TASSLAAVVSNLPRTHPSVPEA-PLIDFPLILLLTPVLLVGVGIGVLLNVALPSWLLNLL
                          **.****: *** * **  ***  *:** *:*:**********:****** ******. *


CLUSTAL W (1.81) multiple sequence alignment


comp6070_c0_seq1/256-315    ITDIWCATHFDSLDMAVLEDTTTRFHKMVYKMERGLPPNRLVPQFRTAVDDFRNLLPVVA
Cre14.g627576.t1.1/965-1024 ITDIWCATHFDSLDMAVLEDTTTRFHKMVYKMERGLPPNRLVPQFRTAVDDFRNLLPVVA
Vocar20001420m/765-824      ITDIWCATHFESLDMQVLEETTNKFHKMVYKMERGLPPNKLVPKFRAAVDDFRNLLPVVS
                            **********:**** ***:**.:***************:***:**:************:


CLUSTAL W (1.81) multiple sequence alignment


comp410_c0_seq1/297-356    EAVAEGAFREAEEARRLAESRMPPEMFEKLKSDLALYQTELAAAQANNKDLEAVNSKLAH
Cre14.g627650.t1.1/289-348 EAVAEGAFREAEEARRLAESRMPPEMFEKLKSDLALYQTELAAAQANNKDLEAVNSKLAH
Vocar20001438m/265-324     SAALAAAEVDAVDARRLAESRMPPEVYEKLQATLADTQSELELAQSHIRDVEAVNSKLAH
                           .*.  .*  :* :************::***:: **  *:**  **:: :*:*********


CLUSTAL W (1.81) multiple sequence alignment


comp4899_c0_seq1/203-262   LERALAAFTAAEVLDGANKYRCPKNNKLVRATKRISIEDAPNVLTVHLKRFEYGGFGAKI
Cre14.g629300.t1.1/276-335 LERALAAFTAAEVLDGANKYRCPKNNKLVRATKRISIEDAPNVLTVHLKRFEYGGFGAKI
Vocar20001706m/210-269     LERALSAFTAPEVLDGPNKYRCPKNNKLVRAVKRISVEEAPNVLTVHFKRFEYGGFGAKI
                           *****:****.*****.**************.****:*:********:************


CLUSTAL W (1.81) multiple sequence alignment


comp10258_c0_seq1/16-75    FRQSGDGHFSPLGGYCPGRDMVLILDVARFKYSPHWVRVDDLLEAMAQPDPAIGKPRGFL
Cre14.g629960.t1.1/146-205 FRQSGDGHFSPLGGYCPGRDMVLILDVARFKYSPHWVRVDDLLEAMAQPDPAIGKPRGFL
Vocar20000422m/159-218     FKQSGDGHFSPIGGYHPDRDVVLLLDVARFKYCPHWVAVDELLGAMGLLDPVTGMWGDGD
                           *:*********:*** *.**:**:********.**** **:** **.  **. *   .  


CLUSTAL W (1.81) multiple sequence alignment


comp6943_c0_seq1/209-250   ----QYLALA-------EAP-------RTVVSADLAGRLQLTSLAFYGQEGTQVVVMANA
Cre14.g630750.t1.1/472-513 ----QYLALA-------EAP-------RTVVSADLAGRLQLTSLAFYGQEGTQVVVMANA
Vocar20005185m/361-415     EKSTHYHQIEQQMESQQQVPEPSATAREFRGSSDPPGRLSVQELKLL-----SEVLLTDC
                               :*  :        :.*       .   *:* .***.: .* :      . *::::.


CLUSTAL W (1.81) multiple sequence alignment


comp3295_c0_seq1/351-410   HLQMAVEAAERCHSPVPMARQVLDMYTQVVEEGMGDQDFASVYRYVYGSGSDAGEWKEGQ
Cre14.g630859.t1.1/336-395 HLQMAVEAAERCHSPVPMARQVLDMYTQVVEEGMGDQDFASVYRYVYGSGSDAGEWKEGQ
Vocar20001836m/330-389     HLTMALNAADKSHSPVPVCRNTLQLYSKIVEEGMGDQDFASIYRYVYGSGSSSHEWRSGE
                           ** **::**::.*****:.*:.*::*:::************:*********.: **:.*:


CLUSTAL W (1.81) multiple sequence alignment


comp3318_c0_seq1/252-311   FFDQVQALRNAARNLPNEYLVVLVGDMITEEALPSYMNMLNTLDEVRDDTGAAPTPWASW
Cre14.g630883.t1.1/213-272 FFDQVQALRNAARNLPNEYLVVLVGDMITEEALPSYMNMLNTLDEVRDDTGAAPTPWASW
Vocar20001721m/28-87       FYDQVSALRAASANLPNDYLVVLVGDMVTEEALPSYMNMLNTLDETRDETGASDNPWAHW
                           *:***.*** *: ****:*********:*****************.**:***: .*** *


CLUSTAL W (1.81) multiple sequence alignment


comp2398_c0_seq3/172-216   ALWAAVGAGD-------------LQAYRAAL-GAL-KVAPQPRQGHVPNIPVRLLLRRPP
Cre14.g630907.t1.1/186-230 ALWAAVGAGD-------------LQAYRAAL-GAL-KVAPQPRQGHVPNIPVRLLLRRPP
Vocar20002088m/1174-1233   RDWCPLSKDEGNFALSAILSGGNREEVVAEIHNHLRQTAEKLRAGQGETVPYIICVERKR
                             *..:. .:              :   * : . * :.* : * *:  .:*  : :.*  


CLUSTAL W (1.81) multiple sequence alignment


comp7528_c0_seq1/86-145    RLHHRCLRGLLPKCNGYESATEGDSFILAFHTPLDAARFALLAQSALMQLEWPEELLAHT
Cre15.g635000.t1.1/733-792 RLHHRCLRGLLPKCNGYESATEGDSFILAFHTPLDAARFALLAQSALMQLEWPEELLAHT
Vocar20012138m/181-240     KLHHACLRALLQRFNGYESATEGDSFILAFHYPADAAKFALSAQFQLMDVMWPAEVLAHP
                           :*** ***.** : ***************** * ***:*** **  **:: ** *:***.


CLUSTAL W (1.81) multiple sequence alignment


comp736_c0_seq1/79-138     AHTGSAHPHPHPPLPPPPAAPVVLSGRLRMVAHERQSYDIELALGLGEGHEGGDTSAAAG
Cre15.g635350.t1.2/644-703 AHTGSAHPHPHPPLPPPPAAPVVLSGRLRMVAHERQSYDIELALGLGEGHEGGDTSAAAG
Vocar20006253m/786-815     ----------------------RITGQLHLVAHARQSYDIYLTLTAPPLQPG--------
                                                  ::*:*::*** ****** *:*     : *        


CLUSTAL W (1.81) multiple sequence alignment


comp3778_c0_seq1/234-293   FPAEDAVGVVAPAVVPPPEPQDAFEPQGPAAARQFGAAGQGQGQGQAAAAAGAAAAAVAD
Cre15.g636400.t1.1/202-261 FPAEDAVGVVAPAVVPPPEPQDAFEPQGPAAARQFGAAGQGQGQGQAAAAAGAAAAAVAD
Vocar20006038m/193-234     FPTEDM--IVAPAVVPPPEPQDVPEPQPAAAAAAA-AGGEG----D-----------VAD
                           **:**   :*************. *** .***    *.*:*    :           ***


CLUSTAL W (1.81) multiple sequence alignment


comp657_c2_seq1/194-253    CEGFDHADAPELDVEEAARQLKEANTMTQLRLLASNVRVTPKEMDWATRVLVWEEEDGEE
Cre15.g638101.t1.1/191-250 CEGFDHADAPELDVEEAARQLKEANTMTQLRLLASNVRVTPKEMDWATRVLVWEEEDGEE
Vocar20006244m/218-277     CEGFDHPEAGALDEEEAARQLREANKMTQQRLLASEVRMSPKVAEWAEDVLLWDEELGYP
                           ******.:*  ** *******:***.*** *****:**::**  :**  **:*:** *  


CLUSTAL W (1.81) multiple sequence alignment


comp4972_c0_seq1/377-436     DRDRAGAMFAPARKSMAAGPSVMDTFVYKVGNWESALKELEEEEQQKEAADREAREKDDA
Cre15.g643503.t1.1/1087-1146 DRDRAGAMFAPARKSMAAGPSVMDTFVYKVGNWESALKELEEEEQQKEAADREAREKDDA
Vocar20007107m/843-902       ERDRGNVMFVPGRKSMTTGPTVMDTFIYKAGSWETALKQLEDEEREKEAAEREAKLVEEG
                             :***...**.*.****::**:*****:**.*.**:***:**:**::****:***:  ::.


CLUSTAL W (1.81) multiple sequence alignment


comp4956_c0_seq1/121-160   TLAAAGAA-------N----------TVPQVMSGVVV---GSMMPQQQQQSPPSPGGQQR
Cre15.g644051.t1.1/268-307 LYDRFLIR-------R----------TVSQVMSGVVV---GSMMPQQQQQSPPSPGGQQR
Vocar20001961m/287-346     FVAAWSLMALPYMLSDGRSRKLGGSGGIVAWWTGIMFLTNVFYIPYLAQRAAPEPVTPTS
                                                      :    :*::.      :*   *::.*.*     


CLUSTAL W (1.81) multiple sequence alignment


comp3368_c0_seq1/74-131    TALGNPGLLQRASAAVAMMHRLFATFDEDGSGFVDRHEFERQWRRLVGRSGGGGSAEV--
Cre16.g648350.t1.1/435-492 TALGNPGLLQRASAAVAMMHRLFATFDEDGSGFVDRHEFERQWRRLVGRSGGGGSAEV--
Vocar20012328m/280-339     TALGNPDLLQRASSAIAMLHGLFAQFDEDGSGFIERGEFQRQWRRLVGGGGGGGGVAAAG
                           ******.******:*:**:* *** ********::* **:******** .****.. .  


CLUSTAL W (1.81) multiple sequence alignment


comp754_c0_seq1/474-533    TAKLLDEIAINAVASLGIAAFTFYGIQLLNNFGLFYISYLVGVCVGISLAYFVASFAPNM
Cre16.g648700.t1.1/477-536 TAKLLDEIAINAVASLGIAAFTFYGIQLLNNFGLFYISYLVGVCVGISLAYFVASFAPNM
Vocar20012308m/466-525     TAKLLDEILINSVASLGISAFTFYGIQLLNNFGVFYVSYFVGVCVGISMAYFVASFAPNM
                           ******** **:******:**************:**:**:********:***********


CLUSTAL W (1.81) multiple sequence alignment


comp5739_c0_seq1/112-171   AATPEAMHRFSRLARYLVRRNHDVTYVVDKYGCIPLQCAAAYGNSEMVGVLLEPYDNPVN
Cre16.g655950.t1.1/109-168 AATPEAMHRFSRLARYLVRRNHDVTYVVDKYGCIPLQCAAAYGNSEMVGVLLEPYDNPVN
Vocar20010765m/13-71       NATPEAMRRFANLARYLVKRNHDV-FVADKYGCIPLQLAASTGNMEMVLALLEPYESTLV
                            ******:**:.******:***** :*.********* **: ** *** .*****:..: 


CLUSTAL W (1.81) multiple sequence alignment


comp6770_c0_seq1/191-250   HAVVVLLLKHGANPQVLDVTRKSVFKVAPNLVSLQELLRLMVHHYEDVPMSVIVQLMAEV
Cre16.g658900.t1.1/483-542 HAVVVLLLKHGANPQVLDVTRKSVFKVAPNLVSLQELLRLMVHHYEDVPMSVIVQLMAEV
Vocar20010868m/1268-1320   HEVVIQLLRHGANPQVLDNTRLPAFKVAPSVVSLQKLLRLVLRHADKVPRFSA-------
                           * **: **:********* ** ..*****.:****:****:::* :.**           


CLUSTAL W (1.81) multiple sequence alignment


comp5367_c0_seq1/648-707     PASLEELLLRLDPPLGLGQFADNKEVLRFVYDLDIPLVNGRVPFHKTAFELVKRTSQTDI
Cre16.g667350.t1.1/2313-2372 PASLEELLLRLDPPLGLGQFADNKEVLRFVYDLDIPLVNGRVPFHKTAFELVKRTSQTDI
Vocar20005394m/2732-2791     PAALEQLLLRLDPPLGLGPYADNKEVLKFVYDLDIPLVNSRVPFHKTAFELVKRISQTDI
                             **:**:************ :*******:***********.************** *****


CLUSTAL W (1.81) multiple sequence alignment


comp3217_c0_seq1/458-517   LKLMYDSLMSTGDESVANARLLDLLRQIRTFGLCMMGLDVRQESTRHTEVMDAVTTYLGL
Cre16.g673852.t1.1/414-473 LKLMYDSLMSTGDESVANARLLDLLRQIRTFGLCMMGLDVRQESTRHTEVMDAVTTYLGL
Vocar20000255m/323-328     -------------------KL-----------------------------------SFVL
                                              :*                                    : *


CLUSTAL W (1.81) multiple sequence alignment


comp3538_c0_seq1/136-195   VLSPGQQLRRHPVGKLVVEQDHLFETMVVSGQIRELRCFYDTRKQMFYSVVELGKEVCGF
Cre16.g677250.t1.2/110-169 VLSPGQQLRRHPVGKLVVEQDHLFETMVVSGQIRELRCFYDTRKQMFYSVVELGKEVCGF
Vocar20000071m/110-169     VLSPGQQLRKHPVGKMVVEQDHLFETMVASGQIKELRCFYDTRRRIFYSVVELGREVCGF
                           *********:*****:************.****:*********:::********:*****


CLUSTAL W (1.81) multiple sequence alignment


comp3346_c0_seq1/488-547   DAVKFVTTFRSMLPKEACLAAVPCLVNLLGSEYCVVHSYAAICLERLLSLKDPATRANKF
Cre16.g685901.t1.1/487-546 DAVKFVTTFRSMLPKEACLAAVPCLVNLLGSEYCVVHSYAAICLERLLSLKDPATRANKF
Vocar20011010m/490-549     DAIKFVTTFRSLLPKEACLASVPCLVALLASEYCVVHSYAAICLERLLSLKEPGQKTLRF
                           **:********:********:***** **.*********************:*. :: :*


CLUSTAL W (1.81) multiple sequence alignment


comp7071_c0_seq1/351-410   SQGAGGGRGLEPVMLFLGSPRIGNVDELRTYGLYVSDLPLFDNSREMILSMEQRTAEAAL
Cre16.g688901.t1.2/540-599 SQGAGGGRGLEPVMLFLGSPRIGNVDELRTYGLYVSDLPLFDNSREMILSMEQRTAEAAL
Vocar20003138m/440-498     -AAAAADGGAGEGLLFLGTVRLSGLDDMRDQRLFLSDIPLHDINRDFVLLAEQRQAEAQL
                             .*... *    :****: *:..:*::*   *::**:**.* .*:::*  *** *** *


CLUSTAL W (1.81) multiple sequence alignment


comp4587_c0_seq1/168-227     AKATRKGHLLELSAFARGGHERCDVYVVLGADPQQRYNAKIKGALRDFVEKGKGVLLAGP
Cre16.g689851.t1.1/1653-1712 AKATRKGHLLELSAFARGGHERCDVYVVLGADPQQRYNAKIKGALRDFVEKGKGVLLAGP
Vocar20010268m/25-83         TEANITSYYLPLSTFLRGGHEKCDVYVIGSYDE-SFNDPDVQDFITSFVAMGKGIIVVGP
                             ::*. ..: * **:* *****:*****: . *  .  :..::. : .**  ***:::.**


CLUSTAL W (1.81) multiple sequence alignment


comp813_c0_seq1/621-677    GSDCWWTMDVEQLLPPSLQHLAPRLRKGEDTMDVWFDSGSSWAGVLQAT---PGLAYPAD
Cre16.g689871.t1.1/601-657 GSDCWWTMGVEQLLPPSLQHLAPRLRKGEDTMDVWFDSGSSWAGVLQAT---PGLAYPAD
Vocar20000199m/559-618     GSDCWWTLSVSELLPPSLRHLAPRLRRGEDTMDVWFDSGSSWAGVLQADAVWAGLSYPAD
                           *******:.*.:******:*******:*********************    .**:****


CLUSTAL W (1.81) multiple sequence alignment


comp3173_c0_seq1/259-318   RKFKVATTVPGDNSVDLFTQDLGVVVIMDESGKEVKGYNLTVGGGMGRTHRDDETFPRLA
Cre16.g693202.t1.1/258-317 RKFKIATTVPGDNSVDLFTQDLGVVVIMDDSGQQVQGYNLYVGGGQGRSHRDADTFPRLA
Vocar20002161m/256-314     RKFKIAVTVPGDNSVDLFTQDLGVIVVSNDKG-EVIGYNLTVGGGLGRTHRDDETFPRLA
                           ****:*.*****************:*: ::.* :* **** **** **:*** :******


CLUSTAL W (1.81) multiple sequence alignment


comp715_c0_seq2/196-255      SDTAAAAALQAADAVGGRCCLFAIVGPSGAGKTTLMDVLSGRRHDAAGGVSGEIRINGHC
Cre16.g693203.t1.1/1246-1305 SDTAAAAALQAADAVGGRCCLFAIVGPSGAGKTTLMDVLSGRRHDAAGGVSGEIRINGHC
Vocar20006124m/1536-1590     ----GGSGGGGSLAGPGRCCLFAIVGPSGAGKTTLMDVLAGRRHGVRGGVSGEIRINGH-
                                 ..:.  .: *  ***********************:****.. ************ 


CLUSTAL W (1.81) multiple sequence alignment


comp5706_c0_seq1/34-93   LNQVPVLDVSNITPEQFWAEYVAPRKPVLIRGHPTDLSWRATGLWTDDYLVARAGSAQVL
Cre16.g694201.t1.1/19-78 LNQVPVLDVSNITPEQFWAEYVAPRKPVLIRGHPTDLSWRATGLWTDDYLVARAGSAQVL
Vocar20003410m/40-97     GRSVDRVDLLDLTPLRFATEYVQRNKPVVITGAI--SCWPAMTLWGERYLESHPAGETVV
                          ..*  :*: ::** :* :***  .***:* *     .* *  ** : ** ::...  *:


CLUSTAL W (1.81) multiple sequence alignment


comp3181_c0_seq1/180-239   PGFGGTQRLPRLVGLAKGCEMMLTSAPIKAEAGLKLGLVDVLAPDAAGLMPAARALALDI
Cre16.g695050.t1.2/142-201 PGFGGTQRLPRLVGLAKGCEMMLTSAPIKAEAGLKLGLVDVLAPDAAGLMPAARALALDI
Vocar20005875m/142-200     PGFGGTQRLPRLVGLAKAAEMMLTSTPIKAEAGLKLGLVDALAPAD-QLLAAAKSLALDI
                           *****************..******:**************.***    *:.**::*****


CLUSTAL W (1.81) multiple sequence alignment


comp1159_c0_seq1/109-168  KAMDKARKMHMDGYNPYAVAQRLHELEEEMEQQRLELSPIYSQIILKYSTYDKPQQDKMF
Cre17.g700200.t1.2/98-157 KAMDKARKMHMDGYNPYAVAQRLHELEEEMEQQRLELSPIYSQIILKYSTYDKPQQDKMF
Vocar20003281m/103-162    KAMDKARKQHLDGYNPYAVAQRLLELEEEMEQQRLELSPIYSQIILKYSSYDKQQQDRMF
                          ******** *:************ *************************:*** ***:**


CLUSTAL W (1.81) multiple sequence alignment


comp1114_c0_seq1/53-112    PLLVALVRLLPYLRPDTWTTRVRPLDVLPSYTAHVEGSMRAAAVDALAGLMRGSPHLRNG
Cre17.g703750.t1.2/622-681 PLLVALVRLLPYLRPDTWTTRVRPLDVLPSYTAHVEGSMRAAAVDALAGLMRGSPHLRNG
Vocar20010549m/662-720     PVLLTLIRLLPYLKPDVWAN-SRPLDVLPSYTCHAEASLRVVAEEVLLSVVRGCPHLRNT
                           *:*::*:******:**.*:.  **********.*.*.*:*..* :.* .::**.***** 


CLUSTAL W (1.81) multiple sequence alignment


comp4734_c0_seq1/491-550   LCHCDLTLLMAHDLVAAMKDFPDSAEKVRAHAVKRLNDMQTAGKVAREAHSYPAPRHLKK
Cre17.g706900.t1.2/490-549 LCHCDLTLLMAHDLVAAMKDFPDSAEKVRAHAVKRLNDMQTAGKVAREAHSYPAPRHLKK
Vocar20003239m/454-513     LCHCDLTLLMAHDLVAAMKDFPDSAEKVRAHAVKRLNDMQTAGKVAREAHAYPAPRHLKK
                           **************************************************:*********


CLUSTAL W (1.81) multiple sequence alignment


comp3492_c0_seq1/352-406   HMVDTCACKMLYDDNEEEYEDFYDYDLAAEDGEVDE-----AGNALVVAGESGGPGRGVT
Cre17.g716400.t1.2/325-379 HMVDTCACKMLYDDNEEEYEDFYDYDLAAEDGEVDE-----AGNALVVAGESGGPGRGVT
Vocar20011728m/333-390     HMVDRCQCKMVYDDNEEEYEEFYDYDVGQQDADGAAATTSDSAGAVVLA--GAVPGTSAV
                           **** * ***:*********:*****:. :*.:        :..*:*:*  .. ** ...


CLUSTAL W (1.81) multiple sequence alignment


comp7562_c0_seq1/79-137      QRGRGA-SIGVGADVTGLLFFELLFPSFRSLFSALFTFPNEYRMLKKERPAGMYRLSAYY
Cre17.g717050.t1.1/1083-1141 QRGRGA-SIGVGADVTGLLFFELLFPSFRSLFSALFTFPNEYRMLKKERPAGMYRLSAYY
Vocar20003989m/363-422       QIGTRLDSRQAALDVGGLLFFVEQFMGFSTLFAALFTFPLEFQMLVKERQSGMYRLSAYY
                             * *    *  .. ** *****   * .* :**:****** *::** *** :*********


CLUSTAL W (1.81) multiple sequence alignment


comp776_c0_seq1/153-212    IGKYDDEDDQNPGSLFIVQELVRGGNLLHKVYKQMLNRHKCVYTSAEALEWLCDVAAGME
Cre17.g717100.t1.2/148-207 IGKYDDEDDQNPGSLFIVQELVRGGNLLHKVYKQMLNRHKCVYTSAEALEWLCDVAAGME
Vocar20010472m/61-120      IGKYDDEDDQNPGSLFIVQELVRGGNLLHKVYKQMLNRHKCVYTSAEALEWLCDVAAGMQ
                           ***********************************************************:


CLUSTAL W (1.81) multiple sequence alignment


comp4248_c0_seq1/85-144   NRAARRSAVDPVAPEHISRIYHMHRRIEDSYSKAERLKDPWDTTVHPAYLRRPTNVYQDM
Cre17.g728600.t1.2/67-126 NRAARRSAVDPVAPEHISRIYHMHRRIEDSYSKAERLKDPWDTTVHPAYLRRPTNVYQDM
Vocar20010697m/65-124     NRAARRAAHNPVSAEHVNNLYHMYRRIEESYTRTSRLKNPWDTTVYPVYLRRDSNPYQDM
                          ******:* :**:.**:..:***:****:**:::.***:******:*.**** :* ****


CLUSTAL W (1.81) multiple sequence alignment


comp1570_c0_seq2/58-107  ----------NPMAPLGLVLFEDGVTMHRACLESNVSATSVATLPRPPTVPGTQAAFPRT
Cre17.g736250.t1.2/29-78 ----------NPMAPLGLVLFEDGVTMHRACLESNVSATSVATLPRPPTVPGTQAAFPRT
Vocar20007482m/271-328   EGGGEGGGGEQQSSAPGLLLLDDMAVVQRTCLPLSITTVSTSSLPRPPQLPGNQSNNR--
                                   :  :. **:*::* ..::*:**  .:::.*.::***** :**.*:     


CLUSTAL W (1.81) multiple sequence alignment


comp2223_c0_seq1/237-296   RVVVTSRGGRRRWVDLAEEGELVQLTEQAPPASPADIGYSHVFAQLYQAYEPRYSPEALA
Cre17.g739752.t1.1/223-282 RVVVTSRGGRRRWVDLAEEGELVQLTEQAPPASPADIGYSHVFAQLYQAYEPRYSPEALA
Vocar20008498m/55-79       ----RGRAIRGRWLLRRLFELVITL-------------------------------TALA
                                .*. * **:       :: *                                ***


CLUSTAL W (1.81) multiple sequence alignment


comp4349_c0_seq1/172-231   VMGNLFSGQKEHEAAIEFFLRAAQVDPTFTYAYTLAGHEHFANEEYDKAAACYRSALKLD
Cre17.g740510.t1.1/883-942 VMGNLFSGQKEHEAAIEFFLRAAQVDPTFTYAYTLAGHEHFANEEYDKAAACYRSALKLD
Vocar20010054m/119-178     VLGNLFSSQKEHEAAIEFFLRAAQVDPTFTYAYTLAGHEYFANEDYDKAAACYRSALKLD
                           *:*****.*******************************:****:***************


CLUSTAL W (1.81) multiple sequence alignment


comp2228_c0_seq2/70-127    DNSLRNPTAHIGRYYTDASDSQGYDVRKCVTSIVHPGWSYANGRNDLALCLLD--SPSTR
Cre17.g740600.t2.1/552-609 DNSLRNPTAHIGRYYTDASDSQGYDVRKCVTSIVHPGWSYANGRNDLALCLLD--SPSTR
Vocar20014991m/122-163     VGGRAGGPA------------------LRSRSVAHPKYNPSNFDYDVALLFLDQDAPQTA
                            ..  . .*                      *:.** :. :*   *:** :**  :*.* 


CLUSTAL W (1.81) multiple sequence alignment


comp2317_c0_seq2/267-324   CVRLRTSGAYRRECGRALLVGEELIAEAAGSS-GALAARVLLLAEGAAP-PRGVEVAASR
Cre17.g744947.t1.1/218-275 CVRLRTSGAYRRECGRALLVGEELIAEAAGSS-GALAARVLLLAEGAAP-PRGVEVAASR
Vocar20003933m/254-313     LVRLRSNVSYRREVRRGLLVGAELLQEVAGDSPSPLHVRVLLLPEGAPPLPPGTRVVADR
                            ****:. :****  *.**** **: *.**.* ..* .*****.***.* * *..*.*.*


CLUSTAL W (1.81) multiple sequence alignment


comp3481_c0_seq1/277-336   IANHDAVAAEPEKLAAAAELYRDLLSSVSSMEDLDKRMAELSSSGRIDPAFLQISAKAYG
Cre18.g748397.t1.1/202-261 IANHDAVAAEPEKLAAAAELYRDLLSSVSSMEDLDKRMAELSSSGRIDPAFLQISAKAYG
Vocar20004423m/289-348     IANHDAVAADQDKLDAAAAVYRDLLSSVSSMEDLDRRMAELSSAGKIDPAFLQISAKAYG
                           *********: :** *** :***************:*******:*:**************


CLUSTAL W (1.81) multiple sequence alignment


comp5544_c0_seq1/78-133    ADPSGASWLAAVPGFNALLVFVTDARPKVRKRAVGGLVEVLAGLQRAPGALAPASD----
Cre19.g751197.t1.1/133-188 ADPSGASWLAAVPGFNALLVFVTDARPKVRKRAVGGLVEVLAGLQRAPGALAPASD----
Vocar20014032m/133-189     ADPS--AWIAAVPAFNQMLGFVADARPKVRKRAVEGLVETLASLQRSPALGA-ASELVLK
                           ****  :*:****.** :* **:*********** ****.**.***:*.  * **:    
