# Supplementary material for: Patching Holes in the Chlamydomonas Genome
Source: G3 (Bethesda). 2016 May 10;6(7):1899–910. doi: 10.1534/g3.116.029207 (PMC4938644; doi:10.1534/g3.116.029207)
Supplement: Supplemental Material [file supp_g3.116.029207_FileS4.zip › File_S4_Alignments/Supplemental_Alignments_2_intronic_BRIDGED.txt]

CLUSTAL W (1.81) multiple sequence alignment


comp5218_c0_seq1/122-235     FIRVLCGEVDEGIRGEEEELMad--vvamlgvvdkavhgratgylakrdvrtalkgffss
Cre01.g003532.t1.1/1253-1293 FIRVLCGEVDEGIRGEEEELM---------------------------------------
Vocar20014077m/912-950       AEGKMCVYWGGGTRGLRGGVLGTLQRVEMFGSLEPQGD*---------------------
                                 :*   . * ** .  ::                                       


comp5218_c0_seq1/122-235     krpgrleevlealdtdcpgetvqyrrlfdddgdlnqGVFAETIRTQHLSERLEALA
Cre01.g003532.t1.1/1253-1293 ------------------------------------GVFAETIRTQHLSERLEALA
Vocar20014077m/912-950       --------------------------------------------------------
                                                                                     


CLUSTAL W (1.81) multiple sequence alignment


comp5218_c0_seq1/27-122      CGLLATKYNHTANDLGGPVTQglelaalstvsrvraleergqelhrelvklkrsladhkr
Cre01.g003532.t1.1/1111-1151 CGLLATKYNHTANDLGGPVTQ---------------------------------------
Vocar20014077m/801-893       AGILATRFRHTAADIGGSITEALELAAMSTRDRVERLQDVNNTLRKQVNKLKRNLNDLRK
                             .*:***::.*** *:**.:*:                                       


comp5218_c0_seq1/27-122      aersralaeaeakerkATSRRERPPHPVQVFIEAKW
Cre01.g003532.t1.1/1111-1151 ----------------ATSRRERPPHPVQVFIEAKW
Vocar20014077m/801-893       VEREGRMHDLRSVART---VQGRKPSVLHGFVLQKR
                                                 : * *  :: *:  * 


CLUSTAL W (1.81) multiple sequence alignment


comp4240_c0_seq1/96-154    HAAADSTIRQRLYSQGVALWRavsrreillpatfvflwqATPSADSAMFFYQTTALGFT
Cre01.g007737.t1.1/330-371 HAAADSTIRQRLYSQGVALWRA-----------------ATPSADSAMFFYQTTALGFT
Vocar20001170m/227-283     --AVPTTITARLWTQSVALWNAVRRRDILLPATFVFLWQATPSAESAMFYYQTNVLGFT
                             *. :**  **::*.****.*                 *****:****:***..****


CLUSTAL W (1.81) multiple sequence alignment


comp3683_c0_seq1/244-335   ERRATVLPAFEPTKPGALGRImatnisrvtkpqlaamhgrnkaamqfklrvfprghtptd
Cre01.g008051.t1.1/234-275 ERRATVLPAFEPTKPGALGRIM--------------------------------------
Vocar20007070m/251-342     ERRATVLPAFEPTRPGDKGRGMALKITQVTKSELASMHGRNKEAIQFKLRVFPRGHTPTD
                           *************:**  ** *                                      


comp3683_c0_seq1/244-335   ytrwfgatepyqVTYKRFYEPWFITCEEIMPW
Cre01.g008051.t1.1/234-275 ------------VTYKRFYEPWFITCEEIMPW
Vocar20007070m/251-342     YVRWFTESQPYPVSYKRFYEPWFITCDEVMPW
                                       *:************:*:***


CLUSTAL W (1.81) multiple sequence alignment


comp5028_c0_seq1/78-125    GGKDRAVFQWRVVRRAERGRHeveapwdKKDDKGLIWMAPHSASPPPP
Cre01.g010880.t1.1/777-817 GGKDRAVFQWRVVRRAERGRHE-------KDDKGLIWMAPHSASPPPP
Vocar20007239m/898-941     GGKDRAVFQWRVVRQPVQEPKPLSTPWAQVDDTGLVWAPPGAVG----
                           **************:. :  :         **.**:* .* :..    


CLUSTAL W (1.81) multiple sequence alignment


comp5028_c0_seq1/543-730   PHVYATCCDSDCVTVWSSATRkpirivslgglvargcafspsgqqlavgcvnggikvlef
Cre01.g010880.t1.1/678-719 PHVYATCCDSDCVTVWSSATR---------------------------------------
Vocar20007239m/653-840     PHVYATCCDSDKVTVWSAVTRKPIRIVSLGGLVARGCAFSPDGQQLAVGCTNGGIKVLEF
                           *********** *****:.**                                       


comp5028_c0_seq1/543-730   hpavrqvwwgktfsssvdelkyspcgrylaagshdqfidvfdvsrgysrvcrcaghsstv
Cre01.g010880.t1.1/678-719 ------------------------------------------------------------
Vocar20007239m/653-840     HPGVRQVWWGKTFNSAVDELKYSPCGRFLAAGSHDQSIDVFDVTRGYTRVARCNGHSSTV
                                                                                       


comp5028_c0_seq1/543-730   rhldwaadsgaiqsvdqayellyfdprtgkqlkgnqrdtawagwscllGFPVMGIWFPDS
Cre01.g010880.t1.1/678-719 -----------------------------------------------KGFPVMGIWFPDS
Vocar20007239m/653-840     RHMDWSMDSTALQSVDQAYEILYFDPQTGRQLKDNQRNTAWASWSCLLGFPVMGIWFADS
                                                                           *********.**


comp5028_c0_seq1/543-730   DGTDINSV
Cre01.g010880.t1.1/678-719 DGTDINSV
Vocar20007239m/653-840     DGTDINSV
                           ********


CLUSTAL W (1.81) multiple sequence alignment


comp312_c0_seq1/72-144     IGSYRSRFLKEMRERQRASLLavcleyleryymliafasylcspsfnpdlptqASFADWM
Cre01.g054800.t1.2/348-389 IGSYRSRFLKEMRERQRASLLA-------------------------------ASFADWM
Vocar20008244m/349-421     IGSYRSRFLKEMRERQRAALLAVCLEYLERYYMLIAFASYLYSPSFNPDLPTQSSFADWM
                           ******************:***                               :******


comp312_c0_seq1/72-144     ASRPELRSILMRL
Cre01.g054800.t1.2/348-389 ASRPELRSILMRL
Vocar20008244m/349-421     ASRPELRSILMRL
                           *************


CLUSTAL W (1.81) multiple sequence alignment


comp312_c0_seq1/227-436    QTSAEVYAGLTSQGFAVKYFRvpvtdgtspaeadfesilrsildwglenpvifncqlgig
Cre01.g054800.t1.2/596-636 QTSAEVYAGLTSQGFAVKYFRV--------------------------------------
Vocar20008244m/638-751     QTSAEVYDNLTSQGFAVKYFRVPVTDGTSPSVEDFESVLRSILDWGLENPVIFNCQLGIG
                           ******* .*************                                      


comp312_c0_seq1/227-436    rttagmviaglvhlystgslggvaerscstvlqdmdehtlrqfllegvsprseaeedvdg
Cre01.g054800.t1.2/596-636 ------------------------------------------------------------
Vocar20008244m/638-751     RTTTGMVIAGLVHLYSTGSLSGVAERTGSALMDGIDDAALRRMLLEVRSSCRSS------
                                                                                       


comp312_c0_seq1/227-436    ehrdeedekepkvwdlepdevelqrslaaggyvgvrkierlleegeaakkvvdqiidaas
Cre01.g054800.t1.2/596-636 ------------------------------------------------------------
Vocar20008244m/638-751     ------------------------------------------------------------
                                                                                       


comp312_c0_seq1/227-436    dlinlriaimKYRKPRSSYTYMRPEMQQRH
Cre01.g054800.t1.2/596-636 -----------YRKPRSSYTYMRPEMQQRH
Vocar20008244m/638-751     ------------------------------
                                                         


CLUSTAL W (1.81) multiple sequence alignment


comp3809_c0_seq1/222-305   EGWFGSAEFQSQANASAGLRAqvaarw-pgtdtslenwwnvydainvyrsyglgaptpnf
Cre02.g089311.t1.1/184-224 EGWFGSAEFQSQANASAGLRAQ--------------------------------------
Vocar20002323m/182-267     MKWFSSQEFADKAAESAPLRAQVQQMMPPDTNTSLTNWWNVYDSINVYQTYGVGDPVPQF
                             **.* ** .:*  ** ****                                      


comp3809_c0_seq1/222-305   td-iftPIQDLAYWLEVRKMQPALTH
Cre02.g089311.t1.1/184-224 -------IQDLAYWLEVRKMQPALTH
Vocar20002323m/182-267     NRTLFQKIQDLAYWLETAKMRSNLTG
                                  *********. **:. ** 


CLUSTAL W (1.81) multiple sequence alignment


comp3288_c0_seq1/628-680   RWLVMVDAAAYVPTQPLDLSQvpvdfvdlsfykMFGFPTGVGALIVRTSVAPL
Cre02.g142351.t1.1/567-608 RWLVMVDAAAYVPTQPLDLSQV-----------MFGFPTGVGALIVRTSVAPL
Vocar20004582m/186-238     RWLVMVDAAAYVPTQPLDLSQTPIDFVDLSFYKMFGYPTGLGALIIKTNLVPL
                           *********************.           ***:***:****::*.:.**


CLUSTAL W (1.81) multiple sequence alignment


comp4092_c0_seq1/381-556   PVTLDLSLARGLDYYTGVIYEavlqganvgsiaaggrydrlvgmfsgkdvpavgvsigie
Cre02.g142352.t1.1/833-913 PVTLDLSLARGLDYYTGVIYEADMDAHVEEEV------------------PVADLAAALK
Vocar20004634m/281-451     SLTLDLSLARGLDYYTGVIYEAVLHGANVGSIAAGGRYDKLVGMFSGKDVPAVGVSIGIE
                           .:******************** :..    .:                  *...:: .::


comp4092_c0_seq1/381-556   rvfaimeaqmreraaaagkplraietevlvgsigsglqqrrmalcaelwaagvkaefgyk
Cre02.g142352.t1.1/833-913 QRLAAREARLAAAAAADGGSAAPEAAAAAAEPATPASQ*---------------------
Vocar20004634m/281-451     RVFAIMEQQ---RAAASGRPVRAIETEVLVASIGNGLQVRRMELCASLWAAGIRAEFGYK
                           : :*  * :    *** * .  .  : . . .   . *                      


comp4092_c0_seq1/381-556   pnpkmadnlgychehqvpfmvlfgedevnrgvvkikDMDAHVEEEVPVADLAAALK
Cre02.g142352.t1.1/833-913 --------------------------------------------------------
Vocar20004634m/281-451     PNPKMADNLGFCHENAVPYMVLFGEDELTRGVVKIKVGPGLGCAYVCMYV--CALY
                                                                                   


CLUSTAL W (1.81) multiple sequence alignment


comp810_c0_seq1/131-193      PAELLYRLASSTQVNGEVFASpvmravitwrwqhftryvlllqflehltyMAAFMVYAFS
Cre03.g145187.t1.1/1815-1857 PAELLYRLASSTQVNGEVFASPGA---------------------------AAFMVYAFS
Vocar20008368m/1505-1574     PSGLLYKLASSPQVNGELFASPVMRAIIVWRWQHFTRYFLLLQFLEHIIYMAFFMVYAFS
                             *: ***:****.*****:****                             * *******


comp810_c0_seq1/131-193      LSY-------
Cre03.g145187.t1.1/1815-1857 LSYRPAPCGW
Vocar20008368m/1505-1574     LSYSPQMFTK
                             ***       


CLUSTAL W (1.81) multiple sequence alignment


comp3296_c0_seq1/232-276   VPGLTKSERAFLAPVVFGSSTlfylGLLFSYEVLTPAALNFFVSY
Cre03.g145887.t1.1/207-247 VPGLTKSERAFLAPVVFGSSTL----LLFSYEVLTPAALNFFVSY
Vocar20007465m/180-224     VPGLTKSERTFLAPIVFGSSILFYLGLAFSYEILTPAALNFFVSY
                           *********:****:***** *    * ****:************


CLUSTAL W (1.81) multiple sequence alignment


comp5786_c0_seq1/63-190    KPVTELRVAGICQRENSFYIDtvrafrdrryeykglgk----------------------
Cre03.g179961.t1.1/846-886 KPVTELRVAGICQRENSFYIDT--------------------------------------
Vocar20007933m/736-951     KPITEKRVAGICQRENSFYIDTVRAFRDRRYEYKGLGKLDSGPMQNYTSATALRQCIDLH
                           **:** ****************                                      


comp5786_c0_seq1/63-190    ------------------------------------------------------------
Cre03.g179961.t1.1/846-886 ------------------------------------------------------------
Vocar20007933m/736-951     EGRCVMWRVLEIWGTLRPLLNIHSSPHQALSSPAPVDNDTTPASAFTASPHTGARVCWHG
                                                                                       


comp5786_c0_seq1/63-190    ------vwkgkldeakaggnplkiqeaadmcvlyeslqlahkcilnsfygyvmrkgarwy
Cre03.g179961.t1.1/846-886 ------------------------------------------------------------
Vocar20007933m/736-951     RAPHRGVWKGKLEEAKAGGNPIRIQEAADMCVLYESLQLAHKCILNSFYGYVMRKGARWY
                                                                                       


comp5786_c0_seq1/63-190    smemagvvtytganiiQRANKLVLDLGRTLELDTDG
Cre03.g179961.t1.1/846-886 -----------------RANKLVLDLGRTLELDTDG
Vocar20007933m/736-951     SMEMAGVVTYTGARIIERANKLVLQLGRTLELDTDG
                                            *******:***********


CLUSTAL W (1.81) multiple sequence alignment


comp3698_c0_seq1/305-368   RVAGGVHVKCVDRLTTNIPEGiaeavtelgcdvlvmgisgygrkKLGSVSADISTRASCT
Cre03.g211521.t1.1/265-306 RVAGGVHVKCVDRLTTNIPEGI----------------------KLGSVSADISTRASCT
Vocar20005506m/253-278     KVGG--------------------------------------RKKLGSVSTDISNRASCT
                           :*.*                                        ******:***.*****


comp3698_c0_seq1/305-368   TIII
Cre03.g211521.t1.1/265-306 TIII
Vocar20005506m/253-278     TIIV
                           ***:


CLUSTAL W (1.81) multiple sequence alignment


comp3292_c0_seq1/170-276   AAFYDKFKDEPLVLLKWLGLQagsnapsnlalvkqleshpafninnpnncyslflgfgrs
Cre04.g213250.t1.2/263-302 AAFYDKFKDEPLVLLKWLGLQ---------------------------------------
Vocar20002017m/615-721     AAFYDKFRNEPLVLLKWLGLQATSNAPGNVGLVKTLVEHPAFNITNPNNCYSLFLGFGRS
                           *******::************                                       


comp3292_c0_seq1/170-276   pvnfhaadgsgyqwmgdavlkvdglnhQVAARMVSAFTTWRQYDASR
Cre04.g213250.t1.2/263-302 ----------------------------VAARMVSAFTTWRQYDASR
Vocar20002017m/615-721     PVNFHAADGSGYAFMGDAVLRVDGINHQVAARMVSAFSTWRQYDTER
                                                       *********:******:.*


CLUSTAL W (1.81) multiple sequence alignment


comp3462_c0_seq1/263-325   AAKAIEFVKLLASDPEPGTIFrnkavaglaafgcfvelcpgrqGLVHVSELDDPAPTDVA
Cre04.g214501.t1.1/667-709 AAKAIEFVKLLASDPEPGTIFR--------------------SGLVHVSELDDPAPTDVA
Vocar20001940m/679-741     AARAMELINLLVSDPEPGTVLRQRAVTSVAAFGCFVELCPGRQGLVHVSELADPPPSDVG
                           **:*:*:::**.*******::*                    .******** **.*:**.


comp3462_c0_seq1/263-325   AVV
Cre04.g214501.t1.1/667-709 AVV
Vocar20001940m/679-741     SVV
                           :**


CLUSTAL W (1.81) multiple sequence alignment


comp3462_c0_seq1/393-471   ---------LQISMALKAVESrvmrglvldeqvradgrgvadirpitcragllprthgsa
Cre04.g214501.t1.1/392-424 ---------LQISMALKAVES---------------------------------------
Vocar20001940m/322-409     EGEEEGCEGRVDAWRFPSVESRVMRSLVLEEGIRADGRRVTDIRPIASRAGLLPRTHGSA
                                       :  : :***                                       


comp3462_c0_seq1/393-471   lftrgetqSICVATLGSANDALRSDTMR
Cre04.g214501.t1.1/392-424 -------RSICVATLGSANDALRSDTMR
Vocar20001940m/322-409     LFTRGETQAICVATLGTASDALRADTMR
                                  ::*******:*.****:****


CLUSTAL W (1.81) multiple sequence alignment


comp3656_c0_seq1/133-226   TCKVWNTFTGEEVFTLEGHKNvvyaiafnnpygdkivtgsfdktcklwdaytgqlyytlk
Cre04.g216902.t1.1/117-158 TCKVWNTFTGEEVFTLEGHKNVS-------------------------------------
Vocar20007401m/117-210     TCKVWNTFTGEEIFTLEGHKNVVYAIAFNNPYGDKIVTGSFDKTCKLWDAYTGQLYYTLK
                           ************:*********                                      


comp3656_c0_seq1/133-226   ghqteivclsfnpqSTIIATGSMDNTAKLWDVET
Cre04.g216902.t1.1/117-158 ---------------TIIATGSMDNTAKLWDVET
Vocar20007401m/117-210     GHQTEIVCLSFNPQSTIIATGSMDNTAKLWDVET
                                          *******************


CLUSTAL W (1.81) multiple sequence alignment


comp3550_c0_seq1/287-380   ADFARDNTIMLTVADWRIFGSmginwmkhlakynvdywlvgatcvktaqflghtgkhpcf
Cre04.g217949.t1.1/280-327 ADFARDNTIMLTVADWRIFGSMGED-----------------------------------
Vocar20006862m/187-280     AQWAVNNTVMVAFTNSIMFRNFGPTWLHHVRKAGIKYWVLAVADNDTAKLVRNYGADHCF
                           *::* :**:*::.::  :* .:*                                     


comp3550_c0_seq1/287-380   kfyedgshsstdqyKYGDSHYNAATWRKVVVVSR
Cre04.g217949.t1.1/280-327 -----------AGVGYGDSHYNAATWRKVVVVSR
Vocar20006862m/187-280     LVHENEIDDTAADFKWGSRSWQLHTWQKVLTVRH
                                          :*.  ::  **:**:.* :


CLUSTAL W (1.81) multiple sequence alignment


comp3579_c0_seq1/52-221    PTKPILVTASDDKTWKMWHMPggdlimcgeghkdwvagvdfhpagtclasgggdsavkiw
Cre04.g227900.t1.2/336-388 PTKPILVTASDDKTWKMWHMPGAAGG----------------------------------
Vocar20009774m/336-483     PTKPILVTASDDKTWKMWHMPGGDLIMCGEGHKDWVAGVDFHPAGVCLASGSGDSTVKIW
                           **********************.                                     


comp3579_c0_seq1/52-221    dfekqrcvttftdhkqaiwsvrfhhlgevvasgsldhtvrlwdlpagkcrmalrghvdsv
Cre04.g227900.t1.2/336-388 ------------------------------------------------------------
Vocar20009774m/336-483     DFEKQRCTTTFTDHKQ----------------------VRLWDLPASKCRMALRGHVDSV
                                                                                       


comp3579_c0_seq1/52-221    ndlawqpfssslatassdktvsvwdaraglCTQTYYGHQNSCNGVSFNIL
Cre04.g227900.t1.2/336-388 -----------------------RVQAAGWCKETYYGHQNSCNGVSFNIL
Vocar20009774m/336-483     NEVAWLPFTSSLATASSDKTVSIWDARAGLCTQTYYGHQNSCNAITFNVL
                                                      ** *.:**********.::**:*


CLUSTAL W (1.81) multiple sequence alignment


comp2377_c0_seq1/262-362   FQRCWRVIVEPREGRLGSGLAvsrslgdldfkeprrfvecepdvrrlvpqpgdnlvvlgs
Cre04.g229494.t1.1/686-726 FQRCWRVIVEPREGRLGSGLA---------------------------------------
Vocar20009326m/163-246     FQRCWRVIVEPREGRLGSGLAVSRSLGDLDFKEPRRFVECEPDVRRVVPQPGDNLVVLGS
                           *********************                                       


comp2377_c0_seq1/262-362   dglwdvmgdqeavdvanaaltARAVRALHGAGAAASPMASF
Cre04.g229494.t1.1/686-726 ---------------------ARAVRALHGAGAAASPMASF
Vocar20009326m/163-246     DGLWDVLSDQEAVNCANTALQALR-----------------
                                                *                   


CLUSTAL W (1.81) multiple sequence alignment


comp5532_c0_seq1/104-151  RIRTAM--------------MqvlmevaykqqrelieketaeQQERAGMLQRAVTGPRAL
Cre04.g230340.t1.1/78-104 RIRTAM--------------MQ---------------------QERAGMLQRAVTGPRAL
Vocar20008938m/33-94      RLKTAIMQPANTGDHVVRARVQVLMEAAYKQQRELIEKETGEQQERAGMLHRAVTGPRAL
                          *::**:              :*                     *******:*********


comp5532_c0_seq1/104-151  RG
Cre04.g230340.t1.1/78-104 RG
Vocar20008938m/33-94      KG
                          :*


CLUSTAL W (1.81) multiple sequence alignment


comp4491_c0_seq1/27-209    ----QAGAVGAAAAAYSDLVDgl--paataatsqleqvqsev----------lntvsgvs
Cre04.g232402.t1.1/580-740 AAAEQAAAAGPSSSAASAAVSGSLTPALAAAAAPLADLSSVL----------AAYVAGSA
Vocar20008244m/714-855     ----TGSLSGVAERTGSALMDGIDDAALRRM---LLEVRSSCRSSPAPPSPATTTANGHA
                                ..  * :  : *  :.*   .*       * :: *               . * :


comp4491_c0_seq1/27-209    s----avn-s-tsld-aadqvgdatatinddvlakgydfqdnwqsdsqdisqiaygvwmg
Cre04.g232402.t1.1/580-740 S----SSQLQ-AALSAASAPLANATSTFGGPG--AAVDPAGSLQAAANSL-------LSA
Vocar20008244m/714-855     TEASSPCSVAATAATATSPPPAPVTPSESGGGAAAATDGEAG---GSGGATTVGGGKPDD
                           :    . .   ::   ::   . .*.: ..     . *   .    : .           


comp4491_c0_seq1/27-209    vyglaalcvlvlvlavwrnwpaglitsgllllalvlvsqalcaaiafglaalddacahve
Cre04.g232402.t1.1/580-740 S---------SSLSAASSSLSAALASSGTGLAALRV-----------QAGAVG-AAAAAY
Vocar20008244m/714-855     VTHLVDLYPGSSVAPFWEHVDTDSASS--LLTPL--------------------------
                                       : .      :   :*   * .*                          


comp4491_c0_seq1/27-209    dvalreKVRQQDVRVSLVMSYYFYNT
Cre04.g232402.t1.1/580-740 SDLVDGKVRQQDVRVSLVMSYYFYNT
Vocar20008244m/714-855     --------------------------
                                                     


CLUSTAL W (1.81) multiple sequence alignment


comp3882_c0_seq1/337-483     DQVVRTDLAELYHMDIGGAPYaytpfcdnnretdeyrfwkggfwrdhlqgkpyhisalyl
Cre05.g233303.t1.1/1717-1757 DQVVRTDLAELYHMDIGGAPYA--------------------------------------
Vocar20012786m/1677-1848     DQVVHADLAELYHKDIKGAPYAYTPFCDNNKEMDEYRFWKGGFWRDHLQGKPYHISALYL
                             ****::******* ** *****                                      


comp3882_c0_seq1/337-483     vdlkrfrqlaagdqlrvvydqlskdpnslanldqdlpnyaqhnirifslpq---------
Cre05.g233303.t1.1/1717-1757 ------------------------------------------------------------
Vocar20012786m/1677-1848     VDLKRFRQIAAGDQLRVLYDQLSKDPNSLANLDQDLPNYAQHSIRIFSLPQVWCGVVWVG
                                                                                         


comp3882_c0_seq1/337-483     ----------------ewlwceswcgnttkhkAKTIDLCNNPKTKEPKLTAA
Cre05.g233303.t1.1/1717-1757 ---------------------------------KTIDLCNNPKTKEPKLTAA
Vocar20012786m/1677-1848     DFGAGFRNRDVMGMCEEWLWCESWCGNVTKAKAKTIDLCNNPKTKEPKLTAA
                                                              *******************


CLUSTAL W (1.81) multiple sequence alignment


comp3882_c0_seq1/124-191     PGTPAAHFARLPPRRVLTLNLeapeswllepaaaahdldnlrledvpgETAYAEWELDSL
Cre05.g233303.t1.1/1360-1400 PGTPAAHFARLPPRRVLTLNLE---------------------------TAYAEWELDSL
Vocar20012786m/1298-1365     PGPPTAYFSRLPARRVLTLNLDAPEAWLVEPAAALYDLDNLRLEDVAGEVAFAEFELDAL
                             **.*:*:*:***.********:                           .*:**:***:*


comp3882_c0_seq1/124-191     MLTGSCVD
Cre05.g233303.t1.1/1360-1400 MLTGSCVD
Vocar20012786m/1298-1365     MLTGSCVD
                             ********


CLUSTAL W (1.81) multiple sequence alignment


comp3650_c0_seq1/64-116    RLYDVDQGWRLRKDITTRMCRwtitdtsvspdqRFVIYSSIIPVVHLVEVGSS
Cre05.g234500.t1.1/480-521 RLYDVDQGWRLRKDITTRMCRC-----------RFVIYSSIIPVVHLVEVGSS
Vocar20004484m/1-0         -----------------------------------------------------
                                                                                


CLUSTAL W (1.81) multiple sequence alignment


comp3380_c0_seq1/881-1190   LARAGGGEGGGSMLLRRIVVDrcrpqqveaalkaiegacdwkeaaqtgravpeq------
Cre05.g235750.t1.2/995-1040 LARAGGGEGGGSMLLRRIVVDRE-------------------------------------
Vocar20012643m/949-1260     MQ----GGGGGSELLRRIVFDRCRPAEVSSALEALEGATDWKEAAATGRAVPEQVAGVGV
                            :     * **** ******.**                                      


comp3380_c0_seq1/881-1190   -gvdeayddalegleaverqlqdhlkelrtrfncrelsfvsvnkdshllevpealasrlg
Cre05.g235750.t1.2/995-1040 ------------------------------------------------------------
Vocar20012643m/949-1260     GGVDEEYDAAMEAVDTVERKMQDYLKELRQRFG-RDVNLVSVNKDSHLVEVPDSVAGKLG
                                                                                        


comp3380_c0_seq1/881-1190   gefhlcgnrkgykrftsnkikalvverdaaaeiketalssilarlvvkfvahkglwvglv
Cre05.g235750.t1.2/995-1040 ------------------------------------------------------------
Vocar20012643m/949-1260     GEFHLVGNRKGYKRFTGNRLKALVADLDRVMERKEAVLSSILTRLLVKFVSHKALWVAVV
                                                                                        


comp3380_c0_seq1/881-1190   ealadcdalmslaahamappdggpmcrprlvppcrgss---------gpgavfdavalrh
Cre05.g235750.t1.2/995-1040 ------------------------------------------------------------
Vocar20012643m/949-1260     EAVADLDALMSLAAHAMSPPDGGPMCRPKLVPPAARDSAAGKTGDSEPSGATFDAVAMRH
                                                                                        


comp3380_c0_seq1/881-1190   pagiggrnngafvpndvrlggsgsdssdgsgsdggaappfillsgpnmggkstllrqtcl
Cre05.g235750.t1.2/995-1040 ------------------------------------------------------------
Vocar20012643m/949-1260     PAGISGRNNGAFVPNDVRLGRGG---------SCGGAPPFILLSGPNMGGKSTLLRQVCL
                                                                                        


comp3380_c0_seq1/881-1190   aailaqVGAWVPAESLTLSPVDSLFV
Cre05.g235750.t1.2/995-1040 ---WDEVGAWVPAESLTLSPVDSLFV
Vocar20012643m/949-1260     ATVLAQIGACVPAESLTLSPADAIFV
                                 ::** **********.*::**


CLUSTAL W (1.81) multiple sequence alignment


comp4476_c0_seq1/84-304    AAADLDAALAANPHHAHYPYYqavvcarrgqddeaiawdnlalqrnpayfhalyhlglvl
Cre05.g238260.t1.1/501-541 AAADLDAALAANPHHAHYPYYQ--------------------------------------
Vocar20001697m/1-56        ------------------------------------------------------------
                                                                                       


comp4476_c0_seq1/84-304    hlrgehteavqrldaaaglqprdwrvmeargrvlqnldrhneavpalrdalaavaadgdq
Cre05.g238260.t1.1/501-541 ------------------------------------------------------------
Vocar20001697m/1-56        ------------------------------------------------------------
                                                                                       


comp4476_c0_seq1/84-304    ppavcarlhfalaqsavaahqpnllreslrlarlhgqdpasvanlrgclarkerqfalal
Cre05.g238260.t1.1/501-541 ------------------------------------------------------------
Vocar20001697m/1-56        ---MCIYPSLP--------PGPRLR---VQPTWLPGPQG----------------AAVPL
                                                                                       


comp4476_c0_seq1/84-304    rhlsravaaspgdarfyydraQCHLDMGNYPEAIDDLTTAL
Cre05.g238260.t1.1/501-541 ----------------------CHLDMGNYPEAIDDLTTAL
Vocar20001697m/1-56        R----PALPDPG-----------GAEGAEGDQAIDDLSGAL
                                                    : .:  :*****: **


CLUSTAL W (1.81) multiple sequence alignment


comp5089_c0_seq1/238-291   AVNQLGIDKAVPKKILEIMGVdgltrenv-----ashlqKYRLYLKRVSGVTPSGHHHN
Cre05.g243000.t1.1/237-295 AVNQLGIDKAVPKKILEIMGVDGSAGRLADTSGRDVCGTVYRLYLKRVSGVTPSGHHHN
Vocar20007040m/251-285     AVNQLGIDSEFG------------------------VSGPYRLYLKRVSGAQQPGQNRV
                           ********. .                             **********.  .*::: 


CLUSTAL W (1.81) multiple sequence alignment


comp2147_c0_seq2/430-513   HAGKLALLDFGLVAEIPAEDRqamvaatihlanrdwsaliddfvalgflppnpdraliip
Cre05.g246552.t1.1/408-449 HAGKLALLDFGLVAEIPAEDRQ--------------------------------------
Vocar20015314m/226-287     ----------------------GMVAATIHLANRDWSALVDDFVELGFLPPNPDRALIIP
                                                                                       


comp2147_c0_seq2/430-513   vmdrVLSPYLRGGGAAAFNFQALS
Cre05.g246552.t1.1/408-449 ----VLSPYLRGGGAAAFNFQALS
Vocar20015314m/226-287     VMDRVLSPYLRGGGAAAFNFSALS
                               ****************.***


CLUSTAL W (1.81) multiple sequence alignment


comp319_c0_seq1/325-384    PCREFLNVVIFREPAERVVSHmqniikeyvryynastffkYFDKESPEQWRALAVPVMDN
Cre05.g246753.t1.1/323-364 PCREFLNVVIFREPAERVVSHM------------------YFDKESPEQWRALAVPVMDN
Vocar20013810m/258-316     PCREFLNVVIFREPQSRVVSHMQNILKEYVIYYNQSLW-QAFNPNSVDQWRTLAVPVFDN
                           ************** .******                   *: :* :***:*****:**


CLUSTAL W (1.81) multiple sequence alignment


comp2979_c0_seq1/668-830     LLEFVEDVLLNRCENATERMLeyaasldpkskptavvrkggatggaagpgkkeeswrdlp
Cre06.g250902.t1.1/1927-1969 LLEFVEDVLLNRCENATERMLEF-------------------------------------
Vocar20014221m/1404-1416     LLEFVEDVLLNR*-----------------------------------------------
                             ************                                                


comp2979_c0_seq1/668-830     vekrieyalikgidefavvdteearssgrytkplqviegplmdgmnvvgdlfgagkmflp
Cre06.g250902.t1.1/1927-1969 ------------------------------------------------------------
Vocar20014221m/1404-1416     ------------------------------------------------------------
                                                                                         


comp2979_c0_seq1/668-830     qviksarvmkkavahlipfieeeKRLSGNVGENSNAGCFLIAT
Cre06.g250902.t1.1/1927-1969 -----------------------KRLSGNVGENSNAGCFLIAT
Vocar20014221m/1404-1416     -------------------------------------------
                                                                        


CLUSTAL W (1.81) multiple sequence alignment


comp2979_c0_seq1/429-655     VAIALKQVQQGADVLDINMDDgliegvgamtrfvnllvsdpeisrvpfmidsskfhivea
Cre06.g250902.t1.1/1697-1923 VAIALKQVQQGADVLDINMDDGLIEGVGAMTRFVNLLVSDPEISRVPFMIDSSKFHIVEA
Vocar20014221m/1174-1400     VAIALQQVQKGADVLDINMDDGLIDGVAAMTRFVNLLVSDPEISRVPFMIDSSKFHIVEA
                             *****:***:**************:**.********************************


comp2979_c0_seq1/429-655     glkcsqgkcivnsislkegeaafrhqaevvrrhgaavvvmafdeqgqaasyeekiricsr
Cre06.g250902.t1.1/1697-1923 GLKCSQGKCIVNSISLKEGEAAFRHQAEVVRRHGAAVVVMAFDEQGQAASYEEKIRICSR
Vocar20014221m/1174-1400     GLKCSQGKCIVNSISLKEGEEAFCKQAEIVKRHGAAVVIMAFDEQGQAAGYADKVRICCR
                             ******************** ** :***:*:*******:**********.* :*:***.*


comp2979_c0_seq1/429-655     ayrilveevgfdpqdiifdpniltigtglpehnnyavdfiratreikrlcpgskvsggvs
Cre06.g250902.t1.1/1697-1923 AYRILVEEVGFDPQDIIFDPNILTIGTGLPEHNNYAVDFIRATREIKRLCPGSKVSGGVS
Vocar20014221m/1174-1400     AYKLLVEQVGFNPQDIIFDPNILTVGTGLPEHNNYAVDFIRATREIKRLCPGAKISGGVS
                             **::***:***:************:***************************:*:*****


comp2979_c0_seq1/429-655     niafsfrgneavrrafhsaflhhaclaGMDMGIVNAAQVKEDEYSKI
Cre06.g250902.t1.1/1697-1923 NIAFSFRGNEAVRRAFHSAFLHHACLAGMDMGIVNAAQVKEDEYSKI
Vocar20014221m/1174-1400     NIAFSFRGNEAVRRAFHSAFLQHACAAGMDMGIVNAAQVKEDAYDKI
                             *********************:*** **************** *.**


CLUSTAL W (1.81) multiple sequence alignment


comp3209_c0_seq1/101-455 GVDIIEAGFPVASPDDFEAVRtiamevgndvqpdgyvpvicglsrtklqdlerawdavrh
Cre06.g258733.t2.1/1-502 ------------------------MEVGNDVQPDGYVPVICGLSRTKLQDLERAWDAVRH
Vocar20002716m/90-444    GVDIIEAGFPVASPDDFEAVRTIAMEVGNDVQPDGYVPVICGLSRTKFADLERAWDAVRH
                                                 ***********************: ***********


comp3209_c0_seq1/101-455 akrprvhtfiatseihmkyklrmtedevvenavaavkhlrslgcndiefspedagrsdpk
Cre06.g258733.t2.1/1-502 AKRPRVHTFIATSEIHMKYKLRMTEDEVVENAVAAVKHLRSLGCNDIEFSPEDAGRSDPK
Vocar20002716m/90-444    AKRPRVHTFIATSDIHMKYKLRMTPDEVVENAVAAVRHLRSLGCNDIEFSPEDAGRSDPQ
                         *************:********** ***********:**********************:


comp3209_c0_seq1/101-455 flyrilgevikagattlnipdttgwclphefgeliaaikkntpgadnviisthcqndlgl
Cre06.g258733.t2.1/1-502 FLYRILGEVIKAGATTLNIPDTTGWCLPHEFGELIAAIKKNTPGADNVIISTHCQNDLGL
Vocar20002716m/90-444    FLYRILGEVIKAGATTLNIPDTTGWNLPHEFGGLIAAIRKNTPGAENVIISTHCQNDLGL
                         ************************* ****** *****:******:**************


comp3209_c0_seq1/101-455 stanslagaqagarqiectingigeragnasleevvmaiklrgndvmkglhtgirpvhiy
Cre06.g258733.t2.1/1-502 STANSLAGAQAGARQIECTINGIGERAGNASLEEVVMAIKLRGNDVMKGLHTGIRPVHIY
Vocar20002716m/90-444    STANSLAGAMAGARQIECTINGIGERAGNASLEEVVMAISLRGKDQMNGLYTGIRPVHIY
                         ********* *****************************.***:* *:**:*********


comp3209_c0_seq1/101-455 ptskmvsdysgmvvqphkaivganafahesgihqdgmlknretyeimspesiglprqeqd
Cre06.g258733.t2.1/1-502 PTSKMVSDYSGMVVQPHKAIVGANAFAHESGIHQDGMLKNRETYEIMSPESIGLPRQEQD
Vocar20002716m/90-444    PMSKMVSDYSGMIVQPHKAIVGANAFAHESGIHQDGMLKNRETYEIMTPESIGLPRQEQD
                         * **********:**********************************:************


comp3209_c0_seq1/101-455 rgivlgkhsgrnalnsrlrtlgyelsqselddvfk-------------------------
Cre06.g258733.t2.1/1-502 RGIVLGKHSGRNALNSRLRTLGYELSQSELDDVFNPGLTGSGQGLGFKALADKKKGITDE
Vocar20002716m/90-444    RGIVLGKHSGRNALSSRLRSLGYELSTSELDDVFK-------------------------
                         **************.****:****** *******:                         


comp3209_c0_seq1/101-455 ------------------------------------------------------------
Cre06.g258733.t2.1/1-502 DILALMNDELHQPKVIWELLDLQPDKERQARVDIMATVGGMNARALASARAPLCRRALLL
Vocar20002716m/90-444    ------------------------------------------------------------
                                                                                     


comp3209_c0_seq1/101-455 ------------------------------------------------------------
Cre06.g258733.t2.1/1-502 PAGRTRVVMRVGEIRRPEYIPNRIDDPNYVRIFDTTLRDGEQSPGATLTSKEKLDIARQL
Vocar20002716m/90-444    ------------------------------------------------------------
                                                                                     


comp3209_c0_seq1/101-455 --------------------------RFKALADKKKGITDEDILAL
Cre06.g258733.t2.1/1-502 AKLGVDIIEAGFPVASPDDFEAVSRRRFKALADKKKGITDEDILAL
Vocar20002716m/90-444    --------------------------RFKALADKKKGITDEDILAL
                                                   ********************


CLUSTAL W (1.81) multiple sequence alignment


comp1971_c0_seq1/1-50      --------------------Qeafllriy-----------------vgtggshthrd---
Cre06.g278175.t1.1/240-417 GTHTLMSCSSDRTVKLWSLDDRAYMDTLYGHQAEVLSIDSLRAERVLTGAHDHTCRMWKI
Vocar20002519m/102-286     GTHTLASCSADRTVKLWSLDDRAYMDTLYGHQSEVLALDFLRAERLLTAGHDHTCRLWKL
                                               :.*::  :*                 :  . .** *    


comp1971_c0_seq1/1-50      ------------------------------------------------------------
Cre06.g278175.t1.1/240-417 PEESQLIFRAHDRVLDCVRFVTGSEWVSGGCDGGLHLWSNLKKKPVFVARGAHGPTSAAS
Vocar20002519m/102-286     PEESQLIFRAHDRVLDCVRFVTGTEWVSGGCDGGLHLWSHLKKKPVFVARGAHGTEAGTV
                                                                                       


comp1971_c0_seq1/1-50      yaflplamf---------------------------------hhdVMEHGKGQESVVPMC
Cre06.g278175.t1.1/240-417 YSVPAAGVATGLG-------GGEDGAGMGPEHGWINSVAVCRNSDLVASGAGDGAIRLWS
Vocar20002519m/102-286     YAAPAAGMSTNGMSTDGAAAAAAAAAALSPEHGWVTSVAVCRNSDLVASGAGDGAIRLWS
                           *:  . .:                                  : *::  * *: ::   .


comp1971_c0_seq1/1-50      VAP--
Cre06.g278175.t1.1/240-417 VTPSK
Vocar20002519m/102-286     VNPSK
                           * *  


CLUSTAL W (1.81) multiple sequence alignment


comp1971_c0_seq1/216-307   --TGGASTSAPSGATSGGADWvarkarsaskaalaavavssdgrylavgggdskvhvfea
Cre06.g278175.t1.1/211-249 --TGGASTSAPSGATSGGADWD--------------------------------------
Vocar20002519m/19-111      GGGGGGAAGPPSTSTSTPAEWVARKARSTSRAALSAVAVSSDGRYLAVGGGDHKVHVFEA
                              **.::..** :**  *:*                                       


comp1971_c0_seq1/216-307   ggsgayvmgfpghkDAVTGLVFRDGTHTLMSCSS
Cre06.g278175.t1.1/211-249 ---------------AVTGLVFRDGTHTLMSCSS
Vocar20002519m/19-111      S-SGTYLQGFPGHKDLVTGLAFREGTHTLASCSA
                                           ****.**:***** ***:


CLUSTAL W (1.81) multiple sequence alignment


comp5440_c0_seq1/18-66     WFTHLILDCDGVMVDSEAASCealrrairEVTGFDIPHAFPHDYTEVFG
Cre07.g314351.t1.1/475-515 WFTHLILDCDGVMVDSEAASCE--------VTGFDIPHAFPHDYTEVFG
Vocar20011460m/124-168     RARGAVFDMDGTLLDTNDRRVESWQAACS-QHGLHMD---KPTYMALTG
                                ::* **.::*::    *          *:.:       *  : *


CLUSTAL W (1.81) multiple sequence alignment


comp5474_c0_seq1/45-119    LCPYYGARSLLPEADVVALPYsallcadtrsalglelsgsvvvfdeahnladavtGSHGA
Cre07.g322300.t1.1/391-438 LCPYYGARSLLPEADVVALPYREE---------------------------TRVRGSHGA
Vocar20003250m/472-523     LCPYYGSRSLLSEADIVALPYSALLCEETRGSLGIWLEGSVVIFDEAHNL----------
                           ******:****.***:*****                                       


comp5474_c0_seq1/45-119    TVTAAQLATAKRQLS
Cre07.g322300.t1.1/391-438 TVTAAQLATAKRQLS
Vocar20003250m/472-523     -------------LS
                                        **


CLUSTAL W (1.81) multiple sequence alignment


comp4859_c0_seq1/163-477     WSRAAPEDQGSDKWLWVYGMLtgvviviaflrsfvffeanldaatsihnlmakrvlrapl
Cre07.g325761.t1.1/1049-1090 WSRAAPEDQGSDKWLWVYGMLTGD------------------------------------
Vocar20007971m/610-898       ------------------------SIGVQLLRSFLLILGSIRASRLLAKKLLDKVVRLPM
                                                                                         


comp4859_c0_seq1/163-477     sffhtnpsgrivnrfskdqgqvddllpscaydalqsawlvfgafvlvsiavpvilpvfvp
Cre07.g325761.t1.1/1049-1090 ------------------------------------------------------------
Vocar20007971m/610-898       SFFDQQPTGRLLNRFTKDTEALDINVSGAVNSALSTFVTAMLSVVVVVVVTPLAVVCFLP
                                                                                         


comp4859_c0_seq1/163-477     lsiafhlirkhyitasreikrweavtrspvfasfsatlkglptiraygaahrfhgtflas
Cre07.g325761.t1.1/1049-1090 ------------------------------------------------------------
Vocar20007971m/610-898       LSFVYYRVQQLYIASSRELKRLDSLAFSPIFQHFGETLTGLTTIRAFRKMDQFMDKNRAN
                                                                                         


comp4859_c0_seq1/163-477     mthngnwyfafistsrwigvrldgvagttllaaallamamrsrvntgvlalalthvlqlt
Cre07.g325761.t1.1/1049-1090 ------------------------------------------------------------
Vocar20007971m/610-898       LNHSNRAYWPIQVVNRWLSVRLELMGAFVVFTAA-VTVAVIFPRNAGLAGLAITSALNLT
                                                                                         


comp4859_c0_seq1/163-477     glmqwvvrqtaevennmtsvermlaytqldsepprlaeggaaapvgwpasgalayEDVTA
Cre07.g325761.t1.1/1049-1090 ---------------------------------------------------------FTP
Vocar20007971m/610-898       GIMNWMVRQTTELEVNMNSVERMVEYNRYDEEAPAVIES-NRPPKNWPTEGAISVKDLYV
                                                                                      .  


comp4859_c0_seq1/163-477     VYRPGLPPVLRGITF
Cre07.g325761.t1.1/1049-1090 VYRPGLPPVLRGITF
Vocar20007971m/610-898       RYRAELDPVLRGLSF
                              **. * *****::*


CLUSTAL W (1.81) multiple sequence alignment


comp2625_c0_seq7/24-96     PPSLRVLEPLMGRGGRGSMDIevv---------edddmsdlfdeedmefvnkgpa-lksk
Cre07.g341850.t1.2/297-335 PPSLRVLEPLMGRGGRGSMDIE--------------------------------------
Vocar20012786m/293-375     PLLTTTCEPLSGCARAGTGGQLLLPGWGVEAALKNTEYSAM-DDK--EVARQRQQQQQQG
                           *    . *** * .  *: .                                        


comp2625_c0_seq7/24-96     gkkgakRKEKVTAE---MKREARRQR
Cre07.g341850.t1.2/297-335 ------RKEKVTAE---MKREARRQR
Vocar20012786m/293-375     GTEGSGDDEEGAAEEADFGSGDDAVV
                                  .*: :**   :        


CLUSTAL W (1.81) multiple sequence alignment


comp3827_c0_seq1/64-119    ASNSLVLKGRSNWAEYYYRLLkdgehyiefdsafatEVVKEAMLKSQAAKCAAIVE
Cre07.g346317.t1.1/329-369 ASNSLVLKGRSNWAEYYYRLLK---------------VVKEAMLKSQAAKCAAIVE
Vocar20011274m/355-410     HTNSLVLKGRSYWYEYYYRALQAGVHFLEFEPGSAAEEVKDALRPSSQEKARKMIE
                            :********* * ***** *:                **:*:  *.  *.  ::*


CLUSTAL W (1.81) multiple sequence alignment


comp5422_c0_seq1/248-310   PALARQRNSAQYLFTRWQDMTeitgvqshpynvllglmmsqylFLGFDASPHMAEETHHA
Cre07.g348040.t1.1/183-224 PALARQRNSAQYLFTRWQDMTE---------------------FLGFDASPHMAEETHHA
Vocar20011791m/237-298     LLTARPLNSAQYVLTTWASDMGEHG-TSPGYTFLMGLLMSQWTIMGYDASIHVVEETIDG
                              **  *****::* * .                        ::*:*** *:.*** ..


comp5422_c0_seq1/248-310   DIN
Cre07.g348040.t1.1/183-224 DIN
Vocar20011791m/237-298     ENA
                           :  


CLUSTAL W (1.81) multiple sequence alignment


comp3535_c0_seq1/171-283   NKNWIVKARVGSESAAAAIGVrawhvvsayltasvgvdwat-rtprygaelcvenwgplr
Cre08.g358552.t1.1/456-495 NKNWIVKARVGSESAAAAIGV---------------------------------------
Vocar20013998m/331-444     NKNWLLKGRVGSQCASAAVGARVWHAVSAYLTACVEVDFARPTSPRYGVELCVENFGPLQ
                           ****::*.****:.*:**:*.                                       


comp3535_c0_seq1/171-283   yergaadvaagrallqrheaspqdlanragrgvlVRRNVDADTAAAVAAAARGG
Cre08.g358552.t1.1/456-495 -----------------------------------RRNVDADTAAAVAAAARGG
Vocar20013998m/331-444     YERGADDVAVGRALLQRHEASPQDLDNFAGRGVLVRRNAQDHGGPSDQTRAQKR
                                                              ***.: . ..:  : *:  


CLUSTAL W (1.81) multiple sequence alignment


comp838_c0_seq1/493-851    FDAPIFTIPGRTYPVEVLYTKapepdyldaalitvlqihlsepegdlllfltgqeeiesa
Cre08.g358563.t1.1/700-740 FDAPIFTIPGRTYPVEVLYTK---------------------------------------
Vocar20009074m/844-1202    FDAPIFTIPGRTYPVEVLYTKAPEPDYLDAALITVLQIHLSEPEGDLLLFLTGQEEIETA
                           *********************                                       


comp838_c0_seq1/493-851    cqilyerikalgpavpelivlpvfsalpseiqtrifepappgkrkcvvatniaeasltid
Cre08.g358563.t1.1/700-740 ------------------------------------------------------------
Vocar20009074m/844-1202    CQILYERIKALGPAVPELIVLPVFSALPSEIQTRIFEPAPPGKRKCVVATNIAEASLTID
                                                                                       


comp838_c0_seq1/493-851    giyyvvdpgfakmkvfnpkngmdslvvapisqasakqragragrtgpgkcyrlyteaayk
Cre08.g358563.t1.1/700-740 ------------------------------------------------------------
Vocar20009074m/844-1202    GIYYVVDPGFAKMKVFNPKNGMDSLVVAPISQASAKQRAGRAGRTGPGKCYRLYTEAAYK
                                                                                       


comp838_c0_seq1/493-851    nemlplsipeiqrtnlamtvltlkamgindllgfdfmdpppastlvsaleqlynlgalde
Cre08.g358563.t1.1/700-740 ------------------------------------------------------------
Vocar20009074m/844-1202    NEMLPLSVPEIQRTNLAMTVLTLKAMGINDLLGFDFMDPPPASTLISALEQLYNLGALDE
                                                                                       


comp838_c0_seq1/493-851    eglltklgrkmaefpleppmskvliasvdlgcseeiltilamlsaqnifyrpkekqaqad
Cre08.g358563.t1.1/700-740 ------------------------------------------------------------
Vocar20009074m/844-1202    EGLLTKLGRKMAEFPLEPPMSKVLIASVDLGCSEEILTILAMLSAQNIFYRPREKQAQAD
                                                                                       


comp838_c0_seq1/493-851    qrkakfyqpegdhltllqvyeqwkankfsvpwckenfiqDRSMKRAQDVRKQLLAIMDR
Cre08.g358563.t1.1/700-740 ---------------------------------------DRSMKRAQDVRKQLLAIMDR
Vocar20009074m/844-1202    QRKAKFYQPEGDHLTLLAVYEQWKANKFSVPWCKENFIQDRSMKRAQDVRKQLLAIMDR
                                                                  ********************


CLUSTAL W (1.81) multiple sequence alignment


comp545_c0_seq3/235-303      TLVVADYGQLELRLLAHMTDCksmleafvlggdfhsrtavgmydhikdairDN--KVLLE
Cre08.g363837.t1.1/1726-1762 TLVVADYGQLELRLLAHMTDY----------------------------------KVLLE
Vocar20010231m/2501-2547     VILTADYKQIELRLMAHFSGDSALCDLL------------------RNPAQDPFTLLAAE
                             .::.*** *:****:**::.                                    :  *


comp545_c0_seq3/235-303      WDGEGESPLPL
Cre08.g363837.t1.1/1726-1762 WDGEGESPLPL
Vocar20010231m/2501-2547     WKRLS------
                             *.  .      


CLUSTAL W (1.81) multiple sequence alignment


comp3173_c0_seq1/389-588   YKDYLGWGEQGDGKLFYGIYVqngrikgeakkalraviekfnlpviltphqniilrdvep
Cre08.g365692.t1.1/386-426 YKDYLGWGEQGDGKLFYGIYVQ--------------------------------------
Vocar20002161m/385-584     YQDYLGWGEQGNGKLFYGIYVQNGRIKGEQKKALRAVIEKFELPVTLTPHQNVILREVDP
                           *:*********:**********                                      


comp3173_c0_seq1/389-588   stkdeivamlraggvqdlvdwdsvdrlsmacpamplcglavteaerglpdinkrlramln
Cre08.g365692.t1.1/386-426 ------------------------------------------------------------
Vocar20002161m/385-584     ANKDEIMAMLRAGGVQELVDWDSIDRMSMACPALPLCGLAVTEAERSLPDINKRIRTMLT
                                                                                       


comp3173_c0_seq1/389-588   kvglpadqelhvrmtgcpngcarpymaelgfvgdgpnsyqlyfggnvnqtrlaqlfadrv
Cre08.g365692.t1.1/386-426 ------------------------------------------------------------
Vocar20002161m/385-584     KVGLPEDQFVHVRMTGCPNGCARPYMAELGFVGDGPNSYQIWLGGNGNQTRLAELYADRV
                                                                                       


comp3173_c0_seq1/389-588   KVKDLESTLEPIFAAWKASR
Cre08.g365692.t1.1/386-426 -VKDLESTLEPIFAAWKASR
Vocar20002161m/385-584     KVKDLENFLEPIFAAWLANR
                            *****. ******** *.*


CLUSTAL W (1.81) multiple sequence alignment


comp594_c0_seq1/174-363    APKAQGLGGALLGLYDTLSAAvqlgriftdnasvsftplpggrmlalseavtsayvvdga
Cre08.g365851.t1.1/169-208 APKAQGLGGALLGLYDTLSAA---------------------------------------
Vocar20000051m/158-348     PVPADGPVGRAQAVLENITALMSKGRAFTDNASVNLIPLRGNRLLALSESRSAAYIVDPA
                           .  *:*  *   .: :.::*                                        


comp594_c0_seq1/174-363    slattqhvaykdgvkgdlqsahpkvapdgsiinfshsfpfgglhvsamdpvtlqrreiaf
Cre08.g365851.t1.1/169-208 ------------------------------------------------------------
Vocar20000051m/158-348     TLATVRQVEYDDDLPGDLTTAHPKVAPDGSIINFTRSLPLGGYHVYRQDPVTLRRTRIAF
                                                                                       


comp594_c0_seq1/174-363    ikdrdnv-acwshdialtarhavivehptvmsmealalgreaqyafmnwqpEAGTRVHVV
Cre08.g365851.t1.1/169-208 ----------------------------------------------------AGTRVHVV
Vocar20000051m/158-348     IGDRDPVAPCWVHDMAITSSSLVVVEPPLFFNMASLIIGTKRPYAFMDWKPEAGSRVHVI
                                                                               **:****:


comp594_c0_seq1/174-363    ALDGSGVVTHT
Cre08.g365851.t1.1/169-208 ALDGSGVVTHT
Vocar20000051m/158-348     ALDGSGVVTHT
                           ***********


CLUSTAL W (1.81) multiple sequence alignment


comp6028_c0_seq1/248-364   FAMKLAPQSRHLEVQLLADMHgnvaslysrdcsvqrrhqkiveegpvtaapqhvlrdmer
Cre08.g373050.t1.1/340-379 FAMKLAPQSRHLEVQLLADMH---------------------------------------
Vocar20011167m/385-501     FAMKLAPASRHLEVQLLCDMHGNVVSLFGRDCSVQRRHQKIVEEGPVTAAPEHILRDMER
                           ******* *********.***                                       


comp6028_c0_seq1/248-364   caralarlvgyvgaatveylylleeqryyflelnprlQVEHPVTEGITGVNLPACQL
Cre08.g373050.t1.1/340-379 --------------------------------------VEHPVTEGITGVNLPACQL
Vocar20011167m/385-501     CARALARLVGYVGAATVEYLYCIDEQKYYFLELNPRLQVEHPVTEGITGVNLPACQL
                                                                 *******************


CLUSTAL W (1.81) multiple sequence alignment


comp5091_c0_seq1/149-234     RNRIEALNEEVLERGEGKIELletlrstrrtihltswgvgagelagqhaaqrltelqllh
Cre08.g374700.t1.1/2303-2340 RNRIEALNEEVLERGEGKA-----------------------------------------
Vocar20004101m/1613-1698     RNRVEALNEEVLSRGDNKIEVLEELRLTRRKIHLSQWETEAAELAGRHAAQRLTELQLLH
                             ***:********.**:.*                                          


comp5091_c0_seq1/149-234     vtkelqAALRDPGLADRLNDEARLAV
Cre08.g374700.t1.1/2303-2340 -------ALRDPGLADRLNDEARLAV
Vocar20004101m/1613-1698     VTKDLQAALRDPALVDRLHEEDRLLS
                                    *****.*.***::* **  


CLUSTAL W (1.81) multiple sequence alignment


comp6365_c0_seq1/44-111    ESGLLSRLLQHLPAFPMAPGLtaelvgmvgtlfkehgaeeevaalgalQAACVPHLLPLL
Cre08.g378500.t1.1/699-739 ESGLLSRLLQHLPAFPMAPGLT---------------------------AACVPHLLPLL
Vocar20012166m/716-781     ESGMLPRLLQHCGDSSMPPGLLVELLLAVGLTFKDHGED--AATVGPLQAACAPHLLPLL
                           ***:*.*****    .*.***                            ***.*******


comp6365_c0_seq1/44-111    AHEDGAVQ
Cre08.g378500.t1.1/699-739 AHEDGAVQ
Vocar20012166m/716-781     THESAVVA
                           :**...* 


CLUSTAL W (1.81) multiple sequence alignment


comp3629_c0_seq1/110-618  LELDVGRAEEEIRQLKEANGHqavkldeaaqmlhdkenleeavrr---qhdliekqteel
Cre08.g383101.t1.1/99-163 LELDVGRAEEEIRQLKEANGHQGRESRFRVTGLKSNTEYIMCVKALYDDGSFLWSESKAY
Vocar20005618m/102-604    LEADIARYLEEIRVLKDANAQQAIKLDEAAQMLQDKENLEEAVRR---QHDLIEKQTEEL
                          ** *:.*  **** **:**.:*. :    .  *:.: :   .*:    : .:: .:::  


comp3629_c0_seq1/110-618  rnikkqleerdgqleranasieeltlrsagatdlrilfdepwlvqvsysrlkgdmpldre
Cre08.g383101.t1.1/99-163 RTLA*-------------------------------------------------------
Vocar20005618m/102-604    RSLKKQLEERDGQLERANAQIEELTLKSGGATDLRILFDEPWLVQVSYARLKGDIPLDRE
                          *.:                                                         


comp3629_c0_seq1/110-618  wgavaalgmgkhlvlyggvsktaggaadsvgrevavlavdsgvwerpsgartlaaaashs
Cre08.g383101.t1.1/99-163 ------------------------------------------------------------
Vocar20005618m/102-604    MGSIASLGLGKQLVLYGGVSKVGGSTSESVGREVAVLNVESGVWERPSSARTLATSYSHS
                                                                                      


comp3629_c0_seq1/110-618  avvvgrtkllvfggqrgdgggsaaaaavadvavlnadtmkwmtpqikgterplprsghas
Cre08.g383101.t1.1/99-163 ------------------------------------------------------------
Vocar20005618m/102-604    AVVVGRTKLLVFGGMRGDGVA------AADVALLNADTMKWLSPQIKGADRPLPRSGHSS
                                                                                      


comp3629_c0_seq1/110-618  ccirervfvfggatadgvllndvwvwdqdsgqwahvstfgsvpsprtgaaaattedgrrl
Cre08.g383101.t1.1/99-163 ------------------------------------------------------------
Vocar20005618m/102-604    CCIRERVFVFGGASADGVLLNDVWMYDQDSCQWSHISTFGTVPAPRTGAAATCTDDGRRL
                                                                                      


comp3629_c0_seq1/110-618  yvfgghdggrcladvhyldlekltwspvavhmgtppepregaaahvtgkyllvsggcstm
Cre08.g383101.t1.1/99-163 ------------------------------------------------------------
Vocar20005618m/102-604    YVFGGNDGSRCLNDVHYLDLEKLTWSPVAVHMGQAPEPRECAVAHVTGKYLLVAGGCSGT
                                                                                      


comp3629_c0_seq1/110-618  grclgdtraldlysprwecldegawanglmwlkphgaytafhgnrqftlkpsmheklwel
Cre08.g383101.t1.1/99-163 ------------------------------------------------------------
Vocar20005618m/102-604    GRCMCDTRALDLYSPRWETLDDGAWANGVMWLKPRAAYIAFFGNRQFTIKPSMHEKLWEL
                                                                                      


comp3629_c0_seq1/110-618  qvlewslpedierlranrrkdsgfseklelsddaacgvsslelswrpptknadrierykl
Cre08.g383101.t1.1/99-163 ------------------------------------------------------------
Vocar20005618m/102-604    QITEWSLPEDIERLRANRRKDMGFSEKLELSDDAVCGVSFLELSWRPPTKNSDRIERYKL
                                                                                      


comp3629_c0_seq1/110-618  miatgtgvvkdvYQGRESRFRVTGLKSNTEYI
Cre08.g383101.t1.1/99-163 --------------------------------
Vocar20005618m/102-604    MIATGTGVVKDVYQGRESRFRVTGLKSNTEYI
                                                          


CLUSTAL W (1.81) multiple sequence alignment


comp6304_c0_seq1/163-390   GEAAYVSTLDRVDRLRRAVQEvgkgaasraaaapnkaaavaaceegmaaieevfsagsrh
Cre08.g384355.t1.1/322-361 GEAAYVSTLDRVDRLRRAVQ----------------------------------------
Vocar20004263m/245-479     DNV-------AVNRDMAADLDLGLGEM--------------EADADADAQREAVEQRRRH
                           .:.        *:*   *                                          


comp6304_c0_seq1/163-390   veslkevakklrqlpsldaglptlalvgapnvgksslvqvlssgtpevcnypfttrsikm
Cre08.g384355.t1.1/322-361 ------------------------------------------------------------
Vocar20004263m/245-479     VDDLKEIAKKLRSLPSLDTSLPTLALVGAPNVGKSSLVNILSSGTPEVCNYPFTTRSIKM
                                                                                       


comp6304_c0_seq1/163-390   ghfyldgqkhqvtdtpgllarpdcernrmerltlaalacldscvlwvgdlteecgtgvad
Cre08.g384355.t1.1/322-361 ------------------------------------------------------------
Vocar20004263m/245-479     GHFYLDAQKHQVTDTPGLLRRPDSLRNRMELLTLAALGCLDAVVVYVVDLTEECGTSLSD
                                                                                       


comp6304_c0_seq1/163-390   qwairc----------------------------elrarfpekpwidvlsksdmleDVLA
Cre08.g384355.t1.1/322-361 --------------------------------------------------------DVLA
Vocar20004263m/245-479     QWAIRKCVPEHAKTGTRPPAFAHHRGLVCVYACREVRQRFPDRPWIDVLSKADMLQGTFA
                                                                                   ..:*


comp6304_c0_seq1/163-390   EADHLIQQRGGAPAAA
Cre08.g384355.t1.1/322-361 EADHLIQQRGGAPAAA
Vocar20004263m/245-479     VADERIRQQRRDASDT
                            **. *:*:   .: :


CLUSTAL W (1.81) multiple sequence alignment


comp4192_c0_seq1/474-558   MAGEGGGGRGPGLEDEYKSFLrelggapppemlgdlsslearegggrpglgrpkrpgddl
Cre09.g386731.t1.1/449-490 MAGEGGGGRGPGLEDEYKSFLR--------------------------------------
Vocar20006473m/355-404     VHGEGA----ASLEDEYKSFLRDLGGDVPH-IPRELEGMLGPGGRGRPGLGLGAG-----
                           : ***.    ..**********                                      


comp4192_c0_seq1/474-558   pddhkLYVAGLPPIYNDAMLRSMFE
Cre09.g386731.t1.1/449-490 -----LYVAGLPPIYNDAMLRSMFE
Vocar20006473m/355-404     -------------------------
                                                    


CLUSTAL W (1.81) multiple sequence alignment


comp5316_c0_seq1/214-333   APQQASKEELAGRFKELLMDKgvtpfsrwerelpklesdgrwaglarltlkekrqafdef
Cre09.g393551.t1.1/479-520 APQQASKEELAGRFKELLMDKGTR------------------------------------
Vocar20004941m/178-297     SRPPVSKDELAARFKELLLDKGVTPFSRWERELPKLEADKRWKGLSALTLKEKRLAFDEF
                           :   .**:***.******:***.                                     


comp5316_c0_seq1/214-333   crstaaeqkklrearaaagaaafrqlledvlvlerhvrqqTREEERAAAAAAREEGERED
Cre09.g393551.t1.1/479-520 ------------------------------------------EEERAAAAAAREEGERED
Vocar20004941m/178-297     CRSTAAEQKQLKEQRIAASLAGFRQLLDDVLVLERHVRQQARAEEREARAAAREEGEDDG
                                                                      *** * ******** :.


CLUSTAL W (1.81) multiple sequence alignment


comp5481_c0_seq1/24-96       GLRAYLEASGVGPGWAAVWRQvqdivaaaviaaeprmntelkmkvphrnncfeVWGFDIM
Cre09.g403108.t1.1/1407-1453 GLRAYLEASGVGPGWAAVWRQVGA--------------------------RLWVWGFDIM
Vocar20014382m/1182-1238     ----------------QQEPAVCDIVAAAVIAAEPRMNTEFKMKVPHRNNCFEVWGFDIM
                                                  *                             : *******


comp5481_c0_seq1/24-96       LTDTFRAWLIEAN
Cre09.g403108.t1.1/1407-1453 LTDTFRAWLIEAN
Vocar20014382m/1182-1238     LTDVFRAWLIEAN
                             ***.*********


CLUSTAL W (1.81) multiple sequence alignment


comp5460_c0_seq1/225-293   HNPDLFTRGSLFNAGSVIAYLqslglsprdvsstiiprcsglllldlwgQLAPAVEFLRT
Cre09.g408051.t1.1/188-228 HNPDLFTRGSLFNAGSVIAYLQ----------------------------LAPAVEFLRT
Vocar20004652m/86-154      AFPELFTLGSLFKAGNAIAYLQSLGLTPRDVVSSVILRNPGVLLSDVHTGLEPAVEFLRQ
                             *:*** ****:**..*****                            * ******* 


comp5460_c0_seq1/225-293   ELMLDAPGL
Cre09.g408051.t1.1/188-228 ELMLDAPGL
Vocar20004652m/86-154      GLGLGQEDV
                            * *.  .:


CLUSTAL W (1.81) multiple sequence alignment


comp3863_c0_seq1/101-254     GVEPSAYQDMLAADNVMLHLVrcmdaleadelllpvnlasrlvlsntafaqqfiaaggla
Cre09.g412750.t1.2/1138-1186 GVEPSAYQDMLAADNVMLHLVRSLSG----------------------------------
Vocar20011950m/1115-1141     GVEPSAYQDLLAADNVMLHLVRSSGL*---------------------------------
                             *********:************. .                                   


comp3863_c0_seq1/101-254     astmarcladspaaggangtcapaasaaggsaappaavlvdvllivsqlarlhkdsfnty
Cre09.g412750.t1.2/1138-1186 ------------------------------------------------------------
Vocar20011950m/1115-1141     ------------------------------------------------------------
                                                                                         


comp3863_c0_seq1/101-254     eplakaniyanirrLLSHPDAAVRSRCCNLVGNM
Cre09.g412750.t1.2/1138-1186 -----------PVLLLSHPDAAVRSRCCNLVGNM
Vocar20011950m/1115-1141     ----------------------------------
                                                               


CLUSTAL W (1.81) multiple sequence alignment


comp4437_c0_seq1/269-340   RRLEEVGARFAQQQLKDLSCKgcdgdflhsrhagearllelvmygflepkrrGMHEGEQQ
Cre11.g467541.t1.1/209-251 RRLEEVGARFAQQQLKDLSCKG-----------------------------EGMHEGEQQ
Vocar20007459m/159-230     RMLEAMGQRFAEQQLRHLSCKGIDGDFLHSRHAGEATLLELAMYGFLDPKRRGMHEGEQQ
                           * ** :* ***:***:.*****                             .********


comp4437_c0_seq1/269-340   AQVVHRVALFDR
Cre11.g467541.t1.1/209-251 AQVVHRVALFDR
Vocar20007459m/159-230     SRVVHRVALFDS
                           ::********* 


CLUSTAL W (1.81) multiple sequence alignment


comp3783_c0_seq1/234-403   HSGVVDLVGRRAYGFEGPKGDkvvevpvperlaaevearraellervsevddalaekyla
Cre11.g467553.t1.1/233-273 HSGVVDLVGRRAYGFEGPKGDK--------------------------------------
Vocar20004770m/235-404     HAGVVDLVGRKAFYFEGPKGEKVVEGPVPDRLAAEVESRRMELLEKVSEVDDLLAEKFLS
                           *:********:*: ******:*                                      


comp3783_c0_seq1/234-403   eepvspeelraairratlslkfqpvfmgsafknkgvqllldgvldylpcptdvvnealdl
Cre11.g467553.t1.1/233-273 ------------------------------------------------------------
Vocar20004770m/235-404     EEPVGPEELRAAIRRATLALKFQPVFMGSAFKNKGVQLLLDGVLDYLPCPTEVVNEALDL
                                                                                       


comp3783_c0_seq1/234-403   asnesrlalpcspsgpfvglafkleegkfgQLTYVRIYSGTLRKGDTIIN
Cre11.g467553.t1.1/233-273 -------------------------------LTYVRIYSGTLRKGDTIIN
Vocar20004770m/235-404     ARDEQRLVLPCAPGGPFVGLAFKLEEGKYGQLTYVRIYSGTLRKGDSVVN
                                                          ***************:::*


CLUSTAL W (1.81) multiple sequence alignment


comp3783_c0_seq1/25-85     -KVRVPRLVRMHANEMEDIAEagagdivavfgmdcasgdtltGGERLAMTSIKVPDPVMS
Cre11.g467553.t1.1/279-320 -KVRVPRLVRMHANEMEDIAEG-------------------EGGERLAMTSIRVPDPVMS
Vocar20004770m/418-479     ADVRVPRLVRMHANEMEDIGQAAAGDIVAVFGMDCASGDTLTDGVKLAMTSIRVPDPVMS
                            .*****************.:.                    .* :******:*******


comp3783_c0_seq1/25-85     LA
Cre11.g467553.t1.1/279-320 LA
Vocar20004770m/418-479     LA
                           **


CLUSTAL W (1.81) multiple sequence alignment


comp3783_c0_seq1/56-118    EIIVSGMGELHLEVYVERIRReykvscevgkpkvayrealtnrAEFNYLHKRQSGGSGQY
Cre11.g467553.t1.1/356-397 EIIVSGMGELHLEVYVERIRRE---------------------AEFNYLHKRQSGGSGQY
Vocar20004770m/501-563     EIIVSGMGELHLEVYIERIKREYRVTCEVGKPKVSYREALTARAEFNYLHKRQSGGAGQF
                           ***************:***:**                     *************:**:


comp3783_c0_seq1/56-118    GKV
Cre11.g467553.t1.1/356-397 GKV
Vocar20004770m/501-563     GKV
                           ***


CLUSTAL W (1.81) multiple sequence alignment


comp3341_c0_seq1/119-243     DQASWARSSGYVEQMDIHSPAttvlealmfsarlrlpasvsaaaarayvdsvvsiveldd
Cre11.g467597.t1.1/1034-1076 DQASWARSSGYVEQMDIHSPATVS------------------------------------
Vocar20011822m/846-967       DPRAWSRVMGYVEQFDIHSPGQTVVEALQFSARLRLPKSCSNSQVKSYVEEVLEIVDLLP
                             *  :*:*  *****:*****. .                                     


comp3341_c0_seq1/119-243     vmfdlvglpgassgtglnvdarkrltlavemvanpsvvfmdeptsGLDARAASVVMRAIR
Cre11.g467597.t1.1/1034-1076 ----------------------------------------------LDARAASVVMRAIR
Vocar20011822m/846-967       LMSSLVGSPGV---SGLSVEARKRLTIAVELVANPSCIFLDEPTSGLDARAAAIVMRAVR
                                                                           ******::****:*


comp3341_c0_seq1/119-243     NVAAD
Cre11.g467597.t1.1/1034-1076 NVAAD
Vocar20011822m/846-967       NIARN
                             *:* :


CLUSTAL W (1.81) multiple sequence alignment


comp3844_c0_seq1/16-89     AAAGGAADTPPAASSAGTLGLedlrdlspevaaslaqllalqpeelveelglvfQVDMEV
Cre11.g467609.t1.1/743-783 AAAGGAADTPPAASSAGTLGL---------------------------------EVDMEV
Vocar20004842m/336-386     ----------------------DLRELAPEVASSLAKLLQM-PPDLVDSLGLVFQVDMEV
                                                                                 :*****


comp3844_c0_seq1/16-89     GFGEVEAVELVPGG
Cre11.g467609.t1.1/743-783 GFGEVEAVELVPGG
Vocar20004842m/336-386     GFGEVEPVDLVPGG
                           ******.*:*****


CLUSTAL W (1.81) multiple sequence alignment


comp3219_c0_seq1/149-413   ----------DRVHTLELGAIkssderremagkyesnvsqiwdqlrhvegslaqrltlae
Cre11.g467950.t1.1/348-379 ----------DRVHTLELGAIKT-------------------------------------
Vocar20006142m/238-493     SKRMIQSTAEKGAQFLVKGIVHTGNPSRKLAKRLE-----------ALEQGL---QELAD
                                     . .: *  * :::                                     


comp3219_c0_seq1/149-413   tshvaalqevdeakeatnevlqrvddvkrhtsalegkldsfntqvaaainplhnalaaaa
Cre11.g467950.t1.1/348-379 ------------------------------------------------------------
Vocar20006142m/238-493     TSRPAGLFWSQEDDEQ---IRAAVERLR--QDVINMQAGVSEAQVAAAINPLHNALAAAT
                                                                                       


comp3219_c0_seq1/149-413   eklealaaskqdaaaaikqadvelgvaraiehadrrgdnllkaiagvearlesladatph
Cre11.g467950.t1.1/348-379 ------------------------------------------------------------
Vocar20006142m/238-493     ERLESLAASKQDITTAIRQADVELGVARAIEHADRRGDNLLKAIAGLESRLESLADSTPN
                                                                                       


comp3219_c0_seq1/149-413   kgevvlttdlealltehareldahldrlkgellgavahkadreelsgvdvrlggrldgle
Cre11.g467950.t1.1/348-379 ------------------------------------------------------------
Vocar20006142m/238-493     RGEVVLTSDLEALLTEHAHELDLHLERLKGEMLAGIGSKVDREELAGVDGRLCGRVEGLE
                                                                                       


comp3219_c0_seq1/149-413   gallkglraisdkvsAALAEKLDLTKFSEFKLQVR
Cre11.g467950.t1.1/348-379 ----------------ALAEKLDLTKFSEFKLQVR
Vocar20006142m/238-493     AALLKGLRAISDKVSAALGEKLDLLKFNEFKLQVR
                                           **.***** **.*******


CLUSTAL W (1.81) multiple sequence alignment


comp4042_c0_seq1/204-350   NSQTLNKLLAALNECTEWGQVfildslaaydtrdpkdaekiaervlprlqhvnsavvlsa
Cre11.g478156.t1.1/201-240 NSQTLNKLLAALNECTEWGQV---------------------------------------
Vocar20014575m/202-348     TSQTLNKLLAALNECTEWGQVFILDSLAAYDTRDPRDAEKIAERVLPRLQHVNSAVVLSA
                           .********************                                       


comp4042_c0_seq1/204-350   vkvilrcmdvvalgpgggedtikawskkmapplvtllaaepevqyvalrnislivqrrpa
Cre11.g478156.t1.1/201-240 ------------------------------------------------------------
Vocar20014575m/202-348     VKVILRCMDVVALGPGGGEETIKTWSKKMAPPLVTLLAAEPEVQYVALRNINLIVQRRPA
                                                                                       


comp4042_c0_seq1/204-350   ilanevkVFFCKYNDPLYVKMEKLEIM
Cre11.g478156.t1.1/201-240 --------FFCKYNDPLYVKMEKLEIM
Vocar20014575m/202-348     ILANEVKVFFCKYNDPLYVKMEKLEIM
                                   *******************


CLUSTAL W (1.81) multiple sequence alignment


comp3249_c0_seq1/129-232   YTPTSANEARGYLDLVVKVYDqgvmskhidslkvgdtldmkgpikkypyeanakkhigmv
Cre11.g481126.t1.1/115-155 YTPTSANEARGYLDLVVKVYDQ--------------------------------------
Vocar20012052m/114-217     YTPTSPPDAKGYLDLVVKVYDKGVMSKHIDSLKIGDSLEIKGPIKKYPYEANTKKHIGMV
                           *****. :*:***********:                                      


comp3249_c0_seq1/129-232   aggtgitpmlqvidailanpadktKISLVYASVSESDIILKDKL
Cre11.g481126.t1.1/115-155 -------------------------ISLVYASVSESDIILKDKL
Vocar20012052m/114-217     AGGTGITPMLQVIDAILDNPNDKTQVSLVYANVSESDIILQDKI
                                                    :*****.********:**:


CLUSTAL W (1.81) multiple sequence alignment


comp5014_c1_seq1/103-251  YGQAMTILTQKGLVGPLRDYIhsgrpflgiclglqllfegseesggceglgvvpgavtqf
Cre11.g481500.t1.2/91-132 YGQAMTILTQKGLVGPLRDYIH--------------------------------------
Vocar20012067m/93-241     FGQAMKILTKKGLVGPLKDYIASGRPFLGICLGLQLLFEGSEESGGCEGLGVIPGAVTQF
                          :****.***:*******:***                                       


comp5014_c1_seq1/103-251  dkalglpvphigwnnlaptrasqlldgvgdkrvyyvhsyratpsaankdwvlattsygge
Cre11.g481500.t1.2/91-132 ------------------------------------------------------------
Vocar20012067m/93-241     DTRLGLPVPHIGWNNIAPTRGSALLDGVGDRRVYYVHSYRATPSPANSEWVLATTQYGGE
                                                                                      


comp5014_c1_seq1/103-251  fvaavnkgqVSAVQFHPEKSGATGLDILQ
Cre11.g481500.t1.2/91-132 ---------VSAVQFHPEKSGATGLDILQ
Vocar20012067m/93-241     FVAAVNRGSVSAVQFHPEKSGATGLDILA
                                   ******************* 


CLUSTAL W (1.81) multiple sequence alignment


comp7787_c0_seq1/54-124    YAPPSDGAAVLVEAATRPWDQdlsprvpspasdlryyargafaspaltlveGPWRVWWRV
Cre12.g491100.t1.2/429-469 YAPPSDGAAVLVEAATRPWDQ------------------------------GPWRVWWRV
Vocar20013223m/249-319     YAPPADGAEVLVAAATLPWERDRVPHVLSPAQDLRYYARGAFTSPLMTLIDGAWRDWSHV
                           ****:*** *** *** **::                              *.** * :*


comp7787_c0_seq1/54-124    VKPSLYGTSVI
Cre12.g491100.t1.2/429-469 VKPSLYGTSVI
Vocar20013223m/249-319     VKPALYGSSVV
                           ***:***:**:


CLUSTAL W (1.81) multiple sequence alignment


comp3238_c0_seq1/171-331   --------AQPAASSGPSGDEqnmariakaadlgrqaykvggtlsaeeravrsvkgilnk
Cre12.g529950.t1.2/161-193 --------AQPAASSGPSGDEQA-------------------------------------
Vocar20013881m/168-336     PAPAAQQPVAGDNATSTAGNGQDTSRIAKASDVGRQAYRPGGVLSTEERAVRSVKGILNK
                                   .    ::..:*: *                                      


comp3238_c0_seq1/171-331   ltpekfdrllnqllevittadilqktialvfenaveqptyvamygdlcvslskelpsfpp
Cre12.g529950.t1.2/161-193 ------------------------------------------------------------
Vocar20013881m/168-336     LTPEKFERLLNQLLEVITTADILQKTIALVFENAVEQPTYVAMYGDLCVSLSKELPQFPP
                                                                                       


comp3238_c0_seq1/171-331   ppgsdkplqfrqillntcqdefegaaearEALVSISDSAERDEAERNVK
Cre12.g529950.t1.2/161-193 -------------------------------LVSISDSAERDEAERNVK
Vocar20013881m/168-336     PPGSDKPLSFRQILLNTCQDEFEGASEAREELSNISDPTEREEAERRVK
                                                          * .***.:**:****.**


CLUSTAL W (1.81) multiple sequence alignment


comp3948_c0_seq1/102-170   ETLPVPVIRPELTPDQRKYDPadpdlreaaallqralnapnveaeeagwTEVIERFGGLD
Cre12.g537550.t1.1/100-139 ETLPVPVIRPELTPDQRKYDPA-----------------------------VIERFGGLD
Vocar20011135m/1-2         ------------------------------------------------------------
                                                                                       


comp3948_c0_seq1/102-170   KPWVPDVVG
Cre12.g537550.t1.1/100-139 KPWVPDVVG
Vocar20011135m/1-2         ---MP----
                              :*    


CLUSTAL W (1.81) multiple sequence alignment


comp3225_c0_seq1/171-295   AIRDKPEHMAAIAQHNIGTIDlvivnlypfrktvtatpapafevgvenidiggpamiraa
Cre12.g537581.t1.1/154-195 AIRDKPEHMAAIAQHNIGTIDL--------------------------------------
Vocar20011091m/154-283     AVRDKPEHMAAIAQHNIGTIDLVIVNLYPFRKTVTSDPAPPFEVGVENIDIGGPAMIRAA
                           *:********************                                      


comp3225_c0_seq1/171-295   aknmahvavvvdpadypelleqlkkgss-----saefaefrkrlawkafqHCSSYDAQVS
Cre12.g537581.t1.1/154-195 --------------------------------------------------HCSSYDAQVS
Vocar20011091m/154-283     AKNMAHVAVVVDPADYPQLLEALRGRQAGAEGAEAALSDLRKKLAWKAFQHCSSYDAQVS
                                                                             **********


comp3225_c0_seq1/171-295   EWLWKQVGSG
Cre12.g537581.t1.1/154-195 EWLWKQVGSG
Vocar20011091m/154-283     EWLWSQVGSG
                           ****.*****


CLUSTAL W (1.81) multiple sequence alignment


comp3289_c0_seq1/16-51    --------ARRSWET--HATGwwrwrAAWSWATMTSHSCAPTPTWR
Cre12.g553678.t1.1/57-100 SAAEEPETAKEAIELGNSLAKAAKWQEALSVY--EKALTLPGTGLK
Vocar20006654m/82-125     VGAEEPETAREAIELGNKLAKAGRWEQALAVY--EKALTLPGTGLK
                                  *:.: *     :   :*. * :     .    * .  :


CLUSTAL W (1.81) multiple sequence alignment


comp4102_c0_seq1/682-756   KLTLHDGCQDAIAADPGYAPLliqllgqyadnraillrvafvlgnlttnsneyreQVCNV
Cre12.g559300.t1.2/682-722 KLTLHDGCQDAIAADPGYAPLL----------------------------------VCNV
Vocar20008580m/622-696     KLSLHEGCQAAIAADPAYAPLLIQLLGQYADNRAILLRVAFVLGNLTTTSNEYREQVCNV
                           **:**:*** ******.*****                                  ****


comp4102_c0_seq1/682-756   PFALVTVVGILQRYA
Cre12.g559300.t1.2/682-722 PFALVTVVGILQRYA
Vocar20008580m/622-696     PFALVTVVGILQRYA
                           ***************


CLUSTAL W (1.81) multiple sequence alignment


comp3168_c0_seq2/198-296   VVLRFGRLRLVVPLQLANISFka--------dvrvvlrplveqfpclggvsisllrvptv
Cre12.g559450.t1.1/196-243 VVLRFGRLRLVVPLQLANISFKV--------RLC--------------------------
Vocar20009837m/196-302     VILRFGRLRLIVPLQLSNISFKVCELGVGWADVRVLIRPLVEKFPCLGGVSVSLLRVPVV
                           *:********:*****:*****.         :                           


comp3168_c0_seq2/198-296   dfalklvrgvdimalpfipqivaaamrIVLEPVTLPLLNKPLVPGIG
Cre12.g559450.t1.1/196-243 -------------------------VCIVLEPVTLPLLNKPLVPGIG
Vocar20009837m/196-302     DFSLQLIKGVDIMALPFIPQIVHAALKVVLEPVTLPLLNKPLVPGLG
                                                    : :*****************:*


CLUSTAL W (1.81) multiple sequence alignment


comp3471_c0_seq1/24-123    AGPGSEWVLQYEGDWIQGRREgsgsrwygaagagqemysgdwaanlrhgtgryeyangdl
Cre13.g567363.t1.1/124-178 AGPGSEWVLQYEGDWIQGRREGGQLRA---------------------------------
Vocar20014918m/40-184      VVATVDWILQYDGDWIQGRREGNGTRYYPS----GEVYSGDWVANIRHGTGRYEYANGDM
                           . .  :*:***:**********.  *                                  


comp3471_c0_seq1/24-123    yvgqwaddkrsgagtmyma-----------------------------------------
Cre13.g567363.t1.1/124-178 ------------RGVVNTS-----------------------------------------
Vocar20014918m/40-184      YVGQWADDKRTGAGTLYMATALRRTSLRYGRTHKNLPFIKTYTHIHTQKTAQLIKIHVQT
                                        *.:  :                                         


comp3471_c0_seq1/24-123    --------sGDIFIGNYLGDRREGMGTLY
Cre13.g567363.t1.1/124-178 --------PGDIFIGNYLGDRREGMGTLY
Vocar20014918m/40-184      HGRFVVAHTGDIFIGNFMSDRREGMGTLY
                                   .*******::.**********


CLUSTAL W (1.81) multiple sequence alignment


comp4409_c0_seq1/72-152    ALGLFPTLAQKQPDTGRQLKGaimyfdgqfddarynvalactaaaaggtvanyvevqqli
Cre13.g577450.t1.1/282-323 ALGLFPTLAQKQPDTGRQLKGA--------------------------------------
Vocar20009673m/206-285     ALDMVPTLATSHS-DGSTLKGAVLYYDGYFDDARFNVALACTAAAAGGVVANYVDCKQLI
                           **.:.**** .:.  *  ****                                      


comp4409_c0_seq1/72-152    kNPDGKVVGAVVQDRLGQEPA
Cre13.g577450.t1.1/282-323 -NPDGKVVGAVVQDRLGQEPA
Vocar20009673m/206-285     KNQDGKVVGAVVQDRLGSEPP
                            * **************.**.


CLUSTAL W (1.81) multiple sequence alignment


comp4409_c0_seq1/86-164   PFDLLVIGGGATGSGCALDAVtrglrtalv----eredfaag------------------
Cre13.g577450.t1.1/73-229 PFDLLVIGGGATGSGCALDAVTRMALRLASGWKLSQMEWTSGGGAAAGALGEAAEEPAAP
Vocar20009673m/75-153     PFDVLIVGGGATGSGCALDAVTRGLRTALV----ERDDFGSGTS----------------
                          ***:*::****************           .: :: :*                  


comp4409_c0_seq1/86-164   ------------tss---------------------------------------kstklv
Cre13.g577450.t1.1/73-229 PEPGAWAAAPPGASSERHGAMGCPGGPARFHSARHSCSTDARARSAAEAAAAAAGEEKSV
Vocar20009673m/75-153     -----------------------------------------------------SKSTKLV
                                                                                 . * *


comp4409_c0_seq1/86-164   h--ggvry---lekavfQLDYRQLRLVWEALHERAVM
Cre13.g577450.t1.1/73-229 PGGGGGAFSTRTTCACGVLDYRQLRLVWEALHERAVM
Vocar20009673m/75-153     H--GGVRY---LEKAVFQADIRQLRLVYEALHERATM
                             **  :      *    * ******:*******.*


CLUSTAL W (1.81) multiple sequence alignment


comp3467_c0_seq1/227-304   EQRYTSFAVTYSNDQDLVDKFwyawqtilivfevvlafpammlgvfryikkkrdqadlDF
Cre13.g584901.t1.1/505-555 EQRYTSFAVTYSNDQDLVDKFWWAPA---------------------------RRPGPDF
Vocar20008792m/575-652     VERPASFSVTYTNEPDLNNRFWYGWRTILIVFEVVLAFPAMMLSVFRYIRKKREQADLDF
                            :* :**:***:*: ** ::**:.                              :.. **


comp3467_c0_seq1/227-304   LVYAGVVIADYGSFALAM
Cre13.g584901.t1.1/505-555 LVYAGVVIADYGSFALAM
Vocar20008792m/575-652     LVYIGVSFADIGSFALAM
                           *** ** :** *******


CLUSTAL W (1.81) multiple sequence alignment


comp875_c0_seq1/96-259     SSRGGALIIYTSGTTGKPKGVlhthrslhaqvsalvsswrwrpadrllhslplhhihgiv
Cre13.g586000.t1.2/174-214 SSRGGALIIYTSGTTGKPKGVL--------------------------------------
Vocar20009186m/167-275     SSPTGALIIYTSGTTGKPKGALHTHRSLHAQ-----------------------------
                           **  ****************.*                                      


comp875_c0_seq1/96-259     nalycpaavgaavdfmpkfspsavwarlesgdvsvfmgvptmysyllsyydsqt---per
Cre13.g586000.t1.2/174-214 ------------------------------------------------------------
Vocar20009186m/167-275     -----------------------------SGDISVFMGVPTMYSYLLAQYDSTAATNPQK
                                                                                       


comp875_c0_seq1/96-259     qaalrqaaarlrltvsgssacpvpimnRWKELSGSYLLERYGMTEIG
Cre13.g586000.t1.2/174-214 ----------------------------WKELSGSYLLERYGMTEIG
Vocar20009186m/167-275     AEEMREAARALRLTVSGSSACPVPIMNRWRELSGEFLLERYGMTEIG
                                                       *:****.:***********


CLUSTAL W (1.81) multiple sequence alignment


comp2481_c0_seq1/110-237   DDFPGVPQYGGLTGVFGGRGGecdncktrddidlevdvtecmrrqglsrhtarlvvvgvd
Cre14.g609202.t1.1/386-425 DDFPGVPQYGGLTGVFGGRGGE--------------------------------------
Vocar20011846m/305-379     ----------------------------------------------------RLLVVAVD
                                                                                       


comp2481_c0_seq1/110-237   mntdtplpatqlaeigipqpvlsgpffedkslmlstqsaapdtaaaeiGEVRQLQTYLQK
Cre14.g609202.t1.1/386-425 --------------------------------------------------VRQLQTYLQK
Vocar20011846m/305-379     MNDGAVIPAPALEGLGVPQPKLVGPFFEDKSLMLARGEAVPES-GLEAGEVMQLQRYLHK
                                                                             * *** **:*


comp2481_c0_seq1/110-237   YGWYSAEV
Cre14.g609202.t1.1/386-425 YGWYSAEV
Vocar20011846m/305-379     YGWYGGEV
                           ****..**


CLUSTAL W (1.81) multiple sequence alignment


comp2481_c0_seq1/253-321   VVCGWPMTSVTYAAFHPIFFMhhcnvdrvyeaylqkdmrnaadgmnapwNEFALSSKPLY
Cre14.g609202.t1.1/248-296 VVCGWPMTSVTYAAFHPIFFMHRERG--------------------RECNEFALSSKPLY
Vocar20011846m/177-242     VLCGWPMSSVSFAAFHPIFFLHHCNVDRLYDTYLRKDMTNAGDGENAPWVEFDS---SLF
                           *:*****:**::********:*: .                         **     .*:


comp2481_c0_seq1/253-321   DAPLAPFTH
Cre14.g609202.t1.1/248-296 DAPLAPFTH
Vocar20011846m/177-242     VQELRPFRH
                              * ** *


CLUSTAL W (1.81) multiple sequence alignment


comp5595_c0_seq1/87-179    TRYSGITANMLAGCVNTLEDVrsrllsllpaeallaghalendlaalrlchgrlldtalm
Cre14.g610663.t1.1/720-760 TRYSGITANMLAGCVNTLEDVR--------------------------------------
Vocar20006712m/138-228     TRYSGITSKMLEGCTNRLEDVRERFLTLVSSECLLVGHALENDLAALRTCHGRILDTAVL
                           *******::** **.* *****                                      


comp5595_c0_seq1/87-179    fphpkgppfksalKILARRFLRRTIQDGAAGHD
Cre14.g610663.t1.1/720-760 --------------ILARRFLRRTIQDGAAGHD
Vocar20006712m/138-228     FPHPKGPPFKSALKILARRFLRRTIQDGA--HD
                                         ***************  **


CLUSTAL W (1.81) multiple sequence alignment


comp3412_c0_seq1/639-767   DDFWAIKGSWFSIEQGQLFCLlgpngagktttincltgaipptggealvyeepisnaggl
Cre14.g613950.t1.2/616-656 DDFWAIKGSWFSIEQGQLFCLL--------------------------------------
Vocar20014407m/619-747     DDFWAMKGSWFSIPQGQLFCLLGPNGAGKTTTINCLTGAIPPTGGEALVYEEPISNPGGL
                           *****:******* ********                                      


comp3412_c0_seq1/639-767   driraqmgvcpqfdilwneltgaehlsiyghvkglpwrkvaeeeealldKVKLTYAAGQR
Cre14.g613950.t1.2/616-656 --------------------------------------------------VKLTYAAGQR
Vocar20014407m/619-747     DRIRAQMGVCPQFDILWNELNGQEHLSIYAHIKGLPRRKVAENVAELLEKVKLTYAADQR
                                                                             *******.**


comp3412_c0_seq1/639-767   AGSYSGGMK
Cre14.g613950.t1.2/616-656 AGSYSGGMK
Vocar20014407m/619-747     AGAYSGGMK
                           **:******


CLUSTAL W (1.81) multiple sequence alignment


comp1896_c0_seq1/106-160     LTYYGSAKERKAKRQGWSKPNafhicitsytlvlsDAKMFRRKKWKYLILDEAHM
Cre14.g618860.t1.1/1220-1260 LTYYGSAKERKAKRQGWSKPN--------------DAKMFRRKKWKYLILDEAHM
Vocar20000958m/248-302       TKFHGNNEERMHQKESTCAPGRFDVVVTSYEMVIKEKNHFKRFHWRYIIIDEAHR
                              .::*. :**  :::. . *.              : : *:* :*:*:*:**** 


CLUSTAL W (1.81) multiple sequence alignment


comp2525_c0_seq1/307-382   ALPLLEAVRVGPGHRPLDSAAqafrevvahgplaasvgvtvvsigffnffgisvtkALSG
Cre14.g627433.t1.1/292-344 ALPLLEAVRVGPGHRPLDSAAQRGGGGAG-----------------------QRPQALSG
Vocar20011200m/242-317     MMPIAYYLPGAEGEGIHEDFLDTVQLISRSRALQAVLAVDMAALLLYNVSGMAVTGHLGA
                            :*:   :  . *.   :.  :                                .  *..


comp2525_c0_seq1/307-382   AARATIDACRTLFVWL
Cre14.g627433.t1.1/292-344 AARATIDACRTLFVWL
Vocar20011200m/242-317     VFRTVLETMRTLFVWL
                           . *:.::: *******


CLUSTAL W (1.81) multiple sequence alignment


comp4109_c0_seq1/129-229  KIVYAGADRLSGADYSLVDYNragv---------plleivsapdmrsgrdaaaygeelrr
Cre14.g627488.t1.1/75-115 KIVYAGADRLSGADYSLVDYNR--------------------------------------
Vocar20010470m/209-280    KMTAL---LIHDIDAGLGHFDHVQVTVNNQIVIGTLMNICDNPNVVSVGQDWRSEDRIRR
                          *:.      : . * .* .:::                                      


comp4109_c0_seq1/129-229  vlrtcgvtdgnmaegsmrvdvnvsvmprgsQVYGTRVEIKNMNSFSNMQK
Cre14.g627488.t1.1/75-115 -------------------------------VYGTRVEIKNMNSFSNMQK
Vocar20010470m/209-280    ---TP--------------------------------IIVTGNDFSKMFA
                                                                * . *.**:*  


CLUSTAL W (1.81) multiple sequence alignment


comp3318_c0_seq1/389-456   HGDAALGKLCGLVAGDEARHEqaysaivteimrrdpdgavlafadmmkKGIVMPAHFVDD
Cre14.g630883.t1.1/350-390 HGDAALGKLCGLVAGDEARHEQ---------------------------GIVMPAHFVDD
Vocar20001721m/165-229     HGDLPLAKLTGLIASDEARHEAAYTAIVGEIFKRDPDGAMLAFADMMRKGIVMPAHFVDD
                           *** .*.** **:*.******                            ***********


comp3318_c0_seq1/389-456   GWHAGANA
Cre14.g630883.t1.1/350-390 GWHAGANA
Vocar20001721m/165-229     GWHDT---
                           ***     


CLUSTAL W (1.81) multiple sequence alignment


comp5238_c0_seq1/98-150    LPSRPAVVLLHSPQHGMASYPqghpknpdndvyVPFHHTPEDAYGAISQYYDV
Cre14.g632501.t1.1/180-225 LPSRPAVVLLHSPQHGMASYPQVPR-------KVPFHHTPEDAYGAISQYYDV
Vocar20001542m/100-151     LPRRPAVVLMHSPTHGMASYPPGHPRHPG-DIYKRFYETLEDVDGAIAQYYDV
                           ** ******:*** *******              *:.* **. ***:*****


CLUSTAL W (1.81) multiple sequence alignment


comp2692_c0_seq1/230-303   WLTGSVQRAPPSLRPGSAADGvvgldiwgrp-----------------------------
Cre14.g632847.t1.1/228-267 WLTGSVQRAPPSLRPGSAADGV--------------------------------------
Vocar20001869m/211-322     YYRGSINRVV-DLKPVGPAEGLVGRDIWSRGGGKGSAVRGRFPVLALVLVSACTTLRTFL
                           :  **::*.  .*:* ..*:*:                                      


comp2692_c0_seq1/230-303   --------hlslplercgerrchnrgacviplqNDKG--VVNRNVGRQTPHCL
Cre14.g632847.t1.1/228-267 ---------------------------------NDKG--VVNRNVGRQTPHCL
Vocar20001869m/211-322     PRHVVLRAYLGLPPEKCGTTKCHGRGACVLEVQSTELDALRTATEGNYSPYCM
                                                            . :   : . . *. :*:*:


CLUSTAL W (1.81) multiple sequence alignment


comp5118_c0_seq1/44-148      SRARAAVRPLVVEVVPLRVAKrsalvhvdtavplavqllvlvlialfilypalaqvslsv
Cre14.g633300.t1.1/5119-5159 SRARAAVRPLVVEVVPLRVAKR--------------------------------------
Vocar20003723m/1041-1145     HDAVKTLHRLRTIAARTQESSQATFLQVDKAMSLVEQLGVVLMAAVFILYPSWANAALST
                               *  ::: * . ..  : :.:                                      


comp5118_c0_seq1/44-148      fscyridtgggpypemqratwvwgyWVRDMNARCYTGTHLALYVP
Cre14.g633300.t1.1/5119-5159 --------------------------VRDMNARCYTGTHLALYVP
Vocar20003723m/1041-1145     FACYTIDDGRGPFKEAQQATWRYGYWVRNMQAMCYSGDHLHVYVP
                                                       **:*:* **:* ** :***


CLUSTAL W (1.81) multiple sequence alignment


comp5118_c0_seq1/23-113      --------LVVLEFLSLGVLSitimlglfgmdraasmnfsqgsdlalgvvilalnaafll
Cre14.g633300.t1.1/5184-5269 --------RRRLDEYHTAQTYVTIMLGLFGMDRAASMNFSQGSDLALGVVILALNAAFLL
Vocar20003723m/1240-1331     CAPLLSRLLVIMEFMSLGTLSLTITLSLYFTVED-ELNPLVG--DALSILIITLNTSLMV
                                        ::    .   :** *.*:   .  .:*   *   **.::*::**:::::


comp5118_c0_seq1/23-113      glltalaahsasllrpllqAAAAAAAACRSAAVAAAGSA
Cre14.g633300.t1.1/5184-5269 GLLTALAAHSASLLRPLLQPPAQAAAAAARAVAV-----
Vocar20003723m/1240-1331     FFLYIASRN----FWPLAVRKVAPTAKAVIQRLASIGSA
                              :*   : :    : **    . .:* .     .     


CLUSTAL W (1.81) multiple sequence alignment


comp5118_c0_seq1/36-155      SAAVMWVHRRRLDEYHTAQTYgflykrykprfwywgavqqlqtlglvvvdvfgrslpvvq
Cre14.g633300.t1.1/5176-5217 SAAVMWVHRRRLDEYHTAQTY---------------------------------------
Vocar20003723m/1162-1280     SFIFVWRVRGRLEDAHVRKVYGFLYKRYKPSFIWWETVLQLETLILVCVEVLGRGLDVST
                             *  .:*  * **:: *. :.*                                       


comp5118_c0_seq1/36-155      qalvllagftvislvsmaaaplrsrllvvleflslgvlsiTIMLGLFGMDRAASMNFSQG
Cre14.g633300.t1.1/5176-5217 ---------------------------------------VTIMLGLFGMDRAASMNFSQG
Vocar20003723m/1162-1280     QALLLLAVFTVIALINVSCAPLLSRLLVIMEFMSLGTLSLTITLSLYFTVEDE-LNPLVG
                                                                    :** *.*:   .   :*   *


CLUSTAL W (1.81) multiple sequence alignment


comp5118_c0_seq1/27-266      LSVFSCYRIDTGGGPYPEMQRatwvw----------------------------------
Cre14.g633300.t1.1/4968-5269 LSVFSCYRIDTGGGPYPEMQRAGFTVISLVSMAAAPLRSRLLVVLEFLSLGVLSKPQNTN
Vocar20003723m/1098-1330     LSTFACYTIDDGRGPFKEAQQATWRY----------------------------------
                             **.*:** ** * **: * *:* :                                    


comp5118_c0_seq1/27-266      ------------------------------------------------------------
Cre14.g633300.t1.1/4968-5269 GSGGGAASKAKGAGGSSKGAGSSKAGAGGGAPLRSGTRSSTASSSRRSGSGSRSGSLPKR
Vocar20003723m/1098-1330     ------------------------------------------------------------
                                                                                         


comp5118_c0_seq1/27-266      --------------------------------------------------gywvrdmnar
Cre14.g633300.t1.1/4968-5269 GSSSSGVGGSSSGVGSSGGVKLAASRAGTLMSRARAAVRPLVVEVVPLRVAKRVRDMNAR
Vocar20003723m/1098-1330     --------------------------------------------------GYWVRNMQAM
                                                                               .  **:*:* 


comp5118_c0_seq1/27-266      cytgthlalyvplgvaavclfclappaasaavmwvhrrrldeyhtaqtygflykrykprf
Cre14.g633300.t1.1/4968-5269 CYTGTHLALYVPLGVAAVCLFCLAPPAASAAVMWVHRRRLDEYHTAQTY-----------
Vocar20003723m/1098-1330     CYSGDHLHVYVPIGVVAVVVFCVLPPLVSFIFVWRVRGRLEDAHVRKVYGFLYKRYKPSF
                             **:* ** :***:**.** :**: ** .*  .:*  * **:: *. :.*           


comp5118_c0_seq1/27-266      wywgavqqlqtlglvvvdvfgrslpvvqqalvllagftvislvsmaaaplrsrllvvlef
Cre14.g633300.t1.1/4968-5269 ------------------------------------------------------------
Vocar20003723m/1098-1330     IWWETVLQLETLILVCVEVLGRGLDVSTQALLLLAVFTVIALINVSCAPLLSRLLVIMEF
                                                                                         


comp5118_c0_seq1/27-266      lslgvlsitimlglfgmdraasmnfsqgsdlalgvvilalnaafllglltalaahsasll
Cre14.g633300.t1.1/4968-5269 -------VTIMLGLFGMDRAASMNFSQGSDLALGVVILALNAAFLLGLLTALAAHSASLL
Vocar20003723m/1098-1330     MSLGTLSLTITLSLYFTVEDE-LNPLVGD--ALSILIITLNTSLMVFFLYIASRNFWPLA
                                    :** *.*:   .   :*   *.  **.::*::**::::: :*   : :  .* 


comp5118_c0_seq1/27-266      rpllQAAAAAAAACRSAAVAAAGS
Cre14.g633300.t1.1/4968-5269 RPLLQPPAQAAAAAARAVAV----
Vocar20003723m/1098-1330     VRKVAPTAKAV--IQR--LASIGS
                                : ..* *.        .    


CLUSTAL W (1.81) multiple sequence alignment


comp4644_c1_seq1/300-355     RECCVCGGYVVEATDGLCLAAfsepaaaavwalrcrELLMHHDWSREVLACSHFRE
Cre15.g635000.t1.1/2112-2157 RECCVCGGYVVEATDGLCLAAFIS----------WEALLMHHDWSREVLACSHFRE
Vocar20012138m/1898-1947     GLCSRCGGYVVEASEGLCLAAFRHAAAALVWALASREALATHPWSAEVNA------
                               *. ********::*******             .  *  * ** ** *      


CLUSTAL W (1.81) multiple sequence alignment


comp5031_c0_seq1/124-175   ARWAAALAAANPAVGGVIKVLnskveeldlggERVDVLVSEPMGTLLLNERM
Cre15.g635350.t1.2/352-393 ARWAAALAAANPAVGGVIKVLNK----------RVDVLVSEPMGTLLLNERM
Vocar20006253m/567-617     AKFARMLADANPALGGRITVISSKVEEVALP-ERVDVLVSEPMGTLLVNERM
                           *::*  ** ****:** *.*:..          **************:****


CLUSTAL W (1.81) multiple sequence alignment


comp932_c0_seq2/83-133       ELQAAQAASGAAAEAFARLRGqrhdlftaafRHIAQQISAIYKDLTRSSTH
Cre15.g635800.t1.1/1032-1072 ELQAAQAASGAAAEAFARLRGQ----------HIAQQISAIYKDLTRSSTH
Vocar20006047m/1053-1103     ALHAAQAEATSAAEEFNRVRTQRQDLFSAAFKHISEQISSIYKDLTRSSTH
                              *:**** : :*** * *:* *          **::***:***********


CLUSTAL W (1.81) multiple sequence alignment


comp3679_c0_seq1/47-103  FLNVFSAVSIVFANKLVLTTYrfhfvttltlihtlftWAGMLVLSRSGFFTAKSLAA
Cre15.g641266.t1.1/20-61 FLNVFSAVSIVFANKLVLTTY---------------RWAGMLVLSRSGFFTAKSLAA
Vocar20006104m/18-74     ALNVFSACCIVFVNKLVFTAYRFRFVTTLTLVHTTFTWAGMLAFSRVNFFTAKHFSP
                          ****** .***.****:*:*                *****.:** .***** ::.


CLUSTAL W (1.81) multiple sequence alignment


comp5446_c0_seq1/95-189    SAGAVAGELRTLQSLVADQDSmvsrlamlsllavykdilpgyrirpptdkeqevkvskdv
Cre16.g659600.t1.1/301-342 SAGAVAGELRTLQSLVADQDSM--------------------------------------
Vocar20010915m/282-374     --ESRVGELRTLQALVGEDDSMTSRLALLSLYAVFKDILPGYRIRPPSEKEMEVKVSKEV
                              : .*******:**.::***                                      


comp5446_c0_seq1/95-189    aklrdyeqallksyqTYLRSLLEGAQCVAKRTGTL
Cre16.g659600.t1.1/301-342 ---------------TYLRSLLEGAQCVAKRTGTL
Vocar20010915m/282-374     AKLREYEQTLLKSYQTYLRSLLDASRCVERGTGTL
                                          *******:.::** : ****


CLUSTAL W (1.81) multiple sequence alignment


comp3857_c0_seq1/657-739   RSCRNTTNPKCSHTAATDSSSgtegimysvdvaalmagrlgacsgadyeewtvpspqgtp
Cre16.g662250.t1.1/640-679 RSCRNTTNPKCSHTAATDSSS---------------------------------------
Vocar20010279m/626-671     PRPKPRIPPPPPR----PLPN---------------------------------RYRGPY
                              :    *  .:      ..                                       


comp3857_c0_seq1/657-739   rcvLGEQLRLTRRKQDSVCLNGP
Cre16.g662250.t1.1/640-679 ----GEQLRLTRRKQDSVCLNGP
Vocar20010279m/626-671     VRAEGEQRDYTRRKQDSKCFNGP
                               ***   ******* *:***


CLUSTAL W (1.81) multiple sequence alignment


comp697_c0_seq1/83-497    LADALQLTRRRAPFDNEYILGlvwrerrhlavaavtlllctasnlaapvlsgmllemlvs
Cre16.g669525.t1.1/71-111 LADALQLTRRR-------------------------------------------------
Vocar20001596m/74-498     LADVLHLTRKRAPFDNEYLLGLVWRERRHLALALFTLLLCTASNLAAPVLSGMLLEMLVS
                          ***.*:***:*                                                 


comp697_c0_seq1/83-497    gqpmtkyaevlailatgyileplltkvymynmlsagekvlatlrlelfrtllmqrlsffd
Cre16.g669525.t1.1/71-111 ------------------------------------------------------------
Vocar20001596m/74-498     GQSMTKYAEVFAILATGYVLEPLLTKVYMYNVLSAGEKVLATLRLELFRTLLMQRLSFFD
                                                                                      


comp697_c0_seq1/83-497    khttaqltalisveldavrsfifnnvsrdrglrafleaagsvvvlfflswrlapvcsivv
Cre16.g669525.t1.1/71-111 ------------------------------------------------------------
Vocar20001596m/74-498     RHTTAELTALISVELDAVRSFIFNNVSRDRGLRAFLEAAGSVVVLFALSWRLAPVCSVVV
                                                                                      


comp697_c0_seq1/83-497    vaaglaaavyrrhtrdierrqgsalsrmvtvaaqaldnmrivrsfagealererfqa---
Cre16.g669525.t1.1/71-111 ------------------------------------------------------------
Vocar20001596m/74-498     VVAGLAAAVYRRHTRDIERRQGAALSRMVAVAQQALDNMRIVRSFAGEALERERFQARGG
                                                                                      


comp697_c0_seq1/83-497    -------hvgssyraglafasakawfesanrfaihasllalygwggwlvssglmpvrvlv
Cre16.g669525.t1.1/71-111 ------------------------------------------------------------
Vocar20001596m/74-498     KGKGVGAHVGSSYRAGLSFAAAKAWFESANRGAIHASLLALYAWGGWLVSNGLMPVRVLV
                                                                                      


comp697_c0_seq1/83-497    sgigftfsllyavqgsvntlselrrasgafqrvreliqnsdpdpsmygalppgawwevan
Cre16.g669525.t1.1/71-111 ------------------------------------------------------------
Vocar20001596m/74-498     SGIGFTFSLMYAVQGSVNTLSELRRASGAFQRVRDLIQNSDPDPSMYGALPPGAWWEVAN
                                                                                      


comp697_c0_seq1/83-497    gevpavqpygpsagdkavaaaragrglelrdvhfsyparpdvgvlQGLNLVLPHGRTTAL
Cre16.g669525.t1.1/71-111 -----------------------------------APFDNEYILGLGLNLVLPHGRTTAL
Vocar20001596m/74-498     GELPAVQPYGPAAGDRAIEAARRGRGLELRDVYFAYPARPESGVLQGLQLTIPHGRTTAL
                                                              *   :  :  **:*.:********


comp697_c0_seq1/83-497    VGLSG
Cre16.g669525.t1.1/71-111 VGLSG
Vocar20001596m/74-498     VGLSG
                          *****


CLUSTAL W (1.81) multiple sequence alignment


comp697_c0_seq1/59-106     VSLVSQDPVLFSGTIADNIAYgkfgmasQEEITAAATAANAHDFIMKL
Cre16.g669525.t1.1/151-193 VSLVSQDPVLFSGTIADNIAYGD-----QEEITAAATAANAHDFIMKL
Vocar20001596m/538-585     VSLVSQDPVLFSGTIADNIAYGKFGMATLEEIQSAAKAANAHDFITKL
                           **********************.      *** :**.******** **


CLUSTAL W (1.81) multiple sequence alignment


comp769_c0_seq1/145-202    VAYVAEDAAKDTKHTVKGAVKevkhfaddvakdtkhvaKNVARGAEDLVEDVEHGAKR
Cre16.g670400.t1.1/379-419 VAYVAEDAAKDTKHTVKGAVK-----------------ENVARGAEDLVEDVEHGAKR
Vocar20001587m/375-417     ---------------VKSAVKDVKHFAEDVAKDTKHAAKSVARGAEELVEDAEHAAKR
                                          **.***                 :.******:****.**.***


CLUSTAL W (1.81) multiple sequence alignment


comp4763_c0_seq1/20-145    LFDLLPLRVLPPSFFALATYWmvglhpscaacilwfigilvstnitaatmcqaigaaaps
Cre16.g693203.t1.1/745-786 LFDLLPLRVLPPSFFALATYWMA-------------------------------------
Vocar20006124m/958-1083    LFDLLPMRVLPPTFFALFTFWLVGLHPSCATCILWFIGILVSSNITAATMCMAIGAAAPS
                           ******:*****:**** *:*:.                                     


comp4763_c0_seq1/20-145    navanlvgsltlmllllfggfllnkdavpaycawvsrasffnyayeALAINEFHHFPLDF
Cre16.g693203.t1.1/745-786 -----------------------------------------------LAINEFHHFPLDF
Vocar20006124m/958-1083    NSVANLVGSLTLMLLLLFGGFLLNKDSVPSYCAWISKASFFNYAYEALAINEFHRFPRDF
                                                                          *******:** **


comp4763_c0_seq1/20-145    TFTAPI
Cre16.g693203.t1.1/745-786 TFTAPI
Vocar20006124m/958-1083    TFTAPI
                           ******


CLUSTAL W (1.81) multiple sequence alignment


comp411_c0_seq1/73-148   GEEGEKVYLLLESGARFHTTKvlreksselpsnftlklrkhcrtrrvesvrqlgvdRCME
Cre17.g734961.t1.1/46-88 GEEGEKVYLLLESGARFHTTKV---------------------------------GVCME
Vocar20000518m/46-120    GEDGEKVYLLLESGSRFHTTKV-GEKSSDLPSNFTLKLRKHCRTRRVEAVRQLGVDRCME
                         **:***********:*******                                 . ***


comp411_c0_seq1/73-148   LTLGSGPGAVHLILEM
Cre17.g734961.t1.1/46-88 LTLGSGPGAVHLILEM
Vocar20000518m/46-120    LTLGSGPAAVHLILEM
                         *******.********


CLUSTAL W (1.81) multiple sequence alignment


comp4431_c0_seq1/188-259 RATSDHAFNATIWDVLVDPEYqgqglgkalveqmvrsllrkdisnitlfadsKVVDFYKQ
Cre17.g739426.t1.1/39-79 RATSDHAFNATIWDVLVDPEYQ-------------------------------VVDFYKQ
Vocar20010141m/176-247   RATSDHAFNATIWDVLVDPEFQGQGLGKALVEQMVRSLLRKDISNITLFADSKVVDFYRQ
                         ********************:*                               *****:*


comp4431_c0_seq1/188-259 MGFEADPEGIKG
Cre17.g739426.t1.1/39-79 MGFEADPEGIKG
Vocar20010141m/176-247   MGFEADPEGIKG
                         ************


CLUSTAL W (1.81) multiple sequence alignment


comp4349_c0_seq1/98-183    TGWVLCAAGRAHFEAMAYSKAaq-cyeqarqldrtrvegmeyystvlwhtrreyelshla
Cre17.g740510.t1.1/854-894 TGWVLCAAGRAHFEAMAYSKAA--------------------------------------
Vocar20010054m/44-130      TAWVMGAMGRAHFESMNYAKAAQVRFESARQLDRTRVEGMEIYSTVLWHTKREYELSHLA
                           *.**: * ******:* *:***                                      


comp4349_c0_seq1/98-183    qecvavdRQAPATWVVMGNLFSGQKEH
Cre17.g740510.t1.1/854-894 --------HAPATWVVMGNLFSGQKEH
Vocar20010054m/44-130      QECVATDRLAPQTWCVLGNLFSSQKEH
                                    ** ** *:*****.****


CLUSTAL W (1.81) multiple sequence alignment


comp3853_c1_seq1/188-244   GDLITQDEANRRGSVYDHMNNsylfnlntewvvdakfRGNKLRCANHSSEPVAKAKV
Cre17.g746247.t1.1/706-746 GDLITQDEANRRGSVYDHMNN----------------RGNKLRCANHSSEPVAKAKV
Vocar20003995m/470-475     GGLITQ---------------------------------------------------
                           *.****                                                   


CLUSTAL W (1.81) multiple sequence alignment


comp3283_c0_seq1/259-314   QGLWCLAHTLWVGTSFMCVASaglmahhlfgcwhgdrrlkakygDAFEAVKARTSV----
Cre19.g750247.t1.1/250-297 QGLWCLAHTLWVGTSFMCVASAVSGK------QNG--EAPNVSPNAFEAVKARTSV----
Vocar20008283m/253-316     QGIWCAAHTLWIGSSFMVVTSACLMAHHLFGCWHGDRRLKANASSWRAGTRLRMGMQSGL
                           **:** *****:*:*** *:**           :*  .      .   ..: * .:    


comp3283_c0_seq1/259-314   ----
Cre19.g750247.t1.1/250-297 ----
Vocar20008283m/253-316     RASL
                               
