# Supplementary material for: Patching Holes in the Chlamydomonas Genome
Source: G3 (Bethesda). 2016 May 10;6(7):1899–910. doi: 10.1534/g3.116.029207 (PMC4938644; doi:10.1534/g3.116.029207)
Supplement: Supplemental Material [file supp_g3.116.029207_FileS4.zip › File_S4_Alignments/Supplemental_Alignments_4_intronic_HALFBRIDGED.txt]

CLUSTAL W (1.81) multiple sequence alignment


comp6984_c0_seq1/96-297    SAAAAPYDMVAAWDGRCRKVYgerydfrrnmvdwdyhmrlqpagtpgcdpasgsiihfhh
Cre01.g001657.t1.1/202-232 SAAAAPYDMVAAWDGRCRKVYGGGGCWEQL*-----------------------------
Vocar20007309m/196-728     ---AVAYDMVKAWDARARKWYGDRYDFRRNLVDWDYHMRLQAAGTPGQDPANGSIIHFHH
                              *..**** ***.*.** **    :.:                               


comp6984_c0_seq1/96-297    frhwrlhgvahelrdsaynsanrsllstaygrtk----------efkdrtgrdvgrsvsa
Cre01.g001657.t1.1/202-232 ------------------------------------------------------------
Vocar20007309m/196-728     FRHWRMHGVAYELRDSHYNQPNRSLLSTAYGKTRGLLLSPNGKTEFKDRSLRHVGRSVSA
                                                                                       


comp6984_c0_seq1/96-297    wgfwadvlnspyhafgtaceqpefyritnkqfvrtavdvaehniaallhelrtgrrlelg
Cre01.g001657.t1.1/202-232 ------------------------------------------------------------
Vocar20007309m/196-728     WGFWADILNGPYHSFGTLTEEPSFYKISNKQYSRTAVDVAEHNMAALLHELRTGTRLALA
                                                                                       


comp6984_c0_seq1/96-297    egqeahraqaargpttledltaaaeeaaaaas----------------------------
Cre01.g001657.t1.1/202-232 ------------------------------------------------------------
Vocar20007309m/196-728     SGSEAPRAQVARGPTSLEDLAGQQQQQQEHEQQQQQEQRQDLKQGQGQEQQHRHHHHQQQ
                                                                                       


comp6984_c0_seq1/96-297    ------------------------------------------------------------
Cre01.g001657.t1.1/202-232 ------------------------------------------------------------
Vocar20007309m/196-728     QGAVEQQNQTDGNGEATSATAAKTSSGGSKSSLPPPPPAPPPPPAPSPPPPPPQPPELNK
                                                                                       


comp6984_c0_seq1/96-297    ------------------------------------------------------------
Cre01.g001657.t1.1/202-232 ------------------------------------------------------------
Vocar20007309m/196-728     EPPQQLQPEQDQLQPDVIPCYTSRGRAAVAQAMAAATSTAAEAVVPAAGLEPEPAAAPAD
                                                                                       


comp6984_c0_seq1/96-297    ------------------------------------------------------------
Cre01.g001657.t1.1/202-232 ------------------------------------------------------------
Vocar20007309m/196-728     GNISTAAAAAAGAALSAGQGGAIGSSNDGVAEAGKDAAKQRMAEEEAALRAAEAALDSAG
                                                                                       


comp6984_c0_seq1/96-297    ------------------------------------------------------------
Cre01.g001657.t1.1/202-232 ------------------------------------------------------------
Vocar20007309m/196-728     RARVLSGFRLQLVTGDLAKTITGRAKYGGAFSVLTMGHRHIHMLAAEYGLYKAATSGAVL
                                                                                       


comp6984_c0_seq1/96-297    --------------------------------------------------------
Cre01.g001657.t1.1/202-232 --------------------------------------------------------
Vocar20007309m/196-728     VAENARHVLQLNKEQAALFAAKMDELAEQAGWRKAGSRPEGITEASEVYLKPSTA*
                                                                                   


CLUSTAL W (1.81) multiple sequence alignment


comp2223_c0_seq1/1-597   spcnkfmlvatatglpspgrqlrcvqreqqclansgaiyygcqgtkchgirpsnyrwagl
Cre01.g045903.t1.1/1-161 ------------------------------------------------------------
Vocar20008498m/1-119     ------------------------------------------------------------
                                                                                     


comp2223_c0_seq1/1-597   ggaalgcaqghvggpaggaahaarqvrargppahrrlgaaaggpdagargeaggagavag
Cre01.g045903.t1.1/1-161 ------------------------------------------------------------
Vocar20008498m/1-119     ------------------------------------------------------------
                                                                                     


comp2223_c0_seq1/1-597   carrrgaglplhpalragrlptrggarlalsaghvarravcgaagaqldvgalrprrrav
Cre01.g045903.t1.1/1-161 ------------------------------------------------------------
Vocar20008498m/1-119     ------------------------------------------------------------
                                                                                     


comp2223_c0_seq1/1-597   aaagvqlrlqahgcdglagvpggghlarraaalggpgrggragaahgagparqprrhrlq
Cre01.g045903.t1.1/1-161 ------------------------------------------------------------
Vocar20008498m/1-119     ------------------------------------------------------------
                                                                                     


comp2223_c0_seq1/1-597   prvraavpglraalqprgpggavrqqqqqgeggggggggpkgpergpmlgsspvhtscrf
Cre01.g045903.t1.1/1-161 ------------------------------------------------------------
Vocar20008498m/1-119     ------------------------------------------------------------
                                                                                     


comp2223_c0_seq1/1-597   sllsserawhekhtglynlafiilvlsnfrlalenalkygwrlnpvrvvgdlmtgrsgsl
Cre01.g045903.t1.1/1-161 ------------------------------------------------------------
Vocar20008498m/1-119     ------------------------------------------------------------
                                                                                     


comp2223_c0_seq1/1-597   ggafnlplvacyplllaaallslgtelaghallgqedklrqqlskrsglsaaaveravgl
Cre01.g045903.t1.1/1-161 ------------------------------------------------------------
Vocar20008498m/1-119     ------------------------------------------------------------
                                                                                     


comp2223_c0_seq1/1-597   rarahewllflvhlasttgvialpwavisltkaepvsgailittavvlwmklvsyhhccf
Cre01.g045903.t1.1/1-161 ---------------------------------------------------MVNIPLPFF
Vocar20008498m/1-119     ------------------------------------------------------------
                                                                                     


comp2223_c0_seq1/1-597   dlraarrggevrpgergcpdtpatewgplerypenlt---fknlmy--flavpt---lsy
Cre01.g045903.t1.1/1-161 ------GGRRARAGTRTSPQEPAADKQELIRLQKEVETLRVANEQLKEQLAARSIRLGEY
Vocar20008498m/1-119     ---MARRGGEIRPGERGCPDTPAEDWGPLAKYPENLT---LRNLMY--FLAVPT---LTY
                                * . *.* * .*: ** :   * :  :::    . *      **. :     *


comp2223_c0_seq1/1-597   qvnfpra----------rcvrwrwllrrcaelcitltal---------------------
Cre01.g045903.t1.1/1-161 LYKWSAGGLPLLGALGLGGPAAEWGLRYVLLRGTGLAAYGSAKDTAFSPRDEISVLSCFV
Vocar20008498m/1-119     QVNFPRG----------RAIRGRWLLRRLFELVITLTAL---------------------
                           ::. .               .* **        *:*                      


comp2223_c0_seq1/1-597   ---ailvgqyitpavdnslvplqqLDLPRVA-----ERVLKLAL
Cre01.g045903.t1.1/1-161 AWEGLRAGRFWAFSVFD------SGGSLLLDLPRVAERVLKLAL
Vocar20008498m/1-119     ---AIIIGQYIEPAVTNSMAPLRKTFLWLVSVASCARVCLVLAP
                            .:  *::   :* :      .     :      .  * ** 


CLUSTAL W (1.81) multiple sequence alignment


comp6882_c0_seq1/1-110  pttttsapptp-------------gpcscrwrpsr-wtswg----rpaprcparrwrccs
Cre01.g046250.t1.2/1-17 ------------------------------------------------------------
Vocar20009322m/751-878  SLVCTSLTDMPGSRPLSLLLLFHSAACCVRRRLEAMQPGLGGTAATAMGYCPYDGGQDVD
                                                                                    


comp6882_c0_seq1/1-110  stasawcrwvqadelvssihrhivmaykdavhhvvlsavdrtawcahkPEVMRGRVAGPA
Cre01.g046250.t1.2/1-17 ---------------------------------------------------MRGRVAGPA
Vocar20009322m/751-878  LARQHGEALVQADELVTSIQQHTVLAFMQAVYDVVLSSLDRTNWCAFRPEVMRGQSAGPA
                                                                           ***: ****


comp6882_c0_seq1/1-110  VRVWHCMM
Cre01.g046250.t1.2/1-17 VRVWHCMM
Vocar20009322m/751-878  VRVWHSML
                        *****.*:


CLUSTAL W (1.81) multiple sequence alignment


comp5009_c0_seq1/1-244     gggggsglfnat----ealaqevvkgsqgllsgsdlvqslsarvadfra------rvcas
Cre01.g052601.t1.1/443-486 ------------------------------------------------------------
Vocar20009501m/730-1043    ASGGGAAAAAGSRGGAPDVCIRVLCRTREQVDAALQVQWLREVVVDFLEVQGLKEAVAAV
                                                                                       


comp5009_c0_seq1/1-244     plsdirslltsfqalvnntvdastwtvkvrgkntpfla----------------------
Cre01.g052601.t1.1/443-486 ------------------------------------------------------------
Vocar20009501m/730-1043    RASGRRVVVATPR--VLKPDEQRLWLFYLRLGADALLVRSAGMLHQLQLLGGPGAVVPDV
                                                                                       


comp5009_c0_seq1/1-244     --lvdslegdv--------------------------------vdffaraacgssggns-
Cre01.g052601.t1.1/443-486 ---------------------------GAAR-----------------APEA--------
Vocar20009501m/730-1043    PYPIPALEGDFSLNAANVLSTSLLLRGGGAAATAATAAATAASAATAAAPASGTGTGTSS
                                                                            . .        


comp5009_c0_seq1/1-244     -----ssssssgggvwrglsrlapthdlhagqvaalaaglgpraallevvvhqhlpifht
Cre01.g052601.t1.1/443-486 ---EAEAGGGG-------------------------------------------------
Vocar20009501m/730-1043    DSPGSEIGHGGSAAVWRGLSRLAPTHDLHAGQLAALAAGLGPRRAQLEAILHQHLPIFHT
                                . . ..                                                 


comp5009_c0_seq1/1-244     ehcvfcrflstgnsykdcghpceaatlhlrdpqgadhlvladmgcrntvfnaraqsGVFF
Cre01.g052601.t1.1/443-486 ------------------------------------------------GAGAGAGAGVFF
Vocar20009501m/730-1043    EHCVFCRFLSSGNSYKDCGHPCESHRLHLRDNGGADHLVLADMGCRNTVFNAKAQSGAFY
                                                                             .* * :*.*:


comp5009_c0_seq1/1-244     LRDLLRAGVRTLRLEL
Cre01.g052601.t1.1/443-486 LRDLLRAGVRTLRLEL
Vocar20009501m/730-1043    VRDLIKAGYRTVRIEL
                           :***::** **:*:**


CLUSTAL W (1.81) multiple sequence alignment


comp7889_c0_seq1/1-245     rwslafhpefsiagvqptlmlpqvtgdlvrvttrvg-----savlptplprtrvr--prp
Cre02.g096551.t1.1/597-913 ARS-----------QGLRSMCESLIGDMLDLTLQRVAARPSAAAVAAEVAGW--RAARPA
Vocar20006227m/609-876     RWALCFHPEFNIAGVQPTVMLPQVTGDLLRLTTTAG-----SRVLPTPLPRSRGRVVRST
                             :                *  .: **:: :*         : .:.: :.    *    .


comp7889_c0_seq1/1-245     ll---sqqtvnyllpp---qlpspevsaqallrghdaavvyvgvladcasvv-svdmrgq
Cre02.g096551.t1.1/597-913 ALAGVSRHVAEAVMCEVVDEMIAEAYDEQRHLQSAADSFA-FDLLVEAVAFSQAKYQFGG
Vocar20006227m/609-876     AL---NQQTVNFLMPP---QIPSPESRVQALLRGHDSHIVFVDILADCASVL-SVDASGE
                            *   .::..: ::     :: :     *  *:.    .. ..:*.:..:.  :    * 


comp7889_c0_seq1/1-245     vhiwpgyegdrtgfgwfrpraswqlprtlrgvqargslhpvwprvpvpalkgvmynpppa
Cre02.g096551.t1.1/597-913 GGGWGGAGGGGR----------DGVRSRLREAEARREAHVAHSI-AARRAATLARNASKA
Vocar20006227m/609-876     INIWPTFEGERTGYGWFRPRRTWRLPRTLRSYQARGPLNPVWPRVPVPALRGILYNPPTS
                              *    *               :   **  :**   : . .  ..     :  *.. :


comp7889_c0_seq1/1-245     -hi------vg---dlmaaa---g---------ggg------l---gllrglvglr----
Cre02.g096551.t1.1/597-913 AHVAAASVMAGTSAAGAAAVAGGGGGGGGGDAGGGGGGGDEELGGDGYDDDAYAAYVQQV
Vocar20006227m/609-876     -AA------AA---AAAATKNGRGGGGVGGGGGGGG------VGGGGFFGGLF-------
                                    ..      *:    *         ***      :   *   .         


comp7889_c0_seq1/1-245     -----------------------raapdldtdgg--------------------------
Cre02.g096551.t1.1/597-913 AAASKPIKVGAVLDEELDDEAIYVLHRAFDDSGGGRQEDKQLYVQGLKAMLQEMRLRRGD
Vocar20006227m/609-876     -----------------------RRHGDAASSGGGGGG--------------------GG
                                                          .**                          


comp7889_c0_seq1/1-245     ---aaerlaaalggppatfsdllsdaGMLDDEHEAALLDEFPLGDF
Cre02.g096551.t1.1/597-913 APYGHTQQLAVYWPPH----MRVSRVGMLDDEHEAALLDEFPLGDF
Vocar20006227m/609-876     IPGGPGSQSAAMMPPSVTFSEMLADAGMLDDDLEAARLNELPLGDF
                              .     *.   *       :: .*****: *** *:*:*****


CLUSTAL W (1.81) multiple sequence alignment


comp4399_c0_seq1/113-442   GLGMCDPKKVYAQVKLLLAQQkltaecgmnaivpkvwveplngvmp----------gsgf
Cre06.g297300.t1.1/549-704 GLGMCDPKKVYAQVKLLLAQQKGEGEESAPGSEEEEEEEEEEEEEEEEEEEEEEEEEEEE
Vocar20008642m/376-700     GLGMCDPKKVYAQVKLLLAQQKLTAECGLNEIVPKVWVEPLNGVMP----------GSGF
                           **********************  .* .      :   *  :               .  


comp4399_c0_seq1/113-442   hvkwlgl-wadiadgvsvqnlqeagkppl-qpevlihllakkinhqelvqgaifdllfsq
Cre06.g297300.t1.1/549-704 EVTSEDEEEEEEGEGEGGNSGSSRGQSPVPDPRARSHAGAGGT------GGPRQ--PVPR
Vocar20008642m/376-700     HVKWLGL-WADIADGVSVQNIQEAGKPPL-KPEVMLDLFSKRINHHELVQGAIFDLLFSQ
                           .*.  .    : .:* . :. .. *:.*: .*..  .  :          *.     ..:


comp4399_c0_seq1/113-442   cdrhqqnifltetgkfwli-dndqv-yatawrrcgidslivpttqkfminhlgffyvlky
Cre06.g297300.t1.1/549-704 SAPHGRSVSVGGGGKAAASVAAARIAAKAAARRRGAGGAVTGV*----------------
Vocar20008642m/376-700     CDRHQQNIFLTETGKFWLI-DNDQV-YATAWRKCGIDSLLVPTTQKFMINHLGFFYVLKY
                           .  * :.: :   **        ::   :* *: * .. :. .                 


comp4399_c0_seq1/113-442   pqknpprgpakflsplllmdyrchvpggaigksftpeltqclthisslsadtilqrygyp
Cre06.g297300.t1.1/549-704 ------------------------------------------------------------
Vocar20008642m/376-700     PQKNPPRGPAKFLSPLLLLDYRCHVPGGAIAKNFTPELNECLSHISSLSPEVIQEQYGYP
                                                                                       


comp4399_c0_seq1/113-442   virmadavrnrsrdllahgyewsllysqptnqamhryklapaccdmtynrsinnyicttp
Cre06.g297300.t1.1/549-704 ------------------------------------------------------------
Vocar20008642m/376-700     VLRMADAVRNRSIDLLTHGYEWTLLYGQPTNQPMHRYKIAPKCCEMHFNASKSNYECDTP
                                                                                       


comp4399_c0_seq1/113-442   gwrqmteipygnawhggkwhgspgldtgsyvggttflpewtdpv
Cre06.g297300.t1.1/549-704 --------------------------------------------
Vocar20008642m/376-700     GYKQMTEIPFGNAWHGGPWHGTAGLDTGTYEGGTSFLPN-----
                                                                       


CLUSTAL W (1.81) multiple sequence alignment


comp4464_c0_seq1/17-176  WLSDWVSRLDPGAPDELFILArgknieswrlveikrddyspnsigqkqweqdrktwlanr
Cre08.g358549.t1.1/26-58 WLSDWVSRLDPGAPDELFILARAAANVEAIIK*---------------------------
Vocar20015086m/116-284   WLAGWVEKLDPGAPDELFILARG-------------------------------------
                         **:.**.:**************.                                     


comp4464_c0_seq1/17-176  ltavmksagyseascklvedfmlgrdlpdprdvrlydvtgpmgatnfrllellamvqtlr
Cre08.g358549.t1.1/26-58 ------------------------------------------------------------
Vocar20015086m/116-284   ---------YIEASQKLVEDFMLNRDLPDPRDVRLYDVTGPMGIINFRLLELLLMVQTLR
                                                                                     


comp4464_c0_seq1/17-176  daealvfldktfprmfeelpadevlaavkrelaggskksp--------------------
Cre08.g358549.t1.1/26-58 ------------------------------------------------------------
Vocar20015086m/116-284   DAEALVFLEHTFPRMFEELPADEVLTAVKRELVGVSKKCLATALQLPWSPLQRKLLGRAL
                                                                                     


comp4464_c0_seq1/17-176  -----------------------------------
Cre08.g358549.t1.1/26-58 -----------------------------------
Vocar20015086m/116-284   PAPPGLGGVLRELEGVAAASTHPGDWRYRDFDYE*
                                                            


CLUSTAL W (1.81) multiple sequence alignment


comp6173_c0_seq1/1-142      paastwaetkr-------------------------------------------------
Cre08.g374250.t1.1/425-1375 LGTHTWVWHDPADHTQGGECLAPPPPPSPPSPRPPRPPPLPPSPPPPLLPPSPPVPPPSP
Vocar20004101m/172-780      PDAVRLLWDEPLAGARVVRQSD--------------------------------------
                              :      .                                                  


comp6173_c0_seq1/1-142      ------------------------------------------------------------
Cre08.g374250.t1.1/425-1375 PSPPSPPPSPPEPPSPPPLPPSPPSPTPVARCIQVGGICDSPSPMPPSPRPPQPPSPPPP
Vocar20004101m/172-780      ------------------VDLSVMVEGEQLNCMVLGVRGAAPPAIPTSSWGES-------
                                                                                        


comp6173_c0_seq1/1-142      ------------------------------aeaemrssrptssssscs------------
Cre08.g374250.t1.1/425-1375 PPRPPPRAPRPSPPFHPPSPDSPPAS-SVPPSPEPPSPKPPSPAPPSPAPPSPPPPSPAP
Vocar20004101m/172-780      -------------------PGGGHAAEVLYGTA-----APPAPGSANGASKAPPPSVS--
                                                            .      *.:....              


comp6173_c0_seq1/1-142      ------------------------------grpp----ppprattslsgtitrtaara--
Cre08.g374250.t1.1/425-1375 PSPAPPSPAPPSPQPPSPVPPQPPSPVPPSPKPPSPAPPSPPLISPVQGLL---------
Vocar20004101m/172-780      -------------------------------FLQGPAPPRSGVVA---IVLTATHVLLVM
                                                                  * .   :     :         


comp6173_c0_seq1/1-142      -aeregrppgawhgrplagvart-------------plraa-swa-------tarrgcct
Cre08.g374250.t1.1/425-1375 -----LGGPGLWAALLSIPDAANSVFVVSAGL----PTSVAPSTP-------PELLASFC
Vocar20004101m/172-780      GGGVTASAELVWLL----PHSMNPVAVAPLPLRALVRAAVSPSYEQLAIASADGSIATCS
                                       *        : .                .: *             .   


comp6173_c0_seq1/1-142      qtcsct------------------------------------------------------
Cre08.g374250.t1.1/425-1375 TVCSCQLTATAISLV-----GGSSRGNN---TNGSSSGGNYYSNGGDAAIQRIPAGNSTD
Vocar20004101m/172-780      TICP--IPGLSLGRLTADGEGGSSASLPPPAAAAGAGGGSVPSGSGDTPLLMVAEQGGP-
                              *.                                                        


comp6173_c0_seq1/1-142      ------------------------------------------------------------
Cre08.g374250.t1.1/425-1375 RGGSSSGSGGSSSWGPGTETAAEWA-------VDAVQDGTYQLQLSIGGVTYTRTVVVDR
Vocar20004101m/172-780      -AAAAAAAGGGAEHGPGRRSTSATVGSGSAASCAPVERGALVQVTDVA--RFHRG-----
                                                                                        


comp6173_c0_seq1/1-142      ------------------------------------------------------------
Cre08.g374250.t1.1/425-1375 TPPSVSGNVTLSANRIKQEPSAVGEASLNALGSKQAMLLTISFSEPV-PAFDPAASLIVT
Vocar20004101m/172-780      ---RISSCLWLTPTRLVT-------------GGMDGTVRMWSYVPNDGDPPDRAGWLSPG
                                                                                        


comp6173_c0_seq1/1-142      ------------------------------------------------------------
Cre08.g374250.t1.1/425-1375 GALVAEWVAAADKMTFYVLAMTLPAEL--VATAAGSSSSSG-TSRSGNGNGTAAAAAAAA
Vocar20004101m/172-780      LQLDAQWNVSQPVTCMAALNPPLPAGAEWPGTAAAAGGGGGGAEGGGGGADFAASWAASA
                                                                                        


comp6173_c0_seq1/1-142      ------------------------------------------------------------
Cre08.g374250.t1.1/425-1375 PPPPAGTTGRRRALQQQAAAPPPPASGSSSSLSGAATANQQQRHVHFLLPATAYADAARN
Vocar20004101m/172-780      PKPPAFMLGTAGGVVQLVNADR------------------------------VPADIAEA
                                                                                        


comp6173_c0_seq1/1-142      ------------------------------------------------------------
Cre08.g374250.t1.1/425-1375 PGRNDLSLSVELTDNAVASPAVGEALATTARVTAATYPAVAATTTLVAAASSSFAQAIRA
Vocar20004101m/172-780      PDLAQLNAS---------------------------------------------------
                                                                                        


comp6173_c0_seq1/1-142      ------------------------------------------------------------
Cre08.g374250.t1.1/425-1375 KGSLLQGSYHIQMLTMSLYLASRGVGREYGEYAVEFKYAVLGVKGNLGPAEAAMPTNEKE
Vocar20004101m/172-780      ----LSSTWDVRV---------------FGGPITAAAFSQVGRKGK--------------
                                                                                        


comp6173_c0_seq1/1-142      ------------------------------------------------------------
Cre08.g374250.t1.1/425-1375 VTAAEQARQVGGDLWPI--GNDLLGGSSNTTASGSSSGSSSSSNSPPRRPPPPPAAGSTG
Vocar20004101m/172-780      ------------GIHPLLVVGSILGEL---------------------------------
                                                                                        


comp6173_c0_seq1/1-142      ------------------------------------------------------------
Cre08.g374250.t1.1/425-1375 LLFSNADASPPPLAVATPALPAPLPSTIAAAATAAPPRLPSPPPPAVGSSTGVLPRRHLM
Vocar20004101m/172-780      ----------------------------------VVLGLPDSSALEDGPPDGVLPRGSLL
                                                                                        


comp6173_c0_seq1/1-142      ------------------------------------------------------------
Cre08.g374250.t1.1/425-1375 QQMLQPPAAAVAAPPPPPASSSALVLQPSPPPPPPP-SQL-LIQQA-------SATYVSD
Vocar20004101m/172-780      RASMRAQSHVT-----------SMLVYPLPASEARGGGHFWVITTHTDKSIRRYRMYTDE
                                                                                        


comp6173_c0_seq1/1-142      ------------------------------------------------------------
Cre08.g374250.t1.1/425-1375 MQDLLYTLVVAAMLITAVAAGRLIAAVLYRLLVSPEPHPFLAFPRLETTIAGLILVALTF
Vocar20004101m/172-780      VERLTPEEFVVD-------------LGLRKALLE---HAEERYGKVKTQLAREMR-----
                                                                                        


comp6173_c0_seq1/1-142      ----aiaggrrrwcsyrrrsapcsgcstasgsRPGPPSRRPWTGLMSGW---
Cre08.g374250.t1.1/425-1375 YSCMALGGPAADWHGSRTAA-Y---CVLTIAVVP-YAAFLWWLALARAWMVP
Vocar20004101m/172-780      ---------VMEFQRQR-LKEECMGVMECA-SRP-------------LVPLG
                                        :   *                *                  


CLUSTAL W (1.81) multiple sequence alignment


comp5631_c0_seq1/1-206       qeiqshiamq--------ggpggd---ggkgkgggs-----------pggkag-------
Cre11.g479300.t1.1/1226-1467 PRRPRKAAAAARVKSRRASAAQDDESEGGGSGGGGDSDF-EPPASGDE-------EEEPS
Vocar20012099m/163-354       KRITSKKAAS--------GKRGGGTVKGGGKNGGGSVRQSGSRRSGSRGGSKGRDLAELA
                              .   : *          .   ..   **   ***.                        


comp5631_c0_seq1/1-206       -------------tgagggasasv-lhqvpwrriil-----deahcikdrrcst--a---
Cre11.g479300.t1.1/1226-1467 -SEESEAEEDEGDSGSGDGDDADEAVDLVSSTDSDSDEDEEDESESEDEDEAGPSKGKAG
Vocar20012099m/163-354       EREAEEMIEAAARAAPSRAQDASV-LHRVPWRRIIL-----DEAHSIKDRRCST--A---
                                          :... . .*.  :. *.           **:.. .: ....  .   


comp5631_c0_seq1/1-206       -----kavfaltsaykwalsgtplqnr--vaelyslirflriypyayyfcrkagadctca
Cre11.g479300.t1.1/1226-1467 AGAKSKAAAAAGGSSKGAVKGKGSKGGGDDDEEAEKARRRRQRER---QKRRSEA---RR
Vocar20012099m/163-354       -----KAVFALQSKYKWALSGTPLQNR--VAELYSLIRFLR-------------------
                                  **. *  .  * *:.*.  :.     *  .  *  *                   


comp5631_c0_seq1/1-206       sldytfvlhhrrcdhcghpplthycwwnryvanpikqhgygg--rg-------rtalmll
Cre11.g479300.t1.1/1226-1467 SLE-----------EAAQKDAEA--MI--KAAAALAAAGGSGGGKGKGGGSPGGKAGTGA
Vocar20012099m/163-354       -----------------------------FVANPIKAHGYSG--RG-------RTALMLL
                                                           .* .:   * .*  :*        .*    


comp5631_c0_seq1/1-206       knrilpaillrrtkvQCADDLALPPRTVLLRRDRF
Cre11.g479300.t1.1/1226-1467 GG---GASASVLHQSKCADDLALPPRTVLLRRDRF
Vocar20012099m/163-354       KNRILPAILLRRTKVQCADDLALPPRTVLLRRDRF
                              .    *      : :*******************


CLUSTAL W (1.81) multiple sequence alignment


comp1659_c0_seq1/94-289      ATDAALRSALAALRSTTIANYarcvcagd---------------rhdlasvyrlvq----
Cre13.g564350.t1.2/3992-4416 ATDAALRSALAALRSTTIANYDAVMQQTFALINGLLARDAAAARRRLRIATYRVVPFSPR
Vocar20014826m/3191-3766     EADAALRSALLALRSTAIANYGRCLCAGD---------------RHDLAAVYRLCQ----
                              :******** *****:****   :                   *:   :.**:      


comp1659_c0_seq1/94-289      ----mwlqpadge---dvsahfqaaa-aapvp--phkwlpliyqiasrlggggggggrga
Cre13.g564350.t1.2/3992-4416 AGLLQWVEDTQPLNSYLLGRNYAEGAHSRYAGPGEWSWMQCYFKVKDCAAADKLPSFLSA
Vocar20014826m/3191-3766     ----MWLQPADGED---VSTAFAQAT----AAVPSYKWLPLVYQMASRLSAAPPAETFQR
                                  *:: ::      :.  :  .:    .     .*:   ::: .  ..         


comp1659_c0_seq1/94-289      ---gaehghh------------------------------crpgg-vqpa----------
Cre13.g564350.t1.2/3992-4416 LAHFSPVLHH------------------------------YFLEGFPSPT----------
Vocar20014826m/3191-3766     ASGSSCTSSSCTSSSCTSSSCTSSSCTSSSCTSSSCTSSSCTSSGMVFTFHISAVVCKRV
                                 :                                       *   .           


comp1659_c0_seq1/94-289      ----------------------------------------aglaagggag--g-gg--aq
Cre13.g564350.t1.2/3992-4416 -----AWLAAQSAY-----------------TRSSAAACMAGYLLGLGDR--HSGN--IL
Vocar20014826m/3191-3766     LQSLLLRLACEHPFHVIYKLFALRNGNLDKMGRLQAAADAAGFVQVVDVSKIKAAESLLQ
                                                                     **     .      .     


comp1659_c0_seq1/94-289      gggargg-------------------------gadhtrpq--p---agqv--------ac
Cre13.g564350.t1.2/3992-4416 LHGATGE-----------VV--HIDLGIAFEQGRFLATPELVPFRLTRDVVDGM----GI
Vocar20014826m/3191-3766     QLVARGGRVAVIVKQAEKLIRMYIDLAAQPAPQEDNPPPQTFPANLKRQVDGGAMDALPV
                                * *                              . *:  *     :*          


comp1659_c0_seq1/94-289      g-----------------------------ggaape---------------rqa------
Cre13.g564350.t1.2/3992-4416 N-----------------------------GTEGPF---------------RRSCEETLR
Vocar20014826m/3191-3766     VSSLVPVDPTAKYDGLPHLVSFDSTVSYAGGINKPKIIVANDSNGAKHKQLVKSGNDDLR
                                                           *   *                 ::      


comp1659_c0_seq1/94-289      ---------------------------------------hr-ahqqrqqper--------
Cre13.g564350.t1.2/3992-4416 VL--------------RTNSE--------ALLTVIDVVTHDPLHKWTMTLAK--------
Vocar20014826m/3191-3766     QDAVMQQTFALINGLLARDSAASRRGLRIATYRVVPFSPTAGLLQWVEDTQPLNLYLLGK
                                                                         :               


comp1659_c0_seq1/94-289      -----rrrrtrqprrrrrvl------s-----dggaagggr--rrrrr------------
Cre13.g564350.t1.2/3992-4416 -----ARKKQQAPRR---LD------A-----AAGGGGGGA--RADEEGDAGDDAGAQQQ
Vocar20014826m/3191-3766     NYASGAHARYQPPGEWTWIQCYNHMKSTTEAVRKGSTDAGAELLRGPFRRGCEETLRATA
                                   : : : * .   :       :       *. ..*                    


comp1659_c0_seq1/94-289      ------------------------------------------------------------
Cre13.g564350.t1.2/3992-4416 QLGNADAARVVLRVKQKLEGRMDVVGLGSGGAAGSGGAEG--AAAAGAKKGKGSTAAAA-
Vocar20014826m/3191-3766     LLGNADAARAVLRVKQKLEGRMDAGGLSRTAATTNTGGTAAGGGAIGGGGGRAAAAAAAA
                                                                                         


comp1659_c0_seq1/94-289      ------------------------------------------------------------
Cre13.g564350.t1.2/3992-4416 --AAAGAKAGASGGGGAAVAALAALAAVAADLSGAPLSVEGQVRALLAEAQDPARWCRMY
Vocar20014826m/3191-3766     ATAAAAAAAGAATTGSAA--LAAAAAAAAADAGGAPLNVEGQVRALLAEAQDPHRLSRMY
                                                                                         


comp1659_c0_seq1/94-289      --------
Cre13.g564350.t1.2/3992-4416 PGWSAWM*
Vocar20014826m/3191-3766     VGWSAWL*
                                     


CLUSTAL W (1.81) multiple sequence alignment


comp931_c0_seq2/1-73       ravaaampvv-----------------qlpaalr---pvavvykglsglklggctla---
Cre15.g635067.t1.1/353-463 PDVTALMPSYFFVPFSTNDRATIASGVTSALTLDPASTVNWRYEGATNNTFGQQNFVFSA
Vocar20013835m/97-177      EEEE------------EEEEEVVIMVIMVTMIPVSIRPVAVMYRGDQGLNLTLCTVA---
                                                        .       .*   *.*  . .:   ...   


comp931_c0_seq2/1-73       ---------------rilrgdintwnaqairDDNPGLTLPGNPIRLITAGP
Cre15.g635067.t1.1/353-463 RRDSYLTTTVSSLALDVADAKKTLMMGDAYQDDNPGLTLPGNPIRLITAGP
Vocar20013835m/97-177      ---------------GIINGTITTWNHKQIKDNNPNMKLPNTTITLLFAGP
                                           :  .  .    .  :*:**.:.**...* *: ***


CLUSTAL W (1.81) multiple sequence alignment


comp5188_c0_seq1/69-481      A-TRILSGTSMATPVIAGSALlarqyftdgwhstegraaapaagispsgalvkavllgga
Cre19.g750447.t1.1/1120-1142 A-TRILSGTSMATPVIAGSALLR*------------------------------------
Vocar20001811m/613-1853      VALTSMSGTSMATPVVAGSALLVRQYFMEGFYPDGV--RNPANSFTPSGPLIKAVLLGGA
                             .    :*********:******                                      


comp5188_c0_seq1/69-481      vhmagsvsgtgmpledvpsyrqgfgrisllhslplpsaagapgwrlqfvdg--aalaqge
Cre19.g750447.t1.1/1120-1142 ------------------------------------------------------------
Vocar20001811m/613-1853      DHLTGVVADTGMPLEEGPSYRQGFGRLSLLHSLPLASNPISPGWRLQVVDGEGASLAQSQ
                                                                                         


comp5188_c0_seq1/69-481      shrfcvratggplrvtlawydwpgdpaaarslvnnldlqvraagragtvelgngvqdavn
Cre19.g750447.t1.1/1120-1142 ------------------------------------------------------------
Vocar20001811m/613-1853      QHQFCVSATGGPLRITLAWYDYPGDLSAARALVNNLDLQVRAAGRGLMLDYGNGVQDNVN
                                                                                         


comp5188_c0_seq1/69-481      tveqvwygdlaagdvavtvaaptvfaragrqpyalvvqgrfsgtlrppaanss--asast
Cre19.g750447.t1.1/1120-1142 ------------------------------------------------------------
Vocar20001811m/613-1853      TVEQVWYDDLPAGDVAITVTAVSIFQKAVKQPYALVVQGKFSGTLRAPRNSSDSSTALNT
                                                                                         


comp5188_c0_seq1/69-481      cavqlavvdevlsadtitnrkdsmgrvvasfyftaqdgttpaggfqckltleaavpglna
Cre19.g750447.t1.1/1120-1142 ------------------------------------------------------------
Vocar20001811m/613-1853      CAAQMVVIWDELSSAPITNSR------NVTFFFGTQDNNTPQAGFQCRLVSEAVASNQ--
                                                                                         


comp5188_c0_seq1/69-481      ssyagvvdadwvacssprgyvglmdgrysfqvrvrgeevaavrsltvdatppvttltstl
Cre19.g750447.t1.1/1120-1142 ------------------------------------------------------------
Vocar20001811m/613-1853      ----TDPYASWASCVTSSSYLNLKDGKYTFQVRVYGEQVGATRSVLVDTTPPVVNLTSTL
                                                                                         


comp5188_c0_seq1/69-481      ppppspgavvttpsdnatfsfvatdvsssisftcnigfsngpagqdqpprlrraptps--
Cre19.g750447.t1.1/1120-1142 ------------------------------------------------------------
Vocar20001811m/613-1853      PA--RVGNRITTASDNATFIFVAADAATAVNISCRVEFENGPKGGTTPPFLRFGPRTAVA
                                                                                         


comp5188_c0_seq1/69-481      ------------------------------------------------------------
Cre19.g750447.t1.1/1120-1142 ------------------------------------------------------------
Vocar20001811m/613-1853      AASGISGRPAGQLVPVWQNFLCASPLELIGMLYGDYRLLVSAVDAAGNRFDADPVSWSIR
                                                                                         


comp5188_c0_seq1/69-481      ------------------------------------------------------------
Cre19.g750447.t1.1/1120-1142 ------------------------------------------------------------
Vocar20001811m/613-1853      YSSNTTYARVVSGPLGLVPARDLQYKVLGFNGAAAATTPPELLGLLGAYEYTQALQPPAT
                                                                                         


comp5188_c0_seq1/69-481      ------------------------------------------------------------
Cre19.g750447.t1.1/1120-1142 ------------------------------------------------------------
Vocar20001811m/613-1853      AASTRSISGSSSGSSGWTLRSISEGATWQPLSGGNVTVSNLTDGSYLVLVRPSRSSDPIT
                                                                                         


comp5188_c0_seq1/69-481      ------------------------------------------------------------
Cre19.g750447.t1.1/1120-1142 ------------------------------------------------------------
Vocar20001811m/613-1853      WGVAAVQVDTTPPSVVITRKPNAYQSDSQVTIKFAGDGTDDDTRAFFCRWMGTRLTESEP
                                                                                         


comp5188_c0_seq1/69-481      ------------------------------------------------------------
Cre19.g750447.t1.1/1120-1142 ------------------------------------------------------------
Vocar20001811m/613-1853      DPNTPETVVPYSPCRDSVTFNVTEGHWLFQVKGQDAAGNIGAPASASFVTDLQPPSILTT
                                                                                         


comp5188_c0_seq1/69-481      ------------------------------------------------------------
Cre19.g750447.t1.1/1120-1142 ------------------------------------------------------------
Vocar20001811m/613-1853      LPYFVNNPYVEWNYTLSDTGTGVANYSCSFRYLKLNNGAAPLDSNATFPTTTDKMDWRSP
                                                                                         


comp5188_c0_seq1/69-481      ------------------------------------------------------------
Cre19.g750447.t1.1/1120-1142 ------------------------------------------------------------
Vocar20001811m/613-1853      CPPPPIRYALREGQYLWSLEATDGAGLKSSLDINLFTMTVISRDLPMTINSGVVKQLCRI
                                                                                         


comp5188_c0_seq1/69-481      ------------------------------------------------------------
Cre19.g750447.t1.1/1120-1142 ------------------------------------------------------------
Vocar20001811m/613-1853      NATSAPPPAPPPPPPPIPPPSPPPPPPPLSSVSPSGGRTYASAAASASSTTTTTSTTTST
                                                                                         


comp5188_c0_seq1/69-481      ------------------------------------------------------------
Cre19.g750447.t1.1/1120-1142 ------------------------------------------------------------
Vocar20001811m/613-1853      TTSTTTSTTTSTTTSSSTTTSSSTTSSSTPDSSGGVGPRLLNGSSIRLDEWHECDTGGDA
                                                                                         


comp5188_c0_seq1/69-481      ------------------------------------------------------------
Cre19.g750447.t1.1/1120-1142 ------------------------------------------------------------
Vocar20001811m/613-1853      QNISYEGFSSGFYTFSIRALDAAGNLGDPATPYFFQVDATLPDDGVETVQVNRSEGGGSS
                                                                                         


comp5188_c0_seq1/69-481      ------------------------------------------------------------
Cre19.g750447.t1.1/1120-1142 ------------------------------------------------------------
Vocar20001811m/613-1853      DNTKKIVIGVAVLVAGVLLILSAGAIWVGRRRYLRKRFRATGTPPATVSTHDIPMQNLPP
                                                                                         


comp5188_c0_seq1/69-481      ------------------------------------------------------------
Cre19.g750447.t1.1/1120-1142 ------------------------------------------------------------
Vocar20001811m/613-1853      PPPPAGTVPPYTNGHGNSNGYSNGSHAPPLVISPPPAPPMVGAVTPAVAYYHTVPVLGGG
                                                                                         


comp5188_c0_seq1/69-481      ------------------------------------------------------------
Cre19.g750447.t1.1/1120-1142 ------------------------------------------------------------
Vocar20001811m/613-1853      MVAGVPLATADPALAAALAASSAEEAQRARAEEEERLRRAIAVSIEEENVRRAKEASLAA
                                                                                         


comp5188_c0_seq1/69-481      ---------------------------------------------------------
Cre19.g750447.t1.1/1120-1142 ---------------------------------------------------------
Vocar20001811m/613-1853      AVAQSSEQADLDAAIAASIATAERDRQRQQLQAQWQQSPPSAPPARSPRPPDYDLI*
                                                                                      


CLUSTAL W (1.81) multiple sequence alignment


comp5188_c0_seq1/69-481      A-TRILSGTSMATPVIAGSALlarqyftdgwhstegraaapaagispsgalvkavllgga
Cre19.g750447.t1.1/1120-1142 A-TRILSGTSMATPVIAGSALLR*------------------------------------
Vocar20001811m/613-1853      VALTSMSGTSMATPVVAGSALLVRQYFMEGFYPDGV--RNPANSFTPSGPLIKAVLLGGA
                             .    :*********:******                                      


comp5188_c0_seq1/69-481      vhmagsvsgtgmpledvpsyrqgfgrisllhslplpsaagapgwrlqfvdg--aalaqge
Cre19.g750447.t1.1/1120-1142 ------------------------------------------------------------
Vocar20001811m/613-1853      DHLTGVVADTGMPLEEGPSYRQGFGRLSLLHSLPLASNPISPGWRLQVVDGEGASLAQSQ
                                                                                         


comp5188_c0_seq1/69-481      shrfcvratggplrvtlawydwpgdpaaarslvnnldlqvraagragtvelgngvqdavn
Cre19.g750447.t1.1/1120-1142 ------------------------------------------------------------
Vocar20001811m/613-1853      QHQFCVSATGGPLRITLAWYDYPGDLSAARALVNNLDLQVRAAGRGLMLDYGNGVQDNVN
                                                                                         


comp5188_c0_seq1/69-481      tveqvwygdlaagdvavtvaaptvfaragrqpyalvvqgrfsgtlrppaanss--asast
Cre19.g750447.t1.1/1120-1142 ------------------------------------------------------------
Vocar20001811m/613-1853      TVEQVWYDDLPAGDVAITVTAVSIFQKAVKQPYALVVQGKFSGTLRAPRNSSDSSTALNT
                                                                                         


comp5188_c0_seq1/69-481      cavqlavvdevlsadtitnrkdsmgrvvasfyftaqdgttpaggfqckltleaavpglna
Cre19.g750447.t1.1/1120-1142 ------------------------------------------------------------
Vocar20001811m/613-1853      CAAQMVVIWDELSSAPITNSR------NVTFFFGTQDNNTPQAGFQCRLVSEAVASNQ--
                                                                                         


comp5188_c0_seq1/69-481      ssyagvvdadwvacssprgyvglmdgrysfqvrvrgeevaavrsltvdatppvttltstl
Cre19.g750447.t1.1/1120-1142 ------------------------------------------------------------
Vocar20001811m/613-1853      ----TDPYASWASCVTSSSYLNLKDGKYTFQVRVYGEQVGATRSVLVDTTPPVVNLTSTL
                                                                                         


comp5188_c0_seq1/69-481      ppppspgavvttpsdnatfsfvatdvsssisftcnigfsngpagqdqpprlrraptps--
Cre19.g750447.t1.1/1120-1142 ------------------------------------------------------------
Vocar20001811m/613-1853      PA--RVGNRITTASDNATFIFVAADAATAVNISCRVEFENGPKGGTTPPFLRFGPRTAVA
                                                                                         


comp5188_c0_seq1/69-481      ------------------------------------------------------------
Cre19.g750447.t1.1/1120-1142 ------------------------------------------------------------
Vocar20001811m/613-1853      AASGISGRPAGQLVPVWQNFLCASPLELIGMLYGDYRLLVSAVDAAGNRFDADPVSWSIR
                                                                                         


comp5188_c0_seq1/69-481      ------------------------------------------------------------
Cre19.g750447.t1.1/1120-1142 ------------------------------------------------------------
Vocar20001811m/613-1853      YSSNTTYARVVSGPLGLVPARDLQYKVLGFNGAAAATTPPELLGLLGAYEYTQALQPPAT
                                                                                         


comp5188_c0_seq1/69-481      ------------------------------------------------------------
Cre19.g750447.t1.1/1120-1142 ------------------------------------------------------------
Vocar20001811m/613-1853      AASTRSISGSSSGSSGWTLRSISEGATWQPLSGGNVTVSNLTDGSYLVLVRPSRSSDPIT
                                                                                         


comp5188_c0_seq1/69-481      ------------------------------------------------------------
Cre19.g750447.t1.1/1120-1142 ------------------------------------------------------------
Vocar20001811m/613-1853      WGVAAVQVDTTPPSVVITRKPNAYQSDSQVTIKFAGDGTDDDTRAFFCRWMGTRLTESEP
                                                                                         


comp5188_c0_seq1/69-481      ------------------------------------------------------------
Cre19.g750447.t1.1/1120-1142 ------------------------------------------------------------
Vocar20001811m/613-1853      DPNTPETVVPYSPCRDSVTFNVTEGHWLFQVKGQDAAGNIGAPASASFVTDLQPPSILTT
                                                                                         


comp5188_c0_seq1/69-481      ------------------------------------------------------------
Cre19.g750447.t1.1/1120-1142 ------------------------------------------------------------
Vocar20001811m/613-1853      LPYFVNNPYVEWNYTLSDTGTGVANYSCSFRYLKLNNGAAPLDSNATFPTTTDKMDWRSP
                                                                                         


comp5188_c0_seq1/69-481      ------------------------------------------------------------
Cre19.g750447.t1.1/1120-1142 ------------------------------------------------------------
Vocar20001811m/613-1853      CPPPPIRYALREGQYLWSLEATDGAGLKSSLDINLFTMTVISRDLPMTINSGVVKQLCRI
                                                                                         


comp5188_c0_seq1/69-481      ------------------------------------------------------------
Cre19.g750447.t1.1/1120-1142 ------------------------------------------------------------
Vocar20001811m/613-1853      NATSAPPPAPPPPPPPIPPPSPPPPPPPLSSVSPSGGRTYASAAASASSTTTTTSTTTST
                                                                                         


comp5188_c0_seq1/69-481      ------------------------------------------------------------
Cre19.g750447.t1.1/1120-1142 ------------------------------------------------------------
Vocar20001811m/613-1853      TTSTTTSTTTSTTTSSSTTTSSSTTSSSTPDSSGGVGPRLLNGSSIRLDEWHECDTGGDA
                                                                                         


comp5188_c0_seq1/69-481      ------------------------------------------------------------
Cre19.g750447.t1.1/1120-1142 ------------------------------------------------------------
Vocar20001811m/613-1853      QNISYEGFSSGFYTFSIRALDAAGNLGDPATPYFFQVDATLPDDGVETVQVNRSEGGGSS
                                                                                         


comp5188_c0_seq1/69-481      ------------------------------------------------------------
Cre19.g750447.t1.1/1120-1142 ------------------------------------------------------------
Vocar20001811m/613-1853      DNTKKIVIGVAVLVAGVLLILSAGAIWVGRRRYLRKRFRATGTPPATVSTHDIPMQNLPP
                                                                                         


comp5188_c0_seq1/69-481      ------------------------------------------------------------
Cre19.g750447.t1.1/1120-1142 ------------------------------------------------------------
Vocar20001811m/613-1853      PPPPAGTVPPYTNGHGNSNGYSNGSHAPPLVISPPPAPPMVGAVTPAVAYYHTVPVLGGG
                                                                                         


comp5188_c0_seq1/69-481      ------------------------------------------------------------
Cre19.g750447.t1.1/1120-1142 ------------------------------------------------------------
Vocar20001811m/613-1853      MVAGVPLATADPALAAALAASSAEEAQRARAEEEERLRRAIAVSIEEENVRRAKEASLAA
                                                                                         


comp5188_c0_seq1/69-481      ---------------------------------------------------------
Cre19.g750447.t1.1/1120-1142 ---------------------------------------------------------
Vocar20001811m/613-1853      AVAQSSEQADLDAAIAASIATAERDRQRQQLQAQWQQSPPSAPPARSPRPPDYDLI*
                                                                                      
