# Supplementary material for: Patching Holes in the Chlamydomonas Genome
Source: G3 (Bethesda). 2016 May 10;6(7):1899–910. doi: 10.1534/g3.116.029207 (PMC4938644; doi:10.1534/g3.116.029207)
Supplement: Supplemental Material [file supp_g3.116.029207_FileS4.zip › File_S4_Alignments/Supplemental_Alignments_5_FLANKING.txt]

CLUSTAL W (1.81) multiple sequence alignment


comp869_c0_seq1/133-700  LPDPVAVGLFFAPGLAILAYAmvrgkgnltdglsrvltevsqgyfqpdvggknipvaege
Cre01.g027550.t1.1/1-382 ------------------------------------------------------------
Vocar20009944m/67-589    LPDPLAVGLFFAPGFAALVYAYFRGKGNLTDGLSRLLTEISQGYFQPDVGGKNIPVAQGE
                                                                                     


comp869_c0_seq1/133-700  lsdlagdqplfkalyqwfidsggvyklvfgpkafivvsdpvvvrhilkenafnydkgvla
Cre01.g027550.t1.1/1-382 ------------------------------------------------------------
Vocar20009944m/67-589    LSDLAGDQPLFKALYQWFIESGGVYKLVFGPKAFIVVSDPVVVRHLLKDNAFNYDKGVLA
                                                                                     


comp869_c0_seq1/133-700  eilepimgkglipadletwkvrrravvpafhkqyyeamvdmfarcsqrsvdkleaaiaag
Cre01.g027550.t1.1/1-382 ------------------------------------------------------------
Vocar20009944m/67-589    EILEPIMGRGLIPADLDTWRVRRRAVVPAFHRQYYDAMVTMFGRCADRSSDKLQALVEKG
                                                                                     


comp869_c0_seq1/133-700  qgsavvdmeseflslgldiiglgvfnfdfgsinsespvikavygvlkeaehrstfylpyw
Cre01.g027550.t1.1/1-382 -------MESEFLSLGLDIIGLGVFNFDFGSINSESPVIKAVYGVLKEAEHRSTFYLPYW
Vocar20009944m/67-589    ---------------------------------------QAVYGVLKEAEHRSTFYLPYW
                                                                :********************


comp869_c0_seq1/133-700  nlpladvlvprqakfradlkvinecldnlikqardtrvaedaealqnrdyskvsdpsllr
Cre01.g027550.t1.1/1-382 NLPLADVLVPRQAKFRADLKVINECLDNLIKQARDTRVAEDAEALQNRDYSKVSDPSLLR
Vocar20009944m/67-589    NLPLADVLVPRQAKFRRDLRVINDCLDDLIRKAQETRVEEDAEALQNRDYSKLRDPSLLR
                         **************** **:***:***:**::*::*** *************: ******


comp869_c0_seq1/133-700  flvdmrgeeptnkqlrddlmtmliaghettaavltwamfclvqspeseakvleevdrvcg
Cre01.g027550.t1.1/1-382 FLVDMRGEEPTNKQLRDDLMTMLIAGHETTAAVLTWAMFCLVQSPESEAKVLEEVDRVCG
Vocar20009944m/67-589    FLVDMRGEDVTNKQLRDDLMTMLIAGHETTAAVLTWALYCLMQSPAALERVLREVDG---
                         ********: ***************************::**:*** :  :**.***    


comp869_c0_seq1/133-700  drtptledlkampylraclgeslrmypqppilirralaedtlpaglrgdpagypigkgad
Cre01.g027550.t1.1/1-382 DRTPTLEDLKAMPYLRACLGESLRMYPQPPILIRRALAEDTLPAGLRGDPAGYPIGKGAD
Vocar20009944m/67-589    ---------VAMPYLRATLGESLRMYPQPPILIRRALGEDVLPGGLRGDPAGYPIGTGAD
                                   ******* *******************.**.**.************.***


comp869_c0_seq1/133-700  lfisvwnlhrspylwkdpdtfrperffepnsnpdfggkwagyrpdavtggaalypnevas
Cre01.g027550.t1.1/1-382 LFISVWNLHRSPYLWKDPDTFRPERFFEPNSNPDFGGKWAGYRPDAVTGGAALYPNEVAS
Vocar20009944m/67-589    LFISVWNLHRSPYLWKDPDTFRPDRFFESYSNPDFEGKWAGYRPDAVSGGAALYPNEVGS
                         ***********************:****. ***** ***********:**********.*


comp869_c0_seq1/133-700  dfafipfgggarkcvgdqfamfeatvaaamllrrftfrlavpaekvgmatgatihtangl
Cre01.g027550.t1.1/1-382 DFAFIPFGGGARKCVGDQFAMFEATVAAAMLLRRFTFRLAVPAEKVGMATGATIHTANGL
Vocar20009944m/67-589    DFAFIPFGGGARKCVGDQFAMFEATVALAVLLRRFSFALEGPPEKVGMATGATIHTANGL
                         *************************** *:*****:* *  *.*****************


comp869_c0_seq1/133-700  smrvtrrtpsggsgsgapgaaak--vpatv----
Cre01.g027550.t1.1/1-382 SMRVTRRTPSGGSGSGAPGAAAK--VPATV*---
Vocar20009944m/67-589    MVRVSRRTPPPPPPAPAAGSPREEQLPRQPVAA*
                          :**:****.  . : *.*:. :  :*       


CLUSTAL W (1.81) multiple sequence alignment


comp869_c0_seq1/133-700   LPDPVAVGLFFAPGLAILAYAmvrgkgnltdglsrvltevsqgyfqpdvggknipvaege
Cre01.g027575.t1.1/90-113 LPDPVAVGLFFAPGLAILAYAMC*------------------------------------
Vocar20009944m/67-589     LPDPLAVGLFFAPGFAALVYAYFRGKGNLTDGLSRLLTEISQGYFQPDVGGKNIPVAQGE
                          ****:*********:* *.**                                       


comp869_c0_seq1/133-700   lsdlagdqplfkalyqwfidsggvyklvfgpkafivvsdpvvvrhilkenafnydkgvla
Cre01.g027575.t1.1/90-113 ------------------------------------------------------------
Vocar20009944m/67-589     LSDLAGDQPLFKALYQWFIESGGVYKLVFGPKAFIVVSDPVVVRHLLKDNAFNYDKGVLA
                                                                                      


comp869_c0_seq1/133-700   eilepimgkglipadletwkvrrravvpafhkqyyeamvdmfarcsqrsvdkleaaiaag
Cre01.g027575.t1.1/90-113 ------------------------------------------------------------
Vocar20009944m/67-589     EILEPIMGRGLIPADLDTWRVRRRAVVPAFHRQYYDAMVTMFGRCADRSSDKLQALVEKG
                                                                                      


comp869_c0_seq1/133-700   qgsavvdmeseflslgldiiglgvfnfdfgsinsespvikavygvlkeaehrstfylpyw
Cre01.g027575.t1.1/90-113 ------------------------------------------------------------
Vocar20009944m/67-589     ---------------------------------------QAVYGVLKEAEHRSTFYLPYW
                                                                                      


comp869_c0_seq1/133-700   nlpladvlvprqakfradlkvinecldnlikqardtrvaedaealqnrdyskvsdpsllr
Cre01.g027575.t1.1/90-113 ------------------------------------------------------------
Vocar20009944m/67-589     NLPLADVLVPRQAKFRRDLRVINDCLDDLIRKAQETRVEEDAEALQNRDYSKLRDPSLLR
                                                                                      


comp869_c0_seq1/133-700   flvdmrgeeptnkqlrddlmtmliaghettaavltwamfclvqspeseakvleevdrvcg
Cre01.g027575.t1.1/90-113 ------------------------------------------------------------
Vocar20009944m/67-589     FLVDMRGEDVTNKQLRDDLMTMLIAGHETTAAVLTWALYCLMQSPAALERVLREVDG---
                                                                                      


comp869_c0_seq1/133-700   drtptledlkampylraclgeslrmypqppilirralaedtlpaglrgdpagypigkgad
Cre01.g027575.t1.1/90-113 ------------------------------------------------------------
Vocar20009944m/67-589     ---------VAMPYLRATLGESLRMYPQPPILIRRALGEDVLPGGLRGDPAGYPIGTGAD
                                                                                      


comp869_c0_seq1/133-700   lfisvwnlhrspylwkdpdtfrperffepnsnpdfggkwagyrpdavtggaalypnevas
Cre01.g027575.t1.1/90-113 ------------------------------------------------------------
Vocar20009944m/67-589     LFISVWNLHRSPYLWKDPDTFRPDRFFESYSNPDFEGKWAGYRPDAVSGGAALYPNEVGS
                                                                                      


comp869_c0_seq1/133-700   dfafipfgggarkcvgdqfamfeatvaaamllrrftfrlavpaekvgmatgatihtangl
Cre01.g027575.t1.1/90-113 ------------------------------------------------------------
Vocar20009944m/67-589     DFAFIPFGGGARKCVGDQFAMFEATVALAVLLRRFSFALEGPPEKVGMATGATIHTANGL
                                                                                      


comp869_c0_seq1/133-700   smrvtrrtpsggsgsgapgaaak--vpatv----
Cre01.g027575.t1.1/90-113 ----------------------------------
Vocar20009944m/67-589     MVRVSRRTPPPPPPAPAAGSPREEQLPRQPVAA*
                                                            


CLUSTAL W (1.81) multiple sequence alignment


comp816_c0_seq2/1-67    aqrseiaaavvkkddeevsriaaktlwiaavcgvtsstalylgagaiVGALNPPEAAVAA
Cre04.g213150.t1.2/1-20 -----------------------------------------------MGALNPPEAAVAA
Vocar20001929m/108-174  PTPTRMYRLNVSYIQIQVSCIVAKSLWIAVVSGVASAAAMFAGAEAIVAMLKPPEAAVAA
                                                                       :. *:********


comp816_c0_seq2/1-67    YAIDYIK
Cre04.g213150.t1.2/1-20 YAIDYIK
Vocar20001929m/108-174  FAIDYIR
                        :*****:


CLUSTAL W (1.81) multiple sequence alignment


comp4633_c0_seq1/1-72   dyvgrisc----adrwktesykvepgsdlsravceyipdvrrcdaqpatnfsvqtaVLHM
Cre04.g230536.t1.1/1-17 -----------------------------------------------------------M
Vocar20006305m/337-409  DFQGANGPGAGGAPGFFPAD--YELTGELAEVACDSFNDPWHCRR-FGGNISIQSAVLRM
                                                                                   *


comp4633_c0_seq1/1-72   PHSGGEWPMNLGGFPF
Cre04.g230536.t1.1/1-17 PHSGGEWPMNLGGFPF
Vocar20006305m/337-409  PHSGGVWPKERGGYPF
                        ***** ** : **:**


CLUSTAL W (1.81) multiple sequence alignment


comp2147_c0_seq2/165-460   LVGWVSGGLDLLLRDRLRKAYnlasasltprlpflgslpagllpppppvwlpgkglvavg
Cre05.g246552.t1.1/594-627 LVGWVSGGLDLLLRDRLRKAYKREGVF-GLRSAF*-------------------------
Vocar20015314m/427-675     LTGWVVGGLDLLLRDRLRKAFNLATATLTPRLPFLGSLPA---PPPPPLYVPGRGLVAVS
                           *.*** **************::   .    * .*                          


comp2147_c0_seq2/165-460   eavellappleageqvylqqltelaasvlgvepsaledpsfnsllqlasspsdqvrelan
Cre05.g246552.t1.1/594-627 ------------------------------------------------------------
Vocar20015314m/427-675     QVVDLLAPPLEPGEQVYLQQLTELAAGVLGVESATLESPTLQSVLQLASSPPDQVRELAA
                                                                                       


comp2147_c0_seq2/165-460   vlgnvagggsgr---nlmtatevavevvdrlteqqagrvgvpadtlfplwppvrtrilsa
Cre05.g246552.t1.1/594-627 ------------------------------------------------------------
Vocar20015314m/427-675     VLSNVAGDGSSSSSSRLQVATEVAVDIVDQLAGQQAARLGVAPDTLFPFWQPVRSRILQT
                                                                                       


comp2147_c0_seq2/165-460   aaasaasac-------r--ppplrwcccqrrrlsgraysrsrmtciarfacrqsmsyvlr
Cre05.g246552.t1.1/594-627 ------------------------------------------------------------
Vocar20015314m/427-675     VAAAATQLPLQAPAPAPPPPPPVAAAAVADAATSTEPLATSSSPAPA----------PAP
                                                                                       


comp2147_c0_seq2/165-460   lgpacpwpptavaaaasavarrsrsqptnsriacdclackaacssaeagaaalrpmpvft
Cre05.g246552.t1.1/594-627 ------------------------------------------------------------
Vocar20015314m/427-675     AVAAVPFPSDPETIV---VTVESR*-----------------------------------
                                                                                       


comp2147_c0_seq2/165-460   spyqcrwn
Cre05.g246552.t1.1/594-627 --------
Vocar20015314m/427-675     --------
                                   


CLUSTAL W (1.81) multiple sequence alignment


comp2147_c0_seq2/165-460 LVGWVSGGLDLLLRDRLRKAYnlasasltprlpflgslpagllpppppvwlpgkglvavg
Cre05.g246553.t2.1/1-119 ------------------------------------------------------------
Vocar20015314m/427-675   LTGWVVGGLDLLLRDRLRKAFNLATATLTPRLPFLGSLPA---PPPPPLYVPGRGLVAVS
                                                                                     


comp2147_c0_seq2/165-460 eavellappleageqvylqqltelaasvlgvepsaledpsfnsllqlasspsdqvrelan
Cre05.g246553.t2.1/1-119 ------------------------------------------------------------
Vocar20015314m/427-675   QVVDLLAPPLEPGEQVYLQQLTELAAGVLGVESATLESPTLQSVLQLASSPPDQVRELAA
                                                                                     


comp2147_c0_seq2/165-460 vlgnvagggsgr---nlmtatevavevvdrlteqqagrvgvpadtlfplwppvrtrilsa
Cre05.g246553.t2.1/1-119 -----------------MTATEVAVEVVDRLTEQQAGRVGVPADTLFPLWPPVRTRILSA
Vocar20015314m/427-675   VLSNVAGDGSSSSSSRLQVATEVAVDIVDQLAGQQAARLGVAPDTLFPFWQPVRSRILQT
                                           .******::**:*: ***.*:**..*****:* ***:***.:


comp2147_c0_seq2/165-460 aaasaasac-------r--ppplrwccc---qrrrlsgraysrsrmtciarfacrqsmsy
Cre05.g246553.t2.1/1-119 AAASAASAASAAASGTAGATGSSGTAAAAAPAAAQDSVDELA-------AAAAARQAAA-
Vocar20015314m/427-675   VAAAATQLPLQAPAPAPPPPPPVAAAAV---ADAATSTEPLATSSSPAPA----------
                         .**:*:.            . .   ..         *    :       *          


comp2147_c0_seq2/165-460 vlrlgpacpwpptavaaaasavarrs-rsqptnsriacdclackaacssaeagaaalrpm
Cre05.g246553.t2.1/1-119 ---------LA-----SMEEGSGVESKKTEPVMASVA*----------------------
Vocar20015314m/427-675   PAPAVAAVPFPSDPETIV---VTVES-R*-------------------------------
                                   .             .* :                                


comp2147_c0_seq2/165-460 pvftspyqcrwn
Cre05.g246553.t2.1/1-119 ------------
Vocar20015314m/427-675   ------------
                                     


CLUSTAL W (1.81) multiple sequence alignment


comp3509_c0_seq1/1-74   gllgsagaaawyyarwqrlrlleraaalqravrvvkpqpaellaglvnhlftaqDSVDTI
Cre09.g390604.t1.1/1-45 ---------------------------MEDGVTEAQGWSAD--VEQEREGGRAKDSVDTI
Vocar20004918m/254-310  AALGTTAVGAWYYVRWQRLRSLDRAASLQRNVRVVKPQPLELLAGLLDQLFT--------
                                                   ::  *  .:  . :  .    .           


comp3509_c0_seq1/1-74   RSLTLGISAHQKLD
Cre09.g390604.t1.1/1-45 RSLTLGISAHQKLD
Vocar20004918m/254-310  ---------SQKLE
                                  ***:


CLUSTAL W (1.81) multiple sequence alignment


comp3624_c0_seq1/1-416  vpprsragppp-----ppptsaappapesdawmhdvpsssiefyeqa-------aaaaas
Cre09.g392504.t1.1/1-45 ------------------------------------------------------------
Vocar20005057m/258-713  VPEQTQLHLTLPALLSPSPFRFATTAATATATAIEIRKGYGDSYSGRADGGAAAAAAATA
                                                                                    


comp3624_c0_seq1/1-416  lgvcvdlfavssg--------alglrfldplasstgg--avylypsvdesampqdvylrl
Cre09.g392504.t1.1/1-45 ------------------------------------------------------------
Vocar20005057m/258-713  LGPSGEAPGQEAGMSRSAAVPPAGLAAAAAAAASGGGGGGGGGRGGVSTGPPPP------
                                                                                    


comp3624_c0_seq1/1-416  ssssaccgivrlrtsphfkvvrhygrlfpdptipdlhh----------------------
Cre09.g392504.t1.1/1-45 ------------------------------------------------------------
Vocar20005057m/258-713  ----------ARGLGPALVAVLDYLKVLQSPPLAPVHGADGGGGGGGGGSGGLVGAHGAG
                                                                                    


comp3624_c0_seq1/1-416  -----iiaadpsdafavdfdytspagfagsaaslpptlqiafqytalvverg--sahppa
Cre09.g392504.t1.1/1-45 ------------------------------------------------------------
Vocar20005057m/258-713  ATAAAVRRISFFSHLALDFEFATLGGFAGAATSLPPTIQQQQQQQGQGQGPVATAANSAA
                                                                                    


comp3624_c0_seq1/1-416  p-----gtpggaaeangpaaggpegkrywlqrrlrvatyrvmtaatvadvyahahpdavv
Cre09.g392504.t1.1/1-45 ------------------------------------------------------------
Vocar20005057m/258-713  DGASSAGAAVAGTTTTTASAAGGDGRRYWLQRRLRVATYRVNVAATVADVYAHANPDAVV
                                                                                    


comp3624_c0_seq1/1-416  tllmhkimraaeaqglqearlllrdwlvilalsyhrnvhaaltpqqlaavpadlhfsqap
Cre09.g392504.t1.1/1-45 ------------------------------------------------------------
Vocar20005057m/258-713  TLLMHKVLRVAEAQGFQEARLLLRDWLVVLALCYHRNVHSSLTLQQLATVPVDLHFSQAP
                                                                                    


comp3624_c0_seq1/1-416  llaplprlvyallrspllapfaegqhpdltaflrhlwsslpppelvravypvmqsytspd
Cre09.g392504.t1.1/1-45 ---------------------------------------MGPPELGG-------------
Vocar20005057m/258-713  HLAPLPRLVYALLRSPLLAPFADGQHPDLTAFLRHLWSGLPPAELVRAVYPVMQSYTTPD
                                                               : *.**               


comp3624_c0_seq1/1-416  qlayprhslsraalagpdappiflldayilimVYYTARCPPGIPFPPPQQSA
Cre09.g392504.t1.1/1-45 CRGYTRCSS---------------TRVSESKPVYYTARCPPGIPFPPPQQSA
Vocar20005057m/258-713  QLAYPRHSLSRAALAGPDAPPIFLLDAYILIMVYYTSRCPPEVPFPPPQQSA
                          .*.* *                  .     ****:**** :*********


CLUSTAL W (1.81) multiple sequence alignment


comp3488_c0_seq1/1-73     aaaaakvftaveqpspvtaa---------------------------------kaiknaa
Cre09.g408851.t1.1/60-189 GNLVSKVWGADQPPAPCAPLRVHDLRWAGEEVAAKLGRMREQMKAAGAGALLATALDEVA
Vocar20004075m/1-42       ------------------------------------------------------------
                                                                                      


comp3488_c0_seq1/1-73     ela------------------------gmreahlrdavavcafikwledtVATGATVTEV
Cre09.g408851.t1.1/60-189 WLTNTRGGDVDHNPVALSYCLVTPESATLYVDGAKVGPEVAAHLAAAGVEVATGATVTEV
Vocar20004075m/1-42       ----------------------------MREAHLRDAVAVCQFMKWLEDKVGSGATVSEV
                                                      :     : .  *. .:      *.:****:**


comp3488_c0_seq1/1-73     EVDLKLTGFR
Cre09.g408851.t1.1/60-189 EVDLKLTGFR
Vocar20004075m/1-42       EVDEVLTGFR
                          ***  *****


CLUSTAL W (1.81) multiple sequence alignment


comp3779_c0_seq1/1-131 alpivafsptgtmtepstsgkrhredegvgnlgwlassgmlprkrqdisgvgnasimelq
Cre12.g523816.t1.1/1-0 ------------------------------------------------------------
Vocar20014319m/1-119   ------------MSDATTSGKRPRDEERVGNLGWLASSGALPRKKQDIEGVSGSSILELQ
                                                                                   


comp3779_c0_seq1/1-131 aqlyrtqenvklkasgvevpdrrtsgfnvaslmqrrntgveerdrrdklevKTTADRVGE
Cre12.g523816.t1.1/1-0 ------------------------------------------------------------
Vocar20014319m/1-119   AQLYRAQENAKLRSSGVELPDRRTSGLNVAALMKGRNAGVEERDKKDRLEVKSTADRIGE
                                                                                   


comp3779_c0_seq1/1-131 CYAALERKAQL
Cre12.g523816.t1.1/1-0 -----------
Vocar20014319m/1-119   CYAALERKAQL
                                  


CLUSTAL W (1.81) multiple sequence alignment


comp4275_c0_seq1/1-138  vrllyvgeapydgtwpgslmehlprylingveremeltlqrdargdpaacnmyrtafq--
Cre12.g551801.t1.1/1-27 ------------------------------------------------------------
Vocar20006578m/640-788  VRLLYVGEAPYDGRMPGCLMEHLPGYLIAGVEREMELTLQLDGRGDMEAANLYRRPPQLQ
                                                                                    


comp4275_c0_seq1/1-138  ---------pppppgskgpppppvlpppvtrslaaslaqayvdnrvvpvlaavdtcvrvv
Cre12.g551801.t1.1/1-27 ------------------------------------------------------------
Vocar20006578m/640-788  LQQHVVRQQGPPVAAAPPLPPPPPPRPPVTRAAAAQAAQAYVAVRVAPVLCAVQYSSQVV
                                                                                    


comp4275_c0_seq1/1-138  arlqdhhnkVVLPALGGAAAEVSACAAGL
Cre12.g551801.t1.1/1-27 --MFSLCSLVVLPALGGAAAEVSACAAGL
Vocar20006578m/640-788  KRLQEYHVKVILPPLESSAPEVSACATGL
                          : .    *:**.* .:*.******:**


CLUSTAL W (1.81) multiple sequence alignment


comp3257_c0_seq1/1-316 ttrthqisfsareeanlcsmqlnlgrpstrvvaghrha-----tpvvtasrfssrrssva
Cre14.g630835.t1.1/1-0 ------------------------------------------------------------
Vocar20001800m/1-332   --------------------MLLSGKLQGRTLAKQRTASVAQAPKSVVRGAYGRGKLVVR
                                                                                   


comp3257_c0_seq1/1-316 akavqtpsnataaselqslgrlstivpdtlametltpgaklaagtvsasvlrsvlvsesl
Cre14.g630835.t1.1/1-0 ------------------------------------------------------------
Vocar20001800m/1-332   QAIEVPPSRATAANELESLSRLSSIVPDTLAFETLVPGAKLAAASVSASTLRSVLVGESL
                                                                                   


comp3257_c0_seq1/1-316 glkpyenaivaamaag-knsnsplaaaadpldralvnvgamlcdvvwgrvetivdpnlan
Cre14.g630835.t1.1/1-0 ------------------------------------------------------------
Vocar20001800m/1-332   GHKPYENAINAALAAGGATASSPLSATSDPLDRAMVNVGAMLAECVSGRVETVVDPRLAN
                                                                                   


comp3257_c0_seq1/1-316 dqaavtekvrllaalyaalrvprdrlifglpatwaatqaaktleaegiatslymvfsaaq
Cre14.g630835.t1.1/1-0 ------------------------------------------------------------
Vocar20001800m/1-332   DEAALVSKVRQLAAAYELLHVLRNRLVFALPATWAGTQAARALEADGIATTIYMVYSMAQ
                                                                                   


comp3257_c0_seq1/1-316 giaamq--------------agasvirinvgrvrewydknpgairnpngpredtglpsay
Cre14.g630835.t1.1/1-0 ------------------------------------------------------------
Vocar20001800m/1-332   GVAAMQVRLFAVMVVVVVVTAGASVVRIAVGRIHDWYDKNPGVIRNPHGPREDSGAPTSY
                                                                                   


comp3257_c0_seq1/1-316 dpaielvkelycygrkyhpksaimamglrsrqDALD----------------
Cre14.g630835.t1.1/1-0 ----------------------------------------------------
Vocar20001800m/1-332   DPGLELVKELYCYGRRFHPKTKIMATSLRNRKVRFSNTVCITEQRSVTLMTV
                                                                           
