# Supplementary material for: Patching Holes in the Chlamydomonas Genome
Source: G3 (Bethesda). 2016 May 10;6(7):1899–910. doi: 10.1534/g3.116.029207 (PMC4938644; doi:10.1534/g3.116.029207)
Supplement: Supplemental Material [file supp_g3.116.029207_FileS5.zip]

Archive with 298 entries (295 files):
- File_S5_Matlab/trinity_genomic_alignment/individual_tga_files/comp4437_c0_seq1.tga
- File_S5_Matlab/trinity_genomic_alignment/individual_tga_files/comp4354_c0_seq1.tga
- File_S5_Matlab/trinity_genomic_alignment/individual_tga_files/comp3974_c0_seq1.tga
- File_S5_Matlab/trinity_genomic_alignment/individual_tga_files/comp4083_c0_seq1.tga
- File_S5_Matlab/trinity_genomic_alignment/individual_tga_files/comp3824_c0_seq1.tga
- File_S5_Matlab/trinity_genomic_alignment/individual_tga_files/comp4168_c0_seq1.tga
- File_S5_Matlab/trinity_genomic_alignment/individual_tga_files/comp4087_c0_seq1.tga
- File_S5_Matlab/trinity_genomic_alignment/individual_tga_files/comp3972_c0_seq1.tga
- File_S5_Matlab/trinity_genomic_alignment/individual_tga_files/comp4399_c0_seq1.tga
- File_S5_Matlab/trinity_genomic_alignment/get_two_strand_splice_scores.m
- File_S5_Matlab/trinity_genomic_alignment/individual_tga_files/comp4427_c0_seq1.tga
- File_S5_Matlab/trinity_genomic_alignment/individual_tga_files/comp4423_c0_seq1.tga
- File_S5_Matlab/trinity_genomic_alignment/individual_tga_files/comp4261_c0_seq1.tga
- File_S5_Matlab/trinity_genomic_alignment/individual_tga_files/comp3816_c0_seq1.tga
- File_S5_Matlab/trinity_genomic_alignment/individual_tga_files/comp4239_c0_seq1.tga
- File_S5_Matlab/trinity_genomic_alignment/individual_tga_files/comp4075_c0_seq1.tga
- File_S5_Matlab/trinity_genomic_alignment/retrieve_exon_boundary_seqs.m
- File_S5_Matlab/trinity_genomic_alignment/individual_tga_files/comp4389_c0_seq1.tga
- File_S5_Matlab/trinity_genomic_alignment/individual_tga_files/comp3881_c0_seq1.tga
- File_S5_Matlab/trinity_genomic_alignment/assign_splice_scores.m
- File_S5_Matlab/trinity_genomic_alignment/individual_tga_files/comp3778_c0_seq1.tga
- File_S5_Matlab/trinity_genomic_alignment/individual_tga_files/comp3776_c0_seq1.tga
- File_S5_Matlab/trinity_genomic_alignment/individual_tga_files/comp4415_c0_seq1.tga
- File_S5_Matlab/trinity_genomic_alignment/individual_tga_files/comp4330_c0_seq1.tga
- File_S5_Matlab/trinity_genomic_alignment/individual_tga_files/comp3804_c0_seq1.tga
- File_S5_Matlab/trinity_genomic_alignment/individual_tga_files/comp4227_c0_seq1.tga
- File_S5_Matlab/trinity_genomic_alignment/individual_tga_files/comp4061_c0_seq1.tga
- File_S5_Matlab/trinity_genomic_alignment/individual_tga_files/comp3952_c0_seq1.tga
- File_S5_Matlab/trinity_genomic_alignment/get_majority_consensus_v2.m
- File_S5_Matlab/trinity_genomic_alignment/individual_tga_files/comp3871_c0_seq1.tga
- File_S5_Matlab/trinity_genomic_alignment/individual_tga_files/comp4403_c0_seq1.tga
- File_S5_Matlab/trinity_genomic_alignment/individual_tga_files/comp3849_c0_seq1.tga
- File_S5_Matlab/trinity_genomic_alignment/individual_tga_files/comp3766_c0_seq1.tga
- File_S5_Matlab/trinity_genomic_alignment/arrow.m
- File_S5_Matlab/trinity_genomic_alignment/individual_tga_files/comp4322_c0_seq1.tga
- File_S5_Matlab/trinity_genomic_alignment/individual_tga_files/comp3997_c0_seq1.tga
- File_S5_Matlab/trinity_genomic_alignment/individual_tga_files/comp4134_c0_seq1.tga
- File_S5_Matlab/trinity_genomic_alignment/individual_tga_files/comp4217_c0_seq1.tga
- File_S5_Matlab/trinity_genomic_alignment/individual_tga_files/comp4219_c0_seq1.tga
- File_S5_Matlab/trinity_genomic_alignment/individual_tga_files/comp4132_c0_seq1.tga
- File_S5_Matlab/trinity_genomic_alignment/individual_tga_files/comp3942_c0_seq1.tga
- File_S5_Matlab/trinity_genomic_alignment/individual_tga_files/comp4282_c0_seq1.tga
- File_S5_Matlab/trinity_genomic_alignment/individual_tga_files/comp3758_c0_seq1.tga
- File_S5_Matlab/trinity_genomic_alignment/individual_tga_files/comp3754_c0_seq1.tga
- File_S5_Matlab/trinity_genomic_alignment/individual_tga_files/comp4098_c0_seq1.tga
- File_S5_Matlab/trinity_genomic_alignment/individual_tga_files/comp4310_c0_seq1.tga
- File_S5_Matlab/trinity_genomic_alignment/individual_tga_files/comp3989_c0_seq1.tga
- File_S5_Matlab/trinity_genomic_alignment/individual_tga_files/comp4209_c0_seq1.tga
- File_S5_Matlab/trinity_genomic_alignment/individual_tga_files/comp4126_c0_seq1.tga
- File_S5_Matlab/trinity_genomic_alignment/individual_tga_files/comp4041_c0_seq1.tga
- File_S5_Matlab/trinity_genomic_alignment/individual_tga_files/comp4355_c0_seq1.tga
- File_S5_Matlab/trinity_genomic_alignment/grow_all_seqs.m
- File_S5_Matlab/trinity_genomic_alignment/individual_tga_files/comp3827_c0_seq1.tga
- File_S5_Matlab/trinity_genomic_alignment/individual_tga_files/comp4169_c0_seq1.tga
- File_S5_Matlab/trinity_genomic_alignment/query_anchored_coords_20151019.txt
- File_S5_Matlab/trinity_genomic_alignment/individual_tga_files/comp3896_c0_seq1.tga
- File_S5_Matlab/trinity_genomic_alignment/make_gff_table.m
- File_S5_Matlab/trinity_genomic_alignment/individual_tga_files/comp4114_c0_seq1.tga
- File_S5_Matlab/trinity_genomic_alignment
- File_S5_Matlab/trinity_genomic_alignment/Trinity6_strand_corrected_raw.fa
- File_S5_Matlab/trinity_genomic_alignment/individual_tga_files/comp4110_c0_seq1.tga
- File_S5_Matlab/trinity_genomic_alignment/individual_tga_files/comp4428_c0_seq1.tga
- File_S5_Matlab/trinity_genomic_alignment/individual_tga_files/comp4347_c0_seq1.tga
- File_S5_Matlab/trinity_genomic_alignment/individual_tga_files/comp4262_c0_seq1.tga
- File_S5_Matlab/trinity_genomic_alignment/individual_tga_files/comp4009_c0_seq1.tga
- File_S5_Matlab/trinity_genomic_alignment/individual_tga_files/comp3965_c0_seq1.tga
- File_S5_Matlab/trinity_genomic_alignment/individual_tga_files/comp3819_c0_seq1.tga
- File_S5_Matlab/trinity_genomic_alignment/get_sequence_splice_scores.m
- File_S5_Matlab/trinity_genomic_alignment/individual_tga_files/comp4159_c0_seq1.tga
- File_S5_Matlab/trinity_genomic_alignment/individual_tga_files/comp3884_c0_seq1.tga
- File_S5_Matlab/trinity_genomic_alignment/individual_tga_files/comp3967_c0_seq1.tga
- File_S5_Matlab/trinity_genomic_alignment/get_longest_connected_islands_v2.m
- File_S5_Matlab/trinity_genomic_alignment/individual_tga_files/comp3882_c0_seq1.tga
- File_S5_Matlab/trinity_genomic_alignment/individual_tga_files/comp4102_c0_seq1.tga
- File_S5_Matlab/trinity_genomic_alignment/findmaxima.m
- File_S5_Matlab/trinity_genomic_alignment/get_one_strand_splice_score.m
- File_S5_Matlab/trinity_genomic_alignment/gene_model_setup_file.m
- File_S5_Matlab/trinity_genomic_alignment/individual_tga_files/comp3779_c0_seq1.tga
- File_S5_Matlab/trinity_genomic_alignment/individual_tga_files/comp4416_c0_seq1.tga
- File_S5_Matlab/trinity_genomic_alignment/individual_tga_files/comp4331_c0_seq1.tga
- File_S5_Matlab/trinity_genomic_alignment/individual_tga_files/comp4252_c0_seq1.tga
- File_S5_Matlab/trinity_genomic_alignment/individual_tga_files/comp3957_c0_seq1.tga
- File_S5_Matlab/trinity_genomic_alignment/individual_tga_files/comp4066_c0_seq1.tga
- File_S5_Matlab/trinity_genomic_alignment/individual_tga_files/comp3805_c0_seq1.tga
- File_S5_Matlab/trinity_genomic_alignment/get_position_splice_scores.m
- File_S5_Matlab/trinity_genomic_alignment/individual_tga_files/comp4299_c0_seq1.tga
- File_S5_Matlab/trinity_genomic_alignment/individual_tga_files/comp3953_c0_seq1.tga
- File_S5_Matlab/trinity_genomic_alignment/individual_tga_files/comp4295_c0_seq1.tga
- File_S5_Matlab/trinity_genomic_alignment/individual_tga_files/comp3870_c0_seq1.tga
- File_S5_Matlab/trinity_genomic_alignment/make_splice_table.m
- File_S5_Matlab/trinity_genomic_alignment/individual_tga_files
- File_S5_Matlab/trinity_genomic_alignment/individual_tga_files/comp4404_c0_seq1.tga
- File_S5_Matlab/trinity_genomic_alignment/individual_tga_files/comp4408_c0_seq1.tga
- File_S5_Matlab/trinity_genomic_alignment/individual_tga_files/comp4240_c0_seq1.tga
- File_S5_Matlab/trinity_genomic_alignment/individual_tga_files/comp3943_c0_seq1.tga
- File_S5_Matlab/trinity_genomic_alignment/individual_tga_files/comp4135_c0_seq1.tga
- File_S5_Matlab/trinity_genomic_alignment/individual_tga_files/comp4054_c0_seq1.tga
- File_S5_Matlab/trinity_genomic_alignment/individual_tga_files/comp3945_c0_seq1.tga
- File_S5_Matlab/trinity_genomic_alignment/individual_tga_files/comp3941_c0_seq1.tga
- File_S5_Matlab/trinity_genomic_alignment/individual_tga_files/comp3759_c0_seq1.tga
- File_S5_Matlab/trinity_genomic_alignment/process_bam_info_file.m
- File_S5_Matlab/trinity_genomic_alignment/individual_tga_files/comp4044_c0_seq1.tga
- File_S5_Matlab/trinity_genomic_alignment/individual_tga_files/comp4461_c0_seq1.tga
- File_S5_Matlab/trinity_genomic_alignment/individual_tga_files/comp4125_c0_seq1.tga
- File_S5_Matlab/trinity_genomic_alignment/individual_tga_files/comp4042_c0_seq1.tga
- File_S5_Matlab/trinity_genomic_alignment/individual_tga_files/comp4356_c0_seq1.tga
- File_S5_Matlab/trinity_genomic_alignment/individual_tga_files/comp4275_c0_seq1.tga
- File_S5_Matlab/trinity_genomic_alignment/individual_tga_files/comp4192_c0_seq1.tga
- File_S5_Matlab/trinity_genomic_alignment/individual_tga_files/comp4115_c0_seq1.tga
- File_S5_Matlab/trinity_genomic_alignment/individual_tga_files/comp4348_c0_seq1.tga
- File_S5_Matlab/trinity_genomic_alignment/individual_tga_files/comp4263_c0_seq1.tga
- File_S5_Matlab/trinity_genomic_alignment/individual_tga_files/comp4180_c0_seq1.tga
- File_S5_Matlab/trinity_genomic_alignment/individual_tga_files/comp3818_c0_seq1.tga
- File_S5_Matlab/trinity_genomic_alignment/individual_tga_files/comp4077_c0_seq1.tga
- File_S5_Matlab/trinity_genomic_alignment/set_params.m
- File_S5_Matlab/trinity_genomic_alignment/individual_tga_files/comp3885_c0_seq1.tga
- File_S5_Matlab/trinity_genomic_alignment/individual_tga_files/comp4020_c0_seq1.tga
- File_S5_Matlab/trinity_genomic_alignment/make_weight_matrix_2.m
- File_S5_Matlab/trinity_genomic_alignment/individual_tga_files/comp3911_c0_seq1.tga
- File_S5_Matlab/trinity_genomic_alignment/individual_tga_files/comp4251_c0_seq1.tga
- File_S5_Matlab/trinity_genomic_alignment/individual_tga_files/comp4170_c0_seq1.tga
- File_S5_Matlab/trinity_genomic_alignment/individual_tga_files/comp3806_c0_seq1.tga
- File_S5_Matlab/trinity_genomic_alignment/individual_tga_files/comp4067_c0_seq1.tga
- File_S5_Matlab/trinity_genomic_alignment/individual_tga_files/comp3958_c0_seq1.tga
- File_S5_Matlab/trinity_genomic_alignment/individual_tga_files/comp3853_c1_seq1.tga
- File_S5_Matlab/trinity_genomic_alignment/find_termini.m
- File_S5_Matlab/trinity_genomic_alignment/individual_tga_files/comp4241_c0_seq1.tga
- File_S5_Matlab/trinity_genomic_alignment/find_double_match.m
- File_S5_Matlab/trinity_genomic_alignment/individual_tga_files/comp4409_c0_seq1.tga
- File_S5_Matlab/trinity_genomic_alignment/make_island_table.m
- File_S5_Matlab/trinity_genomic_alignment/individual_tga_files/comp4324_c0_seq1.tga
- File_S5_Matlab/trinity_genomic_alignment/individual_tga_files/comp4243_c0_seq1.tga
- File_S5_Matlab/trinity_genomic_alignment/individual_tga_files/comp4160_c0_seq1.tga
- File_S5_Matlab/trinity_genomic_alignment/individual_tga_files/comp4138_c0_seq1.tga
- File_S5_Matlab/trinity_genomic_alignment/individual_tga_files/comp3944_c0_seq1.tga
- File_S5_Matlab/trinity_genomic_alignment/individual_tga_files/comp3948_c0_seq1.tga
- File_S5_Matlab/trinity_genomic_alignment/individual_tga_files/comp3863_c0_seq1.tga
- File_S5_Matlab/trinity_genomic_alignment/individual_tga_files/comp3780_c0_seq1.tga
- File_S5_Matlab
- File_S5_Matlab/trinity_genomic_alignment/individual_tga_files/comp4000_c0_seq1.tga
- File_S5_Matlab/trinity_genomic_alignment/individual_tga_files/comp4314_c0_seq1.tga
- File_S5_Matlab/trinity_genomic_alignment/illustrate_connected_islands_v3.m
- File_S5_Matlab/trinity_genomic_alignment/individual_tga_files/comp4045_c0_seq1.tga
- File_S5_Matlab/trinity_genomic_alignment/individual_tga_files/comp4043_c0_seq1.tga
- File_S5_Matlab/trinity_genomic_alignment/screen_sf.m
- File_S5_Matlab/trinity_genomic_alignment/individual_tga_files/comp4359_c0_seq1.tga
- File_S5_Matlab/trinity_genomic_alignment/individual_tga_files/comp3853_c0_seq1.tga
- File_S5_Matlab/trinity_genomic_alignment/individual_tga_files/comp3770_c0_seq1.tga
- File_S5_Matlab/trinity_genomic_alignment/individual_tga_files/comp3748_c0_seq1.tga
- File_S5_Matlab/trinity_genomic_alignment/individual_tga_files/comp4300_c0_seq1.tga
- File_S5_Matlab/trinity_genomic_alignment/individual_tga_files/comp4116_c0_seq1.tga
- File_S5_Matlab/trinity_genomic_alignment/individual_tga_files/comp4349_c0_seq1.tga
- File_S5_Matlab/trinity_genomic_alignment/individual_tga_files/comp4266_c0_seq1.tga
- File_S5_Matlab/trinity_genomic_alignment/individual_tga_files/comp3841_c0_seq1.tga
- File_S5_Matlab/trinity_genomic_alignment/individual_tga_files/comp3991_c0_seq1.tga
- File_S5_Matlab/trinity_genomic_alignment/findlongestcapsrun.m
- File_S5_Matlab/trinity_genomic_alignment/individual_tga_files/comp4442_c0_seq1.tga
- File_S5_Matlab/trinity_genomic_alignment/individual_tga_files/comp4256_c0_seq1.tga
- File_S5_Matlab/trinity_genomic_alignment/individual_tga_files/comp3831_c0_seq1.tga
- File_S5_Matlab/trinity_genomic_alignment/individual_tga_files/comp4090_c0_seq1.tga
- File_S5_Matlab/trinity_genomic_alignment/individual_tga_files/comp3809_c0_seq1.tga
- File_S5_Matlab/trinity_genomic_alignment/individual_tga_files/comp4068_c0_seq1.tga
- File_S5_Matlab/trinity_genomic_alignment/individual_tga_files/comp3793_c0_seq1.tga
- File_S5_Matlab/trinity_genomic_alignment/individual_tga_files/comp4430_c0_seq1.tga
- File_S5_Matlab/trinity_genomic_alignment/individual_tga_files/comp4011_c0_seq1.tga
- File_S5_Matlab/trinity_genomic_alignment/individual_tga_files/comp4242_c0_seq1.tga
- File_S5_Matlab/trinity_genomic_alignment/individual_tga_files/comp4327_c0_seq1.tga
- File_S5_Matlab/trinity_genomic_alignment/individual_tga_files/comp4246_c0_seq1.tga
- File_S5_Matlab/trinity_genomic_alignment/individual_tga_files/comp3866_c0_seq1.tga
- File_S5_Matlab/trinity_genomic_alignment/individual_tga_files/comp3947_c0_seq1.tga
- File_S5_Matlab/trinity_genomic_alignment/individual_tga_files/comp4289_c0_seq1.tga
- File_S5_Matlab/trinity_genomic_alignment/individual_tga_files/comp3864_c0_seq1.tga
- File_S5_Matlab/trinity_genomic_alignment/individual_tga_files/comp3783_c0_seq1.tga
- File_S5_Matlab/trinity_genomic_alignment/individual_tga_files/comp4196_c0_seq1.tga
- File_S5_Matlab/trinity_genomic_alignment/individual_tga_files/comp4048_c0_seq1.tga
- File_S5_Matlab/trinity_genomic_alignment/individual_tga_files/comp4234_c0_seq1.tga
- File_S5_Matlab/trinity_genomic_alignment/individual_tga_files/comp3935_c0_seq1.tga
- File_S5_Matlab/trinity_genomic_alignment/individual_tga_files/comp4463_c0_seq1.tga
- File_S5_Matlab/trinity_genomic_alignment/individual_tga_files/comp3771_c0_seq1.tga
- File_S5_Matlab/trinity_genomic_alignment/individual_tga_files/comp4129_c0_seq1.tga
- File_S5_Matlab/trinity_genomic_alignment/individual_tga_files/comp3969_c0_seq2.tga
- File_S5_Matlab/trinity_genomic_alignment/individual_tga_files/comp4198_c0_seq1.tga
- File_S5_Matlab/trinity_genomic_alignment/individual_tga_files/comp3937_c0_seq1.tga
- File_S5_Matlab/trinity_genomic_alignment/individual_tga_files/comp4279_c0_seq1.tga
- File_S5_Matlab/trinity_genomic_alignment/individual_tga_files/comp3773_c0_seq1.tga
- File_S5_Matlab/trinity_genomic_alignment/individual_tga_files/comp4303_c0_seq1.tga
- File_S5_Matlab/trinity_genomic_alignment/individual_tga_files/comp4307_c0_seq1.tga
- File_S5_Matlab/Trinity_Matlab_readme.docx
- File_S5_Matlab/trinity_genomic_alignment/individual_tga_files/comp4034_c0_seq1.tga
- File_S5_Matlab/trinity_genomic_alignment/individual_tga_files/comp3842_c0_seq1.tga
- File_S5_Matlab/trinity_genomic_alignment/individual_tga_files/comp4370_c0_seq1.tga
- File_S5_Matlab/trinity_genomic_alignment/analyze_trinity_genome_alignments_presetup.m
- File_S5_Matlab/trinity_genomic_alignment/myDraw_trinity_objects.m
- File_S5_Matlab/trinity_genomic_alignment/individual_tga_files/comp3925_c0_seq1.tga
- File_S5_Matlab/trinity_genomic_alignment/individual_tga_files/comp3927_c0_seq1.tga
- File_S5_Matlab/trinity_genomic_alignment/individual_tga_files/comp3844_c0_seq1.tga
- File_S5_Matlab/trinity_genomic_alignment/individual_tga_files/comp3761_c0_seq1.tga
- File_S5_Matlab/trinity_genomic_alignment/individual_tga_files/comp3990_c0_seq1.tga
- File_S5_Matlab/trinity_genomic_alignment/find_edges_maxrun.m
- File_S5_Matlab/trinity_genomic_alignment/individual_tga_files/comp4441_c0_seq1.tga
- File_S5_Matlab/trinity_genomic_alignment/individual_tga_files/comp4445_c0_seq1.tga
- File_S5_Matlab/trinity_genomic_alignment/individual_tga_files/comp4360_c0_seq1.tga
- File_S5_Matlab/trinity_genomic_alignment/individual_tga_files/comp4109_c0_seq1.tga
- File_S5_Matlab/trinity_genomic_alignment/individual_tga_files/comp4259_c0_seq1.tga
- File_S5_Matlab/trinity_genomic_alignment/individual_tga_files/comp3830_c0_seq1.tga
- File_S5_Matlab/trinity_genomic_alignment/individual_tga_files/comp3832_c0_seq1.tga
- File_S5_Matlab/trinity_genomic_alignment/individual_tga_files/comp4176_c0_seq1.tga
- File_S5_Matlab/trinity_genomic_alignment/individual_tga_files/comp4093_c0_seq1.tga
- File_S5_Matlab/trinity_genomic_alignment/individual_tga_files/comp3982_c0_seq1.tga
- File_S5_Matlab/trinity_genomic_alignment/individual_tga_files/comp4016_c0_seq1.tga
- File_S5_Matlab/trinity_genomic_alignment/individual_tga_files/comp3794_c0_seq1.tga
- File_S5_Matlab/trinity_genomic_alignment/individual_tga_files/comp4431_c0_seq1.tga
- File_S5_Matlab/trinity_genomic_alignment/splice_score.m
- File_S5_Matlab/trinity_genomic_alignment/individual_tga_files/comp4014_c0_seq1.tga
- File_S5_Matlab/trinity_genomic_alignment/individual_tga_files/comp4328_c0_seq1.tga
- File_S5_Matlab/trinity_genomic_alignment/individual_tga_files/comp4249_c0_seq1.tga
- File_S5_Matlab/trinity_genomic_alignment/individual_tga_files/comp3820_c0_seq1.tga
- File_S5_Matlab/trinity_genomic_alignment/individual_tga_files/comp4162_c0_seq1.tga
- File_S5_Matlab/trinity_genomic_alignment/individual_tga_files/comp4081_c0_seq1.tga
- File_S5_Matlab/trinity_genomic_alignment/individual_tga_files/comp4393_c0_seq1.tga
- File_S5_Matlab/trinity_genomic_alignment/individual_tga_files/comp4395_c0_seq1.tga
- File_S5_Matlab/trinity_genomic_alignment/individual_tga_files/comp3784_c0_seq1.tga
- File_S5_Matlab/trinity_genomic_alignment/individual_tga_files/comp4318_c0_seq1.tga
- File_S5_Matlab/trinity_genomic_alignment/individual_tga_files/comp3810_c0_seq1.tga
- File_S5_Matlab/trinity_genomic_alignment/individual_tga_files/comp3960_c0_seq1.tga
- File_S5_Matlab/trinity_genomic_alignment/individual_tga_files/comp4385_c0_seq1.tga
- File_S5_Matlab/trinity_genomic_alignment/individual_tga_files/comp4049_c0_seq1.tga
- File_S5_Matlab/trinity_genomic_alignment/individual_tga_files/comp3938_c0_seq1.tga
- File_S5_Matlab/trinity_genomic_alignment/individual_tga_files/comp3859_c0_seq1.tga
- File_S5_Matlab/trinity_genomic_alignment/individual_tga_files/comp3857_c0_seq1.tga
- File_S5_Matlab/trinity_genomic_alignment/individual_tga_files/comp3774_c0_seq1.tga
- File_S5_Matlab/trinity_genomic_alignment/_DS_Store
- File_S5_Matlab/trinity_genomic_alignment/individual_tga_files/comp4092_c1_seq1.tga
- File_S5_Matlab/trinity_genomic_alignment/individual_tga_files/comp4308_c0_seq1.tga
- File_S5_Matlab/trinity_genomic_alignment/individual_tga_files/comp4458_c0_seq1.tga
- File_S5_Matlab/trinity_genomic_alignment/individual_tga_files/comp4039_c0_seq1.tga
- File_S5_Matlab/trinity_genomic_alignment/individual_tga_files/comp3928_c0_seq1.tga
- File_S5_Matlab/trinity_genomic_alignment/individual_tga_files/comp3847_c0_seq1.tga
- File_S5_Matlab/trinity_genomic_alignment/individual_tga_files/comp3764_c0_seq1.tga
- File_S5_Matlab/trinity_genomic_alignment/retrieve_exon_control_seqs.m
- File_S5_Matlab/trinity_genomic_alignment/individual_tga_files/comp3985_c0_seq1.tga
- File_S5_Matlab/trinity_genomic_alignment/individual_tga_files/comp3833_c0_seq1.tga
- File_S5_Matlab/trinity_genomic_alignment/individual_tga_files/comp4213_c0_seq1.tga
- File_S5_Matlab/trinity_genomic_alignment/individual_tga_files/comp4444_c0_seq1.tga
- File_S5_Matlab/trinity_genomic_alignment/setup_trinity_objects.m
- File_S5_Matlab/trinity_genomic_alignment/individual_tga_files/comp4280_c0_seq1.tga
- File_S5_Matlab/trinity_genomic_alignment/uppercase.m
- File_S5_Matlab/trinity_genomic_alignment/individual_tga_files/comp4179_c0_seq1.tga
- File_S5_Matlab/trinity_genomic_alignment/individual_tga_files/comp3918_c0_seq1.tga
- File_S5_Matlab/trinity_genomic_alignment/individual_tga_files/comp4177_c0_seq1.tga
- File_S5_Matlab/trinity_genomic_alignment/individual_tga_files/comp3752_c0_seq1.tga
- File_S5_Matlab/trinity_genomic_alignment/individual_tga_files/comp4092_c0_seq1.tga
- File_S5_Matlab/trinity_genomic_alignment/individual_tga_files/comp3983_c0_seq1.tga
- File_S5_Matlab/trinity_genomic_alignment/individual_tga_files/comp3981_c0_seq1.tga
- File_S5_Matlab/trinity_genomic_alignment/individual_tga_files/comp3821_c0_seq1.tga
- File_S5_Matlab/trinity_genomic_alignment/individual_tga_files/comp3799_c0_seq1.tga
- File_S5_Matlab/trinity_genomic_alignment/individual_tga_files/comp4353_c0_seq1.tga
- File_S5_Matlab/trinity_genomic_alignment/individual_tga_files/comp4351_c0_seq1.tga
- File_S5_Matlab/trinity_genomic_alignment/individual_tga_files/comp4017_c0_seq1.tga
- File_S5_Matlab/trinity_genomic_alignment/get_starts_and_finishes_v2.m
- File_S5_Matlab/trinity_genomic_alignment/individual_tga_files/comp4248_c0_seq1.tga
- File_S5_Matlab/trinity_genomic_alignment/individual_tga_files/comp3823_c0_seq1.tga
- File_S5_Matlab/trinity_genomic_alignment/individual_tga_files/comp4165_c0_seq1.tga
- File_S5_Matlab/trinity_genomic_alignment/individual_tga_files/comp4082_c0_seq1.tga
- File_S5_Matlab/trinity_genomic_alignment/individual_tga_files/comp4424_c0_seq1.tga
- File_S5_Matlab/trinity_genomic_alignment/individual_tga_files/comp3868_c0_seq1.tga
- File_S5_Matlab/trinity_genomic_alignment/analyze_trinity_genome_alignments.m
- File_S5_Matlab/trinity_genomic_alignment/individual_tga_files/comp4422_c0_seq1.tga
- File_S5_Matlab/trinity_genomic_alignment/individual_tga_files/comp4341_c0_seq1.tga
- File_S5_Matlab/trinity_genomic_alignment/individual_tga_files/comp3813_c0_seq1.tga
- File_S5_Matlab/trinity_genomic_alignment/individual_tga_files/comp4319_c0_seq1.tga
- File_S5_Matlab/trinity_genomic_alignment/individual_tga_files/comp3811_c0_seq1.tga
- File_S5_Matlab/trinity_genomic_alignment/get_aligned_islands_v4.m
- File_S5_Matlab/trinity_genomic_alignment/individual_tga_files/comp4388_c0_seq1.tga
- File_S5_Matlab/trinity_genomic_alignment/rev_comp.m
- File_S5_Matlab/trinity_genomic_alignment/individual_tga_files/comp3858_c0_seq1.tga
- File_S5_Matlab/trinity_genomic_alignment/individual_tga_files/comp3775_c0_seq1.tga
- File_S5_Matlab/trinity_genomic_alignment/individual_tga_files/comp4412_c0_seq1.tga
- File_S5_Matlab/trinity_genomic_alignment/myDraw_selected_trinity_objects.m
- File_S5_Matlab/trinity_genomic_alignment/individual_tga_files/comp4309_c0_seq1.tga
- File_S5_Matlab/trinity_genomic_alignment/individual_tga_files/comp3801_c0_seq1.tga
- File_S5_Matlab/trinity_genomic_alignment/individual_tga_files/comp4141_c0_seq1.tga
- File_S5_Matlab/trinity_genomic_alignment/individual_tga_files/comp4376_c0_seq1.tga
- File_S5_Matlab/trinity_genomic_alignment/individual_tga_files/comp3848_c0_seq1.tga
- File_S5_Matlab/trinity_genomic_alignment/individual_tga_files/comp3846_c0_seq1.tga
- File_S5_Matlab/trinity_genomic_alignment/individual_tga_files/comp4214_c0_seq1.tga
- File_S5_Matlab/trinity_genomic_alignment/individual_tga_files/comp4216_c0_seq1.tga
- File_S5_Matlab/trinity_genomic_alignment/individual_tga_files/comp4447_c0_seq1.tga
- File_S5_Matlab/trinity_genomic_alignment/individual_tga_files/comp4366_c0_seq1.tga
- File_S5_Matlab/trinity_genomic_alignment/individual_tga_files/comp4362_c0_seq1.tga
- File_S5_Matlab/trinity_genomic_alignment/individual_tga_files/comp4283_c0_seq1.tga
- File_S5_Matlab/trinity_genomic_alignment/individual_tga_files/comp3919_c0_seq1.tga
- File_S5_Matlab/trinity_genomic_alignment/detect_subislands.m
- File_S5_Matlab/trinity_genomic_alignment/individual_tga_files/comp3838_c0_seq1.tga
- File_S5_Matlab/trinity_genomic_alignment/individual_tga_files/comp3751_c0_seq1.tga
- File_S5_Matlab/trinity_genomic_alignment/individual_tga_files/comp4206_c0_seq1.tga
- File_S5_Matlab/trinity_genomic_alignment/individual_tga_files/comp4204_c0_seq1.tga
- File_S5_Matlab/trinity_genomic_alignment/individual_tga_files/comp4123_c0_seq1.tga
