# Supplementary material for: Patching Holes in the Chlamydomonas Genome
Source: G3 (Bethesda). 2016 May 10;6(7):1899–910. doi: 10.1534/g3.116.029207 (PMC4938644; doi:10.1534/g3.116.029207)
Supplement: Supplemental Material [file supp_g3.116.029207_FileS5.zip › File_S5_Matlab/trinity_genomic_alignment/get_two_strand_splice_scores.m]

function two_strand_splice_scores=get_two_strand_splice_scores(seq_pair)

%both strands tested for a given seq_pair
two_strand_splice_scores=zeros(2,1);
two_strand_splice_scores(1)=get_one_strand_splice_score(seq_pair);
two_strand_splice_scores(2)=get_one_strand_splice_score(flipud(rev_comp(seq_pair)));
