# Supplementary material for: Patching Holes in the Chlamydomonas Genome
Source: G3 (Bethesda). 2016 May 10;6(7):1899–910. doi: 10.1534/g3.116.029207 (PMC4938644; doi:10.1534/g3.116.029207)
Supplement: Supplemental Material [file supp_g3.116.029207_FileS5.zip › File_S5_Matlab/trinity_genomic_alignment/retrieve_exon_boundary_seqs.m]

%%
function [pAcceptorseqs,mAcceptorseqs,Acceptorseqs,pDonorseqs,mDonorseqs,Donorseqs,randseqs]=retrieve_exon_boundary_seqs
global gff_table
getable=gff_table( (gff_table(:,2)==2 | gff_table(:,2)==3 ),:);   
gene_starts=find(getable(:,2)==2);
disp('collecting sequences');
plus_junctions=[];
minus_junctions=[];
for k=1:length(gene_starts)-1
    
%     if mod(k,100)==0
%         disp(k)
%     end
    exon_indices=gene_starts(k)+1:gene_starts(k+1)-1;
    region=getable(exon_indices(1:end-1),1);
    left_junctions=getable(exon_indices,3);
    right_junctions=getable(exon_indices,4); 
    strand=getable(gene_starts(k),5);
    %remove termini and collect
    if strand==1
        left_junctions  =left_junctions(2:end);
        right_junctions=right_junctions(1:end-1);
        plus_junctions=[plus_junctions;[region,right_junctions,left_junctions]];
    else
        right_junctions=right_junctions(2:end);
        left_junctions  =left_junctions(1:end-1);
        minus_junctions=[minus_junctions;[region,right_junctions,left_junctions]];
    end
end

%%


%%%%%%%%PLUS STRAND
disp('plus Donors / Acceptors');
pAcceptorseqs=char(ones(size(plus_junctions,1),40)*32);

pDonorseqs=pAcceptorseqs;

currchrom=plus_junctions(1,1);
chrseq=read_seq(currchrom,1,10^8);
for k=1:size(plus_junctions,1)
    chr=plus_junctions(k,1);
    if chr>17
        pAcceptorseqs(k:end,:)=[];
        pDonorseqs(k:end,:)=[];
        
        break
    end
    if chr~=currchrom
        currchrom=chr;
        chrseq=read_seq(currchrom,1,10^8);
    end
    
%       
%     ccccccccAG/GTgggggggg
%     ccccccccAG/gtcacacaca
%     ggggggggTC/CAcccccccc
%     
%              j
%     ccccccccAC/CTgggggggg
%     
    pDonorseqs(k,:)=chrseq(plus_junctions(k,2)-19:plus_junctions(k,2)+20);
    pAcceptorseqs(k,:)=chrseq(plus_junctions(k,3)-20:plus_junctions(k,3)+19);
%     disp(' ');
%     disp('          |');
%     disp([chrseq(plus_junctions(k,2)-9:plus_junctions(k,2)+10);...
%     chrseq(plus_junctions(k,3)-10:plus_junctions(k,3)+9)])
%     pause
    
    if mod(k,10000)==0
        disp([pDonorseqs(k,:),' / ',pAcceptorseqs(k,:)] );
        
    end
    
end
%%%%%%%%%%%MINUS STRAND
%%
disp('Minus Donors / Acceptors'); %note 'donors/acceptors' here in sense of the 5' and 3' end of a join rel to standard numbering; not to splice standard

mAcceptorseqs=char(ones(size(minus_junctions,1),40)*32);
%dcontrols=donorseqs;dcontrols2=donorseqs;acontrols=dcontrols;acontrols2=dcontrols;
mDonorseqs=mAcceptorseqs;

currchrom=minus_junctions(1,1);
chrseq=read_seq(currchrom,1,10^8);
for k=1:size(minus_junctions,1)
    chr=minus_junctions(k,1);
    if chr>17
        mAcceptorseqs(k:end,:)=[];
        mDonorseqs(k:end,:)=[];
        
        break
    end
    if chr~=currchrom
        currchrom=chr;
        chrseq=read_seq(currchrom,1,10^8);
    end
    mDonorseqs(k,:)=chrseq(minus_junctions(k,2)-19:minus_junctions(k,2)+20);
    mAcceptorseqs(k,:)=chrseq(minus_junctions(k,3)-20:minus_junctions(k,3)+19);
    
    if mod(k,10000)==0
        disp([mDonorseqs(k,:),' / ',mAcceptorseqs(k,:)] );
        
    end
    
end
%%
disp('Minus corrected');
mDonorseqs_corr=rev_comp(mAcceptorseqs);
mAcceptorseqs_corr=rev_comp(mDonorseqs);
for k=10000:10000:size(mDonorseqs_corr,1)
        disp([mDonorseqs_corr(k,:),' / ',mAcceptorseqs_corr(k,:)] );
end

mDonorseqs=mDonorseqs_corr;
mAcceptorseqs=mAcceptorseqs_corr;
%%%%%%%%%%%%%%%%%%

%%
%combine plus and minus (now all strand-corrected)
Acceptorseqs=[pAcceptorseqs;mAcceptorseqs];

Donorseqs=[pDonorseqs;mDonorseqs];

%remove seqs containing N (either side)


Nm=Acceptorseqs=='N';
Nindex=sum(Nm,2);
Nindices=find(Nindex);
Acceptorseqs(Nindices,:)=[];

Nm=Donorseqs=='N';
Nindex=sum(Nm,2);
Nindices=find(Nindex);
Donorseqs(Nindices,:)=[];

%%
%RANDOM SEQs from anywhere:

ln=0;
for region=1:17
    
    chrseq=read_seq(region,1,10^8);
    ln=ln+length(chrseq);
end
ln
randseqs=zeros(ceil(ln/1000),40);
randseqs(:,:)=char(32);

n=0;
for region=1:17
    
    chrseq=read_seq(region,1,10^8);
    
Nmb=length(chrseq)/10^6;
    %1000 seqs per mb
    nseqs=ceil(1000*Nmb);
    
    starts=ceil(rand(1,nseqs)*Nmb*10^6);
    
    for k=1:nseqs
        try
        n=n+1;
        randseqs(n,:)=chrseq(starts(k):starts(k)+39);
        catch
            n
            size(randseqs)
            pause
        end
    end
end
        randseqs=char(randseqs);
        
        N=randseqs=='N';
        
        Nindex=sum(N,2);
        randseqs(find(Nindex),:)=[];
        disp('Saving');
save('splice_jx_seqs_and_controls.mat','Donorseqs','Acceptorseqs','randseqs');
