# Supplementary material for: Patching Holes in the Chlamydomonas Genome
Source: G3 (Bethesda). 2016 May 10;6(7):1899–910. doi: 10.1534/g3.116.029207 (PMC4938644; doi:10.1534/g3.116.029207)
Supplement: Supplemental Material [file supp_g3.116.029207_FileS5.zip › File_S5_Matlab/trinity_genomic_alignment/assign_splice_scores.m]

    
function trinity=assign_splice_scores(one_input_aligned_trinity_genomic_analysis)

%All values from this function will be in native Trinity coordinates
    
    trinity=one_input_aligned_trinity_genomic_analysis;
    aligned_query_sequence=trinity.aligned_trinity_sequence;
    offset=min(find(aligned_query_sequence~=' '));
    
    
    stack=trinity.island_consensus_sequences;
    
    seed_matches=find_double_match(aligned_query_sequence, stack);
    
    breakpoints=0*aligned_query_sequence;
    for k=2:length(seed_matches)
        breakpoints(seed_matches(k).SplicePosition)=1;
    end
    breakpoint_list=find(breakpoints) - offset;
    
    
    trinity.breakpoints=breakpoint_list ;  %OFFSET FIXED for breakpoints
    %these are positions 
    %for each position find max splicing score attainable for splicing, on
    %either strand
    
    
    [sequence_splice_scores,sequence_splice_summary,splice_sites]=get_sequence_splice_scores(seed_matches,offset);
    
    trinity.splice_sites=splice_sites;
    
    plus_pos=find(sequence_splice_scores(1,:)>0);
    minus_pos=find(sequence_splice_scores(2,:)>0);
    
    allpos=unique([plus_pos,minus_pos]);
    allpos=sort(allpos);
    
    splice_scores=[allpos;sequence_splice_scores(:,allpos)];
    
    
    trinity.splice_scores=splice_scores;  %top row: Watson bottom row Crick
    trinity.splice_summary=sequence_splice_summary;
%     
%     subplot(3,1,3);plot(1:seed_matches(1).QueryLength,sequence_splice_scores(1,:),...
%         1:seed_matches(1).QueryLength,sequence_splice_scores(2,:),...
%         1:seed_matches(1).QueryLength,breakpoints);
%     axis([0, length(aligned_query_sequence),0,max(sequence_splice_scores(:) ) ] );
%     xlabel('Position in alignment frame');
%     ylabel('Splice score (blue +; green -); positions tested (red)');
%     shg

    
    
    
