# Supplementary material for: Patching Holes in the Chlamydomonas Genome
Source: G3 (Bethesda). 2016 May 10;6(7):1899–910. doi: 10.1534/g3.116.029207 (PMC4938644; doi:10.1534/g3.116.029207)
Supplement: Supplemental Material [file supp_g3.116.029207_FileS5.zip › File_S5_Matlab/trinity_genomic_alignment/get_majority_consensus_v2.m]

  function consensus=get_majority_consensus_v2(input_seqs)
%%
%get simple majority consensus.  seqs is an aligned matrix of sequences.
%Ignore blanks, convert lc to UC and treat all the same.  Return structure
%with sequence and stats.
consensus=struct('sequence',{},'error_rate',{});
%%
consensus(1).error_rate=1;
consensus.sequence=char(ones(1,size(input_seqs,2))*32);
nucs='ACGT';
n_nucs=length(nucs);
blanks='                                                                                                                                                                                                                                                                                  ';

%parameters
min_reads=4;
%min_CV=1.2;
%min_prop=0.7;


seqs=input_seqs;


%% for testing
% seqs=['GGATCCAGATCT         ';
%       'GGATCCAGATCTC        ';
%       ' GATCCtctTCTGAA      ';
%       '    CcACTAGTGAATTC   ';
%       '     ANCTTCTGTATTC   ']
%        

[nreads,seqlength]=size(seqs);

if nreads==0 | seqlength==0
    return
end


%restrict to columns with nonblank stuff anywhere.
%%%GOING IN:

left_fill=find(seqs(1,:)~=32, 1 );
right_fill=find(seqs(end,:)~=32, 1, 'last' );
filled_cols=left_fill:right_fill;

%filled_cols=find(sum(seqs)>nreads*32); %blank is 32, other chars>32, so summed column of blanks is nreads*32, nonblanks greater

seqs=seqs(:,filled_cols);

[nreads,seqlength]=size(seqs);


%%
%to caps, no non-ACGT, o/w space
lcindex=seqs>='a';
seqs(lcindex)=seqs(lcindex)-'a'+'A';

%seqs(seqs~='A' & seqs~='C' & seqs~='G' & seqs~='T')=' ';
% seqs(seqs=='N' | seqs=='M' )=' ';
 

% seqs(seqs=='a')='A';
% seqs(seqs=='c')='C';
% seqs(seqs=='g')='G';
% seqs(seqs=='t')='T';

%add up occupancy at each position.  Recall there can be blanks at some
%positions which do not count either way
tic;
nuc_counts=zeros(n_nucs,seqlength);
for index=1:n_nucs
    if size(seqs,1)>1
        nuc_counts(index,:)=sum(seqs==nucs(index));
    else
        nuc_counts(index,:)=seqs==nucs(index);
    end
end


%%

%nuc_counts
adj=rand(size(nuc_counts))*0.01;
nuc_counts=nuc_counts+adj;   %make sure only 1 entry in each column is max in cases where there are two equal ones; 2 rands are effectively never equal (tested over 10^8 to be sure)


maxm=repmat(max(nuc_counts),n_nucs,1);
maxindices=(nuc_counts==maxm);
nuc_counts=round(nuc_counts-adj) ; %remove fuzzing


%%
nuc_matrix=repmat(nucs',1,size(nuc_counts,2));
sequence=nuc_matrix(maxindices)';
sequence(sum(nuc_counts)==0)=' ';
cons_matrix=repmat(sequence,nreads,1);
matches=(seqs==cons_matrix) & (seqs~=' ') & (cons_matrix ~=' ');
allcalls=seqs~=' ';

error_rate=1-sum(matches(:))/(eps+sum(allcalls(:)));

%mismatch_summary=sum(matches)./sum(allcalls);


%%%%GOING OUT

consensus(1).sequence(filled_cols)=sequence;
consensus(1).error_rate=error_rate;
