# Supplementary material for: Patching Holes in the Chlamydomonas Genome
Source: G3 (Bethesda). 2016 May 10;6(7):1899–910. doi: 10.1534/g3.116.029207 (PMC4938644; doi:10.1534/g3.116.029207)
Supplement: Supplemental Material [file supp_g3.116.029207_FileS5.zip › File_S5_Matlab/trinity_genomic_alignment/arrow.m]

function arrow(start,len,width,arrowhead_length,arrowhead_width,angle,color)


%draw flat pointing right at ori, then rotate/translate

X=[0,      len,       len,      len+arrowhead_length,    len,        len,     0  ,        0]; 
Y=[width/2,width/2,   arrowhead_width/2,   0,           -arrowhead_width/2, -width/2, -width/2, width/2];


m=[cos(angle),-sin(angle);sin(angle),cos(angle)];
XYrot=m*[X;Y];
repmat(start,1,size(XYrot,2));
XYrot_trans=XYrot+repmat(start,1,size(XYrot,2));
X=XYrot_trans(1,:);
Y=XYrot_trans(2,:);
hold on;
fill(X,Y,color,'EdgeColor',color);
hold off;
