# Supplementary material for: Patching Holes in the Chlamydomonas Genome
Source: G3 (Bethesda). 2016 May 10;6(7):1899–910. doi: 10.1534/g3.116.029207 (PMC4938644; doi:10.1534/g3.116.029207)
Supplement: Supplemental Material [file supp_g3.116.029207_FileS5.zip › File_S5_Matlab/trinity_genomic_alignment/grow_all_seqs.m]

function all_seqs=grow_all_seqs(matrix)

%for n nodes, matrix is nxn; entry (i,j)=1 if node i connects to node j,
%o/w zero. Connections are DIRECTIONAL and exclusive (no circles). Job is
%to find the list of longest-possible connected paths for each node
global seqlist;
seqlist={};
for k=1:size(matrix,1) %seeds can be any segment
    parentlist=find(matrix(:,k)); 
    if isempty(parentlist) %this eliminates sub-seqs, keeps only longest seqs
        step(k,matrix);
    end
end
all_seqs=seqlist;

%%%%%%%%%%%%%%%%%%
function step(seq,m)
global seqlist;
steps=find(m(seq(end),:));
if isempty(steps)
    seqlist{length(seqlist)+1}=seq;
else
    for k=1:length(steps)
        step([seq,steps(k)],m);
    end
end
