# Supplementary material for: Patching Holes in the Chlamydomonas Genome
Source: G3 (Bethesda). 2016 May 10;6(7):1899–910. doi: 10.1534/g3.116.029207 (PMC4938644; doi:10.1534/g3.116.029207)
Supplement: Supplemental Material [file supp_g3.116.029207_FileS5.zip › File_S5_Matlab/trinity_genomic_alignment/query_anchored_coords_20151019.txt]

tinity_id=comp1480_c0_seq1	best_hit=Cre03.g163700.t1.2	hsp_borders=7 879	splice_coords=290	splice_scores=0.85	Nisland_coords=2428 2429 289 290	best_hit=	hsp_borders=	splice_coords=	splice_scores=	Nisland_coords=	best_Vca_hit=Vocar20011327m	Vca_hsp_coords=66 521	Vca_hsp_scores=333
tinity_id=comp9606_c0_seq1	best_hit=Cre11.g467781.t1.1	hsp_borders=1 83 71 262	splice_coords=27 105	splice_scores=0.94 0.94	Nisland_coords=	best_hit=	hsp_borders=	splice_coords=	splice_scores=	Nisland_coords=	best_Vca_hit=Vocar20012474m	Vca_hsp_coords=70 189	Vca_hsp_scores=198
tinity_id=comp92_c0_seq1	best_hit=Cre01.g016050.t1.2	hsp_borders=4 226	splice_coords=	splice_scores=	Nisland_coords=	best_hit=	hsp_borders=	splice_coords=	splice_scores=	Nisland_coords=	best_Vca_hit=Vocar20006593m	Vca_hsp_coords=5 226	Vca_hsp_scores=389
tinity_id=comp275_c0_seq1	best_hit=Cre12.g485150.t1.2	hsp_borders=1 110 104 211	splice_coords=95 128	splice_scores=0.97 0.97	Nisland_coords=	best_hit=	hsp_borders=	splice_coords=	splice_scores=	Nisland_coords=	best_Vca_hit=Vocar20013249m	Vca_hsp_coords=1 210	Vca_hsp_scores=235
tinity_id=comp4088_c0_seq1	best_hit=Cre15.g635950.t1.1	hsp_borders=138 1254	splice_coords=	splice_scores=	Nisland_coords=361 362 1246 1247 1921 1922 -1 +138 -1 +138 -1 +138	best_hit=	hsp_borders=	splice_coords=	splice_scores=	Nisland_coords=	best_Vca_hit=Vocar20004908m	Vca_hsp_coords=735 785	Vca_hsp_scores=62
tinity_id=comp7702_c0_seq1	best_hit=	hsp_borders=	splice_coords=	splice_scores=	Nisland_coords=	best_hit=	hsp_borders=	splice_coords=	splice_scores=	Nisland_coords=	best_Vca_hit=Vocar20000438m	Vca_hsp_coords=319 543	Vca_hsp_scores=64
tinity_id=comp2485_c0_seq3	best_hit=Cre10.g440050.t1.2	hsp_borders=18 207	splice_coords=	splice_scores=	Nisland_coords=	best_hit=	hsp_borders=	splice_coords=	splice_scores=	Nisland_coords=	best_Vca_hit=Vocar20005877m	Vca_hsp_coords=86 130	Vca_hsp_scores=63
tinity_id=comp9372_c0_seq1	best_hit=	hsp_borders=	splice_coords=	splice_scores=	Nisland_coords=	best_hit=	hsp_borders=	splice_coords=	splice_scores=	Nisland_coords=	best_Vca_hit=Vocar20006204m	Vca_hsp_coords=167 244	Vca_hsp_scores=54
tinity_id=comp6747_c0_seq1	best_hit=Cre02.g077951.t1.1	hsp_borders=43 554	splice_coords=	splice_scores=	Nisland_coords=4114 4115 -554 +554	best_hit=	hsp_borders=	splice_coords=	splice_scores=	Nisland_coords=	best_Vca_hit=Vocar20006471m	Vca_hsp_coords=218 313	Vca_hsp_scores=60
tinity_id=comp3676_c0_seq1	best_hit=Cre05.g232455.t1.1	hsp_borders=3 316	splice_coords=	splice_scores=	Nisland_coords=	best_hit=Cre05.g232456.t1.1	hsp_borders=3 316	splice_coords=	splice_scores=	Nisland_coords=	best_Vca_hit=Vocar20006527m	Vca_hsp_coords=3 131	Vca_hsp_scores=71
tinity_id=comp4457_c0_seq1	best_hit=Cre06.g254800.t1.2	hsp_borders=113 286	splice_coords=	splice_scores=	Nisland_coords=	best_hit=	hsp_borders=	splice_coords=	splice_scores=	Nisland_coords=	best_Vca_hit=na	Vca_hsp_coords=na	Vca_hsp_scores=na
tinity_id=comp7873_c0_seq1	best_hit=Cre01.g051625.t1.1	hsp_borders=166 213	splice_coords=	splice_scores=	Nisland_coords=	best_hit=	hsp_borders=	splice_coords=	splice_scores=	Nisland_coords=	best_Vca_hit=Vocar20008844m	Vca_hsp_coords=115 189	Vca_hsp_scores=56
tinity_id=comp669_c0_seq1	best_hit=Cre08.g359750.t2.1	hsp_borders=1 182	splice_coords=88	splice_scores=0.94	Nisland_coords=	best_hit=	hsp_borders=	splice_coords=	splice_scores=	Nisland_coords=	best_Vca_hit=Vocar20013489m	Vca_hsp_coords=3 200	Vca_hsp_scores=321
tinity_id=comp4414_c0_seq1	best_hit=	hsp_borders=	splice_coords=	splice_scores=	Nisland_coords=	best_hit=	hsp_borders=	splice_coords=	splice_scores=	Nisland_coords=	best_Vca_hit=Vocar20003916m	Vca_hsp_coords=129 191	Vca_hsp_scores=56
tinity_id=comp9320_c0_seq1	best_hit=	hsp_borders=	splice_coords=	splice_scores=	Nisland_coords=	best_hit=	hsp_borders=	splice_coords=	splice_scores=	Nisland_coords=	best_Vca_hit=Vocar20010446m	Vca_hsp_coords=46 114	Vca_hsp_scores=69
tinity_id=comp6998_c0_seq1	best_hit=Cre01.g018800.t1.2	hsp_borders=3 160 151 238	splice_coords=22 60 108	splice_scores=0.96 0.98 0.92	Nisland_coords=	best_hit=	hsp_borders=	splice_coords=	splice_scores=	Nisland_coords=	best_Vca_hit=Vocar20006438m	Vca_hsp_coords=4 159 151 237	Vca_hsp_scores=152 116
tinity_id=comp1922_c1_seq5	best_hit=Cre11.g468356.t1.1	hsp_borders=4 878	splice_coords=	splice_scores=	Nisland_coords=2694 2695 -1 +4	best_hit=	hsp_borders=	splice_coords=	splice_scores=	Nisland_coords=	best_Vca_hit=na	Vca_hsp_coords=na	Vca_hsp_scores=na
tinity_id=comp10197_c0_seq1	best_hit=	hsp_borders=	splice_coords=	splice_scores=	Nisland_coords=	best_hit=	hsp_borders=	splice_coords=	splice_scores=	Nisland_coords=	best_Vca_hit=Vocar20014446m	Vca_hsp_coords=93 167	Vca_hsp_scores=62
tinity_id=comp3599_c0_seq1	best_hit=Cre06.g260350.t1.2	hsp_borders=13 377	splice_coords=	splice_scores=	Nisland_coords=	best_hit=	hsp_borders=	splice_coords=	splice_scores=	Nisland_coords=	best_Vca_hit=Vocar20011534m	Vca_hsp_coords=168 272	Vca_hsp_scores=60
tinity_id=comp3962_c0_seq1	best_hit=Cre12.g540650.t1.2	hsp_borders=1 938	splice_coords=	splice_scores=	Nisland_coords=	best_hit=	hsp_borders=	splice_coords=	splice_scores=	Nisland_coords=	best_Vca_hit=Vocar20006892m	Vca_hsp_coords=548 757	Vca_hsp_scores=63
tinity_id=comp91_c0_seq1	best_hit=Cre12.g508000.t1.1	hsp_borders=6 288	splice_coords=64 246	splice_scores=0.98 0.95	Nisland_coords=	best_hit=	hsp_borders=	splice_coords=	splice_scores=	Nisland_coords=	best_Vca_hit=Vocar20000831m	Vca_hsp_coords=79 288	Vca_hsp_scores=321
tinity_id=comp6425_c0_seq1	best_hit=Cre05.g237450.t1.2	hsp_borders=13 215	splice_coords=33	splice_scores=0.96	Nisland_coords=	best_hit=	hsp_borders=	splice_coords=	splice_scores=	Nisland_coords=	best_Vca_hit=Vocar20000358m	Vca_hsp_coords=1 93	Vca_hsp_scores=143
tinity_id=comp9275_c0_seq1	best_hit=Cre01.g044800.t1.2	hsp_borders=2 110 107 144 139 205 197 269 266 303 298 358	splice_coords=110 157 269 316	splice_scores=0.97 0.97 0.97 0.97	Nisland_coords=	best_hit=	hsp_borders=	splice_coords=	splice_scores=	Nisland_coords=	best_Vca_hit=Vocar20008670m	Vca_hsp_coords=68 214 140 358 266 304 107 145	Vca_hsp_scores=137 133 58 58
tinity_id=comp7637_c0_seq1	best_hit=Cre01.g025950.t1.2	hsp_borders=1 769	splice_coords=	splice_scores=	Nisland_coords=889 890 -1 +1	best_hit=	hsp_borders=	splice_coords=	splice_scores=	Nisland_coords=	best_Vca_hit=Vocar20000774m	Vca_hsp_coords=182 304	Vca_hsp_scores=62
tinity_id=comp4878_c0_seq1	best_hit=Cre08.g382515.t1.1	hsp_borders=1 1428	splice_coords=32 107 206 284 580 637 782 884 1069 1163 1306	splice_scores=0.98 0.95 0.70 0.91 0.95 0.93 0.95 0.95 0.96 0.95 0.97	Nisland_coords=2115 2116 1163 1164	best_hit=	hsp_borders=	splice_coords=	splice_scores=	Nisland_coords=	best_Vca_hit=Vocar20009927m	Vca_hsp_coords=531 1313 516 1313 522 1313 504 974 507 1313 510 848 507 974 1203 1313 201 311 207 305 201 305 207 305 132 311 219 305 210 305	Vca_hsp_scores=188 186 157 152 148 143 139 80 78 75 72 70 70 69 65
tinity_id=comp3144_c0_seq2	best_hit=Cre01.g032300.t1.2	hsp_borders=1 284	splice_coords=	splice_scores=	Nisland_coords=	best_hit=	hsp_borders=	splice_coords=	splice_scores=	Nisland_coords=	best_Vca_hit=Vocar20012717m	Vca_hsp_coords=122 178	Vca_hsp_scores=57
tinity_id=comp2067_c0_seq1	best_hit=Cre16.g661638.t1.1	hsp_borders=1 195	splice_coords=	splice_scores=	Nisland_coords=	best_hit=	hsp_borders=	splice_coords=	splice_scores=	Nisland_coords=	best_Vca_hit=Vocar20004609m	Vca_hsp_coords=85 177	Vca_hsp_scores=62
tinity_id=comp4824_c0_seq1	best_hit=Cre14.g617050.t1.1	hsp_borders=1 230	splice_coords=	splice_scores=	Nisland_coords=	best_hit=Cre14.g617002.t1.1	hsp_borders=1 229	splice_coords=	splice_scores=	Nisland_coords=	best_Vca_hit=Vocar20006656m	Vca_hsp_coords=164 223	Vca_hsp_scores=50
tinity_id=comp5385_c0_seq1	best_hit=Cre09.g402997.t1.1	hsp_borders=1 558	splice_coords=429	splice_scores=0.90	Nisland_coords=	best_hit=	hsp_borders=	splice_coords=	splice_scores=	Nisland_coords=	best_Vca_hit=Vocar20014369m	Vca_hsp_coords=384 473	Vca_hsp_scores=130
tinity_id=comp8717_c0_seq1	best_hit=Cre11.g467710.t1.1	hsp_borders=13 155	splice_coords=	splice_scores=	Nisland_coords=	best_hit=Cre12.g517300.t1.1	hsp_borders=132 206	splice_coords=	splice_scores=	Nisland_coords=	best_Vca_hit=Vocar20005453m	Vca_hsp_coords=7 207	Vca_hsp_scores=52
tinity_id=comp5007_c0_seq1	best_hit=Cre04.g230928.t1.1	hsp_borders=51 906	splice_coords=237 366 524 751 842	splice_scores=0.94 0.97 0.96 0.95 0.91	Nisland_coords=791 792 841 842	best_hit=	hsp_borders=	splice_coords=	splice_scores=	Nisland_coords=	best_Vca_hit=Vocar20008711m	Vca_hsp_coords=145 906	Vca_hsp_scores=501
tinity_id=comp310_c0_seq1	best_hit=Cre07.g324200.t1.2	hsp_borders=1 212	splice_coords=113	splice_scores=0.95	Nisland_coords=	best_hit=	hsp_borders=	splice_coords=	splice_scores=	Nisland_coords=	best_Vca_hit=Vocar20012553m	Vca_hsp_coords=1 135	Vca_hsp_scores=199
tinity_id=comp10515_c0_seq1	best_hit=Cre10.g418350.t1.1	hsp_borders=5 204	splice_coords=26 112	splice_scores=0.96 0.82	Nisland_coords=	best_hit=	hsp_borders=	splice_coords=	splice_scores=	Nisland_coords=	best_Vca_hit=Vocar20000804m	Vca_hsp_coords=121 201	Vca_hsp_scores=100
tinity_id=comp6574_c0_seq1	best_hit=Cre05.g232500.t1.1	hsp_borders=1 458	splice_coords=111 240	splice_scores=0.85 0.95	Nisland_coords=833 834 2068 2069 3439 3440 -1 +1 -1 +1 -1 +1	best_hit=	hsp_borders=	splice_coords=	splice_scores=	Nisland_coords=	best_Vca_hit=Vocar20012484m	Vca_hsp_coords=95 457	Vca_hsp_scores=206
tinity_id=comp8795_c0_seq1	best_hit=Cre17.g740600.t2.1	hsp_borders=10 530	splice_coords=	splice_scores=	Nisland_coords=2337 2338 -530 +530	best_hit=	hsp_borders=	splice_coords=	splice_scores=	Nisland_coords=	best_Vca_hit=na	Vca_hsp_coords=na	Vca_hsp_scores=na
tinity_id=comp9551_c0_seq1	best_hit=	hsp_borders=	splice_coords=	splice_scores=	Nisland_coords=	best_hit=	hsp_borders=	splice_coords=	splice_scores=	Nisland_coords=	best_Vca_hit=Vocar20010411m	Vca_hsp_coords=213 281	Vca_hsp_scores=62
tinity_id=comp5417_c0_seq1	best_hit=Cre12.g542569.t1.2	hsp_borders=4 204	splice_coords=	splice_scores=	Nisland_coords=	best_hit=	hsp_borders=	splice_coords=	splice_scores=	Nisland_coords=	best_Vca_hit=Vocar20010046m	Vca_hsp_coords=3 44	Vca_hsp_scores=51
tinity_id=comp7787_c0_seq1	best_hit=Cre12.g491100.t1.2	hsp_borders=1 230 318 553	splice_coords=19 70 151 229 319 426	splice_scores=0.90 0.90 0.86 0.86 0.86 0.91	Nisland_coords=1639 1640 229 320	best_hit=	hsp_borders=	splice_coords=	splice_scores=	Nisland_coords=	best_Vca_hit=Vocar20013223m	Vca_hsp_coords=2 508	Vca_hsp_scores=667
tinity_id=comp1457_c0_seq1	best_hit=Cre06.g278238.t1.1	hsp_borders=19 190	splice_coords=102	splice_scores=0.94	Nisland_coords=	best_hit=	hsp_borders=	splice_coords=	splice_scores=	Nisland_coords=	best_Vca_hit=Vocar20004440m	Vca_hsp_coords=48 122	Vca_hsp_scores=56
tinity_id=comp8051_c0_seq1	best_hit=Cre08.g364050.t1.2	hsp_borders=1 312	splice_coords=	splice_scores=	Nisland_coords=902 903 -1 +1	best_hit=	hsp_borders=	splice_coords=	splice_scores=	Nisland_coords=	best_Vca_hit=na	Vca_hsp_coords=na	Vca_hsp_scores=na
tinity_id=comp6922_c0_seq1	best_hit=	hsp_borders=	splice_coords=	splice_scores=	Nisland_coords=	best_hit=	hsp_borders=	splice_coords=	splice_scores=	Nisland_coords=	best_Vca_hit=Vocar20009087m	Vca_hsp_coords=140 289	Vca_hsp_scores=69
tinity_id=comp9904_c0_seq1	best_hit=Cre16.g683750.t1.2	hsp_borders=13 233	splice_coords=	splice_scores=	Nisland_coords=	best_hit=	hsp_borders=	splice_coords=	splice_scores=	Nisland_coords=	best_Vca_hit=Vocar20005972m	Vca_hsp_coords=143 250	Vca_hsp_scores=52
tinity_id=comp995_c0_seq1	best_hit=Cre08.g370850.t1.1	hsp_borders=1 197	splice_coords=	splice_scores=	Nisland_coords=	best_hit=	hsp_borders=	splice_coords=	splice_scores=	Nisland_coords=	best_Vca_hit=Vocar20001126m	Vca_hsp_coords=23 154	Vca_hsp_scores=65
tinity_id=comp629_c0_seq1	best_hit=Cre11.g467689.t1.1	hsp_borders=13 243	splice_coords=	splice_scores=	Nisland_coords=	best_hit=	hsp_borders=	splice_coords=	splice_scores=	Nisland_coords=	best_Vca_hit=Vocar20001925m	Vca_hsp_coords=84 188	Vca_hsp_scores=66
tinity_id=comp7864_c0_seq1	best_hit=	hsp_borders=	splice_coords=	splice_scores=	Nisland_coords=	best_hit=	hsp_borders=	splice_coords=	splice_scores=	Nisland_coords=	best_Vca_hit=Vocar20011819m	Vca_hsp_coords=597 884	Vca_hsp_scores=186
tinity_id=comp1972_c0_seq1	best_hit=Cre12.g540500.t1.2	hsp_borders=7 214	splice_coords=	splice_scores=	Nisland_coords=	best_hit=	hsp_borders=	splice_coords=	splice_scores=	Nisland_coords=	best_Vca_hit=Vocar20013543m	Vca_hsp_coords=85 195	Vca_hsp_scores=67
tinity_id=comp4492_c0_seq1	best_hit=Cre06.g278087.t1.1	hsp_borders=38 1178	splice_coords=42 176 321 495 559 668	splice_scores=0.96 0.96 0.88 0.95 0.78 0.85	Nisland_coords=998 999 41 42	best_hit=Cre06.g278089.t1.1	hsp_borders=42 1178	splice_coords=176 321 495 559 668	splice_scores=0.96 0.94 0.95 0.94 0.92	Nisland_coords=	best_Vca_hit=Vocar20009592m	Vca_hsp_coords=1264 1509	Vca_hsp_scores=359
tinity_id=comp6847_c0_seq1	best_hit=Cre07.g352650.t1.2	hsp_borders=4 266	splice_coords=12	splice_scores=0.97	Nisland_coords=	best_hit=	hsp_borders=	splice_coords=	splice_scores=	Nisland_coords=	best_Vca_hit=Vocar20011517m	Vca_hsp_coords=1 81	Vca_hsp_scores=100
tinity_id=comp10286_c0_seq1	best_hit=	hsp_borders=	splice_coords=	splice_scores=	Nisland_coords=	best_hit=	hsp_borders=	splice_coords=	splice_scores=	Nisland_coords=	best_Vca_hit=Vocar20001201m	Vca_hsp_coords=22 96	Vca_hsp_scores=54
tinity_id=comp5993_c0_seq1	best_hit=Cre15.g636600.t1.2	hsp_borders=12 266 12 266	splice_coords=60 60	splice_scores=0.95 0.95	Nisland_coords=4498 4499 -266 +12	best_hit=	hsp_borders=	splice_coords=	splice_scores=	Nisland_coords=	best_Vca_hit=na	Vca_hsp_coords=na	Vca_hsp_scores=na
tinity_id=comp3947_c0_seq1	best_hit=Cre13.g584170.t1.2	hsp_borders=896 949	splice_coords=	splice_scores=	Nisland_coords=	best_hit=	hsp_borders=	splice_coords=	splice_scores=	Nisland_coords=	best_Vca_hit=Vocar20013813m	Vca_hsp_coords=359 535	Vca_hsp_scores=279
tinity_id=comp5918_c0_seq1	best_hit=	hsp_borders=	splice_coords=	splice_scores=	Nisland_coords=	best_hit=	hsp_borders=	splice_coords=	splice_scores=	Nisland_coords=	best_Vca_hit=Vocar20013839m	Vca_hsp_coords=145 306	Vca_hsp_scores=73
tinity_id=comp6788_c0_seq1	best_hit=	hsp_borders=	splice_coords=	splice_scores=	Nisland_coords=	best_hit=	hsp_borders=	splice_coords=	splice_scores=	Nisland_coords=	best_Vca_hit=Vocar20015161m	Vca_hsp_coords=68 184	Vca_hsp_scores=56
tinity_id=comp5676_c0_seq1	best_hit=Cre15.g641451.t1.1	hsp_borders=36 897	splice_coords=456 726 774 840	splice_scores=0.84 0.89 0.97 0.95	Nisland_coords=804 805 839 840	best_hit=	hsp_borders=	splice_coords=	splice_scores=	Nisland_coords=	best_Vca_hit=Vocar20005894m	Vca_hsp_coords=445 774	Vca_hsp_scores=192
tinity_id=comp3013_c0_seq1	best_hit=Cre01.g032650.t1.2	hsp_borders=1 315	splice_coords=146 233 306	splice_scores=0.96 0.93 0.96	Nisland_coords=	best_hit=	hsp_borders=	splice_coords=	splice_scores=	Nisland_coords=	best_Vca_hit=Vocar20009405m	Vca_hsp_coords=5 313	Vca_hsp_scores=437
tinity_id=comp8882_c0_seq1	best_hit=Cre04.g227650.t1.1	hsp_borders=1 292	splice_coords=127 194	splice_scores=0.97 0.90	Nisland_coords=1312 1313 -1 +1	best_hit=	hsp_borders=	splice_coords=	splice_scores=	Nisland_coords=	best_Vca_hit=Vocar20007869m	Vca_hsp_coords=41 151	Vca_hsp_scores=60
tinity_id=comp4685_c0_seq1	best_hit=Cre16.g693202.t1.1	hsp_borders=7 324	splice_coords=	splice_scores=	Nisland_coords=954 955 -324 +324	best_hit=	hsp_borders=	splice_coords=	splice_scores=	Nisland_coords=	best_Vca_hit=Vocar20002161m	Vca_hsp_coords=151 324	Vca_hsp_scores=230
tinity_id=comp5915_c0_seq1	best_hit=Cre07.g339250.t1.2	hsp_borders=60 103 96 235	splice_coords=	splice_scores=	Nisland_coords=	best_hit=Cre16.g663150.t1.2	hsp_borders=1 53	splice_coords=	splice_scores=	Nisland_coords=	best_Vca_hit=Vocar20009227m	Vca_hsp_coords=162 224	Vca_hsp_scores=56
tinity_id=comp5900_c0_seq1	best_hit=Cre15.g639504.t1.1	hsp_borders=49 308	splice_coords=197	splice_scores=0.58	Nisland_coords=2112 2113 -308 +308	best_hit=	hsp_borders=	splice_coords=	splice_scores=	Nisland_coords=	best_Vca_hit=Vocar20005133m	Vca_hsp_coords=67 129	Vca_hsp_scores=55
tinity_id=comp3942_c0_seq1	best_hit=Cre12.g544000.t1.2	hsp_borders=1 312	splice_coords=	splice_scores=	Nisland_coords=	best_hit=	hsp_borders=	splice_coords=	splice_scores=	Nisland_coords=	best_Vca_hit=Vocar20006390m	Vca_hsp_coords=1 186	Vca_hsp_scores=224
tinity_id=comp3275_c0_seq1	best_hit=Cre05.g243050.t1.2	hsp_borders=47 1617	splice_coords=258 325 414 495 564	splice_scores=0.79 0.96 0.89 0.92 0.89	Nisland_coords=368 369 414 415	best_hit=	hsp_borders=	splice_coords=	splice_scores=	Nisland_coords=	best_Vca_hit=Vocar20006920m	Vca_hsp_coords=160 645	Vca_hsp_scores=603
tinity_id=comp3400_c0_seq1	best_hit=Cre06.g255450.t1.1	hsp_borders=12 232 333 408	splice_coords=	splice_scores=	Nisland_coords=	best_hit=	hsp_borders=	splice_coords=	splice_scores=	Nisland_coords=	best_Vca_hit=Vocar20003121m	Vca_hsp_coords=293 403	Vca_hsp_scores=61
tinity_id=comp2225_c0_seq1	best_hit=Cre10.g436050.t1.2	hsp_borders=15 320	splice_coords=	splice_scores=	Nisland_coords=	best_hit=	hsp_borders=	splice_coords=	splice_scores=	Nisland_coords=	best_Vca_hit=Vocar20014430m	Vca_hsp_coords=15 323	Vca_hsp_scores=513
tinity_id=comp9475_c0_seq1	best_hit=Cre08.g376400.t1.1	hsp_borders=45 427 497 639 499 639	splice_coords=426 501 583 501 583	splice_scores=0.97 0.95 0.79 0.97 0.97	Nisland_coords=636 637 500 501	best_hit=	hsp_borders=	splice_coords=	splice_scores=	Nisland_coords=	best_Vca_hit=Vocar20013863m	Vca_hsp_coords=75 200	Vca_hsp_scores=71
tinity_id=comp8066_c0_seq1	best_hit=Cre03.g190500.t1.2	hsp_borders=1 241	splice_coords=	splice_scores=	Nisland_coords=	best_hit=	hsp_borders=	splice_coords=	splice_scores=	Nisland_coords=	best_Vca_hit=Vocar20005557m	Vca_hsp_coords=1 42	Vca_hsp_scores=59
tinity_id=comp4180_c0_seq1	best_hit=Cre09.g390550.t1.1	hsp_borders=134 287 233 953	splice_coords=199 287 377 499	splice_scores=0.97 0.94 0.98 0.98	Nisland_coords=	best_hit=	hsp_borders=	splice_coords=	splice_scores=	Nisland_coords=	best_Vca_hit=Vocar20004988m	Vca_hsp_coords=3 569	Vca_hsp_scores=365
tinity_id=comp3843_c0_seq1	best_hit=	hsp_borders=	splice_coords=	splice_scores=	Nisland_coords=	best_hit=	hsp_borders=	splice_coords=	splice_scores=	Nisland_coords=	best_Vca_hit=na	Vca_hsp_coords=na	Vca_hsp_scores=na
tinity_id=comp1895_c0_seq2	best_hit=Cre07.g318551.t1.1	hsp_borders=806 1377	splice_coords=956 1033 1113 1204 1330	splice_scores=0.97 0.96 0.96 0.95 0.93	Nisland_coords=2755 2756 2755 2756 3147 3148 3517 3518 5347 5348 -1377 +1623 -1 +806 -1 +806 -1377 +1623 1112 1113	best_hit=Cre08.g376150.t1.1	hsp_borders=19 633	splice_coords=383 404 485	splice_scores=0.95 0.95 0.97	Nisland_coords=385 386 403 404	best_Vca_hit=Vocar20012890m	Vca_hsp_coords=859 1206	Vca_hsp_scores=436
tinity_id=comp9040_c0_seq1	best_hit=	hsp_borders=	splice_coords=	splice_scores=	Nisland_coords=	best_hit=	hsp_borders=	splice_coords=	splice_scores=	Nisland_coords=	best_Vca_hit=Vocar20001664m	Vca_hsp_coords=99 218	Vca_hsp_scores=64
tinity_id=comp2803_c0_seq1	best_hit=Cre16.g669650.t1.2	hsp_borders=19 229	splice_coords=	splice_scores=	Nisland_coords=	best_hit=	hsp_borders=	splice_coords=	splice_scores=	Nisland_coords=	best_Vca_hit=Vocar20005516m	Vca_hsp_coords=5 91	Vca_hsp_scores=63
tinity_id=comp6210_c0_seq1	best_hit=Cre17.g702850.t1.1	hsp_borders=1 357	splice_coords=	splice_scores=	Nisland_coords=2083 2084 11523 11524 -1 +1 -1 +1	best_hit=	hsp_borders=	splice_coords=	splice_scores=	Nisland_coords=	best_Vca_hit=Vocar20000337m	Vca_hsp_coords=176 283	Vca_hsp_scores=58
tinity_id=comp10316_c0_seq1	best_hit=	hsp_borders=	splice_coords=	splice_scores=	Nisland_coords=	best_hit=	hsp_borders=	splice_coords=	splice_scores=	Nisland_coords=	best_Vca_hit=Vocar20009489m	Vca_hsp_coords=14 100	Vca_hsp_scores=57
tinity_id=comp380_c0_seq1	best_hit=Cre07.g328900.t1.2	hsp_borders=22 134 114 308	splice_coords=	splice_scores=	Nisland_coords=	best_hit=	hsp_borders=	splice_coords=	splice_scores=	Nisland_coords=	best_Vca_hit=Vocar20013515m	Vca_hsp_coords=97 198	Vca_hsp_scores=53
tinity_id=comp1785_c0_seq2	best_hit=Cre14.g629000.t1.2	hsp_borders=1 140 135 390	splice_coords=	splice_scores=	Nisland_coords=	best_hit=	hsp_borders=	splice_coords=	splice_scores=	Nisland_coords=	best_Vca_hit=Vocar20003437m	Vca_hsp_coords=37 225	Vca_hsp_scores=71
tinity_id=comp7740_c0_seq1	best_hit=Cre12.g519350.t1.2	hsp_borders=1 399 387 455	splice_coords=111 198 279 390	splice_scores=0.89 0.95 0.96 0.88	Nisland_coords=	best_hit=	hsp_borders=	splice_coords=	splice_scores=	Nisland_coords=	best_Vca_hit=Vocar20013885m	Vca_hsp_coords=1 411	Vca_hsp_scores=592
tinity_id=comp10086_c0_seq1	best_hit=Cre17.g709850.t1.2	hsp_borders=10 208	splice_coords=	splice_scores=	Nisland_coords=	best_hit=	hsp_borders=	splice_coords=	splice_scores=	Nisland_coords=	best_Vca_hit=Vocar20011387m	Vca_hsp_coords=131 187	Vca_hsp_scores=61
tinity_id=comp3471_c1_seq1	best_hit=Cre04.g215250.t1.1	hsp_borders=1 1476 1943 3770	splice_coords=368 848 1157 1375 2069 2261 2414 2553	splice_scores=0.96 0.95 0.94 0.97 0.92 0.95 0.96 0.90	Nisland_coords=6637 6737 1476 +1943	best_hit=	hsp_borders=	splice_coords=	splice_scores=	Nisland_coords=	best_Vca_hit=Vocar20001932m	Vca_hsp_coords=1134 2444 729 935 81 548 2889 2954	Vca_hsp_scores=431 217 208 112
tinity_id=comp370_c0_seq2	best_hit=Cre11.g468356.t1.1	hsp_borders=15 896	splice_coords=18 57 153 222 369 432 515 653 711 795	splice_scores=0.93 0.96 0.97 0.86 0.97 0.89 0.95 0.95 0.98 0.97	Nisland_coords=2694 2695 -896 +1129	best_hit=	hsp_borders=	splice_coords=	splice_scores=	Nisland_coords=	best_Vca_hit=Vocar20005994m	Vca_hsp_coords=52 807 445 732	Vca_hsp_scores=391 73
tinity_id=comp6561_c0_seq1	best_hit=Cre19.g751197.t1.1	hsp_borders=1 277 268 384	splice_coords=59 209 326	splice_scores=0.95 0.98 0.98	Nisland_coords=669 670 -1 +1	best_hit=	hsp_borders=	splice_coords=	splice_scores=	Nisland_coords=	best_Vca_hit=Vocar20014032m	Vca_hsp_coords=36 269	Vca_hsp_scores=331
tinity_id=comp10439_c0_seq1	best_hit=Cre06.g272900.t1.2	hsp_borders=16 109 105 140 127 243	splice_coords=17 160	splice_scores=0.80 0.89	Nisland_coords=	best_hit=	hsp_borders=	splice_coords=	splice_scores=	Nisland_coords=	best_Vca_hit=Vocar20013074m	Vca_hsp_coords=108 248 102 158	Vca_hsp_scores=214 65
tinity_id=comp5693_c0_seq1	best_hit=Cre11.g467450.t1.1	hsp_borders=11 974	splice_coords=110 180 275 321 435 627	splice_scores=0.96 0.94 0.96 0.96 0.97 0.89	Nisland_coords=1017 1018 627 628	best_hit=	hsp_borders=	splice_coords=	splice_scores=	Nisland_coords=	best_Vca_hit=Vocar20000443m	Vca_hsp_coords=139 669	Vca_hsp_scores=333
tinity_id=comp2263_c0_seq1	best_hit=Cre12.g549750.t1.2	hsp_borders=21 972	splice_coords=147	splice_scores=0.86	Nisland_coords=	best_hit=	hsp_borders=	splice_coords=	splice_scores=	Nisland_coords=	best_Vca_hit=Vocar20006452m	Vca_hsp_coords=23 64	Vca_hsp_scores=77
tinity_id=comp765_c0_seq1	best_hit=Cre12.g527800.t1.1	hsp_borders=17 209	splice_coords=79 166	splice_scores=0.82 0.88	Nisland_coords=	best_hit=	hsp_borders=	splice_coords=	splice_scores=	Nisland_coords=	best_Vca_hit=Vocar20003745m	Vca_hsp_coords=17 208	Vca_hsp_scores=336
tinity_id=comp1513_c0_seq1	best_hit=Cre10.g425501.t1.1	hsp_borders=46 518	splice_coords=132 368	splice_scores=0.95 0.97	Nisland_coords=2620 2621 4387 4388 -1 +46 -1 +46	best_hit=	hsp_borders=	splice_coords=	splice_scores=	Nisland_coords=	best_Vca_hit=Vocar20011547m	Vca_hsp_coords=313 429	Vca_hsp_scores=139
tinity_id=comp9698_c0_seq1	best_hit=	hsp_borders=	splice_coords=	splice_scores=	Nisland_coords=	best_hit=	hsp_borders=	splice_coords=	splice_scores=	Nisland_coords=	best_Vca_hit=Vocar20003608m	Vca_hsp_coords=112 237	Vca_hsp_scores=59
tinity_id=comp872_c0_seq2	best_hit=Cre11.g480150.t1.2	hsp_borders=1 66 64 387	splice_coords=249 379	splice_scores=0.93 0.81	Nisland_coords=	best_hit=	hsp_borders=	splice_coords=	splice_scores=	Nisland_coords=	best_Vca_hit=Vocar20012058m	Vca_hsp_coords=28 387	Vca_hsp_scores=570
tinity_id=comp10013_c0_seq1	best_hit=	hsp_borders=	splice_coords=	splice_scores=	Nisland_coords=	best_hit=	hsp_borders=	splice_coords=	splice_scores=	Nisland_coords=	best_Vca_hit=Vocar20003029m	Vca_hsp_coords=9 161	Vca_hsp_scores=60
tinity_id=comp6533_c0_seq1	best_hit=Cre03.g151400.t1.1	hsp_borders=50 633	splice_coords=320 456	splice_scores=0.88 0.96	Nisland_coords=5205 5206 -633 +633	best_hit=	hsp_borders=	splice_coords=	splice_scores=	Nisland_coords=	best_Vca_hit=Vocar20012397m	Vca_hsp_coords=297 557	Vca_hsp_scores=66
tinity_id=comp3028_c0_seq2	best_hit=Cre10.g420750.t1.2	hsp_borders=1 80 71 204	splice_coords=26 99	splice_scores=0.80 0.80	Nisland_coords=	best_hit=	hsp_borders=	splice_coords=	splice_scores=	Nisland_coords=	best_Vca_hit=Vocar20001083m	Vca_hsp_coords=76 204 3 80	Vca_hsp_scores=178 124
tinity_id=comp7022_c0_seq1	best_hit=Cre04.g232402.t1.1	hsp_borders=1 291	splice_coords=126 259	splice_scores=0.97 0.96	Nisland_coords=2240 2241 -291 +291	best_hit=	hsp_borders=	splice_coords=	splice_scores=	Nisland_coords=	best_Vca_hit=Vocar20005280m	Vca_hsp_coords=131 205	Vca_hsp_scores=56
tinity_id=comp165_c0_seq2	best_hit=Cre09.g400775.t1.1	hsp_borders=1 53 52 176	splice_coords=18 53	splice_scores=0.96 0.91	Nisland_coords=	best_hit=Cre09.g400738.t1.1	hsp_borders=171 221	splice_coords=	splice_scores=	Nisland_coords=	best_Vca_hit=Vocar20007441m	Vca_hsp_coords=53 220 21 110	Vca_hsp_scores=279 54
tinity_id=comp10548_c0_seq1	best_hit=	hsp_borders=	splice_coords=	splice_scores=	Nisland_coords=	best_hit=	hsp_borders=	splice_coords=	splice_scores=	Nisland_coords=	best_Vca_hit=Vocar20007933m	Vca_hsp_coords=90 233	Vca_hsp_scores=59
tinity_id=comp9129_c0_seq1	best_hit=Cre06.g269950.t1.2	hsp_borders=22 228	splice_coords=108 192	splice_scores=0.94 0.91	Nisland_coords=	best_hit=	hsp_borders=	splice_coords=	splice_scores=	Nisland_coords=	best_Vca_hit=Vocar20002917m	Vca_hsp_coords=19 231 28 213	Vca_hsp_scores=369 76
tinity_id=comp8682_c0_seq1	best_hit=Cre17.g735021.t1.1	hsp_borders=1 266	splice_coords=197	splice_scores=0.89	Nisland_coords=3910 3911 4525 4526 -266 +433 -266 +433	best_hit=Cre17.g734805.t1.1	hsp_borders=264 399	splice_coords=	splice_scores=	Nisland_coords=	best_Vca_hit=Vocar20005238m	Vca_hsp_coords=157 261	Vca_hsp_scores=65
tinity_id=comp4015_c0_seq1	best_hit=Cre17.g705700.t1.2	hsp_borders=1 499	splice_coords=	splice_scores=	Nisland_coords=	best_hit=	hsp_borders=	splice_coords=	splice_scores=	Nisland_coords=	best_Vca_hit=Vocar20007967m	Vca_hsp_coords=367 492	Vca_hsp_scores=62
tinity_id=comp2625_c0_seq6	best_hit=Cre09.g402601.t1.1	hsp_borders=1 1329	splice_coords=694	splice_scores=0.96	Nisland_coords=	best_hit=	hsp_borders=	splice_coords=	splice_scores=	Nisland_coords=	best_Vca_hit=Vocar20000198m	Vca_hsp_coords=569 865 20 253	Vca_hsp_scores=270 88
tinity_id=comp7710_c0_seq1	best_hit=Cre13.g591300.t1.1	hsp_borders=1 447	splice_coords=	splice_scores=	Nisland_coords=14462 14463 -447 +488	best_hit=	hsp_borders=	splice_coords=	splice_scores=	Nisland_coords=	best_Vca_hit=Vocar20003361m	Vca_hsp_coords=254 307	Vca_hsp_scores=56
tinity_id=comp8548_c0_seq1	best_hit=Cre05.g232600.t1.1	hsp_borders=13 216	splice_coords=	splice_scores=	Nisland_coords=	best_hit=	hsp_borders=	splice_coords=	splice_scores=	Nisland_coords=	best_Vca_hit=Vocar20013346m	Vca_hsp_coords=19 165	Vca_hsp_scores=74
tinity_id=comp2649_c0_seq2	best_hit=Cre07.g344400.t1.2	hsp_borders=1 451	splice_coords=189 432	splice_scores=0.87 0.95	Nisland_coords=	best_hit=Cre07.g344550.t1.2	hsp_borders=1 451	splice_coords=189 432	splice_scores=0.87 0.97	Nisland_coords=	best_Vca_hit=Vocar20006442m	Vca_hsp_coords=1 450	Vca_hsp_scores=673
tinity_id=comp3789_c0_seq1	best_hit=Cre12.g541100.t1.2	hsp_borders=19 721	splice_coords=	splice_scores=	Nisland_coords=	best_hit=	hsp_borders=	splice_coords=	splice_scores=	Nisland_coords=	best_Vca_hit=Vocar20001348m	Vca_hsp_coords=417 509	Vca_hsp_scores=67
tinity_id=comp4083_c0_seq1	best_hit=Cre06.g252200.t1.2	hsp_borders=17 330	splice_coords=28 130 236	splice_scores=0.88 0.93 0.92	Nisland_coords=	best_hit=	hsp_borders=	splice_coords=	splice_scores=	Nisland_coords=	best_Vca_hit=Vocar20003545m	Vca_hsp_coords=14 322	Vca_hsp_scores=376
tinity_id=comp9778_c0_seq1	best_hit=Cre02.g142353.t1.1	hsp_borders=1 263	splice_coords=141	splice_scores=0.98	Nisland_coords=1338 1339 3825 3826 -1 +1 -1 +1	best_hit=	hsp_borders=	splice_coords=	splice_scores=	Nisland_coords=	best_Vca_hit=Vocar20006390m	Vca_hsp_coords=121 213	Vca_hsp_scores=58
tinity_id=comp6933_c0_seq1	best_hit=Cre07.g331250.t1.1	hsp_borders=1 304	splice_coords=	splice_scores=	Nisland_coords=1347 1348 -304 +304	best_hit=	hsp_borders=	splice_coords=	splice_scores=	Nisland_coords=	best_Vca_hit=Vocar20008391m	Vca_hsp_coords=209 244	Vca_hsp_scores=53
tinity_id=comp9818_c0_seq1	best_hit=Cre02.g103700.t1.1	hsp_borders=18 203	splice_coords=	splice_scores=	Nisland_coords=	best_hit=	hsp_borders=	splice_coords=	splice_scores=	Nisland_coords=	best_Vca_hit=Vocar20005153m	Vca_hsp_coords=71 199	Vca_hsp_scores=180
tinity_id=comp8501_c0_seq1	best_hit=Cre15.g641150.t1.1	hsp_borders=1 251	splice_coords=60 138	splice_scores=0.97 0.96	Nisland_coords=5646 5647 -251 +251	best_hit=	hsp_borders=	splice_coords=	splice_scores=	Nisland_coords=	best_Vca_hit=na	Vca_hsp_coords=na	Vca_hsp_scores=na
tinity_id=comp6532_c0_seq1	best_hit=Cre13.g564450.t1.1	hsp_borders=1 1270	splice_coords=415 499	splice_scores=0.88 0.82	Nisland_coords=	best_hit=	hsp_borders=	splice_coords=	splice_scores=	Nisland_coords=	best_Vca_hit=Vocar20002362m	Vca_hsp_coords=668 817	Vca_hsp_scores=72
tinity_id=comp8510_c0_seq1	best_hit=Cre07.g328750.t1.2	hsp_borders=1 226	splice_coords=	splice_scores=	Nisland_coords=	best_hit=	hsp_borders=	splice_coords=	splice_scores=	Nisland_coords=	best_Vca_hit=Vocar20009236m	Vca_hsp_coords=90 170	Vca_hsp_scores=52
tinity_id=comp10547_c0_seq1	best_hit=	hsp_borders=	splice_coords=	splice_scores=	Nisland_coords=	best_hit=	hsp_borders=	splice_coords=	splice_scores=	Nisland_coords=	best_Vca_hit=Vocar20010543m	Vca_hsp_coords=57 206	Vca_hsp_scores=217
tinity_id=comp6513_c0_seq1	best_hit=Cre06.g306100.t2.1	hsp_borders=1 153 154 417	splice_coords=121 274	splice_scores=0.97 0.97	Nisland_coords=	best_hit=	hsp_borders=	splice_coords=	splice_scores=	Nisland_coords=	best_Vca_hit=Vocar20008045m	Vca_hsp_coords=284 382	Vca_hsp_scores=62
tinity_id=comp8883_c0_seq1	best_hit=Cre13.g591300.t1.1	hsp_borders=1 562	splice_coords=92	splice_scores=0.90	Nisland_coords=14462 14463 -562 +564	best_hit=	hsp_borders=	splice_coords=	splice_scores=	Nisland_coords=	best_Vca_hit=Vocar20007087m	Vca_hsp_coords=18 86	Vca_hsp_scores=58
tinity_id=comp5636_c0_seq1	best_hit=Cre15.g634950.t1.1	hsp_borders=1 191	splice_coords=189	splice_scores=0.96	Nisland_coords=8228 8229 188 189	best_hit=	hsp_borders=	splice_coords=	splice_scores=	Nisland_coords=	best_Vca_hit=Vocar20010685m	Vca_hsp_coords=96 311	Vca_hsp_scores=109
tinity_id=comp10472_c0_seq1	best_hit=	hsp_borders=	splice_coords=	splice_scores=	Nisland_coords=	best_hit=	hsp_borders=	splice_coords=	splice_scores=	Nisland_coords=	best_Vca_hit=Vocar20002442m	Vca_hsp_coords=47 112	Vca_hsp_scores=64
tinity_id=comp4971_c0_seq1	best_hit=Cre12.g542750.t1.1	hsp_borders=1 48 83 134	splice_coords=	splice_scores=	Nisland_coords=	best_hit=	hsp_borders=	splice_coords=	splice_scores=	Nisland_coords=	best_Vca_hit=Vocar20000800m	Vca_hsp_coords=42 176	Vca_hsp_scores=63
tinity_id=comp2529_c0_seq1	best_hit=Cre16.g689535.t1.1	hsp_borders=703 1086	splice_coords=	splice_scores=	Nisland_coords=3349 3350 4509 4510 -1 +703 -1 +703	best_hit=	hsp_borders=	splice_coords=	splice_scores=	Nisland_coords=	best_Vca_hit=Vocar20000792m	Vca_hsp_coords=483 590	Vca_hsp_scores=64
tinity_id=comp8175_c0_seq1	best_hit=	hsp_borders=	splice_coords=	splice_scores=	Nisland_coords=	best_hit=	hsp_borders=	splice_coords=	splice_scores=	Nisland_coords=	best_Vca_hit=Vocar20010526m	Vca_hsp_coords=335 427	Vca_hsp_scores=66
tinity_id=comp2390_c0_seq1	best_hit=Cre09.g405750.t1.1	hsp_borders=24 132 125 223	splice_coords=	splice_scores=	Nisland_coords=	best_hit=	hsp_borders=	splice_coords=	splice_scores=	Nisland_coords=	best_Vca_hit=Vocar20006779m	Vca_hsp_coords=46 153	Vca_hsp_scores=61
tinity_id=comp304_c0_seq1	best_hit=Cre03.g145047.t1.1	hsp_borders=18 223	splice_coords=	splice_scores=	Nisland_coords=	best_hit=Cre16.g681466.t1.1	hsp_borders=148 223	splice_coords=	splice_scores=	Nisland_coords=2918 2919 148 149	best_Vca_hit=Vocar20005694m	Vca_hsp_coords=105 161	Vca_hsp_scores=61
tinity_id=comp1160_c0_seq1	best_hit=Cre02.g104900.t1.2	hsp_borders=109 263	splice_coords=	splice_scores=	Nisland_coords=	best_hit=Cre06.g275100.t1.2	hsp_borders=18 119	splice_coords=94	splice_scores=0.87	Nisland_coords=	best_Vca_hit=Vocar20011008m	Vca_hsp_coords=86 148	Vca_hsp_scores=59
tinity_id=comp7813_c0_seq1	best_hit=Cre02.g098850.t1.1	hsp_borders=1 212	splice_coords=	splice_scores=	Nisland_coords=	best_hit=	hsp_borders=	splice_coords=	splice_scores=	Nisland_coords=	best_Vca_hit=Vocar20008711m	Vca_hsp_coords=59 154	Vca_hsp_scores=66
tinity_id=comp9433_c0_seq1	best_hit=Cre02.g143207.t1.1	hsp_borders=1 267	splice_coords=253	splice_scores=0.89	Nisland_coords=408 409 253 254	best_hit=Cre16.g677541.t1.1	hsp_borders=1 254	splice_coords=253	splice_scores=0.91	Nisland_coords=565 566 253 254	best_Vca_hit=Vocar20008279m	Vca_hsp_coords=40 129	Vca_hsp_scores=62
tinity_id=comp7181_c0_seq1	best_hit=Cre16.g687070.t1.1	hsp_borders=1 343 14 70	splice_coords=	splice_scores=	Nisland_coords=2134 2135 -343 +343	best_hit=	hsp_borders=	splice_coords=	splice_scores=	Nisland_coords=	best_Vca_hit=na	Vca_hsp_coords=na	Vca_hsp_scores=na
tinity_id=comp8488_c0_seq1	best_hit=Cre04.g217850.t1.1	hsp_borders=1 298	splice_coords=62 190	splice_scores=0.96 0.95	Nisland_coords=	best_hit=	hsp_borders=	splice_coords=	splice_scores=	Nisland_coords=	best_Vca_hit=Vocar20002012m	Vca_hsp_coords=56 280	Vca_hsp_scores=310
tinity_id=comp5087_c0_seq1	best_hit=Cre14.g628702.t1.1	hsp_borders=1 218	splice_coords=	splice_scores=	Nisland_coords=6757 6758 -1 +1	best_hit=	hsp_borders=	splice_coords=	splice_scores=	Nisland_coords=	best_Vca_hit=na	Vca_hsp_coords=na	Vca_hsp_scores=na
tinity_id=comp8476_c0_seq1	best_hit=Cre15.g640651.t1.1	hsp_borders=1 223	splice_coords=	splice_scores=	Nisland_coords=1907 1908 -1 +1	best_hit=	hsp_borders=	splice_coords=	splice_scores=	Nisland_coords=	best_Vca_hit=na	Vca_hsp_coords=na	Vca_hsp_scores=na
tinity_id=comp8152_c0_seq1	best_hit=Cre06.g281100.t1.1	hsp_borders=2 84 79 134 99 281 200 368 347 392	splice_coords=17 218 365	splice_scores=0.97 0.95 0.95	Nisland_coords=	best_hit=Cre16.g666200.t1.2	hsp_borders=237 367	splice_coords=	splice_scores=	Nisland_coords=	best_Vca_hit=Vocar20002769m	Vca_hsp_coords=105 368 90 374 36 326 2 115 252 392 33 296 5 85	Vca_hsp_scores=342 284 170 147 137 96 57
tinity_id=comp4302_c0_seq1	best_hit=Cre06.g263400.t1.2	hsp_borders=1 231	splice_coords=	splice_scores=	Nisland_coords=	best_hit=	hsp_borders=	splice_coords=	splice_scores=	Nisland_coords=	best_Vca_hit=Vocar20004974m	Vca_hsp_coords=84 191	Vca_hsp_scores=63
tinity_id=comp4966_c0_seq1	best_hit=Cre02.g096601.t1.1	hsp_borders=39 266	splice_coords=	splice_scores=	Nisland_coords=485 486 -1 +39	best_hit=	hsp_borders=	splice_coords=	splice_scores=	Nisland_coords=	best_Vca_hit=Vocar20004514m	Vca_hsp_coords=202 312	Vca_hsp_scores=54
tinity_id=comp4810_c0_seq1	best_hit=Cre17.g700800.t1.2	hsp_borders=7 201	splice_coords=	splice_scores=	Nisland_coords=	best_hit=	hsp_borders=	splice_coords=	splice_scores=	Nisland_coords=	best_Vca_hit=Vocar20013006m	Vca_hsp_coords=47 136	Vca_hsp_scores=57
tinity_id=comp9703_c0_seq1	best_hit=Cre13.g566450.t1.2	hsp_borders=11 224	splice_coords=	splice_scores=	Nisland_coords=	best_hit=	hsp_borders=	splice_coords=	splice_scores=	Nisland_coords=	best_Vca_hit=Vocar20001731m	Vca_hsp_coords=96 212	Vca_hsp_scores=57
tinity_id=comp8142_c0_seq1	best_hit=Cre02.g089608.t1.2	hsp_borders=4 215	splice_coords=	splice_scores=	Nisland_coords=1448 1449 -1 +4	best_hit=Cre02.g089600.t1.1	hsp_borders=4 215	splice_coords=	splice_scores=	Nisland_coords=	best_Vca_hit=Vocar20009636m	Vca_hsp_coords=131 169	Vca_hsp_scores=56
tinity_id=comp4055_c0_seq1	best_hit=	hsp_borders=	splice_coords=	splice_scores=	Nisland_coords=	best_hit=	hsp_borders=	splice_coords=	splice_scores=	Nisland_coords=	best_Vca_hit=Vocar20008845m	Vca_hsp_coords=15 212	Vca_hsp_scores=64
tinity_id=comp5689_c0_seq1	best_hit=Cre16.g655450.t1.1	hsp_borders=1 150	splice_coords=	splice_scores=	Nisland_coords=	best_hit=	hsp_borders=	splice_coords=	splice_scores=	Nisland_coords=	best_Vca_hit=Vocar20014700m	Vca_hsp_coords=5 97	Vca_hsp_scores=57
tinity_id=comp8665_c0_seq1	best_hit=Cre06.g292249.t1.1	hsp_borders=1 240	splice_coords=	splice_scores=	Nisland_coords=6572 6573 -240 +247	best_hit=	hsp_borders=	splice_coords=	splice_scores=	Nisland_coords=	best_Vca_hit=na	Vca_hsp_coords=na	Vca_hsp_scores=na
tinity_id=comp3396_c1_seq1	best_hit=Cre05.g248550.t1.1	hsp_borders=1 95 16 1866 64 145	splice_coords=	splice_scores=	Nisland_coords=4290 4291 -1 +16	best_hit=	hsp_borders=	splice_coords=	splice_scores=	Nisland_coords=	best_Vca_hit=Vocar20000644m	Vca_hsp_coords=309 467	Vca_hsp_scores=64
tinity_id=comp3989_c0_seq1	best_hit=Cre13.g602950.t2.1	hsp_borders=4 846	splice_coords=109 845	splice_scores=0.90 0.95	Nisland_coords=1816 1817 -1 +4	best_hit=	hsp_borders=	splice_coords=	splice_scores=	Nisland_coords=	best_Vca_hit=Vocar20014008m	Vca_hsp_coords=5 238	Vca_hsp_scores=307
tinity_id=comp6899_c0_seq1	best_hit=Cre12.g552200.t1.2	hsp_borders=1 215	splice_coords=	splice_scores=	Nisland_coords=	best_hit=	hsp_borders=	splice_coords=	splice_scores=	Nisland_coords=	best_Vca_hit=Vocar20013622m	Vca_hsp_coords=84 212	Vca_hsp_scores=59
tinity_id=comp881_c0_seq1	best_hit=Cre10.g452100.t1.1	hsp_borders=1 132 127 404	splice_coords=	splice_scores=	Nisland_coords=	best_hit=	hsp_borders=	splice_coords=	splice_scores=	Nisland_coords=	best_Vca_hit=Vocar20013323m	Vca_hsp_coords=57 185	Vca_hsp_scores=59
tinity_id=comp6796_c0_seq1	best_hit=Cre13.g591050.t1.2	hsp_borders=1 852	splice_coords=261 406 502 736	splice_scores=0.97 0.87 0.87 0.87	Nisland_coords=	best_hit=	hsp_borders=	splice_coords=	splice_scores=	Nisland_coords=	best_Vca_hit=Vocar20014525m	Vca_hsp_coords=254 514 677 793	Vca_hsp_scores=284 185
tinity_id=comp7346_c0_seq1	best_hit=	hsp_borders=	splice_coords=	splice_scores=	Nisland_coords=	best_hit=	hsp_borders=	splice_coords=	splice_scores=	Nisland_coords=	best_Vca_hit=Vocar20013540m	Vca_hsp_coords=19 93	Vca_hsp_scores=62
tinity_id=comp2674_c0_seq3	best_hit=Cre12.g514500.t1.2	hsp_borders=19 307	splice_coords=58 197 263	splice_scores=0.95 0.95 0.95	Nisland_coords=	best_hit=	hsp_borders=	splice_coords=	splice_scores=	Nisland_coords=	best_Vca_hit=Vocar20014346m	Vca_hsp_coords=47 307	Vca_hsp_scores=445
tinity_id=comp7620_c0_seq1	best_hit=Cre12.g550350.t1.2	hsp_borders=1 204	splice_coords=	splice_scores=	Nisland_coords=1237 1238 2067 2069 2070 2072 2073 2075 -1 +1 -1 +1 -1 +1 -1 +1	best_hit=	hsp_borders=	splice_coords=	splice_scores=	Nisland_coords=	best_Vca_hit=Vocar20010868m	Vca_hsp_coords=10 135	Vca_hsp_scores=52
tinity_id=comp4903_c0_seq1	best_hit=Cre06.g260400.t1.2	hsp_borders=1 384	splice_coords=	splice_scores=	Nisland_coords=	best_hit=	hsp_borders=	splice_coords=	splice_scores=	Nisland_coords=	best_Vca_hit=Vocar20011819m	Vca_hsp_coords=5 115	Vca_hsp_scores=62
tinity_id=comp1647_c0_seq1	best_hit=Cre06.g265800.t1.2	hsp_borders=16 209	splice_coords=	splice_scores=	Nisland_coords=	best_hit=	hsp_borders=	splice_coords=	splice_scores=	Nisland_coords=	best_Vca_hit=Vocar20002657m	Vca_hsp_coords=9 68	Vca_hsp_scores=68
tinity_id=comp10325_c0_seq1	best_hit=Cre17.g702850.t1.1	hsp_borders=1 223	splice_coords=	splice_scores=	Nisland_coords=2083 2084 11523 11524 -1 +1 -223 +226	best_hit=	hsp_borders=	splice_coords=	splice_scores=	Nisland_coords=	best_Vca_hit=na	Vca_hsp_coords=na	Vca_hsp_scores=na
tinity_id=comp6162_c0_seq1	best_hit=Cre15.g641150.t1.1	hsp_borders=1 175 150 177	splice_coords=	splice_scores=	Nisland_coords=5646 5647 -1 +1	best_hit=Cre26.g756597.t1.1	hsp_borders=152 300	splice_coords=263	splice_scores=0.93	Nisland_coords=2634 2635 -1 +152	best_Vca_hit=Vocar20003611m	Vca_hsp_coords=78 128	Vca_hsp_scores=62
tinity_id=comp4478_c0_seq1	best_hit=Cre15.g637552.t1.1	hsp_borders=1 158	splice_coords=	splice_scores=	Nisland_coords=785 786 -1 +1	best_hit=	hsp_borders=	splice_coords=	splice_scores=	Nisland_coords=	best_Vca_hit=Vocar20004485m	Vca_hsp_coords=137 211	Vca_hsp_scores=60
tinity_id=comp789_c0_seq1	best_hit=Cre06.g250800.t1.1	hsp_borders=1 478	splice_coords=	splice_scores=	Nisland_coords=	best_hit=	hsp_borders=	splice_coords=	splice_scores=	Nisland_coords=	best_Vca_hit=Vocar20006152m	Vca_hsp_coords=179 397	Vca_hsp_scores=87
tinity_id=comp1636_c0_seq2	best_hit=Cre02.g080200.t1.2	hsp_borders=1 351	splice_coords=271	splice_scores=0.95	Nisland_coords=	best_hit=	hsp_borders=	splice_coords=	splice_scores=	Nisland_coords=	best_Vca_hit=Vocar20010613m	Vca_hsp_coords=2 349	Vca_hsp_scores=499
tinity_id=comp5493_c0_seq1	best_hit=Cre15.g639100.t1.2	hsp_borders=108 464	splice_coords=	splice_scores=	Nisland_coords=1468 1469 -1 +108	best_hit=	hsp_borders=	splice_coords=	splice_scores=	Nisland_coords=	best_Vca_hit=na	Vca_hsp_coords=na	Vca_hsp_scores=na
tinity_id=comp7379_c0_seq1	best_hit=Cre12.g556653.t1.1	hsp_borders=1 204	splice_coords=	splice_scores=	Nisland_coords=	best_hit=	hsp_borders=	splice_coords=	splice_scores=	Nisland_coords=	best_Vca_hit=Vocar20000051m	Vca_hsp_coords=163 204	Vca_hsp_scores=52
tinity_id=comp8235_c0_seq1	best_hit=Cre13.g584850.t1.1	hsp_borders=1 193	splice_coords=	splice_scores=	Nisland_coords=	best_hit=	hsp_borders=	splice_coords=	splice_scores=	Nisland_coords=	best_Vca_hit=Vocar20006593m	Vca_hsp_coords=100 183	Vca_hsp_scores=55
tinity_id=comp9729_c0_seq1	best_hit=Cre13.g583550.t1.2	hsp_borders=1 259	splice_coords=90 182 239	splice_scores=0.98 0.71 0.88	Nisland_coords=	best_hit=	hsp_borders=	splice_coords=	splice_scores=	Nisland_coords=	best_Vca_hit=Vocar20009037m	Vca_hsp_coords=18 257	Vca_hsp_scores=352
tinity_id=comp3600_c0_seq1	best_hit=Cre03.g171250.t1.2	hsp_borders=9 700	splice_coords=	splice_scores=	Nisland_coords=3799 3800 -1 +9	best_hit=	hsp_borders=	splice_coords=	splice_scores=	Nisland_coords=	best_Vca_hit=Vocar20007962m	Vca_hsp_coords=177 329	Vca_hsp_scores=118
tinity_id=comp6950_c0_seq1	best_hit=Cre05.g243801.t1.1	hsp_borders=92 421 388 685	splice_coords=98 149 230 420 420 530	splice_scores=0.98 0.95 0.97 0.48 0.97 0.94	Nisland_coords=887 888 1271 1272 1271 1272 3974 3975 4097 4098 -1 +92 -685 +685 97 98 -685 +685 97 98	best_hit=	hsp_borders=	splice_coords=	splice_scores=	Nisland_coords=	best_Vca_hit=Vocar20013800m	Vca_hsp_coords=69 422 444 578	Vca_hsp_scores=292 186
tinity_id=comp8063_c0_seq1	best_hit=Cre12.g502750.t1.2	hsp_borders=20 208	splice_coords=	splice_scores=	Nisland_coords=	best_hit=	hsp_borders=	splice_coords=	splice_scores=	Nisland_coords=	best_Vca_hit=Vocar20009729m	Vca_hsp_coords=81 158	Vca_hsp_scores=59
tinity_id=comp5219_c0_seq1	best_hit=Cre16.g685165.t1.1	hsp_borders=1 201	splice_coords=	splice_scores=	Nisland_coords=	best_hit=	hsp_borders=	splice_coords=	splice_scores=	Nisland_coords=	best_Vca_hit=Vocar20000780m	Vca_hsp_coords=9 155	Vca_hsp_scores=59
tinity_id=comp4385_c0_seq1	best_hit=Cre13.g587700.t1.2	hsp_borders=49 1525	splice_coords=451 522 609 680 755 876 939 1007 1154 1231	splice_scores=0.97 0.91 0.97 0.90 0.94 0.94 0.95 0.95 0.95 0.93	Nisland_coords=891 892 939 940	best_hit=	hsp_borders=	splice_coords=	splice_scores=	Nisland_coords=	best_Vca_hit=Vocar20002284m	Vca_hsp_coords=371 1285	Vca_hsp_scores=1123
tinity_id=comp4796_c0_seq1	best_hit=Cre16.g662951.t1.2	hsp_borders=1 3209	splice_coords=2 185 299 497 602 698 896 998 1097 1202 1304 1403 1511 1613 1718 1823 1925 2024 2129 2246 2360 2477 2576	splice_scores=0.89 0.94 0.97 0.94 0.79 0.81 0.86 0.96 0.93 0.79 0.97 0.97 0.85 0.87 0.93 0.85 0.95 0.86 0.87 0.94 0.93 0.89 0.93	Nisland_coords=1276 1277 -1 +1	best_hit=	hsp_borders=	splice_coords=	splice_scores=	Nisland_coords=	best_Vca_hit=Vocar20004891m	Vca_hsp_coords=303 1412 294 1373 987 1919 618 1787 1206 2063 1332 2198 279 764 1812 2651 2472 2654	Vca_hsp_scores=312 278 258 258 228 207 183 148 66
tinity_id=comp1449_c0_seq1	best_hit=Cre16.g659950.t1.1	hsp_borders=17 385	splice_coords=	splice_scores=	Nisland_coords=	best_hit=	hsp_borders=	splice_coords=	splice_scores=	Nisland_coords=	best_Vca_hit=Vocar20010530m	Vca_hsp_coords=4 231	Vca_hsp_scores=351
tinity_id=comp4586_c0_seq1	best_hit=Cre01.g008150.t1.1	hsp_borders=57 732	splice_coords=132 357 567	splice_scores=0.96 0.93 0.97	Nisland_coords=1558 1559 -1 +57	best_hit=	hsp_borders=	splice_coords=	splice_scores=	Nisland_coords=	best_Vca_hit=Vocar20001330m	Vca_hsp_coords=259 639	Vca_hsp_scores=198
tinity_id=comp5446_c0_seq1	best_hit=Cre16.g659600.t1.1	hsp_borders=1 349 508 1390 1529 1568	splice_coords=22 155 232 652 802 835 926 1039 1332 1531	splice_scores=0.96 0.93 0.98 0.99 0.94 0.96 0.96 0.96 0.91 0.85	Nisland_coords=1040 1041 1922 1923 1390 1532 349 509	best_hit=	hsp_borders=	splice_coords=	splice_scores=	Nisland_coords=	best_Vca_hit=Vocar20010915m	Vca_hsp_coords=17 1561	Vca_hsp_scores=1248
tinity_id=comp1955_c0_seq2	best_hit=Cre06.g249250.t1.2	hsp_borders=1 254	splice_coords=74 244	splice_scores=0.97 0.91	Nisland_coords=	best_hit=	hsp_borders=	splice_coords=	splice_scores=	Nisland_coords=	best_Vca_hit=Vocar20003495m	Vca_hsp_coords=2 256	Vca_hsp_scores=316
tinity_id=comp5188_c0_seq1	best_hit=Cre19.g750447.t1.1	hsp_borders=1 296	splice_coords=22 95 148 237 282	splice_scores=0.94 0.95 0.97 0.95 0.93	Nisland_coords=3516 3517 3551 3552 -296 +1459 282 283	best_hit=	hsp_borders=	splice_coords=	splice_scores=	Nisland_coords=	best_Vca_hit=Vocar20001811m	Vca_hsp_coords=70 1449	Vca_hsp_scores=971
tinity_id=comp9594_c0_seq1	best_hit=Cre51.g761597.t1.1	hsp_borders=1 226	splice_coords=	splice_scores=	Nisland_coords=1281 1282 -1 +1	best_hit=	hsp_borders=	splice_coords=	splice_scores=	Nisland_coords=	best_Vca_hit=Vocar20007971m	Vca_hsp_coords=60 125	Vca_hsp_scores=54
tinity_id=comp5751_c0_seq1	best_hit=Cre09.g412803.t1.2	hsp_borders=72 186	splice_coords=	splice_scores=	Nisland_coords=	best_hit=Cre03.g189400.t1.2	hsp_borders=11 74	splice_coords=	splice_scores=	Nisland_coords=	best_Vca_hit=Vocar20008954m	Vca_hsp_coords=24 59	Vca_hsp_scores=50
tinity_id=comp2640_c0_seq2	best_hit=Cre10.g449550.t1.2	hsp_borders=4 352 332 387	splice_coords=57 101 216	splice_scores=0.90 0.94 0.82	Nisland_coords=	best_hit=	hsp_borders=	splice_coords=	splice_scores=	Nisland_coords=	best_Vca_hit=Vocar20006333m	Vca_hsp_coords=1 348	Vca_hsp_scores=395
tinity_id=comp808_c0_seq2	best_hit=Cre03.g190100.t1.1	hsp_borders=1 252	splice_coords=	splice_scores=	Nisland_coords=	best_hit=	hsp_borders=	splice_coords=	splice_scores=	Nisland_coords=	best_Vca_hit=Vocar20003367m	Vca_hsp_coords=1 237	Vca_hsp_scores=254
tinity_id=comp316_c0_seq2	best_hit=Cre01.g042750.t1.2	hsp_borders=14 464	splice_coords=44 262	splice_scores=0.97 0.81	Nisland_coords=	best_hit=	hsp_borders=	splice_coords=	splice_scores=	Nisland_coords=	best_Vca_hit=Vocar20009245m	Vca_hsp_coords=15 464	Vca_hsp_scores=752
tinity_id=comp2504_c0_seq1	best_hit=Cre06.g267200.t1.2	hsp_borders=16 144 140 342	splice_coords=	splice_scores=	Nisland_coords=	best_hit=	hsp_borders=	splice_coords=	splice_scores=	Nisland_coords=	best_Vca_hit=Vocar20009616m	Vca_hsp_coords=223 327	Vca_hsp_scores=66
tinity_id=comp9438_c0_seq1	best_hit=Cre13.g573400.t1.2	hsp_borders=32 195	splice_coords=103	splice_scores=0.94	Nisland_coords=	best_hit=	hsp_borders=	splice_coords=	splice_scores=	Nisland_coords=	best_Vca_hit=Vocar20010323m	Vca_hsp_coords=54 101	Vca_hsp_scores=52
tinity_id=comp3025_c0_seq2	best_hit=Cre10.g420350.t1.2	hsp_borders=1 193 186 248	splice_coords=56 148 211	splice_scores=0.90 0.96 0.96	Nisland_coords=	best_hit=	hsp_borders=	splice_coords=	splice_scores=	Nisland_coords=	best_Vca_hit=Vocar20000930m	Vca_hsp_coords=20 193	Vca_hsp_scores=205
tinity_id=comp1388_c0_seq1	best_hit=Cre06.g292900.t1.1	hsp_borders=47 3586	splice_coords=312 1197 1422 1504 1579 1796 1920 2106 2280	splice_scores=0.90 0.98 0.97 0.96 0.96 0.97 0.96 0.91 0.92	Nisland_coords=1376 1377 1422 1423	best_hit=	hsp_borders=	splice_coords=	splice_scores=	Nisland_coords=	best_Vca_hit=Vocar20013425m	Vca_hsp_coords=1054 2367	Vca_hsp_scores=1372
tinity_id=comp3312_c0_seq1	best_hit=Cre03.g151200.t1.2	hsp_borders=12 202	splice_coords=	splice_scores=	Nisland_coords=	best_hit=	hsp_borders=	splice_coords=	splice_scores=	Nisland_coords=	best_Vca_hit=Vocar20001365m	Vca_hsp_coords=30 122	Vca_hsp_scores=60
tinity_id=comp585_c0_seq1	best_hit=Cre15.g643503.t1.1	hsp_borders=188 1952	splice_coords=288 408 1247 1568	splice_scores=0.97 0.93 0.83 0.94	Nisland_coords=1235 1236 3614 3615 -1 +188 -1 +188	best_hit=Cre17.g743200.t1.2	hsp_borders=1 44 239 1734 1713 1749	splice_coords=43 241 288 408 1247 1568 1746	splice_scores=0.96 0.96 0.82 0.94 0.94 0.96 0.94	Nisland_coords=	best_Vca_hit=Vocar20004757m	Vca_hsp_coords=435 1706	Vca_hsp_scores=792
tinity_id=comp7421_c0_seq1	best_hit=Cre14.g627576.t1.1	hsp_borders=1 467	splice_coords=125 257 438	splice_scores=0.94 0.95 0.96	Nisland_coords=3156 3157 -467 +467	best_hit=	hsp_borders=	splice_coords=	splice_scores=	Nisland_coords=	best_Vca_hit=Vocar20001420m	Vca_hsp_coords=15 341	Vca_hsp_scores=550
tinity_id=comp2819_c0_seq1	best_hit=Cre16.g661638.t1.1	hsp_borders=427 480 481 530 531 646 638 680	splice_coords=	splice_scores=	Nisland_coords=	best_hit=Cre16.g661626.t1.2	hsp_borders=16 107 105 141 142 186 184 238 239 325 319 375 372 426	splice_coords=	splice_scores=	Nisland_coords=	best_Vca_hit=Vocar20015111m	Vca_hsp_coords=365 556	Vca_hsp_scores=65
tinity_id=comp2624_c0_seq1	best_hit=Cre06.g264300.t1.2	hsp_borders=17 255	splice_coords=	splice_scores=	Nisland_coords=	best_hit=	hsp_borders=	splice_coords=	splice_scores=	Nisland_coords=	best_Vca_hit=Vocar20003131m	Vca_hsp_coords=130 225	Vca_hsp_scores=62
tinity_id=comp10305_c0_seq1	best_hit=	hsp_borders=	splice_coords=	splice_scores=	Nisland_coords=	best_hit=	hsp_borders=	splice_coords=	splice_scores=	Nisland_coords=	best_Vca_hit=na	Vca_hsp_coords=na	Vca_hsp_scores=na
tinity_id=comp9684_c0_seq1	best_hit=Cre10.g443250.t1.2	hsp_borders=1 169 165 210	splice_coords=	splice_scores=	Nisland_coords=	best_hit=	hsp_borders=	splice_coords=	splice_scores=	Nisland_coords=	best_Vca_hit=Vocar20015263m	Vca_hsp_coords=1 102	Vca_hsp_scores=90
tinity_id=comp934_c0_seq1	best_hit=Cre13.g577450.t1.1	hsp_borders=1 1284	splice_coords=96 129 192 303	splice_scores=0.97 0.95 0.97 0.96	Nisland_coords=1326 1327 1605 1606 -1 +1 -1 +1	best_hit=	hsp_borders=	splice_coords=	splice_scores=	Nisland_coords=	best_Vca_hit=Vocar20009673m	Vca_hsp_coords=58 396	Vca_hsp_scores=428
tinity_id=comp4124_c0_seq1	best_hit=Cre12.g540050.t1.2	hsp_borders=1 843	splice_coords=	splice_scores=	Nisland_coords=1382 1383 -1 +1	best_hit=	hsp_borders=	splice_coords=	splice_scores=	Nisland_coords=	best_Vca_hit=Vocar20006566m	Vca_hsp_coords=1 72	Vca_hsp_scores=80
tinity_id=comp7219_c0_seq1	best_hit=Cre12.g537100.t1.2	hsp_borders=20 233	splice_coords=	splice_scores=	Nisland_coords=	best_hit=	hsp_borders=	splice_coords=	splice_scores=	Nisland_coords=	best_Vca_hit=Vocar20004071m	Vca_hsp_coords=202 240	Vca_hsp_scores=52
tinity_id=comp6427_c0_seq1	best_hit=Cre14.g633300.t1.1	hsp_borders=1 191	splice_coords=	splice_scores=	Nisland_coords=3571 3572 15004 15005 15145 15146 15245 15246 15600 15601 15770 15771 -1 +1 -191 +274 -191 +274 -191 +274 -191 +274 -191 +274	best_hit=	hsp_borders=	splice_coords=	splice_scores=	Nisland_coords=	best_Vca_hit=na	Vca_hsp_coords=na	Vca_hsp_scores=na
tinity_id=comp5598_c0_seq1	best_hit=Cre16.g654550.t1.2	hsp_borders=1 228	splice_coords=	splice_scores=	Nisland_coords=	best_hit=	hsp_borders=	splice_coords=	splice_scores=	Nisland_coords=	best_Vca_hit=na	Vca_hsp_coords=na	Vca_hsp_scores=na
tinity_id=comp1642_c0_seq2	best_hit=Cre01.g034500.t1.2	hsp_borders=1 389	splice_coords=203	splice_scores=0.90	Nisland_coords=10364 10365 -389 +403	best_hit=	hsp_borders=	splice_coords=	splice_scores=	Nisland_coords=	best_Vca_hit=Vocar20006317m	Vca_hsp_coords=108 230	Vca_hsp_scores=63
tinity_id=comp8047_c0_seq1	best_hit=Cre10.g420500.t1.1	hsp_borders=1 467	splice_coords=201 322 372	splice_scores=0.96 0.96 0.93	Nisland_coords=1856 1857 -467 +467	best_hit=	hsp_borders=	splice_coords=	splice_scores=	Nisland_coords=	best_Vca_hit=Vocar20009805m	Vca_hsp_coords=290 382	Vca_hsp_scores=60
tinity_id=comp3991_c0_seq1	best_hit=Cre19.g750397.t1.1	hsp_borders=91 869	splice_coords=218 314 407	splice_scores=0.89 0.96 0.94	Nisland_coords=690 691 -1 +91	best_hit=	hsp_borders=	splice_coords=	splice_scores=	Nisland_coords=	best_Vca_hit=Vocar20013699m	Vca_hsp_coords=159 542 150 374	Vca_hsp_scores=413 128
tinity_id=comp524_c0_seq1	best_hit=Cre08.g359900.t1.1	hsp_borders=1 302	splice_coords=	splice_scores=	Nisland_coords=1518 1519 -1 +1	best_hit=Cre12.g500900.t1.1	hsp_borders=244 426	splice_coords=	splice_scores=	Nisland_coords=1249 1250 -1 +244	best_Vca_hit=na	Vca_hsp_coords=na	Vca_hsp_scores=na
tinity_id=comp3091_c0_seq1	best_hit=Cre17.g717900.t1.2	hsp_borders=1 279	splice_coords=242	splice_scores=0.96	Nisland_coords=	best_hit=	hsp_borders=	splice_coords=	splice_scores=	Nisland_coords=	best_Vca_hit=Vocar20010725m	Vca_hsp_coords=1 279 70 279	Vca_hsp_scores=292 90
tinity_id=comp1952_c0_seq1	best_hit=Cre03.g198467.t1.1	hsp_borders=3 695	splice_coords=	splice_scores=	Nisland_coords=	best_hit=Cre12.g539206.t1.1	hsp_borders=3 695	splice_coords=	splice_scores=	Nisland_coords=	best_Vca_hit=Vocar20011611m	Vca_hsp_coords=361 492	Vca_hsp_scores=71
tinity_id=comp2838_c0_seq1	best_hit=Cre09.g412100.t1.2	hsp_borders=1 235 206 461	splice_coords=167 281 455	splice_scores=0.81 0.81 0.86	Nisland_coords=	best_hit=	hsp_borders=	splice_coords=	splice_scores=	Nisland_coords=	best_Vca_hit=Vocar20013864m	Vca_hsp_coords=3 461	Vca_hsp_scores=497
tinity_id=comp8172_c0_seq1	best_hit=Cre14.g613150.t1.1	hsp_borders=256 291	splice_coords=	splice_scores=	Nisland_coords=	best_hit=	hsp_borders=	splice_coords=	splice_scores=	Nisland_coords=	best_Vca_hit=na	Vca_hsp_coords=na	Vca_hsp_scores=na
tinity_id=comp1137_c0_seq1	best_hit=Cre03.g156050.t1.2	hsp_borders=1 221	splice_coords=	splice_scores=	Nisland_coords=	best_hit=	hsp_borders=	splice_coords=	splice_scores=	Nisland_coords=	best_Vca_hit=Vocar20013541m	Vca_hsp_coords=69 146	Vca_hsp_scores=56
tinity_id=comp9409_c0_seq1	best_hit=Cre01.g003500.t1.2	hsp_borders=1 96	splice_coords=81 95	splice_scores=0.98 0.73	Nisland_coords=416 417 781 782 1027 1028 -96 +209 95 96 -1 +1	best_hit=	hsp_borders=	splice_coords=	splice_scores=	Nisland_coords=	best_Vca_hit=Vocar20001322m	Vca_hsp_coords=19 165	Vca_hsp_scores=194
tinity_id=comp1550_c0_seq1	best_hit=Cre17.g700425.t1.2	hsp_borders=1 278	splice_coords=	splice_scores=	Nisland_coords=	best_hit=	hsp_borders=	splice_coords=	splice_scores=	Nisland_coords=	best_Vca_hit=Vocar20002669m	Vca_hsp_coords=4 141	Vca_hsp_scores=62
tinity_id=comp1537_c0_seq1	best_hit=Cre06.g300700.t1.1	hsp_borders=1 238	splice_coords=	splice_scores=	Nisland_coords=	best_hit=	hsp_borders=	splice_coords=	splice_scores=	Nisland_coords=	best_Vca_hit=Vocar20002532m	Vca_hsp_coords=6 86	Vca_hsp_scores=60
tinity_id=comp3672_c0_seq1	best_hit=Cre04.g229494.t1.1	hsp_borders=1 1100	splice_coords=	splice_scores=	Nisland_coords=2500 2501 -1 +1	best_hit=	hsp_borders=	splice_coords=	splice_scores=	Nisland_coords=	best_Vca_hit=Vocar20010537m	Vca_hsp_coords=465 623	Vca_hsp_scores=60
tinity_id=comp2872_c0_seq1	best_hit=Cre12.g513200.t1.2	hsp_borders=1 287	splice_coords=	splice_scores=	Nisland_coords=	best_hit=	hsp_borders=	splice_coords=	splice_scores=	Nisland_coords=	best_Vca_hit=Vocar20004106m	Vca_hsp_coords=13 177	Vca_hsp_scores=62
tinity_id=comp1573_c0_seq2	best_hit=Cre04.g213251.t1.1	hsp_borders=31 745	splice_coords=185 328 512 650	splice_scores=0.95 0.94 0.94 0.95	Nisland_coords=	best_hit=Cre17.g736650.t1.2	hsp_borders=336 866	splice_coords=512 650 745 807	splice_scores=0.97 0.97 0.95 0.88	Nisland_coords=	best_Vca_hit=Vocar20002017m	Vca_hsp_coords=653 868	Vca_hsp_scores=353
tinity_id=comp3614_c0_seq1	best_hit=Cre05.g234645.t1.1	hsp_borders=54 820	splice_coords=351	splice_scores=0.85	Nisland_coords=2283 2284 -1 +54	best_hit=	hsp_borders=	splice_coords=	splice_scores=	Nisland_coords=	best_Vca_hit=Vocar20004530m	Vca_hsp_coords=255 356	Vca_hsp_scores=158
tinity_id=comp8981_c0_seq1	best_hit=Cre06.g269650.t1.2	hsp_borders=1 301	splice_coords=	splice_scores=	Nisland_coords=	best_hit=	hsp_borders=	splice_coords=	splice_scores=	Nisland_coords=	best_Vca_hit=Vocar20012595m	Vca_hsp_coords=39 134	Vca_hsp_scores=69
tinity_id=comp8930_c0_seq1	best_hit=Cre07.g342552.t1.1	hsp_borders=36 231	splice_coords=	splice_scores=	Nisland_coords=	best_hit=	hsp_borders=	splice_coords=	splice_scores=	Nisland_coords=	best_Vca_hit=Vocar20003932m	Vca_hsp_coords=133 240	Vca_hsp_scores=59
tinity_id=comp7360_c0_seq1	best_hit=Cre12.g556653.t1.1	hsp_borders=1 237	splice_coords=	splice_scores=	Nisland_coords=	best_hit=	hsp_borders=	splice_coords=	splice_scores=	Nisland_coords=	best_Vca_hit=Vocar20003511m	Vca_hsp_coords=124 156	Vca_hsp_scores=55
tinity_id=comp9044_c0_seq1	best_hit=Cre16.g673100.t1.1	hsp_borders=1 223	splice_coords=	splice_scores=	Nisland_coords=	best_hit=	hsp_borders=	splice_coords=	splice_scores=	Nisland_coords=	best_Vca_hit=Vocar20001771m	Vca_hsp_coords=102 221	Vca_hsp_scores=54
tinity_id=comp5841_c0_seq1	best_hit=Cre01.g055432.t1.1	hsp_borders=1 1011	splice_coords=1010	splice_scores=0.90	Nisland_coords=2142 2143 -1 +1	best_hit=	hsp_borders=	splice_coords=	splice_scores=	Nisland_coords=	best_Vca_hit=na	Vca_hsp_coords=na	Vca_hsp_scores=na
tinity_id=comp6819_c0_seq1	best_hit=Cre02.g142046.t1.1	hsp_borders=1 921	splice_coords=216	splice_scores=0.93	Nisland_coords=467 468 -1 +1	best_hit=	hsp_borders=	splice_coords=	splice_scores=	Nisland_coords=	best_Vca_hit=Vocar20009811m	Vca_hsp_coords=583 774	Vca_hsp_scores=64
tinity_id=comp6793_c0_seq1	best_hit=Cre02.g078226.t1.1	hsp_borders=181 321	splice_coords=	splice_scores=	Nisland_coords=	best_hit=Cre02.g113700.t1.2	hsp_borders=159 289	splice_coords=	splice_scores=	Nisland_coords=	best_Vca_hit=Vocar20008810m	Vca_hsp_coords=106 210	Vca_hsp_scores=61
tinity_id=comp4852_c0_seq1	best_hit=Cre15.g636600.t1.2	hsp_borders=1 477	splice_coords=71	splice_scores=0.93	Nisland_coords=4498 4499 -1 +1	best_hit=	hsp_borders=	splice_coords=	splice_scores=	Nisland_coords=	best_Vca_hit=Vocar20006215m	Vca_hsp_coords=222 476 45 92	Vca_hsp_scores=277 59
tinity_id=comp10142_c0_seq1	best_hit=Cre15.g634701.t1.1	hsp_borders=1 210	splice_coords=	splice_scores=	Nisland_coords=4961 4962 7211 7212 -210 +210 -210 +210	best_hit=	hsp_borders=	splice_coords=	splice_scores=	Nisland_coords=	best_Vca_hit=na	Vca_hsp_coords=na	Vca_hsp_scores=na
tinity_id=comp8676_c0_seq1	best_hit=Cre07.g339150.t1.1	hsp_borders=1 242	splice_coords=	splice_scores=	Nisland_coords=	best_hit=	hsp_borders=	splice_coords=	splice_scores=	Nisland_coords=	best_Vca_hit=na	Vca_hsp_coords=na	Vca_hsp_scores=na
tinity_id=comp6070_c0_seq1	best_hit=Cre14.g627576.t1.1	hsp_borders=1 2607	splice_coords=250 518 697 874 1066 1165 1258 1717 1904 2086	splice_scores=0.90 0.95 0.95 0.94 0.96 0.96 0.91 0.94 0.86 0.95	Nisland_coords=3156 3157 873 874	best_hit=	hsp_borders=	splice_coords=	splice_scores=	Nisland_coords=	best_Vca_hit=Vocar20001420m	Vca_hsp_coords=2 2605	Vca_hsp_scores=3975
tinity_id=comp8214_c0_seq1	best_hit=Cre02.g085950.t1.2	hsp_borders=11 219	splice_coords=	splice_scores=	Nisland_coords=	best_hit=	hsp_borders=	splice_coords=	splice_scores=	Nisland_coords=	best_Vca_hit=Vocar20011220m	Vca_hsp_coords=91 192 76 198	Vca_hsp_scores=53 51
tinity_id=comp3999_c0_seq1	best_hit=Cre12.g540650.t1.2	hsp_borders=11 349	splice_coords=	splice_scores=	Nisland_coords=	best_hit=	hsp_borders=	splice_coords=	splice_scores=	Nisland_coords=	best_Vca_hit=Vocar20012313m	Vca_hsp_coords=132 209	Vca_hsp_scores=62
tinity_id=comp2336_c0_seq1	best_hit=	hsp_borders=	splice_coords=	splice_scores=	Nisland_coords=	best_hit=	hsp_borders=	splice_coords=	splice_scores=	Nisland_coords=	best_Vca_hit=Vocar20000543m	Vca_hsp_coords=80 220	Vca_hsp_scores=64
tinity_id=comp885_c0_seq1	best_hit=Cre16.g689087.t1.1	hsp_borders=1 697	splice_coords=	splice_scores=	Nisland_coords=	best_hit=	hsp_borders=	splice_coords=	splice_scores=	Nisland_coords=	best_Vca_hit=Vocar20002530m	Vca_hsp_coords=15 275	Vca_hsp_scores=62
tinity_id=comp4720_c0_seq1	best_hit=Cre11.g482483.t1.1	hsp_borders=647 1541	splice_coords=728 864 991 1102 1200 1235 1316 1426	splice_scores=0.87 0.97 0.96 0.97 0.97 0.86 0.94 0.96	Nisland_coords=1679 1680 1679 1680 1679 1680 2909 2910 3809 3810 -1 +647 -1 +647 -1541 +1566 1200 1201 -1 +647	best_hit=Cre16.g648150.t1.1	hsp_borders=1 672	splice_coords=19 141 218 320 587 628	splice_scores=0.89 0.88 0.95 0.94 0.98 0.89	Nisland_coords=1212 1213 -1 +1	best_Vca_hit=Vocar20005108m	Vca_hsp_coords=779 1477	Vca_hsp_scores=430
tinity_id=comp2179_c0_seq2	best_hit=Cre10.g445153.t1.1	hsp_borders=1 473 225 335 481 567	splice_coords=	splice_scores=	Nisland_coords=647 747 335 +1	best_hit=Cre11.g480250.t1.1	hsp_borders=225 552	splice_coords=	splice_scores=	Nisland_coords=	best_Vca_hit=Vocar20014917m	Vca_hsp_coords=155 235	Vca_hsp_scores=60
tinity_id=comp9021_c0_seq1	best_hit=	hsp_borders=	splice_coords=	splice_scores=	Nisland_coords=	best_hit=	hsp_borders=	splice_coords=	splice_scores=	Nisland_coords=	best_Vca_hit=Vocar20014091m	Vca_hsp_coords=101 193	Vca_hsp_scores=60
tinity_id=comp5266_c0_seq1	best_hit=Cre03.g178450.t1.2	hsp_borders=1 212	splice_coords=	splice_scores=	Nisland_coords=	best_hit=	hsp_borders=	splice_coords=	splice_scores=	Nisland_coords=	best_Vca_hit=Vocar20009785m	Vca_hsp_coords=64 168	Vca_hsp_scores=60
tinity_id=comp1922_c0_seq2	best_hit=Cre08.g364050.t1.2	hsp_borders=15 267	splice_coords=182	splice_scores=0.92	Nisland_coords=902 903 -1 +15	best_hit=Cre16.g671950.t1.1	hsp_borders=244 356	splice_coords=282	splice_scores=0.97	Nisland_coords=	best_Vca_hit=Vocar20000165m	Vca_hsp_coords=268 354	Vca_hsp_scores=113
tinity_id=comp10189_c0_seq1	best_hit=	hsp_borders=	splice_coords=	splice_scores=	Nisland_coords=	best_hit=	hsp_borders=	splice_coords=	splice_scores=	Nisland_coords=	best_Vca_hit=Vocar20005969m	Vca_hsp_coords=52 207	Vca_hsp_scores=56
tinity_id=comp3557_c0_seq1	best_hit=Cre06.g252550.t1.1	hsp_borders=13 107 196 260	splice_coords=	splice_scores=	Nisland_coords=	best_hit=Cre05.g237400.t1.2	hsp_borders=196 260	splice_coords=	splice_scores=	Nisland_coords=	best_Vca_hit=Vocar20012166m	Vca_hsp_coords=116 199	Vca_hsp_scores=57
tinity_id=comp3571_c0_seq1	best_hit=Cre06.g260450.t1.2	hsp_borders=1 229	splice_coords=	splice_scores=	Nisland_coords=	best_hit=	hsp_borders=	splice_coords=	splice_scores=	Nisland_coords=	best_Vca_hit=Vocar20011099m	Vca_hsp_coords=21 74	Vca_hsp_scores=58
tinity_id=comp551_c0_seq1	best_hit=Cre06.g250350.t1.2	hsp_borders=7 381	splice_coords=	splice_scores=	Nisland_coords=	best_hit=	hsp_borders=	splice_coords=	splice_scores=	Nisland_coords=	best_Vca_hit=Vocar20010996m	Vca_hsp_coords=1 72	Vca_hsp_scores=57
tinity_id=comp9510_c0_seq1	best_hit=	hsp_borders=	splice_coords=	splice_scores=	Nisland_coords=	best_hit=	hsp_borders=	splice_coords=	splice_scores=	Nisland_coords=	best_Vca_hit=Vocar20008699m	Vca_hsp_coords=72 149	Vca_hsp_scores=56
tinity_id=comp3806_c0_seq1	best_hit=Cre09.g387800.t1.2	hsp_borders=16 253	splice_coords=32 176	splice_scores=0.96 0.96	Nisland_coords=	best_hit=	hsp_borders=	splice_coords=	splice_scores=	Nisland_coords=	best_Vca_hit=Vocar20007191m	Vca_hsp_coords=15 251	Vca_hsp_scores=339
tinity_id=comp3364_c0_seq1	best_hit=Cre13.g604650.t1.2	hsp_borders=20 562	splice_coords=44 227 302	splice_scores=0.84 0.83 0.93	Nisland_coords=	best_hit=	hsp_borders=	splice_coords=	splice_scores=	Nisland_coords=	best_Vca_hit=Vocar20013533m	Vca_hsp_coords=21 269	Vca_hsp_scores=375
tinity_id=comp2732_c0_seq2	best_hit=Cre17.g701650.t1.2	hsp_borders=1 341	splice_coords=52 190 241	splice_scores=0.96 0.96 0.95	Nisland_coords=	best_hit=	hsp_borders=	splice_coords=	splice_scores=	Nisland_coords=	best_Vca_hit=Vocar20010533m	Vca_hsp_coords=35 340	Vca_hsp_scores=473
tinity_id=comp9170_c0_seq1	best_hit=	hsp_borders=	splice_coords=	splice_scores=	Nisland_coords=	best_hit=	hsp_borders=	splice_coords=	splice_scores=	Nisland_coords=	best_Vca_hit=Vocar20012484m	Vca_hsp_coords=16 126	Vca_hsp_scores=54
tinity_id=comp6958_c0_seq1	best_hit=Cre06.g262400.t1.1	hsp_borders=69 315 314 558	splice_coords=382	splice_scores=0.96	Nisland_coords=3639 3640 -558 +558	best_hit=	hsp_borders=	splice_coords=	splice_scores=	Nisland_coords=	best_Vca_hit=Vocar20002541m	Vca_hsp_coords=406 519	Vca_hsp_scores=84
tinity_id=comp3143_c0_seq1	best_hit=Cre08.g384320.t1.1	hsp_borders=326 2857 2236 2857	splice_coords=2024 2251	splice_scores=0.95 0.85	Nisland_coords=7031 7032 10387 10388 -2857 +2961 2251 2252	best_hit=	hsp_borders=	splice_coords=	splice_scores=	Nisland_coords=	best_Vca_hit=Vocar20014271m	Vca_hsp_coords=129 296	Vca_hsp_scores=180
tinity_id=comp4860_c0_seq1	best_hit=Cre16.g676869.t1.1	hsp_borders=1 333	splice_coords=	splice_scores=	Nisland_coords=	best_hit=	hsp_borders=	splice_coords=	splice_scores=	Nisland_coords=	best_Vca_hit=Vocar20002703m	Vca_hsp_coords=120 182	Vca_hsp_scores=57
tinity_id=comp7635_c0_seq1	best_hit=	hsp_borders=	splice_coords=	splice_scores=	Nisland_coords=	best_hit=	hsp_borders=	splice_coords=	splice_scores=	Nisland_coords=	best_Vca_hit=Vocar20001841m	Vca_hsp_coords=7 105	Vca_hsp_scores=58
tinity_id=comp3208_c0_seq1	best_hit=	hsp_borders=	splice_coords=	splice_scores=	Nisland_coords=	best_hit=	hsp_borders=	splice_coords=	splice_scores=	Nisland_coords=	best_Vca_hit=Vocar20004001m	Vca_hsp_coords=80 157	Vca_hsp_scores=63
tinity_id=comp4748_c0_seq1	best_hit=Cre16.g688901.t1.2	hsp_borders=2 678	splice_coords=	splice_scores=	Nisland_coords=1932 1933 -1 +2	best_hit=	hsp_borders=	splice_coords=	splice_scores=	Nisland_coords=	best_Vca_hit=Vocar20009920m	Vca_hsp_coords=361 609	Vca_hsp_scores=76
tinity_id=comp1303_c0_seq1	best_hit=Cre02.g095060.t1.1	hsp_borders=19 278	splice_coords=	splice_scores=	Nisland_coords=2024 2025 2024 2025 2024 2025 2024 2025 2024 2025 2024 2025 2024 2025 2024 2025 2024 2025 2024 2025 2024 2025 2024 2025 2024 2025 2024 2025 2024 2025 2024 2025 2024 2025 2024 2025 2024 2025 -278 +282 -278 +282 -278 +282 -278 +282 -278 +282 -278 +282 -278 +282 -278 +282 -278 +282 -278 +282 -278 +282 -278 +282 -278 +282 -278 +282 -278 +282 -278 +282 -278 +282 -278 +282 -278 +282	best_hit=Cre17.g703151.t1.1	hsp_borders=1 282	splice_coords=	splice_scores=	Nisland_coords=	best_Vca_hit=Vocar20005469m	Vca_hsp_coords=82 264	Vca_hsp_scores=60
tinity_id=comp229_c0_seq1	best_hit=Cre14.g630907.t1.1	hsp_borders=1 425	splice_coords=	splice_scores=	Nisland_coords=404 405 808 809 -1 +1 -1 +1	best_hit=	hsp_borders=	splice_coords=	splice_scores=	Nisland_coords=	best_Vca_hit=na	Vca_hsp_coords=na	Vca_hsp_scores=na
tinity_id=comp2581_c0_seq3	best_hit=Cre09.g392350.t1.2	hsp_borders=19 504	splice_coords=168 236 358 405 501	splice_scores=0.90 0.85 0.96 0.89 0.97	Nisland_coords=	best_hit=	hsp_borders=	splice_coords=	splice_scores=	Nisland_coords=	best_Vca_hit=Vocar20009657m	Vca_hsp_coords=141 395 150 392	Vca_hsp_scores=151 147
tinity_id=comp3196_c0_seq1	best_hit=Cre06.g293582.t1.1	hsp_borders=1908 3472	splice_coords=2045 2105 2231 2347 2393 2553 2713 2945 3155 3254 3347	splice_scores=0.97 0.96 0.98 0.95 0.95 0.96 0.97 0.96 0.98 0.90 0.97	Nisland_coords=	best_hit=	hsp_borders=	splice_coords=	splice_scores=	Nisland_coords=	best_Vca_hit=Vocar20008488m	Vca_hsp_coords=204 3449	Vca_hsp_scores=4497
tinity_id=comp8029_c0_seq1	best_hit=Cre05.g243801.t1.1	hsp_borders=1 310	splice_coords=134	splice_scores=0.93	Nisland_coords=887 888 1271 1272 1271 1272 3974 3975 4097 4098 -1 +1 -310 +410 -1 +1 -1 +1 -310 +410	best_hit=Cre14.g618860.t1.1	hsp_borders=286 410	splice_coords=	splice_scores=	Nisland_coords=1705 1706 4254 4255 -1 +286 -1 +286	best_Vca_hit=Vocar20013800m	Vca_hsp_coords=42 158	Vca_hsp_scores=150
tinity_id=comp750_c0_seq1	best_hit=Cre07.g344950.t1.2	hsp_borders=7 121 114 257	splice_coords=	splice_scores=	Nisland_coords=	best_hit=	hsp_borders=	splice_coords=	splice_scores=	Nisland_coords=	best_Vca_hit=Vocar20008444m	Vca_hsp_coords=134 247 80 148	Vca_hsp_scores=71 53
tinity_id=comp607_c0_seq1	best_hit=Cre06.g261000.t1.2	hsp_borders=1 701 695 907	splice_coords=63 241 372	splice_scores=0.92 0.90 0.91	Nisland_coords=	best_hit=	hsp_borders=	splice_coords=	splice_scores=	Nisland_coords=	best_Vca_hit=Vocar20002821m	Vca_hsp_coords=20 445	Vca_hsp_scores=355
tinity_id=comp157_c0_seq1	best_hit=Cre07.g326950.t1.1	hsp_borders=13 63 60 94 97 146 136 174 165 207	splice_coords=	splice_scores=	Nisland_coords=	best_hit=	hsp_borders=	splice_coords=	splice_scores=	Nisland_coords=	best_Vca_hit=Vocar20005379m	Vca_hsp_coords=153 203	Vca_hsp_scores=59
tinity_id=comp10346_c0_seq1	best_hit=	hsp_borders=	splice_coords=	splice_scores=	Nisland_coords=	best_hit=	hsp_borders=	splice_coords=	splice_scores=	Nisland_coords=	best_Vca_hit=Vocar20005792m	Vca_hsp_coords=172 252	Vca_hsp_scores=55
tinity_id=comp9012_c0_seq1	best_hit=	hsp_borders=	splice_coords=	splice_scores=	Nisland_coords=	best_hit=	hsp_borders=	splice_coords=	splice_scores=	Nisland_coords=	best_Vca_hit=Vocar20002857m	Vca_hsp_coords=207 263	Vca_hsp_scores=56
tinity_id=comp2958_c0_seq2	best_hit=Cre05.g234550.t1.2	hsp_borders=1 122 118 220	splice_coords=35 115 186	splice_scores=0.87 0.97 0.87	Nisland_coords=	best_hit=	hsp_borders=	splice_coords=	splice_scores=	Nisland_coords=	best_Vca_hit=Vocar20004315m	Vca_hsp_coords=2 124 97 219	Vca_hsp_scores=219 189
tinity_id=comp7127_c0_seq1	best_hit=	hsp_borders=	splice_coords=	splice_scores=	Nisland_coords=	best_hit=	hsp_borders=	splice_coords=	splice_scores=	Nisland_coords=	best_Vca_hit=Vocar20014757m	Vca_hsp_coords=131 244	Vca_hsp_scores=57
tinity_id=comp2096_c0_seq2	best_hit=Cre08.g368000.t1.1	hsp_borders=16 230	splice_coords=229	splice_scores=0.95	Nisland_coords=	best_hit=Cre12.g553552.t1.1	hsp_borders=16 229	splice_coords=	splice_scores=	Nisland_coords=	best_Vca_hit=Vocar20010491m	Vca_hsp_coords=146 220	Vca_hsp_scores=56
tinity_id=comp1723_c1_seq1	best_hit=Cre02.g143050.t1.2	hsp_borders=19 212	splice_coords=98 159	splice_scores=0.96 0.95	Nisland_coords=	best_hit=	hsp_borders=	splice_coords=	splice_scores=	Nisland_coords=	best_Vca_hit=Vocar20013775m	Vca_hsp_coords=72 212	Vca_hsp_scores=203
tinity_id=comp3593_c0_seq1	best_hit=Cre05.g241629.t1.1	hsp_borders=1 227	splice_coords=	splice_scores=	Nisland_coords=	best_hit=Cre16.g690879.t1.1	hsp_borders=1 217	splice_coords=	splice_scores=	Nisland_coords=	best_Vca_hit=Vocar20000115m	Vca_hsp_coords=73 135	Vca_hsp_scores=63
tinity_id=comp5074_c0_seq1	best_hit=Cre05.g240500.t1.1	hsp_borders=466 872	splice_coords=	splice_scores=	Nisland_coords=1243 1244 -1 +466	best_hit=Cre14.g610050.t1.2	hsp_borders=108 489	splice_coords=240 356	splice_scores=0.96 0.96	Nisland_coords=496 497 -1 +108	best_Vca_hit=Vocar20011880m	Vca_hsp_coords=148 426	Vca_hsp_scores=266
tinity_id=comp1987_c0_seq1	best_hit=Cre02.g075400.t1.1	hsp_borders=1 70 24 382	splice_coords=	splice_scores=	Nisland_coords=	best_hit=	hsp_borders=	splice_coords=	splice_scores=	Nisland_coords=	best_Vca_hit=Vocar20001686m	Vca_hsp_coords=183 302	Vca_hsp_scores=57
tinity_id=comp7253_c0_seq1	best_hit=	hsp_borders=	splice_coords=	splice_scores=	Nisland_coords=	best_hit=	hsp_borders=	splice_coords=	splice_scores=	Nisland_coords=	best_Vca_hit=Vocar20008540m	Vca_hsp_coords=420 491	Vca_hsp_scores=59
tinity_id=comp10312_c0_seq1	best_hit=	hsp_borders=	splice_coords=	splice_scores=	Nisland_coords=	best_hit=	hsp_borders=	splice_coords=	splice_scores=	Nisland_coords=	best_Vca_hit=na	Vca_hsp_coords=na	Vca_hsp_scores=na
tinity_id=comp7992_c0_seq1	best_hit=Cre16.g653150.t1.2	hsp_borders=270 339	splice_coords=273	splice_scores=0.97	Nisland_coords=	best_hit=	hsp_borders=	splice_coords=	splice_scores=	Nisland_coords=	best_Vca_hit=Vocar20011757m	Vca_hsp_coords=144 212	Vca_hsp_scores=63
tinity_id=comp3001_c0_seq1	best_hit=Cre06.g278213.t1.1	hsp_borders=1 160 150 211	splice_coords=47 140 206	splice_scores=0.86 0.95 0.95	Nisland_coords=	best_hit=	hsp_borders=	splice_coords=	splice_scores=	Nisland_coords=	best_Vca_hit=Vocar20002594m	Vca_hsp_coords=1 195	Vca_hsp_scores=268
tinity_id=comp8485_c0_seq1	best_hit=Cre16.g670250.t1.2	hsp_borders=18 285	splice_coords=	splice_scores=	Nisland_coords=	best_hit=	hsp_borders=	splice_coords=	splice_scores=	Nisland_coords=	best_Vca_hit=Vocar20001623m	Vca_hsp_coords=213 284	Vca_hsp_scores=75
tinity_id=comp3418_c0_seq1	best_hit=Cre06.g260950.t1.2	hsp_borders=7 151 200 702	splice_coords=24	splice_scores=0.95	Nisland_coords=	best_hit=	hsp_borders=	splice_coords=	splice_scores=	Nisland_coords=	best_Vca_hit=na	Vca_hsp_coords=na	Vca_hsp_scores=na
tinity_id=comp1401_c0_seq2	best_hit=Cre05.g243550.t1.2	hsp_borders=39 164 161 199 192 255	splice_coords=	splice_scores=	Nisland_coords=	best_hit=	hsp_borders=	splice_coords=	splice_scores=	Nisland_coords=	best_Vca_hit=Vocar20015315m	Vca_hsp_coords=29 133	Vca_hsp_scores=54
tinity_id=comp8979_c0_seq1	best_hit=Cre03.g187700.t1.1	hsp_borders=1 358	splice_coords=168	splice_scores=0.95	Nisland_coords=8548 8549 -358 +367	best_hit=	hsp_borders=	splice_coords=	splice_scores=	Nisland_coords=	best_Vca_hit=Vocar20005746m	Vca_hsp_coords=28 177	Vca_hsp_scores=136
tinity_id=comp2583_c0_seq2	best_hit=Cre07.g327400.t1.1	hsp_borders=1 237	splice_coords=	splice_scores=	Nisland_coords=	best_hit=	hsp_borders=	splice_coords=	splice_scores=	Nisland_coords=	best_Vca_hit=Vocar20010263m	Vca_hsp_coords=103 255	Vca_hsp_scores=63
tinity_id=comp2932_c0_seq2	best_hit=Cre16.g672650.t1.2	hsp_borders=1 432	splice_coords=115	splice_scores=0.96	Nisland_coords=	best_hit=	hsp_borders=	splice_coords=	splice_scores=	Nisland_coords=	best_Vca_hit=Vocar20000041m	Vca_hsp_coords=1 213	Vca_hsp_scores=337
tinity_id=comp6508_c0_seq1	best_hit=	hsp_borders=	splice_coords=	splice_scores=	Nisland_coords=	best_hit=	hsp_borders=	splice_coords=	splice_scores=	Nisland_coords=	best_Vca_hit=Vocar20009045m	Vca_hsp_coords=92 226	Vca_hsp_scores=177
tinity_id=comp4703_c0_seq1	best_hit=Cre16.g672049.t1.1	hsp_borders=1 393	splice_coords=	splice_scores=	Nisland_coords=	best_hit=	hsp_borders=	splice_coords=	splice_scores=	Nisland_coords=	best_Vca_hit=Vocar20000621m	Vca_hsp_coords=184 267	Vca_hsp_scores=65
tinity_id=comp7064_c0_seq1	best_hit=	hsp_borders=	splice_coords=	splice_scores=	Nisland_coords=	best_hit=	hsp_borders=	splice_coords=	splice_scores=	Nisland_coords=	best_Vca_hit=Vocar20009792m	Vca_hsp_coords=78 125	Vca_hsp_scores=53
tinity_id=comp2075_c0_seq1	best_hit=Cre03.g164000.t1.2	hsp_borders=1 108 101 656	splice_coords=	splice_scores=	Nisland_coords=	best_hit=	hsp_borders=	splice_coords=	splice_scores=	Nisland_coords=	best_Vca_hit=Vocar20012571m	Vca_hsp_coords=61 150	Vca_hsp_scores=62
tinity_id=comp4009_c0_seq2	best_hit=Cre04.g224700.t1.2	hsp_borders=1 813	splice_coords=	splice_scores=	Nisland_coords=2165 2166 -1 +1	best_hit=	hsp_borders=	splice_coords=	splice_scores=	Nisland_coords=	best_Vca_hit=na	Vca_hsp_coords=na	Vca_hsp_scores=na
tinity_id=comp10387_c0_seq1	best_hit=	hsp_borders=	splice_coords=	splice_scores=	Nisland_coords=	best_hit=	hsp_borders=	splice_coords=	splice_scores=	Nisland_coords=	best_Vca_hit=Vocar20012978m	Vca_hsp_coords=113 214	Vca_hsp_scores=55
tinity_id=comp7004_c0_seq1	best_hit=	hsp_borders=	splice_coords=	splice_scores=	Nisland_coords=	best_hit=	hsp_borders=	splice_coords=	splice_scores=	Nisland_coords=	best_Vca_hit=Vocar20010076m	Vca_hsp_coords=13 153	Vca_hsp_scores=61
tinity_id=comp5826_c0_seq1	best_hit=Cre14.g628702.t1.1	hsp_borders=1 777	splice_coords=40 187 642	splice_scores=0.95 0.94 0.96	Nisland_coords=6757 6758 -777 +777	best_hit=	hsp_borders=	splice_coords=	splice_scores=	Nisland_coords=	best_Vca_hit=Vocar20001532m	Vca_hsp_coords=11 769	Vca_hsp_scores=276
tinity_id=comp2533_c0_seq1	best_hit=Cre02.g088200.t1.2	hsp_borders=1 148 143 204	splice_coords=	splice_scores=	Nisland_coords=	best_hit=	hsp_borders=	splice_coords=	splice_scores=	Nisland_coords=	best_Vca_hit=Vocar20001341m	Vca_hsp_coords=99 194 64 114	Vca_hsp_scores=71 50
tinity_id=comp2731_c0_seq2	best_hit=Cre05.g238332.t1.1	hsp_borders=1 51 63 259	splice_coords=	splice_scores=	Nisland_coords=	best_hit=	hsp_borders=	splice_coords=	splice_scores=	Nisland_coords=	best_Vca_hit=Vocar20001241m	Vca_hsp_coords=140 244	Vca_hsp_scores=56
tinity_id=comp10481_c0_seq1	best_hit=Cre03.g188850.t1.2	hsp_borders=24 302	splice_coords=27 100	splice_scores=0.96 0.97	Nisland_coords=2063 2163 -302 +302	best_hit=	hsp_borders=	splice_coords=	splice_scores=	Nisland_coords=	best_Vca_hit=Vocar20013721m	Vca_hsp_coords=2 127	Vca_hsp_scores=53
tinity_id=comp1652_c0_seq1	best_hit=Cre12.g541750.t1.1	hsp_borders=1 493	splice_coords=50	splice_scores=0.98	Nisland_coords=	best_hit=	hsp_borders=	splice_coords=	splice_scores=	Nisland_coords=	best_Vca_hit=Vocar20001410m	Vca_hsp_coords=369 479	Vca_hsp_scores=61
tinity_id=comp3464_c0_seq1	best_hit=Cre17.g738650.t1.2	hsp_borders=33 2173	splice_coords=196 538 852 981	splice_scores=0.88 0.96 0.84 0.94	Nisland_coords=	best_hit=Cre03.g146367.t1.1	hsp_borders=61 2173	splice_coords=64 196 538 852 981	splice_scores=0.96 0.88 0.79 0.96 0.90	Nisland_coords=	best_Vca_hit=Vocar20002887m	Vca_hsp_coords=140 1099	Vca_hsp_scores=133
tinity_id=comp3638_c0_seq1	best_hit=Cre09.g394880.t1.1	hsp_borders=1 559	splice_coords=	splice_scores=	Nisland_coords=1244 1245 -1 +1	best_hit=	hsp_borders=	splice_coords=	splice_scores=	Nisland_coords=	best_Vca_hit=Vocar20009923m	Vca_hsp_coords=32 196	Vca_hsp_scores=66
tinity_id=comp10473_c0_seq1	best_hit=Cre08.g368400.t1.2	hsp_borders=9 128 130 300 302 352	splice_coords=	splice_scores=	Nisland_coords=	best_hit=	hsp_borders=	splice_coords=	splice_scores=	Nisland_coords=	best_Vca_hit=Vocar20004487m	Vca_hsp_coords=234 329	Vca_hsp_scores=55
tinity_id=comp3643_c0_seq1	best_hit=Cre08.g370650.t1.2	hsp_borders=1 417	splice_coords=	splice_scores=	Nisland_coords=531 532 1430 1530 -1 +1 -1 +1	best_hit=	hsp_borders=	splice_coords=	splice_scores=	Nisland_coords=	best_Vca_hit=Vocar20000892m	Vca_hsp_coords=298 438	Vca_hsp_scores=65
tinity_id=comp6711_c0_seq1	best_hit=Cre12.g540051.t1.1	hsp_borders=4 233	splice_coords=	splice_scores=	Nisland_coords=	best_hit=	hsp_borders=	splice_coords=	splice_scores=	Nisland_coords=	best_Vca_hit=Vocar20014202m	Vca_hsp_coords=106 174	Vca_hsp_scores=52
tinity_id=comp391_c0_seq1	best_hit=Cre09.g386750.t1.2	hsp_borders=1 319	splice_coords=74 183 282	splice_scores=0.95 0.95 0.96	Nisland_coords=	best_hit=	hsp_borders=	splice_coords=	splice_scores=	Nisland_coords=	best_Vca_hit=Vocar20004486m	Vca_hsp_coords=143 319	Vca_hsp_scores=303
tinity_id=comp2522_c0_seq1	best_hit=Cre09.g388200.t1.1	hsp_borders=1 39 33 526	splice_coords=	splice_scores=	Nisland_coords=	best_hit=	hsp_borders=	splice_coords=	splice_scores=	Nisland_coords=	best_Vca_hit=Vocar20003580m	Vca_hsp_coords=2 91	Vca_hsp_scores=78
tinity_id=comp1722_c0_seq1	best_hit=Cre14.g626700.t1.2	hsp_borders=1 601	splice_coords=210	splice_scores=0.97	Nisland_coords=	best_hit=	hsp_borders=	splice_coords=	splice_scores=	Nisland_coords=	best_Vca_hit=Vocar20002398m	Vca_hsp_coords=34 414	Vca_hsp_scores=491
tinity_id=comp4453_c0_seq1	best_hit=Cre06.g269050.t1.2	hsp_borders=16 223	splice_coords=	splice_scores=	Nisland_coords=	best_hit=	hsp_borders=	splice_coords=	splice_scores=	Nisland_coords=	best_Vca_hit=Vocar20007714m	Vca_hsp_coords=41 103	Vca_hsp_scores=57
tinity_id=comp6408_c0_seq1	best_hit=	hsp_borders=	splice_coords=	splice_scores=	Nisland_coords=	best_hit=	hsp_borders=	splice_coords=	splice_scores=	Nisland_coords=	best_Vca_hit=Vocar20001420m	Vca_hsp_coords=69 152	Vca_hsp_scores=61
tinity_id=comp298_c0_seq1	best_hit=Cre07.g312550.t1.1	hsp_borders=1 797	splice_coords=	splice_scores=	Nisland_coords=725 726 -1 +1	best_hit=Cre02.g109300.t1.2	hsp_borders=71 797	splice_coords=	splice_scores=	Nisland_coords=	best_Vca_hit=Vocar20013479m	Vca_hsp_coords=72 797	Vca_hsp_scores=347
tinity_id=comp6674_c0_seq1	best_hit=Cre08.g358526.t1.1	hsp_borders=29 239	splice_coords=237	splice_scores=0.96	Nisland_coords=	best_hit=	hsp_borders=	splice_coords=	splice_scores=	Nisland_coords=	best_Vca_hit=Vocar20002168m	Vca_hsp_coords=109 174	Vca_hsp_scores=86
tinity_id=comp5274_c0_seq1	best_hit=Cre09.g398512.t1.1	hsp_borders=1 263 1 263	splice_coords=	splice_scores=	Nisland_coords=2800 2801 3372 3373 4876 4877 -263 +1 -263 +1 -1 +1	best_hit=Cre09.g398438.t1.1	hsp_borders=1 263	splice_coords=	splice_scores=	Nisland_coords=	best_Vca_hit=Vocar20006467m	Vca_hsp_coords=74 127	Vca_hsp_scores=63
tinity_id=comp2424_c0_seq1	best_hit=Cre09.g415950.t1.2	hsp_borders=19 255	splice_coords=37 91 162 223	splice_scores=0.95 0.96 0.96 0.96	Nisland_coords=	best_hit=	hsp_borders=	splice_coords=	splice_scores=	Nisland_coords=	best_Vca_hit=Vocar20005762m	Vca_hsp_coords=37 81	Vca_hsp_scores=62
tinity_id=comp10121_c0_seq1	best_hit=	hsp_borders=	splice_coords=	splice_scores=	Nisland_coords=	best_hit=	hsp_borders=	splice_coords=	splice_scores=	Nisland_coords=	best_Vca_hit=Vocar20011990m	Vca_hsp_coords=16 117	Vca_hsp_scores=58
tinity_id=comp3543_c0_seq1	best_hit=Cre14.g630100.t1.2	hsp_borders=1 219	splice_coords=	splice_scores=	Nisland_coords=	best_hit=	hsp_borders=	splice_coords=	splice_scores=	Nisland_coords=	best_Vca_hit=Vocar20013892m	Vca_hsp_coords=3 173	Vca_hsp_scores=243
tinity_id=comp10544_c0_seq1	best_hit=Cre05.g244701.t1.1	hsp_borders=1 221	splice_coords=	splice_scores=	Nisland_coords=1679 1680 -1 +1	best_hit=	hsp_borders=	splice_coords=	splice_scores=	Nisland_coords=	best_Vca_hit=Vocar20003903m	Vca_hsp_coords=82 207	Vca_hsp_scores=67
tinity_id=comp9326_c0_seq1	best_hit=Cre01.g012244.t1.2	hsp_borders=1 242	splice_coords=	splice_scores=	Nisland_coords=	best_hit=Cre02.g074550.t1.2	hsp_borders=61 201	splice_coords=	splice_scores=	Nisland_coords=	best_Vca_hit=Vocar20010086m	Vca_hsp_coords=50 223	Vca_hsp_scores=66
tinity_id=comp5231_c0_seq1	best_hit=Cre16.g673600.t1.1	hsp_borders=1 244	splice_coords=	splice_scores=	Nisland_coords=	best_hit=	hsp_borders=	splice_coords=	splice_scores=	Nisland_coords=	best_Vca_hit=Vocar20015021m	Vca_hsp_coords=54 125	Vca_hsp_scores=60
tinity_id=comp7457_c0_seq1	best_hit=Cre16.g676197.t1.1	hsp_borders=1 266	splice_coords=28 110 173	splice_scores=0.97 0.88 0.96	Nisland_coords=	best_hit=	hsp_borders=	splice_coords=	splice_scores=	Nisland_coords=	best_Vca_hit=Vocar20007056m	Vca_hsp_coords=3 266	Vca_hsp_scores=328
tinity_id=comp8568_c0_seq1	best_hit=Cre08.g377450.t1.1	hsp_borders=1 321	splice_coords=123 242	splice_scores=0.98 0.97	Nisland_coords=2281 2282 -1 +1	best_hit=	hsp_borders=	splice_coords=	splice_scores=	Nisland_coords=	best_Vca_hit=Vocar20012186m	Vca_hsp_coords=60 257	Vca_hsp_scores=130
tinity_id=comp7556_c0_seq1	best_hit=Cre07.g350750.t1.2	hsp_borders=20 215	splice_coords=	splice_scores=	Nisland_coords=	best_hit=Cre07.g350600.t1.1	hsp_borders=20 215	splice_coords=	splice_scores=	Nisland_coords=	best_Vca_hit=Vocar20004503m	Vca_hsp_coords=29 157	Vca_hsp_scores=56
tinity_id=comp9710_c0_seq1	best_hit=	hsp_borders=	splice_coords=	splice_scores=	Nisland_coords=	best_hit=	hsp_borders=	splice_coords=	splice_scores=	Nisland_coords=	best_Vca_hit=na	Vca_hsp_coords=na	Vca_hsp_scores=na
tinity_id=comp9531_c0_seq1	best_hit=	hsp_borders=	splice_coords=	splice_scores=	Nisland_coords=	best_hit=	hsp_borders=	splice_coords=	splice_scores=	Nisland_coords=	best_Vca_hit=Vocar20003697m	Vca_hsp_coords=215 295	Vca_hsp_scores=56
tinity_id=comp1220_c0_seq1	best_hit=Cre03.g158150.t1.1	hsp_borders=6 180 74 285	splice_coords=	splice_scores=	Nisland_coords=	best_hit=	hsp_borders=	splice_coords=	splice_scores=	Nisland_coords=	best_Vca_hit=na	Vca_hsp_coords=na	Vca_hsp_scores=na
tinity_id=comp6027_c0_seq1	best_hit=	hsp_borders=	splice_coords=	splice_scores=	Nisland_coords=	best_hit=	hsp_borders=	splice_coords=	splice_scores=	Nisland_coords=	best_Vca_hit=Vocar20001385m	Vca_hsp_coords=3 41	Vca_hsp_scores=58
tinity_id=comp7498_c0_seq1	best_hit=Cre05.g243550.t1.2	hsp_borders=28 231	splice_coords=	splice_scores=	Nisland_coords=	best_hit=Cre05.g243650.t1.2	hsp_borders=28 231	splice_coords=	splice_scores=	Nisland_coords=	best_Vca_hit=Vocar20013557m	Vca_hsp_coords=101 190 56 193	Vca_hsp_scores=76 54
tinity_id=comp3469_c0_seq1	best_hit=Cre06.g251650.t1.1	hsp_borders=3 224	splice_coords=	splice_scores=	Nisland_coords=	best_hit=	hsp_borders=	splice_coords=	splice_scores=	Nisland_coords=	best_Vca_hit=Vocar20008350m	Vca_hsp_coords=37 222	Vca_hsp_scores=65
tinity_id=comp4183_c0_seq1	best_hit=Cre17.g740261.t1.1	hsp_borders=6 282	splice_coords=	splice_scores=	Nisland_coords=	best_hit=Cre17.g740187.t1.1	hsp_borders=6 282	splice_coords=	splice_scores=	Nisland_coords=87 88 -1 +6	best_Vca_hit=Vocar20002412m	Vca_hsp_coords=116 190	Vca_hsp_scores=53
tinity_id=comp10535_c0_seq1	best_hit=	hsp_borders=	splice_coords=	splice_scores=	Nisland_coords=	best_hit=	hsp_borders=	splice_coords=	splice_scores=	Nisland_coords=	best_Vca_hit=Vocar20011447m	Vca_hsp_coords=85 198	Vca_hsp_scores=59
tinity_id=comp9408_c0_seq1	best_hit=Cre14.g626900.t1.2	hsp_borders=2 215	splice_coords=	splice_scores=	Nisland_coords=	best_hit=	hsp_borders=	splice_coords=	splice_scores=	Nisland_coords=	best_Vca_hit=Vocar20009215m	Vca_hsp_coords=6 71	Vca_hsp_scores=58
tinity_id=comp7278_c0_seq1	best_hit=Cre17.g732250.t1.1	hsp_borders=1 218	splice_coords=	splice_scores=	Nisland_coords=	best_hit=	hsp_borders=	splice_coords=	splice_scores=	Nisland_coords=	best_Vca_hit=Vocar20001189m	Vca_hsp_coords=139 183	Vca_hsp_scores=58
tinity_id=comp4872_c0_seq1	best_hit=Cre15.g637282.t1.1	hsp_borders=4 485	splice_coords=172 309 441	splice_scores=0.98 0.91 0.96	Nisland_coords=294 295 -1 +4	best_hit=	hsp_borders=	splice_coords=	splice_scores=	Nisland_coords=	best_Vca_hit=Vocar20013091m	Vca_hsp_coords=367 438	Vca_hsp_scores=56
tinity_id=comp8879_c0_seq1	best_hit=Cre12.g495951.t2.1	hsp_borders=1 201	splice_coords=	splice_scores=	Nisland_coords=	best_hit=Cre12.g495952.t1.1	hsp_borders=1 201	splice_coords=	splice_scores=	Nisland_coords=	best_Vca_hit=Vocar20009384m	Vca_hsp_coords=96 152	Vca_hsp_scores=52
tinity_id=comp5071_c0_seq1	best_hit=Cre01.g012500.t1.2	hsp_borders=23 351	splice_coords=97	splice_scores=0.98	Nisland_coords=	best_hit=	hsp_borders=	splice_coords=	splice_scores=	Nisland_coords=	best_Vca_hit=Vocar20005395m	Vca_hsp_coords=11 124	Vca_hsp_scores=149
tinity_id=comp6549_c0_seq1	best_hit=Cre08.g359750.t2.1	hsp_borders=1 200	splice_coords=	splice_scores=	Nisland_coords=	best_hit=	hsp_borders=	splice_coords=	splice_scores=	Nisland_coords=	best_Vca_hit=Vocar20009592m	Vca_hsp_coords=1 78	Vca_hsp_scores=65
tinity_id=comp612_c0_seq1	best_hit=	hsp_borders=	splice_coords=	splice_scores=	Nisland_coords=	best_hit=	hsp_borders=	splice_coords=	splice_scores=	Nisland_coords=	best_Vca_hit=Vocar20005829m	Vca_hsp_coords=2177 2362	Vca_hsp_scores=160
tinity_id=comp8016_c0_seq2	best_hit=Cre03.g190850.t1.2	hsp_borders=1 193	splice_coords=	splice_scores=	Nisland_coords=	best_hit=	hsp_borders=	splice_coords=	splice_scores=	Nisland_coords=	best_Vca_hit=Vocar20004928m	Vca_hsp_coords=39 152	Vca_hsp_scores=54
tinity_id=comp8426_c0_seq1	best_hit=Cre17.g703700.t1.1	hsp_borders=64 223	splice_coords=65 196	splice_scores=0.96 0.87	Nisland_coords=	best_hit=	hsp_borders=	splice_coords=	splice_scores=	Nisland_coords=	best_Vca_hit=Vocar20010770m	Vca_hsp_coords=63 221	Vca_hsp_scores=241
tinity_id=comp4677_c0_seq1	best_hit=Cre07.g325400.t1.2	hsp_borders=1 126 110 314	splice_coords=291	splice_scores=0.90	Nisland_coords=	best_hit=	hsp_borders=	splice_coords=	splice_scores=	Nisland_coords=	best_Vca_hit=Vocar20012825m	Vca_hsp_coords=50 313	Vca_hsp_scores=262
tinity_id=comp3698_c0_seq1	best_hit=Cre03.g211521.t1.1	hsp_borders=37 1167 1234 1440	splice_coords=457 521 636 767 989 1104 1296	splice_scores=0.94 0.94 0.96 0.87 0.87 0.95 0.96	Nisland_coords=1131 1132 1167 1234	best_hit=	hsp_borders=	splice_coords=	splice_scores=	Nisland_coords=	best_Vca_hit=Vocar20005506m	Vca_hsp_coords=394 1362	Vca_hsp_scores=876
tinity_id=comp1349_c0_seq1	best_hit=Cre16.g689450.t1.2	hsp_borders=1 218	splice_coords=	splice_scores=	Nisland_coords=	best_hit=	hsp_borders=	splice_coords=	splice_scores=	Nisland_coords=	best_Vca_hit=Vocar20008000m	Vca_hsp_coords=11 133	Vca_hsp_scores=66
tinity_id=comp7403_c0_seq1	best_hit=Cre10.g465726.t1.1	hsp_borders=1 401	splice_coords=352	splice_scores=0.97	Nisland_coords=858 859 -401 +401	best_hit=	hsp_borders=	splice_coords=	splice_scores=	Nisland_coords=	best_Vca_hit=Vocar20001605m	Vca_hsp_coords=197 313	Vca_hsp_scores=70
tinity_id=comp5404_c0_seq1	best_hit=Cre07.g341850.t1.2	hsp_borders=1 526	splice_coords=	splice_scores=	Nisland_coords=1162 1163 1636 1637 -526 +526 -526 +526	best_hit=Cre10.g457900.t1.2	hsp_borders=1 273	splice_coords=	splice_scores=	Nisland_coords=	best_Vca_hit=Vocar20008508m	Vca_hsp_coords=70 159	Vca_hsp_scores=57
tinity_id=comp5195_c0_seq1	best_hit=	hsp_borders=	splice_coords=	splice_scores=	Nisland_coords=	best_hit=	hsp_borders=	splice_coords=	splice_scores=	Nisland_coords=	best_Vca_hit=Vocar20011662m	Vca_hsp_coords=609 713	Vca_hsp_scores=60
tinity_id=comp1006_c0_seq1	best_hit=Cre04.g218300.t1.2	hsp_borders=36 400	splice_coords=	splice_scores=	Nisland_coords=3321 3322 -400 +401	best_hit=	hsp_borders=	splice_coords=	splice_scores=	Nisland_coords=	best_Vca_hit=Vocar20010254m	Vca_hsp_coords=24 128	Vca_hsp_scores=56
tinity_id=comp8480_c0_seq1	best_hit=	hsp_borders=	splice_coords=	splice_scores=	Nisland_coords=	best_hit=	hsp_borders=	splice_coords=	splice_scores=	Nisland_coords=	best_Vca_hit=Vocar20001578m	Vca_hsp_coords=1 156	Vca_hsp_scores=55
tinity_id=comp3147_c0_seq3	best_hit=Cre01.g038400.t1.2	hsp_borders=1 58 51 305	splice_coords=	splice_scores=	Nisland_coords=	best_hit=	hsp_borders=	splice_coords=	splice_scores=	Nisland_coords=	best_Vca_hit=Vocar20004071m	Vca_hsp_coords=10 90	Vca_hsp_scores=57
tinity_id=comp3037_c0_seq1	best_hit=Cre10.g417700.t1.2	hsp_borders=1 81 74 226	splice_coords=36 117	splice_scores=0.97 0.97	Nisland_coords=	best_hit=	hsp_borders=	splice_coords=	splice_scores=	Nisland_coords=	best_Vca_hit=Vocar20001025m	Vca_hsp_coords=72 227	Vca_hsp_scores=268
tinity_id=comp6488_c0_seq1	best_hit=Cre05.g238374.t1.1	hsp_borders=1 230	splice_coords=68	splice_scores=0.96	Nisland_coords=2108 2109 3483 3484 -1 +1 -230 +236	best_hit=	hsp_borders=	splice_coords=	splice_scores=	Nisland_coords=	best_Vca_hit=Vocar20007056m	Vca_hsp_coords=66 143	Vca_hsp_scores=52
tinity_id=comp3146_c0_seq2	best_hit=Cre11.g467770.t1.1	hsp_borders=1 501 494 533	splice_coords=87 216 344 453	splice_scores=0.96 0.95 0.88 0.97	Nisland_coords=	best_hit=	hsp_borders=	splice_coords=	splice_scores=	Nisland_coords=	best_Vca_hit=Vocar20013032m	Vca_hsp_coords=1 480	Vca_hsp_scores=704
tinity_id=comp7371_c0_seq1	best_hit=Cre04.g227500.t1.1	hsp_borders=1 3238	splice_coords=1028 1091 1297 1378 1483 2357 2458 2539 2626 2703	splice_scores=0.95 0.88 0.89 0.92 0.91 0.95 0.88 0.95 0.90 0.90	Nisland_coords=3074 3075 -1 +1	best_hit=	hsp_borders=	splice_coords=	splice_scores=	Nisland_coords=	best_Vca_hit=Vocar20003611m	Vca_hsp_coords=1247 2707	Vca_hsp_scores=606
tinity_id=comp2724_c0_seq3	best_hit=Cre01.g061077.t1.1	hsp_borders=14 159	splice_coords=	splice_scores=	Nisland_coords=	best_hit=Cre01.g017600.t1.1	hsp_borders=175 263	splice_coords=	splice_scores=	Nisland_coords=	best_Vca_hit=Vocar20006921m	Vca_hsp_coords=10 105	Vca_hsp_scores=61
tinity_id=comp5088_c0_seq1	best_hit=Cre14.g630750.t1.1	hsp_borders=8 799	splice_coords=204 335 408 519	splice_scores=0.94 0.95 0.89 0.97	Nisland_coords=1766 1767 2476 2477 -1 +8 -1 +8	best_hit=	hsp_borders=	splice_coords=	splice_scores=	Nisland_coords=	best_Vca_hit=Vocar20005185m	Vca_hsp_coords=82 525	Vca_hsp_scores=153
tinity_id=comp4087_c0_seq1	best_hit=Cre15.g644051.t1.1	hsp_borders=11 964	splice_coords=517 578 654 698 781 877 961	splice_scores=	Nisland_coords=951 952 961 962	best_hit=	hsp_borders=	splice_coords=	splice_scores=	Nisland_coords=	best_Vca_hit=Vocar20014104m	Vca_hsp_coords=299 1462	Vca_hsp_scores=1413
tinity_id=comp3772_c0_seq1	best_hit=Cre09.g394880.t1.1	hsp_borders=1 213	splice_coords=	splice_scores=	Nisland_coords=1244 1245 -1 +1	best_hit=	hsp_borders=	splice_coords=	splice_scores=	Nisland_coords=	best_Vca_hit=Vocar20009596m	Vca_hsp_coords=40 105	Vca_hsp_scores=51
tinity_id=comp4684_c0_seq1	best_hit=Cre13.g592200.t1.2	hsp_borders=4 185	splice_coords=	splice_scores=	Nisland_coords=	best_hit=	hsp_borders=	splice_coords=	splice_scores=	Nisland_coords=	best_Vca_hit=Vocar20013497m	Vca_hsp_coords=6 137	Vca_hsp_scores=155
tinity_id=comp1776_c0_seq1	best_hit=Cre12.g493950.t1.2	hsp_borders=1 59 50 319	splice_coords=30	splice_scores=0.95	Nisland_coords=	best_hit=	hsp_borders=	splice_coords=	splice_scores=	Nisland_coords=	best_Vca_hit=Vocar20009072m	Vca_hsp_coords=15 107	Vca_hsp_scores=58
tinity_id=comp5070_c0_seq1	best_hit=Cre12.g505650.t1.2	hsp_borders=1 121 121 314	splice_coords=	splice_scores=	Nisland_coords=	best_hit=	hsp_borders=	splice_coords=	splice_scores=	Nisland_coords=	best_Vca_hit=Vocar20008832m	Vca_hsp_coords=10 192	Vca_hsp_scores=58
tinity_id=comp566_c0_seq2	best_hit=Cre05.g242000.t1.2	hsp_borders=15 378	splice_coords=	splice_scores=	Nisland_coords=	best_hit=	hsp_borders=	splice_coords=	splice_scores=	Nisland_coords=	best_Vca_hit=Vocar20011416m	Vca_hsp_coords=217 369	Vca_hsp_scores=61
tinity_id=comp6972_c0_seq1	best_hit=Cre09.g402108.t1.1	hsp_borders=1 212	splice_coords=46	splice_scores=0.98	Nisland_coords=10844 10845 -212 +212	best_hit=	hsp_borders=	splice_coords=	splice_scores=	Nisland_coords=	best_Vca_hit=na	Vca_hsp_coords=na	Vca_hsp_scores=na
tinity_id=comp4334_c0_seq1	best_hit=Cre03.g155001.t1.1	hsp_borders=1 264	splice_coords=	splice_scores=	Nisland_coords=1409 1410 -1 +1	best_hit=	hsp_borders=	splice_coords=	splice_scores=	Nisland_coords=	best_Vca_hit=na	Vca_hsp_coords=na	Vca_hsp_scores=na
tinity_id=comp2556_c0_seq1	best_hit=Cre06.g267500.t1.2	hsp_borders=1 295	splice_coords=	splice_scores=	Nisland_coords=	best_hit=	hsp_borders=	splice_coords=	splice_scores=	Nisland_coords=	best_Vca_hit=Vocar20011187m	Vca_hsp_coords=146 241	Vca_hsp_scores=61
tinity_id=comp6569_c0_seq1	best_hit=Cre01.g034500.t1.2	hsp_borders=1 304	splice_coords=	splice_scores=	Nisland_coords=10364 10365 -1 +1	best_hit=	hsp_borders=	splice_coords=	splice_scores=	Nisland_coords=	best_Vca_hit=Vocar20000767m	Vca_hsp_coords=79 204	Vca_hsp_scores=61
tinity_id=comp3646_c0_seq1	best_hit=Cre09.g392504.t1.1	hsp_borders=1 498	splice_coords=	splice_scores=	Nisland_coords=	best_hit=	hsp_borders=	splice_coords=	splice_scores=	Nisland_coords=	best_Vca_hit=Vocar20007747m	Vca_hsp_coords=303 437	Vca_hsp_scores=66
tinity_id=comp6902_c0_seq1	best_hit=Cre03.g204241.t1.1	hsp_borders=1 168	splice_coords=	splice_scores=	Nisland_coords=739 740 1384 1385 -1 +1 -1 +1	best_hit=	hsp_borders=	splice_coords=	splice_scores=	Nisland_coords=	best_Vca_hit=Vocar20012914m	Vca_hsp_coords=56 193	Vca_hsp_scores=65
tinity_id=comp471_c0_seq1	best_hit=Cre09.g406416.t1.1	hsp_borders=43 472	splice_coords=384	splice_scores=0.87	Nisland_coords=991 992 -472 +472	best_hit=	hsp_borders=	splice_coords=	splice_scores=	Nisland_coords=	best_Vca_hit=Vocar20003322m	Vca_hsp_coords=316 423	Vca_hsp_scores=83
tinity_id=comp2041_c0_seq1	best_hit=Cre03.g199600.t1.1	hsp_borders=1 740	splice_coords=108 222 296 432 476	splice_scores=0.95 0.93 0.94 0.97 0.95	Nisland_coords=8 9 -1 +1	best_hit=	hsp_borders=	splice_coords=	splice_scores=	Nisland_coords=	best_Vca_hit=Vocar20006589m	Vca_hsp_coords=49 519	Vca_hsp_scores=436
tinity_id=comp561_c0_seq2	best_hit=Cre04.g230340.t1.1	hsp_borders=231 679	splice_coords=233 343 431	splice_scores=0.97 0.97 0.97	Nisland_coords=365 366 -1 +231	best_hit=	hsp_borders=	splice_coords=	splice_scores=	Nisland_coords=	best_Vca_hit=Vocar20008938m	Vca_hsp_coords=231 491	Vca_hsp_scores=355
tinity_id=comp10005_c0_seq1	best_hit=Cre16.g675200.t1.1	hsp_borders=42 375	splice_coords=	splice_scores=	Nisland_coords=3073 3173 -375 +375	best_hit=	hsp_borders=	splice_coords=	splice_scores=	Nisland_coords=	best_Vca_hit=Vocar20002643m	Vca_hsp_coords=200 322	Vca_hsp_scores=59
tinity_id=comp6205_c0_seq1	best_hit=Cre17.g703050.t1.2	hsp_borders=43 274	splice_coords=	splice_scores=	Nisland_coords=	best_hit=	hsp_borders=	splice_coords=	splice_scores=	Nisland_coords=	best_Vca_hit=Vocar20014627m	Vca_hsp_coords=93 197	Vca_hsp_scores=64
tinity_id=comp3059_c0_seq1	best_hit=Cre11.g468950.t1.2	hsp_borders=1 290	splice_coords=	splice_scores=	Nisland_coords=	best_hit=	hsp_borders=	splice_coords=	splice_scores=	Nisland_coords=	best_Vca_hit=Vocar20001711m	Vca_hsp_coords=77 187	Vca_hsp_scores=71
tinity_id=comp10017_c0_seq1	best_hit=Cre17.g706500.t1.1	hsp_borders=3 245	splice_coords=	splice_scores=	Nisland_coords=	best_hit=	hsp_borders=	splice_coords=	splice_scores=	Nisland_coords=	best_Vca_hit=na	Vca_hsp_coords=na	Vca_hsp_scores=na
tinity_id=comp773_c0_seq1	best_hit=Cre08.g360801.t1.1	hsp_borders=482 641	splice_coords=	splice_scores=	Nisland_coords=1563 1564 -1 +482	best_hit=	hsp_borders=	splice_coords=	splice_scores=	Nisland_coords=	best_Vca_hit=Vocar20003140m	Vca_hsp_coords=579 641	Vca_hsp_scores=75
tinity_id=comp2422_c0_seq3	best_hit=Cre09.g386746.t1.1	hsp_borders=35 1395 1880 2378	splice_coords=490 649 709 798 1022 1227 1975 2095 2217	splice_scores=0.95 0.88 0.97 0.97 0.91 0.89 0.85 0.97 0.98	Nisland_coords=1361 1362 1395 +1880	best_hit=	hsp_borders=	splice_coords=	splice_scores=	Nisland_coords=	best_Vca_hit=Vocar20000655m	Vca_hsp_coords=1568 1663	Vca_hsp_scores=76
tinity_id=comp4401_c0_seq1	best_hit=	hsp_borders=	splice_coords=	splice_scores=	Nisland_coords=	best_hit=	hsp_borders=	splice_coords=	splice_scores=	Nisland_coords=	best_Vca_hit=Vocar20003921m	Vca_hsp_coords=255 365	Vca_hsp_scores=67
tinity_id=comp6135_c0_seq1	best_hit=Cre01.g003532.t1.1	hsp_borders=1 475	splice_coords=185 214	splice_scores=0.90 0.91	Nisland_coords=1191 1192 1963 1964 3096 3097 3567 3568 3993 3994 -475 +489 -475 +489 -475 +489 -475 +489 -475 +489	best_hit=Cre51.g761597.t1.1	hsp_borders=49 475	splice_coords=185	splice_scores=0.91	Nisland_coords=1281 1282 -475 +489	best_Vca_hit=Vocar20008731m	Vca_hsp_coords=28 132	Vca_hsp_scores=59
tinity_id=comp8149_c0_seq1	best_hit=Cre03.g213313.t1.1	hsp_borders=7 218 213 368	splice_coords=	splice_scores=	Nisland_coords=	best_hit=	hsp_borders=	splice_coords=	splice_scores=	Nisland_coords=	best_Vca_hit=Vocar20008381m	Vca_hsp_coords=205 330	Vca_hsp_scores=61
tinity_id=comp4567_c0_seq1	best_hit=Cre12.g556802.t1.1	hsp_borders=47 896	splice_coords=162 298 478 566 754	splice_scores=0.90 0.97 0.90 0.94 0.97	Nisland_coords=854 855 -896 +896	best_hit=Cre12.g556750.t1.1	hsp_borders=65 896	splice_coords=162 298 478 566 754	splice_scores=0.90 0.97 0.90 0.94 0.97	Nisland_coords=	best_Vca_hit=Vocar20005130m	Vca_hsp_coords=123 827	Vca_hsp_scores=276
tinity_id=comp4377_c0_seq1	best_hit=Cre12.g539900.t1.1	hsp_borders=10 211	splice_coords=	splice_scores=	Nisland_coords=	best_hit=	hsp_borders=	splice_coords=	splice_scores=	Nisland_coords=	best_Vca_hit=Vocar20004441m	Vca_hsp_coords=93 209	Vca_hsp_scores=58
tinity_id=comp7398_c0_seq1	best_hit=Cre05.g238687.t1.1	hsp_borders=3 204	splice_coords=	splice_scores=	Nisland_coords=	best_hit=	hsp_borders=	splice_coords=	splice_scores=	Nisland_coords=	best_Vca_hit=Vocar20006907m	Vca_hsp_coords=21 98	Vca_hsp_scores=54
tinity_id=comp7207_c0_seq1	best_hit=Cre04.g217952.t1.1	hsp_borders=1 444	splice_coords=142	splice_scores=0.94	Nisland_coords=1734 1735 -444 +449	best_hit=	hsp_borders=	splice_coords=	splice_scores=	Nisland_coords=	best_Vca_hit=na	Vca_hsp_coords=na	Vca_hsp_scores=na
tinity_id=comp5145_c0_seq1	best_hit=Cre08.g377200.t1.1	hsp_borders=1 457	splice_coords=150 258	splice_scores=0.96 0.99	Nisland_coords=2482 2483 -1 +1	best_hit=Cre05.g247450.t1.2	hsp_borders=435 811	splice_coords=551 505	splice_scores=0.97 0.91	Nisland_coords=1544 1545 -811 +844	best_Vca_hit=Vocar20005329m	Vca_hsp_coords=503 634	Vca_hsp_scores=63
tinity_id=comp4738_c0_seq1	best_hit=Cre15.g635450.t1.2	hsp_borders=1 718	splice_coords=	splice_scores=	Nisland_coords=691 692 -1 +1	best_hit=	hsp_borders=	splice_coords=	splice_scores=	Nisland_coords=	best_Vca_hit=Vocar20009581m	Vca_hsp_coords=230 304	Vca_hsp_scores=65
tinity_id=comp2451_c0_seq1	best_hit=Cre05.g233950.t1.2	hsp_borders=16 797	splice_coords=212 299 407 479	splice_scores=0.95 0.93 0.94 0.90	Nisland_coords=	best_hit=	hsp_borders=	splice_coords=	splice_scores=	Nisland_coords=	best_Vca_hit=Vocar20012640m	Vca_hsp_coords=111 545	Vca_hsp_scores=459
tinity_id=comp6259_c0_seq1	best_hit=Cre14.g611300.t1.1	hsp_borders=131 241	splice_coords=	splice_scores=	Nisland_coords=	best_hit=Cre08.g358554.t1.1	hsp_borders=1 63 55 149	splice_coords=	splice_scores=	Nisland_coords=	best_Vca_hit=Vocar20014675m	Vca_hsp_coords=115 183	Vca_hsp_scores=54
tinity_id=comp8413_c0_seq1	best_hit=Cre13.g591300.t1.1	hsp_borders=1 324	splice_coords=222	splice_scores=0.97	Nisland_coords=14462 14463 -324 +324	best_hit=	hsp_borders=	splice_coords=	splice_scores=	Nisland_coords=	best_Vca_hit=Vocar20009934m	Vca_hsp_coords=161 205	Vca_hsp_scores=57
tinity_id=comp6627_c0_seq1	best_hit=Cre08.g363874.t1.1	hsp_borders=1 421	splice_coords=104 173	splice_scores=0.95 0.96	Nisland_coords=2484 2485 3528 3529 -421 +441 -421 +441	best_hit=	hsp_borders=	splice_coords=	splice_scores=	Nisland_coords=	best_Vca_hit=Vocar20013547m	Vca_hsp_coords=12 275	Vca_hsp_scores=340
tinity_id=comp7812_c0_seq1	best_hit=	hsp_borders=	splice_coords=	splice_scores=	Nisland_coords=	best_hit=	hsp_borders=	splice_coords=	splice_scores=	Nisland_coords=	best_Vca_hit=Vocar20010429m	Vca_hsp_coords=1 150	Vca_hsp_scores=64
tinity_id=comp4117_c0_seq1	best_hit=Cre17.g719792.t1.1	hsp_borders=4 615	splice_coords=	splice_scores=	Nisland_coords=	best_hit=Cre17.g719750.t1.1	hsp_borders=4 617	splice_coords=	splice_scores=	Nisland_coords=	best_Vca_hit=Vocar20014405m	Vca_hsp_coords=101 196	Vca_hsp_scores=61
tinity_id=comp1843_c0_seq1	best_hit=Cre01.g050451.t1.1	hsp_borders=17 158	splice_coords=	splice_scores=	Nisland_coords=	best_hit=Cre01.g041200.t1.1	hsp_borders=17 182	splice_coords=	splice_scores=	Nisland_coords=	best_Vca_hit=Vocar20014441m	Vca_hsp_coords=335 448	Vca_hsp_scores=64
tinity_id=comp3963_c0_seq1	best_hit=Cre07.g354100.t1.2	hsp_borders=1 739	splice_coords=	splice_scores=	Nisland_coords=1122 1123 -1 +1	best_hit=	hsp_borders=	splice_coords=	splice_scores=	Nisland_coords=	best_Vca_hit=Vocar20005712m	Vca_hsp_coords=452 580	Vca_hsp_scores=74
tinity_id=comp9017_c0_seq1	best_hit=Cre05.g239950.t1.1	hsp_borders=61 217	splice_coords=	splice_scores=	Nisland_coords=2202 2203 -1 61	best_hit=	hsp_borders=	splice_coords=	splice_scores=	Nisland_coords=	best_Vca_hit=na	Vca_hsp_coords=na	Vca_hsp_scores=na
tinity_id=comp9577_c0_seq1	best_hit=	hsp_borders=	splice_coords=	splice_scores=	Nisland_coords=	best_hit=	hsp_borders=	splice_coords=	splice_scores=	Nisland_coords=	best_Vca_hit=Vocar20004527m	Vca_hsp_coords=27 167	Vca_hsp_scores=56
tinity_id=comp10175_c0_seq1	best_hit=	hsp_borders=	splice_coords=	splice_scores=	Nisland_coords=	best_hit=	hsp_borders=	splice_coords=	splice_scores=	Nisland_coords=	best_Vca_hit=Vocar20011667m	Vca_hsp_coords=110 148	Vca_hsp_scores=51
tinity_id=comp7082_c0_seq1	best_hit=Cre04.g218300.t1.2	hsp_borders=3 383	splice_coords=196	splice_scores=0.95	Nisland_coords=3321 3322 -383 +383	best_hit=	hsp_borders=	splice_coords=	splice_scores=	Nisland_coords=	best_Vca_hit=na	Vca_hsp_coords=na	Vca_hsp_scores=na
tinity_id=comp8324_c0_seq1	best_hit=Cre08.g364550.t1.1	hsp_borders=1 290	splice_coords=103 161	splice_scores=0.95 0.95	Nisland_coords=1643 1644 -1 +1	best_hit=	hsp_borders=	splice_coords=	splice_scores=	Nisland_coords=	best_Vca_hit=Vocar20002255m	Vca_hsp_coords=165 239	Vca_hsp_scores=108
tinity_id=comp5112_c0_seq1	best_hit=Cre05.g231050.t1.1	hsp_borders=1 796	splice_coords=289 578 718 795	splice_scores=0.93 0.91 0.95 0.81	Nisland_coords=818 819 2405 2406 795 796 -796 +1061	best_hit=	hsp_borders=	splice_coords=	splice_scores=	Nisland_coords=	best_Vca_hit=Vocar20000311m	Vca_hsp_coords=504 1034	Vca_hsp_scores=395
tinity_id=comp5452_c0_seq1	best_hit=Cre46.g761047.t1.1	hsp_borders=50 815	splice_coords=317 394 450 596 706	splice_scores=0.91 0.97 0.96 0.96 0.96	Nisland_coords=1509 1510 -815 +815	best_hit=Cre26.g757097.t1.1	hsp_borders=86 815	splice_coords=317 394 450 596 706	splice_scores=0.91 0.97 0.96 0.96 0.96	Nisland_coords=	best_Vca_hit=Vocar20011131m	Vca_hsp_coords=497 571	Vca_hsp_scores=68
tinity_id=comp5477_c0_seq1	best_hit=Cre15.g637282.t1.1	hsp_borders=28 321	splice_coords=	splice_scores=	Nisland_coords=294 295 321 +735	best_hit=	hsp_borders=	splice_coords=	splice_scores=	Nisland_coords=	best_Vca_hit=Vocar20006195m	Vca_hsp_coords=261 692	Vca_hsp_scores=267
tinity_id=comp2905_c0_seq1	best_hit=Cre06.g257601.t1.2	hsp_borders=1 216	splice_coords=	splice_scores=	Nisland_coords=	best_hit=	hsp_borders=	splice_coords=	splice_scores=	Nisland_coords=	best_Vca_hit=Vocar20005266m	Vca_hsp_coords=82 216	Vca_hsp_scores=213
tinity_id=comp3089_c0_seq2	best_hit=Cre09.g396213.t1.1	hsp_borders=14 291	splice_coords=114	splice_scores=0.86	Nisland_coords=	best_hit=	hsp_borders=	splice_coords=	splice_scores=	Nisland_coords=	best_Vca_hit=Vocar20005102m	Vca_hsp_coords=16 291	Vca_hsp_scores=448
tinity_id=comp4177_c0_seq1	best_hit=	hsp_borders=	splice_coords=	splice_scores=	Nisland_coords=	best_hit=	hsp_borders=	splice_coords=	splice_scores=	Nisland_coords=	best_Vca_hit=Vocar20003161m	Vca_hsp_coords=141 821	Vca_hsp_scores=1048
tinity_id=comp3048_c0_seq6	best_hit=Cre14.g634322.t1.1	hsp_borders=1 380 376 736	splice_coords=	splice_scores=	Nisland_coords=	best_hit=Cre14.g634365.t1.1	hsp_borders=1 380 376 736	splice_coords=	splice_scores=	Nisland_coords=	best_Vca_hit=Vocar20006912m	Vca_hsp_coords=21 158 579 716	Vca_hsp_scores=67 67
tinity_id=comp3525_c0_seq1	best_hit=Cre15.g641451.t1.1	hsp_borders=1 1130	splice_coords=	splice_scores=	Nisland_coords=804 805 -1 +1	best_hit=	hsp_borders=	splice_coords=	splice_scores=	Nisland_coords=	best_Vca_hit=Vocar20010212m	Vca_hsp_coords=981 1079	Vca_hsp_scores=66
tinity_id=comp2694_c0_seq1	best_hit=Cre02.g094250.t1.1	hsp_borders=1 35 31 405	splice_coords=	splice_scores=	Nisland_coords=	best_hit=	hsp_borders=	splice_coords=	splice_scores=	Nisland_coords=	best_Vca_hit=Vocar20015028m	Vca_hsp_coords=67 219	Vca_hsp_scores=58
tinity_id=comp2327_c0_seq1	best_hit=Cre03.g189400.t1.2	hsp_borders=1 207	splice_coords=	splice_scores=	Nisland_coords=	best_hit=	hsp_borders=	splice_coords=	splice_scores=	Nisland_coords=	best_Vca_hit=Vocar20002340m	Vca_hsp_coords=20 82	Vca_hsp_scores=51
tinity_id=comp4107_c0_seq1	best_hit=Cre17.g698950.t1.2	hsp_borders=1 485	splice_coords=	splice_scores=	Nisland_coords=	best_hit=	hsp_borders=	splice_coords=	splice_scores=	Nisland_coords=	best_Vca_hit=Vocar20006355m	Vca_hsp_coords=170 319	Vca_hsp_scores=59
tinity_id=comp6311_c0_seq1	best_hit=Cre10.g420500.t1.1	hsp_borders=1 484	splice_coords=143 338	splice_scores=0.96 0.93	Nisland_coords=1856 1857 -1 +1	best_hit=Cre03.g171751.t1.1	hsp_borders=453 704	splice_coords=	splice_scores=	Nisland_coords=840 841 2110 2111 -1 +453 -704 +704	best_Vca_hit=Vocar20015098m	Vca_hsp_coords=39 119	Vca_hsp_scores=57
tinity_id=comp1611_c0_seq1	best_hit=Cre11.g472226.t1.1	hsp_borders=1 665	splice_coords=	splice_scores=	Nisland_coords=	best_hit=Cre07.g341553.t1.1	hsp_borders=1 665 1 491	splice_coords=	splice_scores=	Nisland_coords=	best_Vca_hit=Vocar20008385m	Vca_hsp_coords=120 266	Vca_hsp_scores=65
tinity_id=comp6620_c0_seq1	best_hit=Cre14.g612950.t1.1	hsp_borders=1 131	splice_coords=	splice_scores=	Nisland_coords=4855 4856 -131 +646	best_hit=	hsp_borders=	splice_coords=	splice_scores=	Nisland_coords=	best_Vca_hit=Vocar20006893m	Vca_hsp_coords=179 646 185 613 320 610	Vca_hsp_scores=629 179 100
tinity_id=comp4355_c0_seq1	best_hit=Cre12.g522850.t1.2	hsp_borders=1 924	splice_coords=	splice_scores=	Nisland_coords=1865 1866 -1 +1	best_hit=	hsp_borders=	splice_coords=	splice_scores=	Nisland_coords=	best_Vca_hit=Vocar20013991m	Vca_hsp_coords=49 237	Vca_hsp_scores=178
tinity_id=comp3482_c0_seq1	best_hit=Cre02.g142352.t1.1	hsp_borders=11 491	splice_coords=	splice_scores=	Nisland_coords=2759 2760 -1 +11	best_hit=	hsp_borders=	splice_coords=	splice_scores=	Nisland_coords=	best_Vca_hit=na	Vca_hsp_coords=na	Vca_hsp_scores=na
tinity_id=comp5311_c0_seq1	best_hit=Cre16.g675076.t1.1	hsp_borders=1 218	splice_coords=	splice_scores=	Nisland_coords=	best_hit=	hsp_borders=	splice_coords=	splice_scores=	Nisland_coords=	best_Vca_hit=Vocar20008585m	Vca_hsp_coords=61 195	Vca_hsp_scores=56
tinity_id=comp7711_c0_seq1	best_hit=Cre17.g698683.t1.2	hsp_borders=75 373	splice_coords=	splice_scores=	Nisland_coords=1990 1991 -373 +373	best_hit=	hsp_borders=	splice_coords=	splice_scores=	Nisland_coords=	best_Vca_hit=Vocar20010416m	Vca_hsp_coords=114 182	Vca_hsp_scores=56
tinity_id=comp1688_c0_seq1	best_hit=Cre12.g491952.t1.1	hsp_borders=1 630 74 596 75 556	splice_coords=595 595	splice_scores=0.87 0.95	Nisland_coords=799 800 3379 3380 594 595 555 556	best_hit=Cre12.g492504.t1.1	hsp_borders=1 630	splice_coords=598	splice_scores=0.93	Nisland_coords=	best_Vca_hit=Vocar20009273m	Vca_hsp_coords=343 447	Vca_hsp_scores=72
tinity_id=comp1533_c0_seq1	best_hit=Cre15.g635600.t1.2	hsp_borders=1 177 172 324	splice_coords=	splice_scores=	Nisland_coords=	best_hit=	hsp_borders=	splice_coords=	splice_scores=	Nisland_coords=	best_Vca_hit=Vocar20012279m	Vca_hsp_coords=237 293	Vca_hsp_scores=56
tinity_id=comp2084_c0_seq1	best_hit=Cre10.g422600.t1.1	hsp_borders=17 193 189 231 227 257	splice_coords=	splice_scores=	Nisland_coords=	best_hit=	hsp_borders=	splice_coords=	splice_scores=	Nisland_coords=	best_Vca_hit=Vocar20006821m	Vca_hsp_coords=84 158	Vca_hsp_scores=52
tinity_id=comp1502_c0_seq1	best_hit=Cre03.g189800.t1.2	hsp_borders=12 266	splice_coords=57 174	splice_scores=0.96 0.84	Nisland_coords=	best_hit=	hsp_borders=	splice_coords=	splice_scores=	Nisland_coords=	best_Vca_hit=Vocar20003453m	Vca_hsp_coords=13 237	Vca_hsp_scores=356
tinity_id=comp10366_c0_seq1	best_hit=	hsp_borders=	splice_coords=	splice_scores=	Nisland_coords=	best_hit=	hsp_borders=	splice_coords=	splice_scores=	Nisland_coords=	best_Vca_hit=Vocar20005718m	Vca_hsp_coords=83 157	Vca_hsp_scores=57
tinity_id=comp6839_c0_seq1	best_hit=Cre05.g243453.t1.1	hsp_borders=1 809	splice_coords=	splice_scores=	Nisland_coords=1297 1298 -809 +809	best_hit=	hsp_borders=	splice_coords=	splice_scores=	Nisland_coords=	best_Vca_hit=na	Vca_hsp_coords=na	Vca_hsp_scores=na
tinity_id=comp8509_c0_seq1	best_hit=	hsp_borders=	splice_coords=	splice_scores=	Nisland_coords=	best_hit=	hsp_borders=	splice_coords=	splice_scores=	Nisland_coords=	best_Vca_hit=Vocar20009927m	Vca_hsp_coords=18 158	Vca_hsp_scores=58
tinity_id=comp10207_c0_seq1	best_hit=	hsp_borders=	splice_coords=	splice_scores=	Nisland_coords=	best_hit=	hsp_borders=	splice_coords=	splice_scores=	Nisland_coords=	best_Vca_hit=Vocar20000182m	Vca_hsp_coords=161 286	Vca_hsp_scores=57
tinity_id=comp482_c0_seq2	best_hit=	hsp_borders=	splice_coords=	splice_scores=	Nisland_coords=	best_hit=	hsp_borders=	splice_coords=	splice_scores=	Nisland_coords=	best_Vca_hit=Vocar20009036m	Vca_hsp_coords=12 116	Vca_hsp_scores=51
tinity_id=comp2038_c0_seq1	best_hit=Cre01.g004300.t1.2	hsp_borders=1 119 114 188	splice_coords=	splice_scores=	Nisland_coords=	best_hit=	hsp_borders=	splice_coords=	splice_scores=	Nisland_coords=	best_Vca_hit=Vocar20009096m	Vca_hsp_coords=84 149	Vca_hsp_scores=61
tinity_id=comp9696_c0_seq1	best_hit=Cre01.g045550.t1.2	hsp_borders=8 206	splice_coords=49 203	splice_scores=0.97 0.88	Nisland_coords=	best_hit=	hsp_borders=	splice_coords=	splice_scores=	Nisland_coords=	best_Vca_hit=Vocar20008551m	Vca_hsp_coords=9 206	Vca_hsp_scores=236
tinity_id=comp7204_c0_seq1	best_hit=Cre26.g756997.t1.1	hsp_borders=1 223	splice_coords=	splice_scores=	Nisland_coords=2378 2379 2735 2736 3089 3189 -223 +241 -223 +241 -223 +241	best_hit=Cre46.g760947.t1.1	hsp_borders=1 223	splice_coords=	splice_scores=	Nisland_coords=	best_Vca_hit=Vocar20010235m	Vca_hsp_coords=35 112	Vca_hsp_scores=60
tinity_id=comp7547_c0_seq1	best_hit=Cre03.g198750.t1.1	hsp_borders=231 370	splice_coords=	splice_scores=	Nisland_coords=935 936 -370 +370	best_hit=	hsp_borders=	splice_coords=	splice_scores=	Nisland_coords=	best_Vca_hit=Vocar20001347m	Vca_hsp_coords=101 178	Vca_hsp_scores=103
tinity_id=comp9382_c0_seq1	best_hit=	hsp_borders=	splice_coords=	splice_scores=	Nisland_coords=	best_hit=	hsp_borders=	splice_coords=	splice_scores=	Nisland_coords=	best_Vca_hit=Vocar20007905m	Vca_hsp_coords=31 90	Vca_hsp_scores=63
tinity_id=comp4408_c0_seq1	best_hit=Cre14.g613850.t1.1	hsp_borders=1128 1758 2267 2582 2706 2958 3039 3546	splice_coords=1250 1290 1402 1566 1629 1757 2444 2577 2862 2957 3093 3177	splice_scores=0.93 0.97 0.89 0.95 0.96 0.97 0.96 0.97 0.97 0.94 0.97 0.95	Nisland_coords=1474 1475 1807 1808 2059 2060 1756 2267 -2582 +2706 2956 2957	best_hit=	hsp_borders=	splice_coords=	splice_scores=	Nisland_coords=	best_Vca_hit=Vocar20014424m	Vca_hsp_coords=1213 3519	Vca_hsp_scores=2926
tinity_id=comp3460_c0_seq1	best_hit=Cre10.g430800.t1.1	hsp_borders=1 3699	splice_coords=275 510 954 1110 1191 1299 1434 1597 1764 1860 1980	splice_scores=0.98 0.94 0.94 0.96 0.96 0.97 0.97 0.96 0.97 0.93 0.89	Nisland_coords=1449 1450 1995 1996 1433 1434 1979 1980	best_hit=	hsp_borders=	splice_coords=	splice_scores=	Nisland_coords=	best_Vca_hit=Vocar20011473m	Vca_hsp_coords=211 2154	Vca_hsp_scores=1547
tinity_id=comp719_c0_seq1	best_hit=Cre04.g222700.t1.2	hsp_borders=2 541	splice_coords=	splice_scores=	Nisland_coords=	best_hit=	hsp_borders=	splice_coords=	splice_scores=	Nisland_coords=	best_Vca_hit=Vocar20001584m	Vca_hsp_coords=183 329	Vca_hsp_scores=60
tinity_id=comp6317_c0_seq1	best_hit=Cre04.g213652.t1.1	hsp_borders=13 256	splice_coords=121	splice_scores=0.93	Nisland_coords=5244 5245 6733 6734 -1 +13 -1 +13	best_hit=	hsp_borders=	splice_coords=	splice_scores=	Nisland_coords=	best_Vca_hit=na	Vca_hsp_coords=na	Vca_hsp_scores=na
tinity_id=comp4520_c0_seq1	best_hit=Cre16.g672049.t1.1	hsp_borders=1 261	splice_coords=	splice_scores=	Nisland_coords=	best_hit=	hsp_borders=	splice_coords=	splice_scores=	Nisland_coords=	best_Vca_hit=Vocar20000272m	Vca_hsp_coords=2 118	Vca_hsp_scores=161
tinity_id=comp7187_c0_seq1	best_hit=Cre16.g665700.t1.2	hsp_borders=12 184	splice_coords=	splice_scores=	Nisland_coords=	best_hit=	hsp_borders=	splice_coords=	splice_scores=	Nisland_coords=	best_Vca_hit=Vocar20003395m	Vca_hsp_coords=101 157	Vca_hsp_scores=64
tinity_id=comp1022_c0_seq1	best_hit=Cre17.g696850.t1.2	hsp_borders=20 183 178 323	splice_coords=32 311	splice_scores=0.89 0.89	Nisland_coords=	best_hit=	hsp_borders=	splice_coords=	splice_scores=	Nisland_coords=	best_Vca_hit=Vocar20011731m	Vca_hsp_coords=266 319 24 77	Vca_hsp_scores=55 55
tinity_id=comp1116_c0_seq1	best_hit=Cre03.g144807.t1.1	hsp_borders=1 259	splice_coords=94 248	splice_scores=0.97 0.93	Nisland_coords=	best_hit=	hsp_borders=	splice_coords=	splice_scores=	Nisland_coords=	best_Vca_hit=Vocar20007714m	Vca_hsp_coords=1 258	Vca_hsp_scores=428
tinity_id=comp867_c0_seq2	best_hit=Cre13.g571500.t1.2	hsp_borders=10 194	splice_coords=	splice_scores=	Nisland_coords=	best_hit=	hsp_borders=	splice_coords=	splice_scores=	Nisland_coords=	best_Vca_hit=Vocar20002982m	Vca_hsp_coords=95 196	Vca_hsp_scores=56
tinity_id=comp6887_c0_seq1	best_hit=Cre09.g407110.t1.1	hsp_borders=1 226	splice_coords=	splice_scores=	Nisland_coords=350 351 930 931 -1 +1 -1 +1	best_hit=	hsp_borders=	splice_coords=	splice_scores=	Nisland_coords=	best_Vca_hit=na	Vca_hsp_coords=na	Vca_hsp_scores=na
tinity_id=comp7267_c0_seq1	best_hit=Cre13.g585700.t1.1	hsp_borders=1 112	splice_coords=110	splice_scores=0.96	Nisland_coords=3063 3064 5178 5179 109 110 -1 +1	best_hit=	hsp_borders=	splice_coords=	splice_scores=	Nisland_coords=	best_Vca_hit=Vocar20013320m	Vca_hsp_coords=44 79	Vca_hsp_scores=53
tinity_id=comp8438_c0_seq1	best_hit=Cre05.g242200.t1.1	hsp_borders=1 353	splice_coords=	splice_scores=	Nisland_coords=3252 3253 -353 +354	best_hit=	hsp_borders=	splice_coords=	splice_scores=	Nisland_coords=	best_Vca_hit=na	Vca_hsp_coords=na	Vca_hsp_scores=na
tinity_id=comp4360_c0_seq2	best_hit=Cre05.g245700.t1.1	hsp_borders=1 477 4 501 25 501	splice_coords=26 125 224 326 425 23 122 221 320 419 26 125 224 323 425	splice_scores=0.87 0.93 0.80 0.93 0.92 0.92 0.92 0.92 0.92 0.95 0.92 0.92 0.92 0.95 0.87	Nisland_coords=1258 1259 -1 +4	best_hit=	hsp_borders=	splice_coords=	splice_scores=	Nisland_coords=	best_Vca_hit=Vocar20007897m	Vca_hsp_coords=9 500 30 500 42 500 36 500 30 500 9 404 135 497	Vca_hsp_scores=247 223 192 186 183 156 116
tinity_id=comp5954_c0_seq1	best_hit=Cre04.g214504.t1.1	hsp_borders=1 720 400 508	splice_coords=182 400 508 583	splice_scores=0.93 0.95 0.96 0.81	Nisland_coords=5813 5814 6530 6531 7223 7224 508 +720 -508 +720 508 509	best_hit=	hsp_borders=	splice_coords=	splice_scores=	Nisland_coords=	best_Vca_hit=Vocar20010633m	Vca_hsp_coords=170 607	Vca_hsp_scores=140
tinity_id=comp301_c0_seq2	best_hit=Cre17.g708750.t1.2	hsp_borders=1 79 74 333	splice_coords=	splice_scores=	Nisland_coords=	best_hit=	hsp_borders=	splice_coords=	splice_scores=	Nisland_coords=	best_Vca_hit=Vocar20002272m	Vca_hsp_coords=136 222	Vca_hsp_scores=61
tinity_id=comp3665_c0_seq1	best_hit=Cre08.g373916.t1.1	hsp_borders=1 482	splice_coords=	splice_scores=	Nisland_coords=306 307 1594 1595 2348 2349 -1 +1 -1 +1 -1 +1	best_hit=	hsp_borders=	splice_coords=	splice_scores=	Nisland_coords=	best_Vca_hit=na	Vca_hsp_coords=na	Vca_hsp_scores=na
tinity_id=comp1997_c0_seq1	best_hit=Cre06.g278162.t1.1	hsp_borders=1 360	splice_coords=64 243	splice_scores=0.96 0.87	Nisland_coords=	best_hit=	hsp_borders=	splice_coords=	splice_scores=	Nisland_coords=	best_Vca_hit=Vocar20002814m	Vca_hsp_coords=63 359	Vca_hsp_scores=271
tinity_id=comp5924_c0_seq1	best_hit=Cre02.g089274.t1.1	hsp_borders=1 838	splice_coords=301 421 515 797	splice_scores=0.98 0.97 0.97 0.97	Nisland_coords=1782 1783 2621 2622 -838 +838 -838 +838	best_hit=	hsp_borders=	splice_coords=	splice_scores=	Nisland_coords=	best_Vca_hit=Vocar20008616m	Vca_hsp_coords=216 788	Vca_hsp_scores=295
tinity_id=comp169_c0_seq2	best_hit=Cre06.g266000.t1.2	hsp_borders=15 106 107 212 205 251	splice_coords=59	splice_scores=0.92	Nisland_coords=	best_hit=Cre06.g266250.t1.2	hsp_borders=15 108 107 212 205 251	splice_coords=59	splice_scores=0.89	Nisland_coords=	best_Vca_hit=Vocar20003718m	Vca_hsp_coords=3 137	Vca_hsp_scores=57
tinity_id=comp5781_c0_seq1	best_hit=Cre10.g424450.t1.2	hsp_borders=1 230	splice_coords=	splice_scores=	Nisland_coords=	best_hit=	hsp_borders=	splice_coords=	splice_scores=	Nisland_coords=	best_Vca_hit=Vocar20009064m	Vca_hsp_coords=17 91	Vca_hsp_scores=50
tinity_id=comp423_c0_seq2	best_hit=Cre06.g275050.t1.1	hsp_borders=2 305	splice_coords=	splice_scores=	Nisland_coords=	best_hit=	hsp_borders=	splice_coords=	splice_scores=	Nisland_coords=	best_Vca_hit=Vocar20000325m	Vca_hsp_coords=39 314	Vca_hsp_scores=66
tinity_id=comp2935_c0_seq1	best_hit=Cre16.g672300.t1.2	hsp_borders=18 381	splice_coords=80 197	splice_scores=0.95 0.96	Nisland_coords=	best_hit=	hsp_borders=	splice_coords=	splice_scores=	Nisland_coords=	best_Vca_hit=Vocar20000114m	Vca_hsp_coords=24 263	Vca_hsp_scores=145
tinity_id=comp5159_c0_seq1	best_hit=Cre16.g674964.t1.1	hsp_borders=1 225	splice_coords=	splice_scores=	Nisland_coords=	best_hit=	hsp_borders=	splice_coords=	splice_scores=	Nisland_coords=	best_Vca_hit=Vocar20010742m	Vca_hsp_coords=58 108	Vca_hsp_scores=52
tinity_id=comp6687_c0_seq1	best_hit=Cre02.g143151.t1.1	hsp_borders=1 977	splice_coords=598	splice_scores=0.95	Nisland_coords=3437 3438 -1 +1	best_hit=	hsp_borders=	splice_coords=	splice_scores=	Nisland_coords=	best_Vca_hit=Vocar20004747m	Vca_hsp_coords=456 722	Vca_hsp_scores=277
tinity_id=comp8956_c0_seq1	best_hit=Cre08.g384390.t1.1	hsp_borders=1 217	splice_coords=139	splice_scores=0.96	Nisland_coords=5551 5552 -1 +1	best_hit=	hsp_borders=	splice_coords=	splice_scores=	Nisland_coords=	best_Vca_hit=na	Vca_hsp_coords=na	Vca_hsp_scores=na
tinity_id=comp4739_c0_seq1	best_hit=Cre01.g003463.t1.1	hsp_borders=42 740	splice_coords=294 327 539 663	splice_scores=0.89 0.95 0.97 0.94	Nisland_coords=1500 1501 1617 1618 1866 1867 -740 +740 -740 +740 -740 +740	best_hit=	hsp_borders=	splice_coords=	splice_scores=	Nisland_coords=	best_Vca_hit=Vocar20007262m	Vca_hsp_coords=241 711	Vca_hsp_scores=635
tinity_id=comp4346_c0_seq1	best_hit=Cre13.g587700.t1.2	hsp_borders=1 335	splice_coords=	splice_scores=	Nisland_coords=891 892 -1 +1	best_hit=	hsp_borders=	splice_coords=	splice_scores=	Nisland_coords=	best_Vca_hit=Vocar20013634m	Vca_hsp_coords=240 344	Vca_hsp_scores=62
tinity_id=comp7867_c0_seq1	best_hit=Cre10.g438850.t1.2	hsp_borders=1 205	splice_coords=	splice_scores=	Nisland_coords=	best_hit=	hsp_borders=	splice_coords=	splice_scores=	Nisland_coords=	best_Vca_hit=Vocar20007644m	Vca_hsp_coords=4 78	Vca_hsp_scores=52
tinity_id=comp1429_c0_seq2	best_hit=Cre16.g689535.t1.1	hsp_borders=24 403	splice_coords=59 193	splice_scores=0.59 0.94	Nisland_coords=3349 3350 4509 4510 -1 +24 -403 +476	best_hit=	hsp_borders=	splice_coords=	splice_scores=	Nisland_coords=	best_Vca_hit=na	Vca_hsp_coords=na	Vca_hsp_scores=na
tinity_id=comp7633_c0_seq1	best_hit=	hsp_borders=	splice_coords=	splice_scores=	Nisland_coords=	best_hit=	hsp_borders=	splice_coords=	splice_scores=	Nisland_coords=	best_Vca_hit=Vocar20004514m	Vca_hsp_coords=25 96	Vca_hsp_scores=69
tinity_id=comp4214_c0_seq1	best_hit=Cre06.g255300.t1.2	hsp_borders=1 387	splice_coords=	splice_scores=	Nisland_coords=	best_hit=	hsp_borders=	splice_coords=	splice_scores=	Nisland_coords=	best_Vca_hit=Vocar20002854m	Vca_hsp_coords=1 105	Vca_hsp_scores=130
tinity_id=comp8738_c0_seq1	best_hit=Cre16.g670261.t1.1	hsp_borders=1 222	splice_coords=	splice_scores=	Nisland_coords=	best_hit=Cre01.g004050.t1.2	hsp_borders=1 179	splice_coords=	splice_scores=	Nisland_coords=	best_Vca_hit=Vocar20007571m	Vca_hsp_coords=140 235	Vca_hsp_scores=56
tinity_id=comp7392_c0_seq1	best_hit=Cre17.g722700.t1.2	hsp_borders=14 281	splice_coords=	splice_scores=	Nisland_coords=	best_hit=	hsp_borders=	splice_coords=	splice_scores=	Nisland_coords=	best_Vca_hit=Vocar20001449m	Vca_hsp_coords=11 175	Vca_hsp_scores=62
tinity_id=comp4141_c0_seq1	best_hit=Cre09.g392252.t1.1	hsp_borders=1 586	splice_coords=	splice_scores=	Nisland_coords=	best_hit=	hsp_borders=	splice_coords=	splice_scores=	Nisland_coords=	best_Vca_hit=Vocar20005167m	Vca_hsp_coords=111 164	Vca_hsp_scores=85
tinity_id=comp3225_c0_seq1	best_hit=Cre12.g537581.t1.1	hsp_borders=1 602 851 2683	splice_coords=229 303 371 492 980 1085 1310 1454 1576	splice_scores=0.95 0.98 0.98 0.96 0.94 0.96 0.97 0.93 0.93	Nisland_coords=912 913 601 851	best_hit=	hsp_borders=	splice_coords=	splice_scores=	Nisland_coords=	best_Vca_hit=Vocar20011091m	Vca_hsp_coords=78 1898	Vca_hsp_scores=2653
tinity_id=comp820_c0_seq1	best_hit=Cre17.g735750.t1.2	hsp_borders=1 815	splice_coords=	splice_scores=	Nisland_coords=2076 2077 -1 +1	best_hit=	hsp_borders=	splice_coords=	splice_scores=	Nisland_coords=	best_Vca_hit=Vocar20001842m	Vca_hsp_coords=519 716	Vca_hsp_scores=59
tinity_id=comp9525_c0_seq1	best_hit=Cre10.g444500.t1.2	hsp_borders=3 53 44 196	splice_coords=	splice_scores=	Nisland_coords=	best_hit=	hsp_borders=	splice_coords=	splice_scores=	Nisland_coords=	best_Vca_hit=Vocar20011019m	Vca_hsp_coords=28 192	Vca_hsp_scores=67
tinity_id=comp9444_c0_seq1	best_hit=	hsp_borders=	splice_coords=	splice_scores=	Nisland_coords=	best_hit=	hsp_borders=	splice_coords=	splice_scores=	Nisland_coords=	best_Vca_hit=na	Vca_hsp_coords=na	Vca_hsp_scores=na
tinity_id=comp4756_c0_seq1	best_hit=Cre05.g241150.t1.1	hsp_borders=4 913	splice_coords=112 205 280 382 656	splice_scores=0.97 0.96 0.98 0.97 0.97	Nisland_coords=4201 4202 382 383	best_hit=	hsp_borders=	splice_coords=	splice_scores=	Nisland_coords=	best_Vca_hit=Vocar20012880m	Vca_hsp_coords=83 208	Vca_hsp_scores=126
tinity_id=comp9705_c0_seq1	best_hit=Cre03.g165700.t1.1	hsp_borders=4 97	splice_coords=	splice_scores=	Nisland_coords=	best_hit=	hsp_borders=	splice_coords=	splice_scores=	Nisland_coords=	best_Vca_hit=Vocar20013063m	Vca_hsp_coords=108 185	Vca_hsp_scores=54
tinity_id=comp3083_c0_seq1	best_hit=Cre06.g264200.t1.2	hsp_borders=1 238 234 263	splice_coords=	splice_scores=	Nisland_coords=	best_hit=	hsp_borders=	splice_coords=	splice_scores=	Nisland_coords=	best_Vca_hit=Vocar20003658m	Vca_hsp_coords=213 263	Vca_hsp_scores=66
tinity_id=comp9451_c0_seq1	best_hit=Cre09.g403108.t1.1	hsp_borders=1 217	splice_coords=	splice_scores=	Nisland_coords=4600 4601 -217 +217	best_hit=	hsp_borders=	splice_coords=	splice_scores=	Nisland_coords=	best_Vca_hit=Vocar20014382m	Vca_hsp_coords=107 193	Vca_hsp_scores=134
tinity_id=comp4599_c0_seq1	best_hit=Cre08.g364550.t1.1	hsp_borders=5 1900	splice_coords=130 193 256 331 391 553 616 750 931 1024 1087 1142 1203	splice_scores=0.90 0.92 0.91 0.96 0.98 0.81 0.91 0.97 0.96 0.97 0.81 0.97 0.95	Nisland_coords=1643 1644 -1 +5	best_hit=	hsp_borders=	splice_coords=	splice_scores=	Nisland_coords=	best_Vca_hit=Vocar20002255m	Vca_hsp_coords=65 1339	Vca_hsp_scores=1638
tinity_id=comp10058_c0_seq1	best_hit=	hsp_borders=	splice_coords=	splice_scores=	Nisland_coords=	best_hit=	hsp_borders=	splice_coords=	splice_scores=	Nisland_coords=	best_Vca_hit=Vocar20000360m	Vca_hsp_coords=149 229	Vca_hsp_scores=51
tinity_id=comp383_c0_seq1	best_hit=Cre10.g455500.t1.2	hsp_borders=1 149 149 303	splice_coords=	splice_scores=	Nisland_coords=	best_hit=	hsp_borders=	splice_coords=	splice_scores=	Nisland_coords=	best_Vca_hit=na	Vca_hsp_coords=na	Vca_hsp_scores=na
tinity_id=comp10453_c0_seq1	best_hit=	hsp_borders=	splice_coords=	splice_scores=	Nisland_coords=	best_hit=	hsp_borders=	splice_coords=	splice_scores=	Nisland_coords=	best_Vca_hit=Vocar20004550m	Vca_hsp_coords=27 104	Vca_hsp_scores=57
tinity_id=comp2343_c0_seq1	best_hit=Cre13.g570550.t1.2	hsp_borders=17 91 68 233	splice_coords=	splice_scores=	Nisland_coords=	best_hit=	hsp_borders=	splice_coords=	splice_scores=	Nisland_coords=	best_Vca_hit=na	Vca_hsp_coords=na	Vca_hsp_scores=na
tinity_id=comp8143_c0_seq1	best_hit=Cre03.g209169.t1.1	hsp_borders=1 623 4 231	splice_coords=	splice_scores=	Nisland_coords=721 821 -231 +1	best_hit=	hsp_borders=	splice_coords=	splice_scores=	Nisland_coords=	best_Vca_hit=Vocar20001021m	Vca_hsp_coords=76 153	Vca_hsp_scores=57
tinity_id=comp5344_c0_seq1	best_hit=Cre08.g370000.t1.1	hsp_borders=27 540	splice_coords=125	splice_scores=0.94	Nisland_coords=6348 6349 -540 +540	best_hit=Cre08.g370150.t1.1	hsp_borders=25 529	splice_coords=125	splice_scores=0.86	Nisland_coords=	best_Vca_hit=Vocar20013957m	Vca_hsp_coords=268 510	Vca_hsp_scores=119
tinity_id=comp9960_c0_seq1	best_hit=	hsp_borders=	splice_coords=	splice_scores=	Nisland_coords=	best_hit=	hsp_borders=	splice_coords=	splice_scores=	Nisland_coords=	best_Vca_hit=Vocar20008951m	Vca_hsp_coords=122 193	Vca_hsp_scores=53
tinity_id=comp3569_c0_seq1	best_hit=Cre17.g737463.t1.1	hsp_borders=623 1155	splice_coords=	splice_scores=	Nisland_coords=633 733 1096 1097 -1 +623 -1 623	best_hit=Cre04.g220576.t1.1	hsp_borders=526 1047	splice_coords=	splice_scores=	Nisland_coords=	best_Vca_hit=Vocar20012043m	Vca_hsp_coords=577 693	Vca_hsp_scores=69
tinity_id=comp3828_c0_seq1	best_hit=Cre03.g198400.t1.2	hsp_borders=1 233	splice_coords=231	splice_scores=0.94	Nisland_coords=1217 1218 -233 +340	best_hit=Cre04.g224931.t1.1	hsp_borders=1 233	splice_coords=231	splice_scores=0.94	Nisland_coords=	best_Vca_hit=Vocar20008609m	Vca_hsp_coords=18 95	Vca_hsp_scores=59
tinity_id=comp7240_c0_seq1	best_hit=Cre16.g648150.t1.1	hsp_borders=1 305	splice_coords=124	splice_scores=0.90	Nisland_coords=1212 1213 -1 +1	best_hit=	hsp_borders=	splice_coords=	splice_scores=	Nisland_coords=	best_Vca_hit=na	Vca_hsp_coords=na	Vca_hsp_scores=na
tinity_id=comp5026_c0_seq1	best_hit=Cre16.g671800.t1.2	hsp_borders=23 481	splice_coords=26	splice_scores=0.94	Nisland_coords=	best_hit=	hsp_borders=	splice_coords=	splice_scores=	Nisland_coords=	best_Vca_hit=Vocar20000165m	Vca_hsp_coords=24 92	Vca_hsp_scores=92
tinity_id=comp8288_c0_seq1	best_hit=	hsp_borders=	splice_coords=	splice_scores=	Nisland_coords=	best_hit=	hsp_borders=	splice_coords=	splice_scores=	Nisland_coords=	best_Vca_hit=Vocar20015218m	Vca_hsp_coords=63 167	Vca_hsp_scores=71
tinity_id=comp8087_c0_seq1	best_hit=	hsp_borders=	splice_coords=	splice_scores=	Nisland_coords=	best_hit=	hsp_borders=	splice_coords=	splice_scores=	Nisland_coords=	best_Vca_hit=Vocar20014479m	Vca_hsp_coords=9 170	Vca_hsp_scores=55
tinity_id=comp6105_c0_seq1	best_hit=	hsp_borders=	splice_coords=	splice_scores=	Nisland_coords=	best_hit=	hsp_borders=	splice_coords=	splice_scores=	Nisland_coords=	best_Vca_hit=Vocar20003473m	Vca_hsp_coords=104 256	Vca_hsp_scores=64
tinity_id=comp2034_c0_seq2	best_hit=Cre12.g554400.t1.1	hsp_borders=1 44 41 208	splice_coords=	splice_scores=	Nisland_coords=	best_hit=	hsp_borders=	splice_coords=	splice_scores=	Nisland_coords=	best_Vca_hit=Vocar20002443m	Vca_hsp_coords=88 180	Vca_hsp_scores=57
tinity_id=comp1835_c0_seq1	best_hit=Cre14.g619550.t1.2	hsp_borders=1 208 197 262	splice_coords=2 67	splice_scores=0.91 0.88	Nisland_coords=	best_hit=	hsp_borders=	splice_coords=	splice_scores=	Nisland_coords=	best_Vca_hit=Vocar20015180m	Vca_hsp_coords=3 77	Vca_hsp_scores=108
tinity_id=comp7418_c0_seq1	best_hit=Cre08.g374950.t1.1	hsp_borders=1 471	splice_coords=163 230 375	splice_scores=0.97 0.96 0.98	Nisland_coords=2381 2382 -471 +471	best_hit=	hsp_borders=	splice_coords=	splice_scores=	Nisland_coords=	best_Vca_hit=Vocar20004035m	Vca_hsp_coords=77 394	Vca_hsp_scores=322
tinity_id=comp3766_c0_seq1	best_hit=Cre10.g432800.t1.2	hsp_borders=1 473	splice_coords=400	splice_scores=0.86	Nisland_coords=	best_hit=	hsp_borders=	splice_coords=	splice_scores=	Nisland_coords=	best_Vca_hit=Vocar20004542m	Vca_hsp_coords=3 398	Vca_hsp_scores=674
tinity_id=comp642_c0_seq1	best_hit=Cre05.g241653.t1.1	hsp_borders=49 1882	splice_coords=214 321 580 882 922 1046 1234 1373	splice_scores=0.82 0.83 0.92 0.94 0.86 0.83 0.96 0.90	Nisland_coords=2701 2702 -1882 +1882	best_hit=Cre16.g679151.t1.1	hsp_borders=49 1882	splice_coords=214 321 580 882 922 1046 1234 1373	splice_scores=0.80 0.90 0.96 0.83 0.86 0.94 0.92 0.83	Nisland_coords=	best_Vca_hit=Vocar20000221m	Vca_hsp_coords=203 1255	Vca_hsp_scores=327
tinity_id=comp1817_c0_seq1	best_hit=Cre06.g299000.t1.2	hsp_borders=1 105 101 188	splice_coords=	splice_scores=	Nisland_coords=	best_hit=	hsp_borders=	splice_coords=	splice_scores=	Nisland_coords=	best_Vca_hit=na	Vca_hsp_coords=na	Vca_hsp_scores=na
tinity_id=comp3849_c0_seq1	best_hit=	hsp_borders=	splice_coords=	splice_scores=	Nisland_coords=	best_hit=	hsp_borders=	splice_coords=	splice_scores=	Nisland_coords=	best_Vca_hit=Vocar20000950m	Vca_hsp_coords=296 457	Vca_hsp_scores=72
tinity_id=comp10296_c0_seq1	best_hit=Cre13.g585750.t1.2	hsp_borders=1 251	splice_coords=65 140 206	splice_scores=0.93 0.95 0.90	Nisland_coords=1580 1581 -251 +251	best_hit=	hsp_borders=	splice_coords=	splice_scores=	Nisland_coords=	best_Vca_hit=Vocar20009239m	Vca_hsp_coords=3 251	Vca_hsp_scores=318
tinity_id=comp9360_c0_seq1	best_hit=	hsp_borders=	splice_coords=	splice_scores=	Nisland_coords=	best_hit=	hsp_borders=	splice_coords=	splice_scores=	Nisland_coords=	best_Vca_hit=Vocar20003126m	Vca_hsp_coords=22 162	Vca_hsp_scores=55
tinity_id=comp3123_c0_seq2	best_hit=Cre11.g467569.t1.1	hsp_borders=1 50 42 259	splice_coords=156	splice_scores=0.96	Nisland_coords=	best_hit=	hsp_borders=	splice_coords=	splice_scores=	Nisland_coords=	best_Vca_hit=Vocar20004931m	Vca_hsp_coords=16 162 3 77	Vca_hsp_scores=203 82
tinity_id=comp3728_c0_seq1	best_hit=Cre04.g217550.t1.1	hsp_borders=3 1568	splice_coords=202 387 496 769 871 975 1063 1183 1261 1330 1425 1515	splice_scores=0.87 0.88 0.92 0.90 0.85 0.81 0.97 0.97 0.90 0.96 0.94 0.95	Nisland_coords=2795 2796 -1568 +2257	best_hit=Cre11.g468400.t1.1	hsp_borders=1545 2250 2222 2257	splice_coords=2063 1988 1898 1796 1733 1619	splice_scores=0.94 0.95 0.98 0.97 0.91 0.99	Nisland_coords=1590 1591 -2250 +2257	best_Vca_hit=Vocar20014238m	Vca_hsp_coords=380 1528	Vca_hsp_scores=1371
tinity_id=comp8550_c0_seq1	best_hit=Cre08.g384390.t1.1	hsp_borders=1 494	splice_coords=234	splice_scores=0.86	Nisland_coords=5551 5552 -494 +494	best_hit=	hsp_borders=	splice_coords=	splice_scores=	Nisland_coords=	best_Vca_hit=Vocar20010231m	Vca_hsp_coords=149 280	Vca_hsp_scores=90
tinity_id=comp880_c0_seq1	best_hit=Cre01.g004500.t1.2	hsp_borders=6 192	splice_coords=	splice_scores=	Nisland_coords=	best_hit=	hsp_borders=	splice_coords=	splice_scores=	Nisland_coords=	best_Vca_hit=Vocar20013750m	Vca_hsp_coords=118 207	Vca_hsp_scores=58
tinity_id=comp4522_c0_seq1	best_hit=Cre13.g591100.t1.1	hsp_borders=1 609	splice_coords=	splice_scores=	Nisland_coords=5735 5736 -1 +1	best_hit=	hsp_borders=	splice_coords=	splice_scores=	Nisland_coords=	best_Vca_hit=Vocar20003316m	Vca_hsp_coords=59 205	Vca_hsp_scores=62
tinity_id=comp3114_c0_seq2	best_hit=Cre06.g272650.t1.2	hsp_borders=7 351	splice_coords=10 80 165 336	splice_scores=0.94 0.94 0.81 0.92	Nisland_coords=	best_hit=	hsp_borders=	splice_coords=	splice_scores=	Nisland_coords=	best_Vca_hit=Vocar20002558m	Vca_hsp_coords=9 350	Vca_hsp_scores=471
tinity_id=comp6119_c0_seq1	best_hit=Cre17.g727100.t1.2	hsp_borders=20 136 114 208	splice_coords=	splice_scores=	Nisland_coords=	best_hit=	hsp_borders=	splice_coords=	splice_scores=	Nisland_coords=	best_Vca_hit=na	Vca_hsp_coords=na	Vca_hsp_scores=na
tinity_id=comp2623_c0_seq1	best_hit=Cre16.g688901.t1.2	hsp_borders=34 384	splice_coords=	splice_scores=	Nisland_coords=1932 1933 -1 +34	best_hit=	hsp_borders=	splice_coords=	splice_scores=	Nisland_coords=	best_Vca_hit=Vocar20011633m	Vca_hsp_coords=155 268	Vca_hsp_scores=83
tinity_id=comp9025_c0_seq1	best_hit=Cre10.g425600.t1.1	hsp_borders=1 414	splice_coords=	splice_scores=	Nisland_coords=5593 5594 -414 +414	best_hit=	hsp_borders=	splice_coords=	splice_scores=	Nisland_coords=	best_Vca_hit=na	Vca_hsp_coords=na	Vca_hsp_scores=na
tinity_id=comp5867_c0_seq1	best_hit=Cre03.g158900.t1.2	hsp_borders=1 370	splice_coords=	splice_scores=	Nisland_coords=	best_hit=	hsp_borders=	splice_coords=	splice_scores=	Nisland_coords=	best_Vca_hit=Vocar20000767m	Vca_hsp_coords=14 184	Vca_hsp_scores=259
tinity_id=comp852_c1_seq1	best_hit=Cre01.g035050.t2.1	hsp_borders=237 537	splice_coords=	splice_scores=	Nisland_coords=	best_hit=Cre01.g041855.t1.2	hsp_borders=1 267	splice_coords=	splice_scores=	Nisland_coords=1026 1027 -267 +538	best_Vca_hit=Vocar20000741m	Vca_hsp_coords=403 483	Vca_hsp_scores=61
tinity_id=comp3125_c0_seq3	best_hit=Cre02.g113200.t1.1	hsp_borders=17 223	splice_coords=	splice_scores=	Nisland_coords=	best_hit=	hsp_borders=	splice_coords=	splice_scores=	Nisland_coords=	best_Vca_hit=Vocar20012825m	Vca_hsp_coords=86 187	Vca_hsp_scores=69
tinity_id=comp7450_c0_seq1	best_hit=Cre03.g159650.t1.2	hsp_borders=1 195	splice_coords=	splice_scores=	Nisland_coords=	best_hit=	hsp_borders=	splice_coords=	splice_scores=	Nisland_coords=	best_Vca_hit=Vocar20011615m	Vca_hsp_coords=15 101	Vca_hsp_scores=51
tinity_id=comp8403_c0_seq1	best_hit=Cre01.g028650.t1.2	hsp_borders=12 193	splice_coords=	splice_scores=	Nisland_coords=	best_hit=	hsp_borders=	splice_coords=	splice_scores=	Nisland_coords=	best_Vca_hit=Vocar20005544m	Vca_hsp_coords=87 164	Vca_hsp_scores=58
tinity_id=comp1363_c0_seq3	best_hit=Cre06.g285401.t1.1	hsp_borders=1 193	splice_coords=	splice_scores=	Nisland_coords=	best_hit=	hsp_borders=	splice_coords=	splice_scores=	Nisland_coords=	best_Vca_hit=Vocar20012767m	Vca_hsp_coords=104 196	Vca_hsp_scores=51
tinity_id=comp7494_c0_seq1	best_hit=Cre10.g425600.t1.1	hsp_borders=1 353	splice_coords=119	splice_scores=0.89	Nisland_coords=5593 5594 -353 +353	best_hit=	hsp_borders=	splice_coords=	splice_scores=	Nisland_coords=	best_Vca_hit=Vocar20001716m	Vca_hsp_coords=178 231	Vca_hsp_scores=58
tinity_id=comp432_c0_seq1	best_hit=Cre07.g325761.t1.1	hsp_borders=308 837	splice_coords=438 607 806 835	splice_scores=0.93 0.95 0.94 0.68	Nisland_coords=2810 2811 3362 3363 835 836 -837 +946	best_hit=Cre03.g187700.t1.1	hsp_borders=1 320	splice_coords=	splice_scores=	Nisland_coords=8548 8549 -320 +946	best_Vca_hit=Vocar20014894m	Vca_hsp_coords=409 822	Vca_hsp_scores=284
tinity_id=comp3436_c0_seq1	best_hit=Cre13.g568200.t1.1	hsp_borders=48 3434	splice_coords=361 585 1136 1294 1390 1514 1599 1663 1780 1898 2023 2106 2311 2431 2484 2714	splice_scores=0.94 0.89 0.89 0.96 0.93 0.94 0.97 0.94 0.92 0.96 0.87 0.97 0.94 0.94 0.83 0.95	Nisland_coords=2264 2265 2311 2312	best_hit=	hsp_borders=	splice_coords=	splice_scores=	Nisland_coords=	best_Vca_hit=Vocar20008350m	Vca_hsp_coords=968 2026 2222 2521 464 616	Vca_hsp_scores=1129 329 66
tinity_id=comp5179_c0_seq1	best_hit=Cre12.g542400.t1.1	hsp_borders=8 271	splice_coords=	splice_scores=	Nisland_coords=	best_hit=	hsp_borders=	splice_coords=	splice_scores=	Nisland_coords=	best_Vca_hit=Vocar20006656m	Vca_hsp_coords=226 270	Vca_hsp_scores=63
tinity_id=comp4096_c0_seq1	best_hit=	hsp_borders=	splice_coords=	splice_scores=	Nisland_coords=	best_hit=	hsp_borders=	splice_coords=	splice_scores=	Nisland_coords=	best_Vca_hit=Vocar20006465m	Vca_hsp_coords=393 626	Vca_hsp_scores=79
tinity_id=comp5101_c0_seq1	best_hit=Cre09.g386753.t1.1	hsp_borders=12 211	splice_coords=	splice_scores=	Nisland_coords=	best_hit=	hsp_borders=	splice_coords=	splice_scores=	Nisland_coords=	best_Vca_hit=Vocar20007322m	Vca_hsp_coords=7 63	Vca_hsp_scores=52
tinity_id=comp8364_c0_seq1	best_hit=Cre04.g227750.t1.1	hsp_borders=1 284	splice_coords=	splice_scores=	Nisland_coords=3776 3777 -284 +284	best_hit=	hsp_borders=	splice_coords=	splice_scores=	Nisland_coords=	best_Vca_hit=Vocar20008274m	Vca_hsp_coords=96 215	Vca_hsp_scores=64
tinity_id=comp7881_c0_seq1	best_hit=Cre07.g331300.t1.2	hsp_borders=1 290	splice_coords=34 145	splice_scores=0.93 0.96	Nisland_coords=1628 1629 -1 +1	best_hit=	hsp_borders=	splice_coords=	splice_scores=	Nisland_coords=	best_Vca_hit=Vocar20000120m	Vca_hsp_coords=40 240	Vca_hsp_scores=166
tinity_id=comp5025_c0_seq1	best_hit=Cre11.g467609.t1.1	hsp_borders=1 530	splice_coords=109 196 262 398	splice_scores=0.96 0.96 0.97 0.89	Nisland_coords=2430 2431 -530 +693	best_hit=	hsp_borders=	splice_coords=	splice_scores=	Nisland_coords=	best_Vca_hit=Vocar20004842m	Vca_hsp_coords=77 487	Vca_hsp_scores=615
tinity_id=comp8609_c0_seq1	best_hit=Cre02.g142600.t1.1	hsp_borders=15 229	splice_coords=	splice_scores=	Nisland_coords=	best_hit=	hsp_borders=	splice_coords=	splice_scores=	Nisland_coords=	best_Vca_hit=Vocar20009316m	Vca_hsp_coords=165 215	Vca_hsp_scores=55
tinity_id=comp3328_c0_seq1	best_hit=Cre11.g467612.t1.1	hsp_borders=21 1898	splice_coords=202 312 411 550 654 726 837 921 987 1028 1080 1145	splice_scores=0.97 0.98 0.98 0.98 0.97 0.93 0.94 0.97 0.96 0.96 0.94 0.94	Nisland_coords=1059 1060 1079 1080	best_hit=	hsp_borders=	splice_coords=	splice_scores=	Nisland_coords=	best_Vca_hit=Vocar20005046m	Vca_hsp_coords=208 1029	Vca_hsp_scores=1193
tinity_id=comp2356_c0_seq1	best_hit=Cre06.g283050.t1.2	hsp_borders=22 568	splice_coords=103	splice_scores=0.94	Nisland_coords=	best_hit=	hsp_borders=	splice_coords=	splice_scores=	Nisland_coords=	best_Vca_hit=Vocar20003040m	Vca_hsp_coords=10 177	Vca_hsp_scores=255
tinity_id=comp9530_c0_seq1	best_hit=Cre03.g203793.t1.1	hsp_borders=1 352	splice_coords=	splice_scores=	Nisland_coords=	best_hit=	hsp_borders=	splice_coords=	splice_scores=	Nisland_coords=	best_Vca_hit=Vocar20011870m	Vca_hsp_coords=73 147	Vca_hsp_scores=63
tinity_id=comp3144_c0_seq5	best_hit=Cre01.g032300.t1.2	hsp_borders=1 28 23 228 222 287	splice_coords=113 160	splice_scores=0.95 0.96	Nisland_coords=	best_hit=	hsp_borders=	splice_coords=	splice_scores=	Nisland_coords=	best_Vca_hit=Vocar20008986m	Vca_hsp_coords=23 286 20 220 2 28	Vca_hsp_scores=356 140 55
tinity_id=comp1328_c0_seq1	best_hit=Cre03.g199535.t1.1	hsp_borders=13 291	splice_coords=	splice_scores=	Nisland_coords=	best_hit=	hsp_borders=	splice_coords=	splice_scores=	Nisland_coords=	best_Vca_hit=Vocar20007337m	Vca_hsp_coords=15 158	Vca_hsp_scores=226
tinity_id=comp3088_c0_seq2	best_hit=Cre03.g182150.t1.2	hsp_borders=1 219	splice_coords=	splice_scores=	Nisland_coords=	best_hit=	hsp_borders=	splice_coords=	splice_scores=	Nisland_coords=	best_Vca_hit=Vocar20014933m	Vca_hsp_coords=20 163	Vca_hsp_scores=59
tinity_id=comp7281_c0_seq1	best_hit=Cre15.g643028.t1.1	hsp_borders=1 148 144 508	splice_coords=	splice_scores=	Nisland_coords=3964 3965 -508 +508	best_hit=	hsp_borders=	splice_coords=	splice_scores=	Nisland_coords=	best_Vca_hit=Vocar20009217m	Vca_hsp_coords=139 264	Vca_hsp_scores=59
tinity_id=comp1965_c0_seq2	best_hit=Cre15.g640750.t1.1	hsp_borders=1 433	splice_coords=	splice_scores=	Nisland_coords=3610 3611 -1 +1	best_hit=	hsp_borders=	splice_coords=	splice_scores=	Nisland_coords=	best_Vca_hit=na	Vca_hsp_coords=na	Vca_hsp_scores=na
tinity_id=comp3450_c0_seq1	best_hit=Cre16.g655150.t1.2	hsp_borders=1 447	splice_coords=	splice_scores=	Nisland_coords=	best_hit=	hsp_borders=	splice_coords=	splice_scores=	Nisland_coords=	best_Vca_hit=Vocar20010303m	Vca_hsp_coords=1 69	Vca_hsp_scores=98
tinity_id=comp2683_c0_seq1	best_hit=Cre07.g338451.t1.1	hsp_borders=23 74 70 355	splice_coords=	splice_scores=	Nisland_coords=	best_hit=	hsp_borders=	splice_coords=	splice_scores=	Nisland_coords=	best_Vca_hit=Vocar20011783m	Vca_hsp_coords=74 136 23 82	Vca_hsp_scores=101 95
tinity_id=comp8911_c0_seq1	best_hit=Cre12.g551800.t1.2	hsp_borders=12 95 95 261	splice_coords=251	splice_scores=0.85	Nisland_coords=	best_hit=	hsp_borders=	splice_coords=	splice_scores=	Nisland_coords=	best_Vca_hit=Vocar20006093m	Vca_hsp_coords=2 73	Vca_hsp_scores=55
tinity_id=comp10116_c0_seq1	best_hit=	hsp_borders=	splice_coords=	splice_scores=	Nisland_coords=	best_hit=	hsp_borders=	splice_coords=	splice_scores=	Nisland_coords=	best_Vca_hit=Vocar20003074m	Vca_hsp_coords=168 308	Vca_hsp_scores=62
tinity_id=comp7655_c0_seq1	best_hit=Cre17.g715500.t1.2	hsp_borders=19 168 150 202 188 239	splice_coords=80 126 225	splice_scores=0.94 0.95 0.96	Nisland_coords=	best_hit=	hsp_borders=	splice_coords=	splice_scores=	Nisland_coords=	best_Vca_hit=Vocar20011733m	Vca_hsp_coords=21 167 165 203 186 239	Vca_hsp_scores=245 56 56
tinity_id=comp3998_c0_seq1	best_hit=Cre05.g244701.t1.1	hsp_borders=523 1147	splice_coords=	splice_scores=	Nisland_coords=1679 1680 -1 +523	best_hit=Cre09.g393551.t1.1	hsp_borders=95 546	splice_coords=	splice_scores=	Nisland_coords=1615 1616 -1 +95	best_Vca_hit=na	Vca_hsp_coords=na	Vca_hsp_scores=na
tinity_id=comp3090_c0_seq2	best_hit=Cre03.g193750.t1.1	hsp_borders=15 251 244 315	splice_coords=	splice_scores=	Nisland_coords=	best_hit=	hsp_borders=	splice_coords=	splice_scores=	Nisland_coords=	best_Vca_hit=Vocar20005224m	Vca_hsp_coords=22 195	Vca_hsp_scores=56
tinity_id=comp7835_c0_seq1	best_hit=Cre07.g329800.t1.2	hsp_borders=376 504	splice_coords=	splice_scores=	Nisland_coords=	best_hit=Cre13.g592300.t1.2	hsp_borders=417 537	splice_coords=	splice_scores=	Nisland_coords=	best_Vca_hit=Vocar20011558m	Vca_hsp_coords=602 691	Vca_hsp_scores=61
tinity_id=comp4943_c0_seq1	best_hit=Cre09.g402886.t1.1	hsp_borders=3 309	splice_coords=	splice_scores=	Nisland_coords=	best_hit=	hsp_borders=	splice_coords=	splice_scores=	Nisland_coords=	best_Vca_hit=Vocar20005167m	Vca_hsp_coords=141 227	Vca_hsp_scores=55
tinity_id=comp10454_c0_seq1	best_hit=	hsp_borders=	splice_coords=	splice_scores=	Nisland_coords=	best_hit=	hsp_borders=	splice_coords=	splice_scores=	Nisland_coords=	best_Vca_hit=Vocar20002763m	Vca_hsp_coords=9 92	Vca_hsp_scores=56
tinity_id=comp6139_c0_seq1	best_hit=Cre08.g370450.t1.2	hsp_borders=18 206	splice_coords=	splice_scores=	Nisland_coords=	best_hit=	hsp_borders=	splice_coords=	splice_scores=	Nisland_coords=	best_Vca_hit=Vocar20003768m	Vca_hsp_coords=19 204	Vca_hsp_scores=323
tinity_id=comp3592_c0_seq1	best_hit=	hsp_borders=	splice_coords=	splice_scores=	Nisland_coords=	best_hit=	hsp_borders=	splice_coords=	splice_scores=	Nisland_coords=	best_Vca_hit=Vocar20005181m	Vca_hsp_coords=279 1736	Vca_hsp_scores=1418
tinity_id=comp7384_c0_seq1	best_hit=Cre16.g652700.t1.1	hsp_borders=1 237	splice_coords=	splice_scores=	Nisland_coords=	best_hit=	hsp_borders=	splice_coords=	splice_scores=	Nisland_coords=	best_Vca_hit=Vocar20013617m	Vca_hsp_coords=87 182	Vca_hsp_scores=58
tinity_id=comp1143_c0_seq1	best_hit=Cre01.g042750.t1.2	hsp_borders=1 50 38 255 243 294	splice_coords=173	splice_scores=0.98	Nisland_coords=	best_hit=	hsp_borders=	splice_coords=	splice_scores=	Nisland_coords=	best_Vca_hit=Vocar20009245m	Vca_hsp_coords=15 254 2 76	Vca_hsp_scores=359 75
tinity_id=comp7669_c0_seq1	best_hit=	hsp_borders=	splice_coords=	splice_scores=	Nisland_coords=	best_hit=	hsp_borders=	splice_coords=	splice_scores=	Nisland_coords=	best_Vca_hit=Vocar20010200m	Vca_hsp_coords=168 287	Vca_hsp_scores=57
tinity_id=comp6637_c0_seq1	best_hit=Cre11.g469033.t2.1	hsp_borders=1 283	splice_coords=	splice_scores=	Nisland_coords=1269 1270 2731 2732 -1 +1 -1 +1	best_hit=	hsp_borders=	splice_coords=	splice_scores=	Nisland_coords=	best_Vca_hit=Vocar20009338m	Vca_hsp_coords=163 231	Vca_hsp_scores=57
tinity_id=comp6229_c0_seq1	best_hit=Cre08.g373341.t1.1	hsp_borders=3 308	splice_coords=	splice_scores=	Nisland_coords=	best_hit=Cre02.g142707.t1.1	hsp_borders=3 308	splice_coords=	splice_scores=	Nisland_coords=	best_Vca_hit=Vocar20012763m	Vca_hsp_coords=2 85	Vca_hsp_scores=62
tinity_id=comp4732_c0_seq1	best_hit=Cre09.g407110.t1.1	hsp_borders=46 537	splice_coords=	splice_scores=	Nisland_coords=350 351 930 931 -1 +46 -1 +46	best_hit=	hsp_borders=	splice_coords=	splice_scores=	Nisland_coords=	best_Vca_hit=Vocar20014531m	Vca_hsp_coords=83 208	Vca_hsp_scores=93
tinity_id=comp5664_c0_seq1	best_hit=	hsp_borders=	splice_coords=	splice_scores=	Nisland_coords=	best_hit=	hsp_borders=	splice_coords=	splice_scores=	Nisland_coords=	best_Vca_hit=Vocar20008391m	Vca_hsp_coords=403 480	Vca_hsp_scores=61
tinity_id=comp1721_c0_seq1	best_hit=Cre04.g214250.t1.1	hsp_borders=1 1112	splice_coords=98 179 295 547 611 754 845 958 1025	splice_scores=0.95 0.95 0.93 0.91 0.97 0.90 0.96 0.91 0.97	Nisland_coords=1185 1186 -1 +1	best_hit=Cre16.g689647.t1.1	hsp_borders=3 1112	splice_coords=98 179 295 547 611 754 845 958 1025	splice_scores=0.95 0.96 0.86 0.91 0.97 0.90 0.97 0.90 0.97	Nisland_coords=	best_Vca_hit=Vocar20011215m	Vca_hsp_coords=3 1025	Vca_hsp_scores=1490
tinity_id=comp7814_c0_seq1	best_hit=	hsp_borders=	splice_coords=	splice_scores=	Nisland_coords=	best_hit=	hsp_borders=	splice_coords=	splice_scores=	Nisland_coords=	best_Vca_hit=na	Vca_hsp_coords=na	Vca_hsp_scores=na
tinity_id=comp4343_c0_seq1	best_hit=Cre02.g088900.t1.2	hsp_borders=8 204	splice_coords=	splice_scores=	Nisland_coords=	best_hit=	hsp_borders=	splice_coords=	splice_scores=	Nisland_coords=	best_Vca_hit=Vocar20007575m	Vca_hsp_coords=107 196	Vca_hsp_scores=61
tinity_id=comp5966_c0_seq1	best_hit=Cre16.g658200.t1.1	hsp_borders=1 433	splice_coords=118 182 273	splice_scores=0.96 0.90 0.95	Nisland_coords=7119 7120 -1 +1	best_hit=Cre17.g735021.t1.1	hsp_borders=409 689	splice_coords=	splice_scores=	Nisland_coords=3910 3911 4525 4526 -1 +409 -1 +409	best_Vca_hit=na	Vca_hsp_coords=na	Vca_hsp_scores=na
tinity_id=comp9514_c0_seq1	best_hit=	hsp_borders=	splice_coords=	splice_scores=	Nisland_coords=	best_hit=	hsp_borders=	splice_coords=	splice_scores=	Nisland_coords=	best_Vca_hit=na	Vca_hsp_coords=na	Vca_hsp_scores=na
tinity_id=comp2020_c0_seq1	best_hit=Cre13.g570851.t1.1	hsp_borders=14 210	splice_coords=132 153	splice_scores=0.87 0.94	Nisland_coords=	best_hit=	hsp_borders=	splice_coords=	splice_scores=	Nisland_coords=	best_Vca_hit=Vocar20009481m	Vca_hsp_coords=62 208	Vca_hsp_scores=231
tinity_id=comp6621_c0_seq1	best_hit=Cre06.g251200.t1.2	hsp_borders=1 170	splice_coords=	splice_scores=	Nisland_coords=	best_hit=	hsp_borders=	splice_coords=	splice_scores=	Nisland_coords=	best_Vca_hit=Vocar20005038m	Vca_hsp_coords=25 84	Vca_hsp_scores=51
tinity_id=comp5169_c0_seq1	best_hit=	hsp_borders=	splice_coords=	splice_scores=	Nisland_coords=	best_hit=	hsp_borders=	splice_coords=	splice_scores=	Nisland_coords=	best_Vca_hit=na	Vca_hsp_coords=na	Vca_hsp_scores=na
tinity_id=comp5474_c0_seq1	best_hit=Cre07.g322300.t1.1	hsp_borders=3 200 301 1041	splice_coords=105 350 783	splice_scores=0.97 0.97 0.91	Nisland_coords=1093 1094 1655 1656 -1 +3 200 +301	best_hit=	hsp_borders=	splice_coords=	splice_scores=	Nisland_coords=	best_Vca_hit=Vocar20003250m	Vca_hsp_coords=25 408 682 801	Vca_hsp_scores=323 107
tinity_id=comp7560_c0_seq1	best_hit=Cre09.g401100.t1.2	hsp_borders=54 200 201 296	splice_coords=	splice_scores=	Nisland_coords=	best_hit=Cre08.g363450.t1.2	hsp_borders=5 77	splice_coords=	splice_scores=	Nisland_coords=	best_Vca_hit=na	Vca_hsp_coords=na	Vca_hsp_scores=na
tinity_id=comp6971_c0_seq1	best_hit=	hsp_borders=	splice_coords=	splice_scores=	Nisland_coords=	best_hit=	hsp_borders=	splice_coords=	splice_scores=	Nisland_coords=	best_Vca_hit=Vocar20011148m	Vca_hsp_coords=4 138	Vca_hsp_scores=60
tinity_id=comp7949_c0_seq1	best_hit=	hsp_borders=	splice_coords=	splice_scores=	Nisland_coords=	best_hit=	hsp_borders=	splice_coords=	splice_scores=	Nisland_coords=	best_Vca_hit=Vocar20005985m	Vca_hsp_coords=61 201	Vca_hsp_scores=57
tinity_id=comp5003_c0_seq2	best_hit=Cre07.g353450.t1.2	hsp_borders=1 111 97 285	splice_coords=7 127 234	splice_scores=0.91 0.91 0.98	Nisland_coords=	best_hit=	hsp_borders=	splice_coords=	splice_scores=	Nisland_coords=	best_Vca_hit=Vocar20011231m	Vca_hsp_coords=87 284	Vca_hsp_scores=296
tinity_id=comp3127_c0_seq2	best_hit=Cre11.g467573.t1.1	hsp_borders=3 186	splice_coords=67 145	splice_scores=0.96 0.82	Nisland_coords=	best_hit=Cre10.g452050.t1.2	hsp_borders=114 230	splice_coords=143 196	splice_scores=0.95 0.93	Nisland_coords=	best_Vca_hit=Vocar20004874m	Vca_hsp_coords=8 229	Vca_hsp_scores=253
tinity_id=comp2186_c0_seq1	best_hit=Cre05.g244701.t1.1	hsp_borders=1 1371 1 748 1 277 1 70 252 955 337 1371 930 1371 1015 1371	splice_coords=386 605 1064 1283 386 605 386 598 387 606 1065 1284 1064 1276 1065 1284	splice_scores=0.88 0.89 0.88 0.89 0.88 0.89 0.88 0.89 0.86 0.89 0.88 0.89 0.88 0.89 0.86 0.89	Nisland_coords=1679 1680 -1 +337	best_hit=	hsp_borders=	splice_coords=	splice_scores=	Nisland_coords=	best_Vca_hit=Vocar20006719m	Vca_hsp_coords=401 529 1079 1207 401 529 1079 1207	Vca_hsp_scores=89 89 89 89
tinity_id=comp2204_c0_seq2	best_hit=Cre05.g243801.t1.1	hsp_borders=1 124 380 507 862 1500	splice_coords=119 503 881 1034 1151 1271 1439	splice_scores=0.98 0.96 0.96 0.95 0.82 0.96 0.91	Nisland_coords=887 888 1271 1272 1271 1272 3974 3975 4097 4098 -1 +1 502 881 -1 +1 118 380 -1 +1	best_hit=	hsp_borders=	splice_coords=	splice_scores=	Nisland_coords=	best_Vca_hit=Vocar20013800m	Vca_hsp_coords=99 1499	Vca_hsp_scores=1219
tinity_id=comp5425_c0_seq1	best_hit=Cre08.g372550.t1.1	hsp_borders=13 208	splice_coords=	splice_scores=	Nisland_coords=	best_hit=	hsp_borders=	splice_coords=	splice_scores=	Nisland_coords=	best_Vca_hit=Vocar20006072m	Vca_hsp_coords=63 167	Vca_hsp_scores=56
tinity_id=comp3103_c0_seq3	best_hit=Cre07.g340350.t1.1	hsp_borders=6 327	splice_coords=22 184 295	splice_scores=0.96 0.96 0.96	Nisland_coords=	best_hit=	hsp_borders=	splice_coords=	splice_scores=	Nisland_coords=	best_Vca_hit=Vocar20011599m	Vca_hsp_coords=50 325	Vca_hsp_scores=454
tinity_id=comp6394_c0_seq1	best_hit=Cre09.g406500.t2.1	hsp_borders=1 405	splice_coords=301	splice_scores=0.93	Nisland_coords=7425 7525 -405 +405	best_hit=	hsp_borders=	splice_coords=	splice_scores=	Nisland_coords=	best_Vca_hit=Vocar20011547m	Vca_hsp_coords=61 105	Vca_hsp_scores=61
tinity_id=comp10264_c0_seq1	best_hit=Cre09.g394750.t1.2	hsp_borders=5 281 177 216	splice_coords=84 228	splice_scores=0.86 0.91	Nisland_coords=	best_hit=	hsp_borders=	splice_coords=	splice_scores=	Nisland_coords=	best_Vca_hit=Vocar20004377m	Vca_hsp_coords=1 183 206 295 177 215	Vca_hsp_scores=289 107 73
tinity_id=comp2217_c0_seq1	best_hit=Cre13.g580850.t1.2	hsp_borders=11 247 241 458	splice_coords=	splice_scores=	Nisland_coords=	best_hit=	hsp_borders=	splice_coords=	splice_scores=	Nisland_coords=	best_Vca_hit=Vocar20009916m	Vca_hsp_coords=34 240	Vca_hsp_scores=60
tinity_id=comp2185_c0_seq1	best_hit=Cre01.g066552.t1.1	hsp_borders=2 260	splice_coords=	splice_scores=	Nisland_coords=	best_hit=	hsp_borders=	splice_coords=	splice_scores=	Nisland_coords=	best_Vca_hit=Vocar20005711m	Vca_hsp_coords=6 77	Vca_hsp_scores=68
tinity_id=comp1573_c0_seq1	best_hit=Cre04.g213251.t1.1	hsp_borders=132 692	splice_coords=275 459 597	splice_scores=0.94 0.94 0.95	Nisland_coords=	best_hit=Cre17.g736650.t1.2	hsp_borders=283 813	splice_coords=459 597 692 754	splice_scores=0.97 0.97 0.95 0.88	Nisland_coords=	best_Vca_hit=Vocar20002017m	Vca_hsp_coords=600 815	Vca_hsp_scores=350
tinity_id=comp3799_c0_seq1	best_hit=Cre12.g486209.t1.1	hsp_borders=1 2284	splice_coords=130 388 574 646 846 928 1252 1363 1588	splice_scores=0.96 0.95 0.98 0.95 0.94 0.89 0.94 0.94 0.95	Nisland_coords=1143 1144 4310 4311 -1 +1 -1 +1	best_hit=	hsp_borders=	splice_coords=	splice_scores=	Nisland_coords=	best_Vca_hit=Vocar20000986m	Vca_hsp_coords=464 1000 1175 1411 110 319 1562 1747	Vca_hsp_scores=603 250 193 145
tinity_id=comp3890_c0_seq1	best_hit=Cre03.g211521.t1.1	hsp_borders=1 448	splice_coords=	splice_scores=	Nisland_coords=1131 1132 -1 +1	best_hit=	hsp_borders=	splice_coords=	splice_scores=	Nisland_coords=	best_Vca_hit=Vocar20014066m	Vca_hsp_coords=304 390	Vca_hsp_scores=57
tinity_id=comp2734_c0_seq1	best_hit=Cre17.g701200.t1.2	hsp_borders=1 93 85 318	splice_coords=	splice_scores=	Nisland_coords=	best_hit=	hsp_borders=	splice_coords=	splice_scores=	Nisland_coords=	best_Vca_hit=Vocar20009185m	Vca_hsp_coords=231 317	Vca_hsp_scores=59
tinity_id=comp9784_c0_seq1	best_hit=Cre16.g674050.t1.2	hsp_borders=171 241	splice_coords=	splice_scores=	Nisland_coords=	best_hit=	hsp_borders=	splice_coords=	splice_scores=	Nisland_coords=	best_Vca_hit=Vocar20000108m	Vca_hsp_coords=173 241	Vca_hsp_scores=96
tinity_id=comp5190_c0_seq1	best_hit=Cre12.g539850.t1.1	hsp_borders=67 196 195 298	splice_coords=	splice_scores=	Nisland_coords=	best_hit=Cre04.g228850.t1.1	hsp_borders=1 47	splice_coords=	splice_scores=	Nisland_coords=	best_Vca_hit=Vocar20001088m	Vca_hsp_coords=195 281	Vca_hsp_scores=53
tinity_id=comp1872_c0_seq4	best_hit=Cre02.g095068.t1.1	hsp_borders=1 178 1 178 35 360	splice_coords=56 56 56	splice_scores=0.96 0.95 0.96	Nisland_coords=5200 5201 -178 +1	best_hit=	hsp_borders=	splice_coords=	splice_scores=	Nisland_coords=	best_Vca_hit=Vocar20011873m	Vca_hsp_coords=65 151	Vca_hsp_scores=61
tinity_id=comp10070_c0_seq1	best_hit=	hsp_borders=	splice_coords=	splice_scores=	Nisland_coords=	best_hit=	hsp_borders=	splice_coords=	splice_scores=	Nisland_coords=	best_Vca_hit=Vocar20001228m	Vca_hsp_coords=67 180	Vca_hsp_scores=55
tinity_id=comp3002_c0_seq1	best_hit=Cre16.g655283.t1.1	hsp_borders=1 551	splice_coords=294	splice_scores=0.98	Nisland_coords=1331 1332 -551 +551	best_hit=Cre16.g655316.t1.1	hsp_borders=1 551	splice_coords=294	splice_scores=0.98	Nisland_coords=	best_Vca_hit=Vocar20000284m	Vca_hsp_coords=320 466	Vca_hsp_scores=65
tinity_id=comp584_c0_seq1	best_hit=Cre12.g541800.t1.2	hsp_borders=61 259	splice_coords=	splice_scores=	Nisland_coords=	best_hit=Cre12.g542050.t1.2	hsp_borders=61 259	splice_coords=	splice_scores=	Nisland_coords=	best_Vca_hit=Vocar20004479m	Vca_hsp_coords=22 111	Vca_hsp_scores=57
tinity_id=comp2189_c0_seq1	best_hit=Cre12.g559250.t1.2	hsp_borders=1 866	splice_coords=18 222 345 462	splice_scores=0.90 0.92 0.93 0.98	Nisland_coords=	best_hit=	hsp_borders=	splice_coords=	splice_scores=	Nisland_coords=	best_Vca_hit=Vocar20008892m	Vca_hsp_coords=1 525	Vca_hsp_scores=924
tinity_id=comp6801_c0_seq1	best_hit=Cre03.g183950.t1.2	hsp_borders=1 784 1 784	splice_coords=	splice_scores=	Nisland_coords=7700 7701 -784 +784	best_hit=Cre03.g186800.t1.2	hsp_borders=1 784	splice_coords=	splice_scores=	Nisland_coords=	best_Vca_hit=Vocar20010942m	Vca_hsp_coords=19 111	Vca_hsp_scores=67
tinity_id=comp4070_c0_seq1	best_hit=Cre16.g682587.t1.1	hsp_borders=1 210	splice_coords=227	splice_scores=0.92	Nisland_coords=	best_hit=	hsp_borders=	splice_coords=	splice_scores=	Nisland_coords=	best_Vca_hit=Vocar20007089m	Vca_hsp_coords=75 140	Vca_hsp_scores=54
tinity_id=comp2587_c0_seq2	best_hit=Cre11.g467560.t1.1	hsp_borders=1 532 140 225 222 674	splice_coords=144 225 356 531 144 225 356 548	splice_scores=0.96 0.95 0.78 0.94 0.94 0.95 0.94 0.97	Nisland_coords=1425 1426 143 531	best_hit=Cre05.g243150.t1.1	hsp_borders=652 1145	splice_coords=735 798	splice_scores=0.99 0.98	Nisland_coords=8845 8846 -1145 +1166	best_Vca_hit=Vocar20007598m	Vca_hsp_coords=91 354	Vca_hsp_scores=203
tinity_id=comp8577_c0_seq1	best_hit=Cre06.g298350.t1.2	hsp_borders=23 228	splice_coords=70 171	splice_scores=0.86 0.93	Nisland_coords=	best_hit=	hsp_borders=	splice_coords=	splice_scores=	Nisland_coords=	best_Vca_hit=Vocar20008382m	Vca_hsp_coords=21 227	Vca_hsp_scores=322
tinity_id=comp4735_c0_seq1	best_hit=Cre14.g619500.t1.1	hsp_borders=1 693	splice_coords=	splice_scores=	Nisland_coords=3220 3221 -1 +1	best_hit=	hsp_borders=	splice_coords=	splice_scores=	Nisland_coords=	best_Vca_hit=Vocar20010486m	Vca_hsp_coords=119 259	Vca_hsp_scores=58
tinity_id=comp7661_c0_seq1	best_hit=	hsp_borders=	splice_coords=	splice_scores=	Nisland_coords=	best_hit=	hsp_borders=	splice_coords=	splice_scores=	Nisland_coords=	best_Vca_hit=Vocar20008386m	Vca_hsp_coords=135 293	Vca_hsp_scores=63
tinity_id=comp6473_c0_seq1	best_hit=	hsp_borders=	splice_coords=	splice_scores=	Nisland_coords=	best_hit=	hsp_borders=	splice_coords=	splice_scores=	Nisland_coords=	best_Vca_hit=Vocar20007376m	Vca_hsp_coords=10 183	Vca_hsp_scores=63
tinity_id=comp2732_c0_seq1	best_hit=Cre17.g701650.t1.2	hsp_borders=1 306	splice_coords=52 190 241	splice_scores=0.96 0.96 0.95	Nisland_coords=	best_hit=	hsp_borders=	splice_coords=	splice_scores=	Nisland_coords=	best_Vca_hit=Vocar20010533m	Vca_hsp_coords=35 310	Vca_hsp_scores=435
tinity_id=comp2743_c0_seq1	best_hit=Cre12.g535851.t1.1	hsp_borders=1 53 40 236	splice_coords=118 196	splice_scores=0.95 0.95	Nisland_coords=	best_hit=	hsp_borders=	splice_coords=	splice_scores=	Nisland_coords=	best_Vca_hit=Vocar20011170m	Vca_hsp_coords=11 235 3 53	Vca_hsp_scores=317 73
tinity_id=comp5133_c0_seq1	best_hit=Cre16.g673100.t1.1	hsp_borders=1 300	splice_coords=	splice_scores=	Nisland_coords=	best_hit=	hsp_borders=	splice_coords=	splice_scores=	Nisland_coords=	best_Vca_hit=Vocar20010207m	Vca_hsp_coords=5 103	Vca_hsp_scores=63
tinity_id=comp3455_c0_seq1	best_hit=Cre09.g402300.t1.2	hsp_borders=1 332	splice_coords=313	splice_scores=0.83	Nisland_coords=	best_hit=	hsp_borders=	splice_coords=	splice_scores=	Nisland_coords=	best_Vca_hit=Vocar20004311m	Vca_hsp_coords=64 327	Vca_hsp_scores=440
tinity_id=comp7195_c0_seq1	best_hit=Cre15.g634701.t1.1	hsp_borders=1 436	splice_coords=138	splice_scores=0.94	Nisland_coords=4961 4962 7211 7212 -436 +702 -1 +1	best_hit=Cre12.g524150.t1.1	hsp_borders=404 699	splice_coords=	splice_scores=	Nisland_coords=2101 2102 -1 +404	best_Vca_hit=na	Vca_hsp_coords=na	Vca_hsp_scores=na
tinity_id=comp104_c0_seq1	best_hit=Cre10.g446550.t1.2	hsp_borders=23 221	splice_coords=48	splice_scores=0.97	Nisland_coords=	best_hit=	hsp_borders=	splice_coords=	splice_scores=	Nisland_coords=	best_Vca_hit=Vocar20015250m	Vca_hsp_coords=22 93	Vca_hsp_scores=117
tinity_id=comp8215_c0_seq1	best_hit=Cre01.g031100.t1.2	hsp_borders=1 78 68 276	splice_coords=180 270	splice_scores=0.97 0.91	Nisland_coords=	best_hit=	hsp_borders=	splice_coords=	splice_scores=	Nisland_coords=	best_Vca_hit=Vocar20009111m	Vca_hsp_coords=73 276	Vca_hsp_scores=331
tinity_id=comp6062_c0_seq1	best_hit=Cre06.g260350.t1.2	hsp_borders=16 221	splice_coords=104	splice_scores=0.96	Nisland_coords=	best_hit=	hsp_borders=	splice_coords=	splice_scores=	Nisland_coords=	best_Vca_hit=Vocar20014508m	Vca_hsp_coords=12 56	Vca_hsp_scores=52
tinity_id=comp3562_c0_seq1	best_hit=Cre12.g543900.t1.1	hsp_borders=1 367	splice_coords=	splice_scores=	Nisland_coords=	best_hit=	hsp_borders=	splice_coords=	splice_scores=	Nisland_coords=	best_Vca_hit=Vocar20000441m	Vca_hsp_coords=87 275	Vca_hsp_scores=58
tinity_id=comp1935_c0_seq1	best_hit=Cre01.g047550.t1.2	hsp_borders=1 317	splice_coords=	splice_scores=	Nisland_coords=	best_hit=	hsp_borders=	splice_coords=	splice_scores=	Nisland_coords=	best_Vca_hit=Vocar20009563m	Vca_hsp_coords=1 141	Vca_hsp_scores=229
tinity_id=comp7730_c0_seq1	best_hit=Cre01.g032650.t1.2	hsp_borders=13 279 255 318	splice_coords=17 58 278	splice_scores=0.96 0.87 0.94	Nisland_coords=	best_hit=	hsp_borders=	splice_coords=	splice_scores=	Nisland_coords=	best_Vca_hit=Vocar20009405m	Vca_hsp_coords=15 317	Vca_hsp_scores=461
tinity_id=comp6381_c0_seq1	best_hit=Cre17.g704450.t1.1	hsp_borders=1 212	splice_coords=	splice_scores=	Nisland_coords=	best_hit=	hsp_borders=	splice_coords=	splice_scores=	Nisland_coords=	best_Vca_hit=Vocar20002302m	Vca_hsp_coords=1 63	Vca_hsp_scores=56
tinity_id=comp4080_c0_seq1	best_hit=Cre16.g688302.t1.1	hsp_borders=1 239	splice_coords=18	splice_scores=0.94	Nisland_coords=	best_hit=	hsp_borders=	splice_coords=	splice_scores=	Nisland_coords=	best_Vca_hit=na	Vca_hsp_coords=na	Vca_hsp_scores=na
tinity_id=comp7169_c0_seq1	best_hit=Cre17.g706550.t1.1	hsp_borders=4 219	splice_coords=	splice_scores=	Nisland_coords=	best_hit=	hsp_borders=	splice_coords=	splice_scores=	Nisland_coords=	best_Vca_hit=Vocar20011251m	Vca_hsp_coords=46 156	Vca_hsp_scores=56
tinity_id=comp2391_c0_seq1	best_hit=Cre05.g245950.t1.1	hsp_borders=1 291	splice_coords=	splice_scores=	Nisland_coords=	best_hit=	hsp_borders=	splice_coords=	splice_scores=	Nisland_coords=	best_Vca_hit=Vocar20000549m	Vca_hsp_coords=35 166	Vca_hsp_scores=60
tinity_id=comp6420_c0_seq1	best_hit=Cre09.g402601.t1.1	hsp_borders=1 1469	splice_coords=	splice_scores=	Nisland_coords=	best_hit=	hsp_borders=	splice_coords=	splice_scores=	Nisland_coords=	best_Vca_hit=Vocar20000198m	Vca_hsp_coords=1288 1428	Vca_hsp_scores=79
tinity_id=comp122_c0_seq2	best_hit=Cre02.g082550.t1.2	hsp_borders=155 210	splice_coords=	splice_scores=	Nisland_coords=	best_hit=	hsp_borders=	splice_coords=	splice_scores=	Nisland_coords=	best_Vca_hit=Vocar20000849m	Vca_hsp_coords=132 179	Vca_hsp_scores=50
tinity_id=comp2726_c0_seq1	best_hit=Cre04.g217942.t1.1	hsp_borders=134 2095	splice_coords=233 340 761 854	splice_scores=0.88 0.96 0.80 0.96	Nisland_coords=646 647 -1 +134	best_hit=	hsp_borders=	splice_coords=	splice_scores=	Nisland_coords=	best_Vca_hit=Vocar20009230m	Vca_hsp_coords=1850 2020	Vca_hsp_scores=78
tinity_id=comp7073_c0_seq1	best_hit=Cre14.g633300.t1.1	hsp_borders=1 205	splice_coords=	splice_scores=	Nisland_coords=3571 3572 15004 15005 15145 15146 15245 15246 15600 15601 15770 15771 -205 +205 -205 +205 -205 +205 -1 +1 -205 +205 -205 +205	best_hit=	hsp_borders=	splice_coords=	splice_scores=	Nisland_coords=	best_Vca_hit=Vocar20003611m	Vca_hsp_coords=33 98	Vca_hsp_scores=50
tinity_id=comp8730_c0_seq1	best_hit=	hsp_borders=	splice_coords=	splice_scores=	Nisland_coords=	best_hit=	hsp_borders=	splice_coords=	splice_scores=	Nisland_coords=	best_Vca_hit=Vocar20005242m	Vca_hsp_coords=15 218	Vca_hsp_scores=66
tinity_id=comp7101_c0_seq1	best_hit=Cre14.g619133.t1.1	hsp_borders=7 49 39 262 256 337	splice_coords=91	splice_scores=0.94	Nisland_coords=	best_hit=	hsp_borders=	splice_coords=	splice_scores=	Nisland_coords=	best_Vca_hit=Vocar20010652m	Vca_hsp_coords=8 187 7 48	Vca_hsp_scores=226 70
tinity_id=comp5374_c0_seq1	best_hit=Cre16.g649466.t1.1	hsp_borders=49 649 708 982	splice_coords=234 285 417 520 774 875	splice_scores=0.95 0.96 0.96 0.96 0.95 0.96	Nisland_coords=601 701 649 +708	best_hit=	hsp_borders=	splice_coords=	splice_scores=	Nisland_coords=	best_Vca_hit=Vocar20012313m	Vca_hsp_coords=529 876	Vca_hsp_scores=361
tinity_id=comp1985_c0_seq1	best_hit=Cre06.g309000.t1.2	hsp_borders=3 91 90 211	splice_coords=89 205	splice_scores=0.94 0.94	Nisland_coords=	best_hit=	hsp_borders=	splice_coords=	splice_scores=	Nisland_coords=	best_Vca_hit=Vocar20013042m	Vca_hsp_coords=90 209 1 93	Vca_hsp_scores=170 143
tinity_id=comp4102_c0_seq1	best_hit=Cre12.g559300.t1.2	hsp_borders=34 2217 2319 3132	splice_coords=200 314 382 443 587 1020 1629 1827 1950 2043 2438 2585 2685 2823 2888	splice_scores=0.87 0.94 0.89 0.85 0.96 0.97 0.95 0.95 0.98 0.96 0.92 0.96 0.97 0.97 0.96	Nisland_coords=2184 2185 2217 2320	best_hit=	hsp_borders=	splice_coords=	splice_scores=	Nisland_coords=	best_Vca_hit=Vocar20008580m	Vca_hsp_coords=1357 3063 199 591 937 1074	Vca_hsp_scores=1853 360 240
tinity_id=comp7135_c0_seq1	best_hit=	hsp_borders=	splice_coords=	splice_scores=	Nisland_coords=	best_hit=	hsp_borders=	splice_coords=	splice_scores=	Nisland_coords=	best_Vca_hit=Vocar20007495m	Vca_hsp_coords=44 190	Vca_hsp_scores=67
tinity_id=comp1295_c0_seq2	best_hit=Cre09.g396438.t1.1	hsp_borders=14 270	splice_coords=	splice_scores=	Nisland_coords=	best_hit=	hsp_borders=	splice_coords=	splice_scores=	Nisland_coords=	best_Vca_hit=Vocar20009513m	Vca_hsp_coords=11 70	Vca_hsp_scores=63
tinity_id=comp1072_c0_seq1	best_hit=Cre03.g198750.t1.1	hsp_borders=1 654	splice_coords=106 160 415 520	splice_scores=0.96 0.98 0.97 0.96	Nisland_coords=935 936 -1 +1	best_hit=	hsp_borders=	splice_coords=	splice_scores=	Nisland_coords=	best_Vca_hit=Vocar20011636m	Vca_hsp_coords=80 574	Vca_hsp_scores=379
tinity_id=comp10456_c0_seq1	best_hit=Cre12.g530300.t1.2	hsp_borders=28 203	splice_coords=182	splice_scores=0.89	Nisland_coords=	best_hit=	hsp_borders=	splice_coords=	splice_scores=	Nisland_coords=	best_Vca_hit=Vocar20014770m	Vca_hsp_coords=48 203	Vca_hsp_scores=195
tinity_id=comp7390_c0_seq1	best_hit=Cre14.g614151.t1.1	hsp_borders=1 260	splice_coords=	splice_scores=	Nisland_coords=4396 4397 -1 +1	best_hit=Cre17.g745347.t1.1	hsp_borders=1 260	splice_coords=	splice_scores=	Nisland_coords=	best_Vca_hit=na	Vca_hsp_coords=na	Vca_hsp_scores=na
tinity_id=comp2943_c0_seq1	best_hit=Cre03.g172300.t1.2	hsp_borders=3 224	splice_coords=	splice_scores=	Nisland_coords=	best_hit=	hsp_borders=	splice_coords=	splice_scores=	Nisland_coords=	best_Vca_hit=Vocar20010471m	Vca_hsp_coords=164 223	Vca_hsp_scores=57
tinity_id=comp2602_c0_seq1	best_hit=Cre12.g484900.t1.2	hsp_borders=1 67	splice_coords=	splice_scores=	Nisland_coords=	best_hit=Cre03.g146867.t1.1	hsp_borders=1 96	splice_coords=	splice_scores=	Nisland_coords=	best_Vca_hit=Vocar20003438m	Vca_hsp_coords=143 265	Vca_hsp_scores=65
tinity_id=comp9047_c0_seq1	best_hit=	hsp_borders=	splice_coords=	splice_scores=	Nisland_coords=	best_hit=	hsp_borders=	splice_coords=	splice_scores=	Nisland_coords=	best_Vca_hit=Vocar20000034m	Vca_hsp_coords=73 174	Vca_hsp_scores=54
tinity_id=comp10106_c0_seq1	best_hit=	hsp_borders=	splice_coords=	splice_scores=	Nisland_coords=	best_hit=	hsp_borders=	splice_coords=	splice_scores=	Nisland_coords=	best_Vca_hit=Vocar20001738m	Vca_hsp_coords=51 185	Vca_hsp_scores=65
tinity_id=comp2963_c0_seq1	best_hit=Cre01.g005050.t1.1	hsp_borders=1 391	splice_coords=	splice_scores=	Nisland_coords=	best_hit=	hsp_borders=	splice_coords=	splice_scores=	Nisland_coords=	best_Vca_hit=Vocar20013356m	Vca_hsp_coords=6 248	Vca_hsp_scores=369
tinity_id=comp3741_c0_seq1	best_hit=Cre02.g103550.t1.2	hsp_borders=10 206	splice_coords=	splice_scores=	Nisland_coords=	best_hit=	hsp_borders=	splice_coords=	splice_scores=	Nisland_coords=	best_Vca_hit=Vocar20008550m	Vca_hsp_coords=1 81	Vca_hsp_scores=56
tinity_id=comp3046_c0_seq3	best_hit=Cre09.g394200.t1.1	hsp_borders=1 164 161 207	splice_coords=	splice_scores=	Nisland_coords=	best_hit=Cre09.g393450.t1.1	hsp_borders=6 164 161 207	splice_coords=	splice_scores=	Nisland_coords=	best_Vca_hit=Vocar20007507m	Vca_hsp_coords=15 191	Vca_hsp_scores=62
tinity_id=comp437_c0_seq1	best_hit=Cre14.g621650.t1.1	hsp_borders=1 41 34 335	splice_coords=	splice_scores=	Nisland_coords=	best_hit=	hsp_borders=	splice_coords=	splice_scores=	Nisland_coords=	best_Vca_hit=Vocar20000471m	Vca_hsp_coords=124 165	Vca_hsp_scores=64
tinity_id=comp9625_c0_seq1	best_hit=Cre19.g750297.t1.1	hsp_borders=1 121	splice_coords=	splice_scores=	Nisland_coords=	best_hit=Cre19.g750347.t1.1	hsp_borders=151 253	splice_coords=	splice_scores=	Nisland_coords=	best_Vca_hit=Vocar20004463m	Vca_hsp_coords=188 253	Vca_hsp_scores=55
tinity_id=comp1769_c0_seq1	best_hit=Cre07.g350000.t1.1	hsp_borders=1026 1785	splice_coords=	splice_scores=	Nisland_coords=4053 4054 -1785 +2494	best_hit=Cre05.g236216.t1.1	hsp_borders=1890 2494	splice_coords=2332 2414	splice_scores=0.87 0.96	Nisland_coords=4518 4519 -2494 +2494	best_Vca_hit=Vocar20002017m	Vca_hsp_coords=2 859	Vca_hsp_scores=1114
tinity_id=comp4196_c1_seq1	best_hit=Cre11.g468356.t1.1	hsp_borders=1 218	splice_coords=	splice_scores=	Nisland_coords=2694 2695 -1 +1	best_hit=	hsp_borders=	splice_coords=	splice_scores=	Nisland_coords=	best_Vca_hit=na	Vca_hsp_coords=na	Vca_hsp_scores=na
tinity_id=comp7312_c0_seq1	best_hit=	hsp_borders=	splice_coords=	splice_scores=	Nisland_coords=	best_hit=	hsp_borders=	splice_coords=	splice_scores=	Nisland_coords=	best_Vca_hit=Vocar20011200m	Vca_hsp_coords=3 92	Vca_hsp_scores=83
tinity_id=comp8049_c0_seq1	best_hit=	hsp_borders=	splice_coords=	splice_scores=	Nisland_coords=	best_hit=	hsp_borders=	splice_coords=	splice_scores=	Nisland_coords=	best_Vca_hit=Vocar20010475m	Vca_hsp_coords=63 143	Vca_hsp_scores=59
tinity_id=comp3055_c0_seq2	best_hit=Cre01.g052100.t1.2	hsp_borders=18 245	splice_coords=	splice_scores=	Nisland_coords=	best_hit=	hsp_borders=	splice_coords=	splice_scores=	Nisland_coords=	best_Vca_hit=Vocar20011252m	Vca_hsp_coords=73 171	Vca_hsp_scores=55
tinity_id=comp9596_c0_seq1	best_hit=	hsp_borders=	splice_coords=	splice_scores=	Nisland_coords=	best_hit=	hsp_borders=	splice_coords=	splice_scores=	Nisland_coords=	best_Vca_hit=Vocar20011296m	Vca_hsp_coords=212 376	Vca_hsp_scores=67
tinity_id=comp5764_c0_seq1	best_hit=Cre11.g478184.t1.1	hsp_borders=1 287	splice_coords=112	splice_scores=0.79	Nisland_coords=4393 4394 -1 +1	best_hit=	hsp_borders=	splice_coords=	splice_scores=	Nisland_coords=	best_Vca_hit=na	Vca_hsp_coords=na	Vca_hsp_scores=na
tinity_id=comp5210_c0_seq1	best_hit=Cre16.g673100.t1.1	hsp_borders=2 462	splice_coords=	splice_scores=	Nisland_coords=	best_hit=	hsp_borders=	splice_coords=	splice_scores=	Nisland_coords=	best_Vca_hit=Vocar20003055m	Vca_hsp_coords=212 361	Vca_hsp_scores=60
tinity_id=comp9373_c0_seq1	best_hit=Cre18.g749547.t1.1	hsp_borders=15 297	splice_coords=	splice_scores=	Nisland_coords=	best_hit=	hsp_borders=	splice_coords=	splice_scores=	Nisland_coords=	best_Vca_hit=Vocar20012188m	Vca_hsp_coords=69 119	Vca_hsp_scores=56
tinity_id=comp843_c0_seq2	best_hit=Cre11.g467705.t1.1	hsp_borders=50 373	splice_coords=371	splice_scores=0.93	Nisland_coords=1085 1086 3463 3464 -373 +388 -373 +388	best_hit=	hsp_borders=	splice_coords=	splice_scores=	Nisland_coords=	best_Vca_hit=Vocar20004372m	Vca_hsp_coords=177 374	Vca_hsp_scores=262
tinity_id=comp4581_c0_seq1	best_hit=Cre11.g467541.t1.1	hsp_borders=1 211	splice_coords=82	splice_scores=0.58	Nisland_coords=880 881 -1 +1	best_hit=	hsp_borders=	splice_coords=	splice_scores=	Nisland_coords=	best_Vca_hit=Vocar20007459m	Vca_hsp_coords=2 130	Vca_hsp_scores=138
tinity_id=comp3652_c0_seq1	best_hit=Cre09.g405106.t1.1	hsp_borders=1 71 65 222	splice_coords=	splice_scores=	Nisland_coords=	best_hit=	hsp_borders=	splice_coords=	splice_scores=	Nisland_coords=	best_Vca_hit=Vocar20000560m	Vca_hsp_coords=104 241	Vca_hsp_scores=60
tinity_id=comp5849_c0_seq1	best_hit=Cre02.g142352.t1.1	hsp_borders=1 444	splice_coords=260 344	splice_scores=0.95 0.98	Nisland_coords=2759 2760 -444 +444	best_hit=	hsp_borders=	splice_coords=	splice_scores=	Nisland_coords=	best_Vca_hit=na	Vca_hsp_coords=na	Vca_hsp_scores=na
tinity_id=comp37_c0_seq1	best_hit=Cre12.g484000.t1.2	hsp_borders=1 238	splice_coords=	splice_scores=	Nisland_coords=	best_hit=	hsp_borders=	splice_coords=	splice_scores=	Nisland_coords=	best_Vca_hit=Vocar20000024m	Vca_hsp_coords=84 230	Vca_hsp_scores=57
tinity_id=comp10427_c0_seq1	best_hit=	hsp_borders=	splice_coords=	splice_scores=	Nisland_coords=	best_hit=	hsp_borders=	splice_coords=	splice_scores=	Nisland_coords=	best_Vca_hit=Vocar20012415m	Vca_hsp_coords=105 164	Vca_hsp_scores=58
tinity_id=comp7921_c0_seq1	best_hit=Cre16.g682725.t1.1	hsp_borders=1 253	splice_coords=93 201	splice_scores=0.88 0.83	Nisland_coords=	best_hit=	hsp_borders=	splice_coords=	splice_scores=	Nisland_coords=	best_Vca_hit=Vocar20001647m	Vca_hsp_coords=1 252	Vca_hsp_scores=232
tinity_id=comp4018_c0_seq1	best_hit=Cre09.g393321.t1.1	hsp_borders=6 785	splice_coords=	splice_scores=	Nisland_coords=1334 1335 -1 +6	best_hit=	hsp_borders=	splice_coords=	splice_scores=	Nisland_coords=	best_Vca_hit=na	Vca_hsp_coords=na	Vca_hsp_scores=na
tinity_id=comp4430_c0_seq1	best_hit=Cre12.g557928.t1.1	hsp_borders=1 457	splice_coords=	splice_scores=	Nisland_coords=	best_hit=	hsp_borders=	splice_coords=	splice_scores=	Nisland_coords=	best_Vca_hit=Vocar20007675m	Vca_hsp_coords=164 280	Vca_hsp_scores=56
tinity_id=comp1846_c0_seq1	best_hit=Cre15.g637050.t1.2	hsp_borders=1 172	splice_coords=	splice_scores=	Nisland_coords=	best_hit=	hsp_borders=	splice_coords=	splice_scores=	Nisland_coords=	best_Vca_hit=Vocar20011429m	Vca_hsp_coords=17 73	Vca_hsp_scores=54
tinity_id=comp5423_c0_seq1	best_hit=	hsp_borders=	splice_coords=	splice_scores=	Nisland_coords=	best_hit=	hsp_borders=	splice_coords=	splice_scores=	Nisland_coords=	best_Vca_hit=Vocar20003716m	Vca_hsp_coords=108 200	Vca_hsp_scores=57
tinity_id=comp3178_c0_seq1	best_hit=Cre04.g213300.t1.2	hsp_borders=347 801	splice_coords=	splice_scores=	Nisland_coords=913 914 -1 +347	best_hit=Cre07.g321200.t1.2	hsp_borders=347 801	splice_coords=	splice_scores=	Nisland_coords=	best_Vca_hit=Vocar20003545m	Vca_hsp_coords=3 188	Vca_hsp_scores=211
tinity_id=comp10320_c0_seq1	best_hit=	hsp_borders=	splice_coords=	splice_scores=	Nisland_coords=	best_hit=	hsp_borders=	splice_coords=	splice_scores=	Nisland_coords=	best_Vca_hit=Vocar20011880m	Vca_hsp_coords=141 221	Vca_hsp_scores=62
tinity_id=comp9479_c0_seq1	best_hit=	hsp_borders=	splice_coords=	splice_scores=	Nisland_coords=	best_hit=	hsp_borders=	splice_coords=	splice_scores=	Nisland_coords=	best_Vca_hit=Vocar20008412m	Vca_hsp_coords=34 126	Vca_hsp_scores=56
tinity_id=comp3116_c0_seq1	best_hit=Cre16.g655350.t1.1	hsp_borders=1 2048	splice_coords=	splice_scores=	Nisland_coords=258 259 -1 +1	best_hit=Cre16.g655316.t1.1	hsp_borders=3 2048	splice_coords=	splice_scores=	Nisland_coords=	best_Vca_hit=Vocar20003533m	Vca_hsp_coords=1387 1503	Vca_hsp_scores=72
tinity_id=comp8239_c0_seq1	best_hit=Cre01.g042502.t1.1	hsp_borders=1 618	splice_coords=102 306 438	splice_scores=0.94 0.96 0.84	Nisland_coords=8393 8394 -618 +618	best_hit=Cre01.g042352.t1.1	hsp_borders=1 618	splice_coords=102 306 462	splice_scores=0.58 0.98 0.94	Nisland_coords=	best_Vca_hit=Vocar20008941m	Vca_hsp_coords=7 615	Vca_hsp_scores=471
tinity_id=comp7656_c0_seq1	best_hit=Cre06.g294750.t1.2	hsp_borders=12 321 318 347	splice_coords=	splice_scores=	Nisland_coords=	best_hit=	hsp_borders=	splice_coords=	splice_scores=	Nisland_coords=	best_Vca_hit=Vocar20014322m	Vca_hsp_coords=185 253	Vca_hsp_scores=56
tinity_id=comp2644_c0_seq2	best_hit=Cre16.g682300.t1.2	hsp_borders=147 442	splice_coords=352	splice_scores=0.87	Nisland_coords=	best_hit=Cre17.g734300.t1.1	hsp_borders=1 155	splice_coords=	splice_scores=	Nisland_coords=	best_Vca_hit=Vocar20000152m	Vca_hsp_coords=172 462	Vca_hsp_scores=451
tinity_id=comp6990_c0_seq1	best_hit=Cre13.g562900.t1.2	hsp_borders=21 216 210 295	splice_coords=	splice_scores=	Nisland_coords=	best_hit=	hsp_borders=	splice_coords=	splice_scores=	Nisland_coords=	best_Vca_hit=Vocar20007808m	Vca_hsp_coords=24 143 24 161 24 161 24 161	Vca_hsp_scores=57 54 54 53
tinity_id=comp3483_c0_seq1	best_hit=Cre01.g011100.t1.2	hsp_borders=1 62 14 1490	splice_coords=	splice_scores=	Nisland_coords=1502 1503 -1 +14	best_hit=	hsp_borders=	splice_coords=	splice_scores=	Nisland_coords=	best_Vca_hit=Vocar20002183m	Vca_hsp_coords=595 762	Vca_hsp_scores=70
tinity_id=comp8727_c0_seq1	best_hit=Cre09.g393650.t1.2	hsp_borders=1 232	splice_coords=	splice_scores=	Nisland_coords=	best_hit=	hsp_borders=	splice_coords=	splice_scores=	Nisland_coords=	best_Vca_hit=Vocar20000544m	Vca_hsp_coords=99 245	Vca_hsp_scores=61
tinity_id=comp1876_c0_seq1	best_hit=Cre16.g664600.t1.2	hsp_borders=2 349 336 383	splice_coords=47 73 145 200	splice_scores=0.95 0.95 0.89 0.78	Nisland_coords=	best_hit=	hsp_borders=	splice_coords=	splice_scores=	Nisland_coords=	best_Vca_hit=Vocar20010286m	Vca_hsp_coords=14 286	Vca_hsp_scores=418
tinity_id=comp1994_c0_seq3	best_hit=	hsp_borders=	splice_coords=	splice_scores=	Nisland_coords=	best_hit=	hsp_borders=	splice_coords=	splice_scores=	Nisland_coords=	best_Vca_hit=Vocar20006857m	Vca_hsp_coords=144 188	Vca_hsp_scores=52
tinity_id=comp5227_c0_seq1	best_hit=Cre13.g586000.t1.2	hsp_borders=49 442	splice_coords=371	splice_scores=0.98	Nisland_coords=832 833 1080 1081 -442 +442 -442 +442	best_hit=	hsp_borders=	splice_coords=	splice_scores=	Nisland_coords=	best_Vca_hit=Vocar20012883m	Vca_hsp_coords=126 311	Vca_hsp_scores=60
tinity_id=comp6248_c0_seq1	best_hit=Cre15.g635350.t1.2	hsp_borders=19 444	splice_coords=203 322	splice_scores=0.93 0.95	Nisland_coords=1229 1230 2128 2129 -444 +444 -444 +444	best_hit=	hsp_borders=	splice_coords=	splice_scores=	Nisland_coords=	best_Vca_hit=Vocar20001052m	Vca_hsp_coords=50 283	Vca_hsp_scores=63
tinity_id=comp9527_c0_seq1	best_hit=Cre17.g731750.t1.1	hsp_borders=1 390	splice_coords=	splice_scores=	Nisland_coords=3690 3790 -390 +390	best_hit=	hsp_borders=	splice_coords=	splice_scores=	Nisland_coords=	best_Vca_hit=Vocar20012133m	Vca_hsp_coords=100 180	Vca_hsp_scores=64
tinity_id=comp5382_c0_seq1	best_hit=Cre12.g538500.t1.1	hsp_borders=20 256	splice_coords=47	splice_scores=0.97	Nisland_coords=	best_hit=	hsp_borders=	splice_coords=	splice_scores=	Nisland_coords=	best_Vca_hit=na	Vca_hsp_coords=na	Vca_hsp_scores=na
tinity_id=comp1040_c0_seq1	best_hit=	hsp_borders=	splice_coords=	splice_scores=	Nisland_coords=	best_hit=	hsp_borders=	splice_coords=	splice_scores=	Nisland_coords=	best_Vca_hit=Vocar20003072m	Vca_hsp_coords=63 155	Vca_hsp_scores=56
tinity_id=comp3900_c0_seq1	best_hit=Cre09.g392867.t1.1	hsp_borders=14 212	splice_coords=	splice_scores=	Nisland_coords=	best_hit=	hsp_borders=	splice_coords=	splice_scores=	Nisland_coords=	best_Vca_hit=Vocar20011187m	Vca_hsp_coords=93 194	Vca_hsp_scores=61
tinity_id=comp664_c0_seq1	best_hit=Cre07.g336200.t1.1	hsp_borders=51 3081	splice_coords=190 285 365 529 723 786 867 960 1005 1166 1230 1329 1508 1600 1647 1755 1901 1968 2132 2224 2358 2477 2613 2694 2886	splice_scores=0.94 0.96 0.91 0.78 0.96 0.96 0.94 0.94 0.96 0.92 0.94 0.96 0.90 0.95 0.95 0.95 0.87 0.93 0.97 0.91 0.93 0.97 0.94 0.97 0.98	Nisland_coords=1850 1851 1900 1901	best_hit=	hsp_borders=	splice_coords=	splice_scores=	Nisland_coords=	best_Vca_hit=Vocar20012215m	Vca_hsp_coords=265 3048	Vca_hsp_scores=3124
tinity_id=comp9406_c0_seq1	best_hit=Cre08.g383150.t1.2	hsp_borders=2 36	splice_coords=	splice_scores=	Nisland_coords=	best_hit=Cre01.g008100.t1.2	hsp_borders=539 566	splice_coords=	splice_scores=	Nisland_coords=	best_Vca_hit=Vocar20007749m	Vca_hsp_coords=158 262	Vca_hsp_scores=70
tinity_id=comp6134_c0_seq1	best_hit=Cre02.g095060.t1.1	hsp_borders=1 248	splice_coords=	splice_scores=	Nisland_coords=2024 2025 2024 2025 2024 2025 2024 2025 2024 2025 2024 2025 2024 2025 2024 2025 2024 2025 2024 2025 2024 2025 2024 2025 2024 2025 2024 2025 2024 2025 2024 2025 2024 2025 2024 2025 2024 2025 247 248 247 248 247 248 247 248 247 248 247 248 247 248 247 248 247 248 247 248 247 248 247 248 247 248 247 248 247 248 247 248 247 248 247 248 247 248	best_hit=Cre02.g095066.t1.1	hsp_borders=1 248	splice_coords=	splice_scores=	Nisland_coords=	best_Vca_hit=Vocar20007251m	Vca_hsp_coords=12 188	Vca_hsp_scores=64
tinity_id=comp1447_c0_seq1	best_hit=Cre16.g649800.t1.1	hsp_borders=6 58	splice_coords=	splice_scores=	Nisland_coords=	best_hit=	hsp_borders=	splice_coords=	splice_scores=	Nisland_coords=	best_Vca_hit=Vocar20003775m	Vca_hsp_coords=67 153	Vca_hsp_scores=58
tinity_id=comp2860_c0_seq2	best_hit=Cre01.g013350.t1.2	hsp_borders=18 279	splice_coords=	splice_scores=	Nisland_coords=	best_hit=	hsp_borders=	splice_coords=	splice_scores=	Nisland_coords=	best_Vca_hit=Vocar20013726m	Vca_hsp_coords=42 155	Vca_hsp_scores=60
tinity_id=comp5158_c0_seq1	best_hit=Cre01.g020305.t1.1	hsp_borders=1 83 74 167	splice_coords=158	splice_scores=0.83	Nisland_coords=	best_hit=	hsp_borders=	splice_coords=	splice_scores=	Nisland_coords=	best_Vca_hit=Vocar20010191m	Vca_hsp_coords=19 132 68 148	Vca_hsp_scores=119 115
tinity_id=comp821_c0_seq2	best_hit=Cre08.g362450.t1.2	hsp_borders=13 198	splice_coords=	splice_scores=	Nisland_coords=	best_hit=	hsp_borders=	splice_coords=	splice_scores=	Nisland_coords=	best_Vca_hit=Vocar20003157m	Vca_hsp_coords=14 88	Vca_hsp_scores=100
tinity_id=comp4981_c0_seq1	best_hit=Cre17.g705150.t1.1	hsp_borders=1 253 253 380	splice_coords=	splice_scores=	Nisland_coords=	best_hit=	hsp_borders=	splice_coords=	splice_scores=	Nisland_coords=	best_Vca_hit=Vocar20014765m	Vca_hsp_coords=35 220	Vca_hsp_scores=69
tinity_id=comp4644_c1_seq1	best_hit=Cre15.g635000.t1.1	hsp_borders=2 1206	splice_coords=432 535 667 766 886 965 979	splice_scores=0.96 0.95 0.94 0.94 0.96 0.95 0.97	Nisland_coords=2571 2572 6691 6692 964 965 -1 +2	best_hit=	hsp_borders=	splice_coords=	splice_scores=	Nisland_coords=	best_Vca_hit=Vocar20012138m	Vca_hsp_coords=425 1054	Vca_hsp_scores=460
tinity_id=comp2674_c0_seq1	best_hit=Cre12.g514500.t1.2	hsp_borders=1 272	splice_coords=60 150	splice_scores=0.94 0.96	Nisland_coords=	best_hit=	hsp_borders=	splice_coords=	splice_scores=	Nisland_coords=	best_Vca_hit=Vocar20014346m	Vca_hsp_coords=2 196	Vca_hsp_scores=334
tinity_id=comp2194_c0_seq1	best_hit=	hsp_borders=	splice_coords=	splice_scores=	Nisland_coords=	best_hit=	hsp_borders=	splice_coords=	splice_scores=	Nisland_coords=	best_Vca_hit=Vocar20012686m	Vca_hsp_coords=29 196	Vca_hsp_scores=55
tinity_id=comp2159_c0_seq1	best_hit=Cre07.g349350.t1.2	hsp_borders=1 247	splice_coords=142 181	splice_scores=0.94 0.84	Nisland_coords=	best_hit=	hsp_borders=	splice_coords=	splice_scores=	Nisland_coords=	best_Vca_hit=Vocar20001562m	Vca_hsp_coords=2 247	Vca_hsp_scores=340
tinity_id=comp8212_c0_seq1	best_hit=Cre17.g746047.t1.1	hsp_borders=1 249	splice_coords=	splice_scores=	Nisland_coords=4803 4804 -1 +1	best_hit=	hsp_borders=	splice_coords=	splice_scores=	Nisland_coords=	best_Vca_hit=na	Vca_hsp_coords=na	Vca_hsp_scores=na
tinity_id=comp9765_c0_seq1	best_hit=	hsp_borders=	splice_coords=	splice_scores=	Nisland_coords=	best_hit=	hsp_borders=	splice_coords=	splice_scores=	Nisland_coords=	best_Vca_hit=Vocar20014944m	Vca_hsp_coords=251 310	Vca_hsp_scores=57
tinity_id=comp1908_c0_seq1	best_hit=Cre13.g587050.t1.2	hsp_borders=1 415	splice_coords=	splice_scores=	Nisland_coords=	best_hit=	hsp_borders=	splice_coords=	splice_scores=	Nisland_coords=	best_Vca_hit=Vocar20007555m	Vca_hsp_coords=147 266	Vca_hsp_scores=57
tinity_id=comp550_c0_seq1	best_hit=Cre17.g701500.t1.2	hsp_borders=1 412	splice_coords=70	splice_scores=0.95	Nisland_coords=	best_hit=	hsp_borders=	splice_coords=	splice_scores=	Nisland_coords=	best_Vca_hit=Vocar20010502m	Vca_hsp_coords=1 411	Vca_hsp_scores=432
tinity_id=comp4744_c0_seq1	best_hit=Cre13.g585700.t1.1	hsp_borders=197 710	splice_coords=198	splice_scores=0.96	Nisland_coords=3063 3064 5178 5179 -1 +197 197 198	best_hit=	hsp_borders=	splice_coords=	splice_scores=	Nisland_coords=	best_Vca_hit=Vocar20003586m	Vca_hsp_coords=466 531	Vca_hsp_scores=60
tinity_id=comp7010_c0_seq1	best_hit=Cre17.g698000.t1.2	hsp_borders=1 366	splice_coords=22 125 343	splice_scores=0.96 0.96 0.95	Nisland_coords=	best_hit=	hsp_borders=	splice_coords=	splice_scores=	Nisland_coords=	best_Vca_hit=Vocar20011447m	Vca_hsp_coords=2 364	Vca_hsp_scores=635
tinity_id=comp10195_c0_seq1	best_hit=Cre14.g629750.t2.1	hsp_borders=8 235	splice_coords=	splice_scores=	Nisland_coords=	best_hit=	hsp_borders=	splice_coords=	splice_scores=	Nisland_coords=	best_Vca_hit=Vocar20011848m	Vca_hsp_coords=40 123	Vca_hsp_scores=55
tinity_id=comp3081_c0_seq1	best_hit=Cre12.g523850.t1.2	hsp_borders=1 304 292 333	splice_coords=	splice_scores=	Nisland_coords=	best_hit=	hsp_borders=	splice_coords=	splice_scores=	Nisland_coords=	best_Vca_hit=Vocar20014031m	Vca_hsp_coords=3 110	Vca_hsp_scores=185
tinity_id=comp2500_c0_seq1	best_hit=Cre03.g203850.t1.2	hsp_borders=15 261	splice_coords=	splice_scores=	Nisland_coords=	best_hit=	hsp_borders=	splice_coords=	splice_scores=	Nisland_coords=	best_Vca_hit=Vocar20009831m	Vca_hsp_coords=184 261	Vca_hsp_scores=58
tinity_id=comp4374_c0_seq1	best_hit=Cre01.g010250.t1.1	hsp_borders=1 199	splice_coords=	splice_scores=	Nisland_coords=5711 5712 -1 +1	best_hit=Cre02.g146500.t1.1	hsp_borders=13 148	splice_coords=	splice_scores=	Nisland_coords=	best_Vca_hit=Vocar20012484m	Vca_hsp_coords=122 229	Vca_hsp_scores=59
tinity_id=comp9779_c0_seq1	best_hit=Cre09.g394550.t1.2	hsp_borders=18 228	splice_coords=	splice_scores=	Nisland_coords=	best_hit=	hsp_borders=	splice_coords=	splice_scores=	Nisland_coords=	best_Vca_hit=Vocar20007727m	Vca_hsp_coords=62 166	Vca_hsp_scores=55
tinity_id=comp9940_c0_seq1	best_hit=Cre07.g340350.t1.1	hsp_borders=1 225 73 121	splice_coords=10 97 208 97	splice_scores=0.80 0.94 0.95 0.94	Nisland_coords=	best_hit=	hsp_borders=	splice_coords=	splice_scores=	Nisland_coords=	best_Vca_hit=Vocar20011599m	Vca_hsp_coords=2 223 71 118	Vca_hsp_scores=288 59
tinity_id=comp6776_c0_seq1	best_hit=Cre08.g358571.t1.1	hsp_borders=6 265 20 141	splice_coords=	splice_scores=	Nisland_coords=	best_hit=Cre19.g751047.t1.1	hsp_borders=6 137	splice_coords=	splice_scores=	Nisland_coords=	best_Vca_hit=Vocar20008733m	Vca_hsp_coords=57 206	Vca_hsp_scores=68
tinity_id=comp5500_c0_seq1	best_hit=Cre01.g002900.t1.2	hsp_borders=1 30	splice_coords=	splice_scores=	Nisland_coords=	best_hit=	hsp_borders=	splice_coords=	splice_scores=	Nisland_coords=	best_Vca_hit=Vocar20012899m	Vca_hsp_coords=63 182	Vca_hsp_scores=59
tinity_id=comp2987_c0_seq10	best_hit=Cre02.g081250.t1.2	hsp_borders=1 1379 411 1379	splice_coords=257	splice_scores=0.93	Nisland_coords=3766 3866 -1379 +411	best_hit=	hsp_borders=	splice_coords=	splice_scores=	Nisland_coords=	best_Vca_hit=Vocar20003037m	Vca_hsp_coords=763 861	Vca_hsp_scores=63
tinity_id=comp6000_c0_seq1	best_hit=Cre06.g278209.t1.1	hsp_borders=3 60	splice_coords=	splice_scores=	Nisland_coords=	best_hit=Cre12.g544800.t1.2	hsp_borders=3 59	splice_coords=	splice_scores=	Nisland_coords=	best_Vca_hit=Vocar20004400m	Vca_hsp_coords=122 238	Vca_hsp_scores=57
tinity_id=comp3637_c0_seq1	best_hit=Cre13.g572312.t1.1	hsp_borders=48 1610	splice_coords=705 939	splice_scores=0.98 0.78	Nisland_coords=1563 1663 1610 +1616	best_hit=Cre14.g631500.t1.1	hsp_borders=235 1551	splice_coords=705 939 1550	splice_scores=0.89 0.93 0.97	Nisland_coords=	best_Vca_hit=Vocar20003006m	Vca_hsp_coords=763 1065	Vca_hsp_scores=86
tinity_id=comp769_c0_seq1	best_hit=Cre16.g670400.t1.1	hsp_borders=1 514 1 62 257 392 564 1583	splice_coords=4 70 136 202 268 445 499 268 334 565 707 923	splice_scores=0.91 0.90 0.97 0.95 0.94 0.97 0.97 0.94 0.91 0.83 0.87 0.96	Nisland_coords=1452 1453 514 566	best_hit=	hsp_borders=	splice_coords=	splice_scores=	Nisland_coords=	best_Vca_hit=Vocar20001587m	Vca_hsp_coords=14 937 356 631	Vca_hsp_scores=678 188
tinity_id=comp4476_c0_seq1	best_hit=Cre05.g238260.t1.1	hsp_borders=408 725 1263 2467	splice_coords=484 623 1265 1295 1442 1531 1658 1771 1857	splice_scores=0.95 0.96 0.81 0.96 0.95 0.91 0.97 0.93 0.79	Nisland_coords=1784 1785 725 1265	best_hit=	hsp_borders=	splice_coords=	splice_scores=	Nisland_coords=	best_Vca_hit=Vocar20001697m	Vca_hsp_coords=1293 1859 714 959	Vca_hsp_scores=554 74
tinity_id=comp10358_c0_seq1	best_hit=Cre02.g142353.t1.1	hsp_borders=27 235	splice_coords=	splice_scores=	Nisland_coords=1338 1339 3825 3826 -235 +238 -235 +238	best_hit=	hsp_borders=	splice_coords=	splice_scores=	Nisland_coords=	best_Vca_hit=na	Vca_hsp_coords=na	Vca_hsp_scores=na
tinity_id=comp5848_c0_seq1	best_hit=Cre14.g623200.t1.1	hsp_borders=15 193	splice_coords=	splice_scores=	Nisland_coords=	best_hit=	hsp_borders=	splice_coords=	splice_scores=	Nisland_coords=	best_Vca_hit=Vocar20003084m	Vca_hsp_coords=62 181	Vca_hsp_scores=51
tinity_id=comp1674_c0_seq1	best_hit=	hsp_borders=	splice_coords=	splice_scores=	Nisland_coords=	best_hit=	hsp_borders=	splice_coords=	splice_scores=	Nisland_coords=	best_Vca_hit=Vocar20010891m	Vca_hsp_coords=220 351	Vca_hsp_scores=59
tinity_id=comp9343_c0_seq1	best_hit=Cre16.g653400.t1.1	hsp_borders=1 233	splice_coords=	splice_scores=	Nisland_coords=	best_hit=	hsp_borders=	splice_coords=	splice_scores=	Nisland_coords=	best_Vca_hit=Vocar20012267m	Vca_hsp_coords=26 151	Vca_hsp_scores=55
tinity_id=comp4322_c0_seq1	best_hit=Cre09.g402108.t1.1	hsp_borders=1 664	splice_coords=43 157	splice_scores=0.90 0.96	Nisland_coords=10844 10845 -1 +1	best_hit=Cre01.g055350.t1.2	hsp_borders=642 907	splice_coords=	splice_scores=	Nisland_coords=1624 1625 -1 +642	best_Vca_hit=Vocar20003039m	Vca_hsp_coords=939 1019	Vca_hsp_scores=115
tinity_id=comp5804_c0_seq1	best_hit=	hsp_borders=	splice_coords=	splice_scores=	Nisland_coords=	best_hit=	hsp_borders=	splice_coords=	splice_scores=	Nisland_coords=	best_Vca_hit=Vocar20004977m	Vca_hsp_coords=190 315	Vca_hsp_scores=70
tinity_id=comp5871_c0_seq1	best_hit=Cre04.g215250.t1.1	hsp_borders=1 471	splice_coords=112	splice_scores=0.76	Nisland_coords=6637 6737 -471 +526	best_hit=	hsp_borders=	splice_coords=	splice_scores=	Nisland_coords=	best_Vca_hit=Vocar20009714m	Vca_hsp_coords=93 227	Vca_hsp_scores=64
tinity_id=comp575_c0_seq2	best_hit=Cre12.g546150.t1.2	hsp_borders=1 74 71 384	splice_coords=110 240	splice_scores=0.81 0.95	Nisland_coords=	best_hit=	hsp_borders=	splice_coords=	splice_scores=	Nisland_coords=	best_Vca_hit=Vocar20006565m	Vca_hsp_coords=55 303	Vca_hsp_scores=330
tinity_id=comp4949_c0_seq1	best_hit=Cre13.g602950.t2.1	hsp_borders=1 449	splice_coords=59	splice_scores=0.93	Nisland_coords=1816 1817 -1 +1	best_hit=	hsp_borders=	splice_coords=	splice_scores=	Nisland_coords=	best_Vca_hit=Vocar20012819m	Vca_hsp_coords=179 283	Vca_hsp_scores=57
tinity_id=comp5399_c0_seq1	best_hit=Cre08.g358552.t1.1	hsp_borders=1 625	splice_coords=336 491 568	splice_scores=0.79 0.96 0.88	Nisland_coords=1722 1723 -625 +625	best_hit=	hsp_borders=	splice_coords=	splice_scores=	Nisland_coords=	best_Vca_hit=Vocar20013998m	Vca_hsp_coords=305 583	Vca_hsp_scores=370
tinity_id=comp5760_c0_seq1	best_hit=Cre16.g658200.t1.1	hsp_borders=1 259 1 259	splice_coords=132 132	splice_scores=0.90 0.90	Nisland_coords=7119 7120 -259 +1	best_hit=	hsp_borders=	splice_coords=	splice_scores=	Nisland_coords=	best_Vca_hit=Vocar20008522m	Vca_hsp_coords=14 76	Vca_hsp_scores=59
tinity_id=comp8269_c0_seq1	best_hit=Cre02.g077951.t1.1	hsp_borders=1 220	splice_coords=	splice_scores=	Nisland_coords=4114 4115 -220 +220	best_hit=	hsp_borders=	splice_coords=	splice_scores=	Nisland_coords=	best_Vca_hit=na	Vca_hsp_coords=na	Vca_hsp_scores=na
tinity_id=comp5686_c0_seq1	best_hit=Cre06.g295001.t1.1	hsp_borders=1 878	splice_coords=140 212 317 705	splice_scores=0.91 0.95 0.95 0.95	Nisland_coords=4871 4872 -878 +878	best_hit=	hsp_borders=	splice_coords=	splice_scores=	Nisland_coords=	best_Vca_hit=Vocar20012980m	Vca_hsp_coords=33 329	Vca_hsp_scores=106
tinity_id=comp5829_c0_seq1	best_hit=Cre12.g541700.t1.2	hsp_borders=1 240	splice_coords=	splice_scores=	Nisland_coords=	best_hit=	hsp_borders=	splice_coords=	splice_scores=	Nisland_coords=	best_Vca_hit=Vocar20013857m	Vca_hsp_coords=36 173	Vca_hsp_scores=56
tinity_id=comp1430_c0_seq2	best_hit=Cre18.g750047.t1.1	hsp_borders=15 139 132 218	splice_coords=	splice_scores=	Nisland_coords=	best_hit=Cre09.g392867.t1.1	hsp_borders=15 139 132 218	splice_coords=	splice_scores=	Nisland_coords=	best_Vca_hit=na	Vca_hsp_coords=na	Vca_hsp_scores=na
tinity_id=comp1481_c0_seq1	best_hit=Cre10.g461050.t1.2	hsp_borders=16 369	splice_coords=191	splice_scores=0.89	Nisland_coords=	best_hit=	hsp_borders=	splice_coords=	splice_scores=	Nisland_coords=	best_Vca_hit=Vocar20014975m	Vca_hsp_coords=17 283	Vca_hsp_scores=441
tinity_id=comp1115_c0_seq1	best_hit=Cre09.g397549.t1.1	hsp_borders=13 160 127 327	splice_coords=	splice_scores=	Nisland_coords=	best_hit=	hsp_borders=	splice_coords=	splice_scores=	Nisland_coords=	best_Vca_hit=na	Vca_hsp_coords=na	Vca_hsp_scores=na
tinity_id=comp4175_c0_seq1	best_hit=Cre17.g698233.t1.1	hsp_borders=1 987	splice_coords=	splice_scores=	Nisland_coords=	best_hit=	hsp_borders=	splice_coords=	splice_scores=	Nisland_coords=	best_Vca_hit=na	Vca_hsp_coords=na	Vca_hsp_scores=na
tinity_id=comp1762_c0_seq2	best_hit=Cre10.g418100.t1.1	hsp_borders=14 293	splice_coords=	splice_scores=	Nisland_coords=	best_hit=	hsp_borders=	splice_coords=	splice_scores=	Nisland_coords=	best_Vca_hit=Vocar20011699m	Vca_hsp_coords=92 202	Vca_hsp_scores=64
tinity_id=comp9956_c0_seq1	best_hit=Cre13.g581900.t1.1	hsp_borders=21 186	splice_coords=	splice_scores=	Nisland_coords=	best_hit=	hsp_borders=	splice_coords=	splice_scores=	Nisland_coords=	best_Vca_hit=Vocar20014156m	Vca_hsp_coords=119 202	Vca_hsp_scores=54
tinity_id=comp5758_c0_seq1	best_hit=	hsp_borders=	splice_coords=	splice_scores=	Nisland_coords=	best_hit=	hsp_borders=	splice_coords=	splice_scores=	Nisland_coords=	best_Vca_hit=na	Vca_hsp_coords=na	Vca_hsp_scores=na
tinity_id=comp3140_c0_seq2	best_hit=Cre01.g013700.t2.1	hsp_borders=2 216	splice_coords=125 213	splice_scores=0.95 0.96	Nisland_coords=	best_hit=	hsp_borders=	splice_coords=	splice_scores=	Nisland_coords=	best_Vca_hit=Vocar20006342m	Vca_hsp_coords=3 215	Vca_hsp_scores=218
tinity_id=comp2613_c0_seq1	best_hit=Cre06.g257150.t1.2	hsp_borders=1 84 79 276	splice_coords=84 213	splice_scores=0.94 0.94	Nisland_coords=	best_hit=	hsp_borders=	splice_coords=	splice_scores=	Nisland_coords=	best_Vca_hit=Vocar20002401m	Vca_hsp_coords=82 276	Vca_hsp_scores=327
tinity_id=comp5303_c0_seq1	best_hit=Cre07.g319001.t1.2	hsp_borders=1 371 1 210	splice_coords=	splice_scores=	Nisland_coords=4538 4539 209 210	best_hit=	hsp_borders=	splice_coords=	splice_scores=	Nisland_coords=	best_Vca_hit=na	Vca_hsp_coords=na	Vca_hsp_scores=na
tinity_id=comp5940_c0_seq1	best_hit=Cre02.g141506.t1.1	hsp_borders=780 828	splice_coords=	splice_scores=	Nisland_coords=	best_hit=Cre19.g751347.t1.1	hsp_borders=1 45	splice_coords=	splice_scores=	Nisland_coords=	best_Vca_hit=Vocar20003662m	Vca_hsp_coords=1 828	Vca_hsp_scores=998
tinity_id=comp8816_c0_seq1	best_hit=Cre16.g674500.t1.2	hsp_borders=38 240	splice_coords=	splice_scores=	Nisland_coords=4318 4319 -240 +240	best_hit=	hsp_borders=	splice_coords=	splice_scores=	Nisland_coords=	best_Vca_hit=Vocar20000778m	Vca_hsp_coords=83 199	Vca_hsp_scores=58
tinity_id=comp646_c0_seq1	best_hit=Cre05.g234645.t1.1	hsp_borders=1 1032	splice_coords=83 278 392 437 605 650 788 944	splice_scores=0.96 0.94 0.92 0.96 0.96 0.87 0.98 0.95	Nisland_coords=2283 2284 -1 +1	best_hit=Cre03.g151400.t1.1	hsp_borders=1008 1958	splice_coords=1110 1240 1424 1526 1672 1805	splice_scores=0.98 0.97 0.97 0.94 0.96 0.96	Nisland_coords=5205 5206 -1 +1008	best_Vca_hit=Vocar20004530m	Vca_hsp_coords=477 944 78 191	Vca_hsp_scores=667 135
tinity_id=comp5852_c0_seq1	best_hit=Cre17.g708350.t1.2	hsp_borders=10 74 68 211	splice_coords=	splice_scores=	Nisland_coords=	best_hit=	hsp_borders=	splice_coords=	splice_scores=	Nisland_coords=	best_Vca_hit=Vocar20011777m	Vca_hsp_coords=10 69	Vca_hsp_scores=111
tinity_id=comp7793_c0_seq1	best_hit=	hsp_borders=	splice_coords=	splice_scores=	Nisland_coords=	best_hit=	hsp_borders=	splice_coords=	splice_scores=	Nisland_coords=	best_Vca_hit=Vocar20010009m	Vca_hsp_coords=91 141	Vca_hsp_scores=56
tinity_id=comp4427_c0_seq1	best_hit=Cre01.g003500.t1.2	hsp_borders=39 502	splice_coords=	splice_scores=	Nisland_coords=416 417 781 782 1027 1028 -1 +39 -1 +39 -1 +39	best_hit=	hsp_borders=	splice_coords=	splice_scores=	Nisland_coords=	best_Vca_hit=Vocar20001322m	Vca_hsp_coords=222 359	Vca_hsp_scores=180
tinity_id=comp4488_c0_seq1	best_hit=Cre17.g728950.t1.1	hsp_borders=1 633	splice_coords=292 445	splice_scores=0.93 0.95	Nisland_coords=1072 1073 -1 +1	best_hit=	hsp_borders=	splice_coords=	splice_scores=	Nisland_coords=	best_Vca_hit=Vocar20014743m	Vca_hsp_coords=26 529	Vca_hsp_scores=402
tinity_id=comp1643_c0_seq1	best_hit=Cre02.g091700.t1.2	hsp_borders=7 542	splice_coords=	splice_scores=	Nisland_coords=	best_hit=	hsp_borders=	splice_coords=	splice_scores=	Nisland_coords=	best_Vca_hit=Vocar20012541m	Vca_hsp_coords=192 302	Vca_hsp_scores=64
tinity_id=comp10429_c0_seq1	best_hit=Cre10.g454000.t1.2	hsp_borders=1 230	splice_coords=	splice_scores=	Nisland_coords=4113 4114 -230 +230	best_hit=	hsp_borders=	splice_coords=	splice_scores=	Nisland_coords=	best_Vca_hit=Vocar20013156m	Vca_hsp_coords=164 229	Vca_hsp_scores=83
tinity_id=comp6393_c0_seq1	best_hit=	hsp_borders=	splice_coords=	splice_scores=	Nisland_coords=	best_hit=	hsp_borders=	splice_coords=	splice_scores=	Nisland_coords=	best_Vca_hit=Vocar20010574m	Vca_hsp_coords=161 295	Vca_hsp_scores=73
tinity_id=comp2587_c0_seq3	best_hit=Cre05.g243150.t1.1	hsp_borders=791 1284	splice_coords=874 937	splice_scores=0.99 0.98	Nisland_coords=8845 8846 -1284 +1305	best_hit=Cre11.g467560.t1.1	hsp_borders=171 671 279 364 361 813	splice_coords=283 364 495 670 283 364 495 687	splice_scores=0.96 0.95 0.78 0.94 0.94 0.95 0.94 0.97	Nisland_coords=1425 1426 282 670	best_Vca_hit=Vocar20007598m	Vca_hsp_coords=230 493	Vca_hsp_scores=203
tinity_id=comp1148_c0_seq1	best_hit=Cre10.g454000.t1.2	hsp_borders=37 691	splice_coords=	splice_scores=	Nisland_coords=4113 4114 -1 +37	best_hit=	hsp_borders=	splice_coords=	splice_scores=	Nisland_coords=	best_Vca_hit=na	Vca_hsp_coords=na	Vca_hsp_scores=na
tinity_id=comp8858_c0_seq1	best_hit=Cre02.g095800.t1.2	hsp_borders=1 219	splice_coords=76	splice_scores=0.95	Nisland_coords=2135 2136 -219 +230	best_hit=	hsp_borders=	splice_coords=	splice_scores=	Nisland_coords=	best_Vca_hit=na	Vca_hsp_coords=na	Vca_hsp_scores=na
tinity_id=comp10348_c0_seq1	best_hit=Cre01.g034500.t1.2	hsp_borders=1 406	splice_coords=216	splice_scores=0.96	Nisland_coords=10364 10365 -406 +406	best_hit=	hsp_borders=	splice_coords=	splice_scores=	Nisland_coords=	best_Vca_hit=Vocar20009200m	Vca_hsp_coords=225 308	Vca_hsp_scores=56
tinity_id=comp3397_c0_seq1	best_hit=Cre03.g187450.t1.2	hsp_borders=2 201	splice_coords=	splice_scores=	Nisland_coords=	best_hit=	hsp_borders=	splice_coords=	splice_scores=	Nisland_coords=	best_Vca_hit=Vocar20011559m	Vca_hsp_coords=47 91	Vca_hsp_scores=55
tinity_id=comp7681_c0_seq1	best_hit=	hsp_borders=	splice_coords=	splice_scores=	Nisland_coords=	best_hit=	hsp_borders=	splice_coords=	splice_scores=	Nisland_coords=	best_Vca_hit=Vocar20008051m	Vca_hsp_coords=162 239	Vca_hsp_scores=64
tinity_id=comp6495_c0_seq1	best_hit=Cre07.g350350.t1.2	hsp_borders=41 133	splice_coords=	splice_scores=	Nisland_coords=	best_hit=Cre07.g350400.t1.1	hsp_borders=126 195 188 225	splice_coords=	splice_scores=	Nisland_coords=	best_Vca_hit=Vocar20005687m	Vca_hsp_coords=42 242 187 225	Vca_hsp_scores=251 51
tinity_id=comp3388_c0_seq2	best_hit=Cre06.g257601.t1.2	hsp_borders=3 440 429 489	splice_coords=	splice_scores=	Nisland_coords=	best_hit=	hsp_borders=	splice_coords=	splice_scores=	Nisland_coords=	best_Vca_hit=Vocar20005266m	Vca_hsp_coords=5 100	Vca_hsp_scores=150
tinity_id=comp4460_c0_seq1	best_hit=Cre16.g671750.t1.1	hsp_borders=53 313	splice_coords=265	splice_scores=0.94	Nisland_coords=	best_hit=	hsp_borders=	splice_coords=	splice_scores=	Nisland_coords=	best_Vca_hit=Vocar20012683m	Vca_hsp_coords=26 181	Vca_hsp_scores=57
tinity_id=comp2364_c0_seq1	best_hit=Cre06.g273600.t1.2	hsp_borders=26 222	splice_coords=72	splice_scores=0.95	Nisland_coords=	best_hit=	hsp_borders=	splice_coords=	splice_scores=	Nisland_coords=	best_Vca_hit=Vocar20002932m	Vca_hsp_coords=27 176	Vca_hsp_scores=229
tinity_id=comp2625_c0_seq1	best_hit=Cre05.g233303.t1.1	hsp_borders=1 620 593 834	splice_coords=182 324 422 494 620 741	splice_scores=0.94 0.88 0.88 0.96 0.98 0.97	Nisland_coords=4275 4276 5343 5344 -834 +1121 -834 +1121	best_hit=Cre01.g008150.t1.1	hsp_borders=811 1121	splice_coords=936	splice_scores=0.95	Nisland_coords=1558 1559 -1 +811	best_Vca_hit=Vocar20012786m	Vca_hsp_coords=63 791	Vca_hsp_scores=522
tinity_id=comp8926_c0_seq1	best_hit=Cre04.g227500.t1.1	hsp_borders=1 297	splice_coords=	splice_scores=	Nisland_coords=3074 3075 -1 +1	best_hit=	hsp_borders=	splice_coords=	splice_scores=	Nisland_coords=	best_Vca_hit=Vocar20007281m	Vca_hsp_coords=44 151	Vca_hsp_scores=61
tinity_id=comp3086_c0_seq1	best_hit=Cre03.g195388.t1.1	hsp_borders=1 291 282 424	splice_coords=19 150	splice_scores=0.80 0.88	Nisland_coords=	best_hit=	hsp_borders=	splice_coords=	splice_scores=	Nisland_coords=	best_Vca_hit=Vocar20003357m	Vca_hsp_coords=116 226	Vca_hsp_scores=158
tinity_id=comp3675_c0_seq1	best_hit=Cre15.g639150.t1.1	hsp_borders=2 1834 1660 1880	splice_coords=564 663 744 831 914 984 1131 1227 1278 1410 1422 1553 1671 1788 1776	splice_scores=0.79 0.98 0.98 0.96 0.94 0.96 0.95 0.94 0.89 0.94 0.93 0.95 0.89 0.96 0.96	Nisland_coords=1992 1993 -1834 1660	best_hit=	hsp_borders=	splice_coords=	splice_scores=	Nisland_coords=	best_Vca_hit=Vocar20005920m	Vca_hsp_coords=223 1809	Vca_hsp_scores=987
tinity_id=comp2987_c0_seq7	best_hit=Cre09.g386300.t1.2	hsp_borders=1 751	splice_coords=272 383	splice_scores=0.93 0.94	Nisland_coords=	best_hit=Cre06.g250400.t1.2	hsp_borders=1 750	splice_coords=272 383	splice_scores=0.93 0.94	Nisland_coords=	best_Vca_hit=na	Vca_hsp_coords=na	Vca_hsp_scores=na
tinity_id=comp9421_c0_seq1	best_hit=	hsp_borders=	splice_coords=	splice_scores=	Nisland_coords=	best_hit=	hsp_borders=	splice_coords=	splice_scores=	Nisland_coords=	best_Vca_hit=Vocar20001507m	Vca_hsp_coords=95 172	Vca_hsp_scores=59
tinity_id=comp5510_c0_seq1	best_hit=Cre03.g208049.t1.1	hsp_borders=1 371 365 801	splice_coords=	splice_scores=	Nisland_coords=	best_hit=	hsp_borders=	splice_coords=	splice_scores=	Nisland_coords=	best_Vca_hit=Vocar20006757m	Vca_hsp_coords=1 81	Vca_hsp_scores=64
tinity_id=comp8804_c0_seq1	best_hit=Cre14.g609250.t1.1	hsp_borders=1 268	splice_coords=124	splice_scores=0.95	Nisland_coords=2518 2519 -1 +1	best_hit=	hsp_borders=	splice_coords=	splice_scores=	Nisland_coords=	best_Vca_hit=Vocar20002728m	Vca_hsp_coords=60 95	Vca_hsp_scores=53
tinity_id=comp3940_c0_seq1	best_hit=Cre01.g003516.t1.1	hsp_borders=1 1290	splice_coords=	splice_scores=	Nisland_coords=	best_hit=	hsp_borders=	splice_coords=	splice_scores=	Nisland_coords=	best_Vca_hit=Vocar20009843m	Vca_hsp_coords=773 856	Vca_hsp_scores=68
tinity_id=comp1201_c0_seq1	best_hit=Cre17.g697550.t1.1	hsp_borders=18 1473	splice_coords=390	splice_scores=0.96	Nisland_coords=507 508 -1 +18	best_hit=Cre13.g579300.t1.1	hsp_borders=18 1467	splice_coords=390	splice_scores=0.92	Nisland_coords=	best_Vca_hit=na	Vca_hsp_coords=na	Vca_hsp_scores=na
tinity_id=comp7081_c0_seq1	best_hit=Cre08.g372950.t1.2	hsp_borders=1 352	splice_coords=271	splice_scores=0.87	Nisland_coords=	best_hit=	hsp_borders=	splice_coords=	splice_scores=	Nisland_coords=	best_Vca_hit=Vocar20013540m	Vca_hsp_coords=2 352	Vca_hsp_scores=547
tinity_id=comp659_c0_seq2	best_hit=Cre16.g691103.t1.1	hsp_borders=51 319 309 354	splice_coords=	splice_scores=	Nisland_coords=	best_hit=Cre09.g386739.t1.1	hsp_borders=70 342	splice_coords=	splice_scores=	Nisland_coords=	best_Vca_hit=Vocar20010429m	Vca_hsp_coords=68 121	Vca_hsp_scores=57
tinity_id=comp1253_c0_seq1	best_hit=Cre07.g338451.t1.1	hsp_borders=1 261	splice_coords=	splice_scores=	Nisland_coords=	best_hit=	hsp_borders=	splice_coords=	splice_scores=	Nisland_coords=	best_Vca_hit=Vocar20005666m	Vca_hsp_coords=3 56	Vca_hsp_scores=52
tinity_id=comp1822_c0_seq1	best_hit=	hsp_borders=	splice_coords=	splice_scores=	Nisland_coords=	best_hit=	hsp_borders=	splice_coords=	splice_scores=	Nisland_coords=	best_Vca_hit=Vocar20009356m	Vca_hsp_coords=156 224	Vca_hsp_scores=58
tinity_id=comp3101_c0_seq1	best_hit=Cre16.g675550.t1.2	hsp_borders=15 198 188 398	splice_coords=36	splice_scores=0.91	Nisland_coords=	best_hit=Cre16.g675500.t1.2	hsp_borders=19 168 188 217	splice_coords=36	splice_scores=0.96	Nisland_coords=	best_Vca_hit=Vocar20000045m	Vca_hsp_coords=16 177 188 226	Vca_hsp_scores=255 60
tinity_id=comp2376_c0_seq1	best_hit=Cre09.g409100.t1.2	hsp_borders=1 194	splice_coords=	splice_scores=	Nisland_coords=	best_hit=	hsp_borders=	splice_coords=	splice_scores=	Nisland_coords=	best_Vca_hit=Vocar20000341m	Vca_hsp_coords=48 164	Vca_hsp_scores=55
tinity_id=comp6101_c0_seq1	best_hit=Cre12.g541150.t1.1	hsp_borders=1 237	splice_coords=	splice_scores=	Nisland_coords=	best_hit=	hsp_borders=	splice_coords=	splice_scores=	Nisland_coords=	best_Vca_hit=Vocar20008712m	Vca_hsp_coords=1 129	Vca_hsp_scores=53
tinity_id=comp2779_c0_seq2	best_hit=Cre13.g570851.t1.1	hsp_borders=1 55 53 245	splice_coords=	splice_scores=	Nisland_coords=	best_hit=	hsp_borders=	splice_coords=	splice_scores=	Nisland_coords=	best_Vca_hit=Vocar20004240m	Vca_hsp_coords=158 229	Vca_hsp_scores=53
tinity_id=comp2223_c0_seq1	best_hit=Cre17.g739752.t1.1	hsp_borders=32 1136	splice_coords=473 509 653 731 871 986	splice_scores=0.88 0.97 0.95 0.98 0.91 0.88	Nisland_coords=955 956 1702 1703 -1136 +2639 986 987	best_hit=Cre01.g045903.t1.1	hsp_borders=2047 2639	splice_coords=2194 2307 2419 2477	splice_scores=0.96 0.94 0.92 0.95	Nisland_coords=558 559 -1 2047	best_Vca_hit=Vocar20008498m	Vca_hsp_coords=1793 2569	Vca_hsp_scores=872
tinity_id=comp3831_c0_seq1	best_hit=Cre09.g391097.t1.1	hsp_borders=7 207	splice_coords=42	splice_scores=0.96	Nisland_coords=	best_hit=	hsp_borders=	splice_coords=	splice_scores=	Nisland_coords=	best_Vca_hit=Vocar20013698m	Vca_hsp_coords=43 207	Vca_hsp_scores=299
tinity_id=comp2942_c0_seq4	best_hit=Cre13.g586300.t1.2	hsp_borders=1 255	splice_coords=	splice_scores=	Nisland_coords=	best_hit=	hsp_borders=	splice_coords=	splice_scores=	Nisland_coords=	best_Vca_hit=Vocar20009275m	Vca_hsp_coords=138 230	Vca_hsp_scores=55
tinity_id=comp2646_c0_seq2	best_hit=Cre07.g340200.t1.1	hsp_borders=15 230	splice_coords=	splice_scores=	Nisland_coords=	best_hit=	hsp_borders=	splice_coords=	splice_scores=	Nisland_coords=	best_Vca_hit=Vocar20013163m	Vca_hsp_coords=9 167	Vca_hsp_scores=64
tinity_id=comp6576_c0_seq1	best_hit=Cre06.g267400.t1.2	hsp_borders=628 663	splice_coords=	splice_scores=	Nisland_coords=	best_hit=	hsp_borders=	splice_coords=	splice_scores=	Nisland_coords=	best_Vca_hit=Vocar20011943m	Vca_hsp_coords=277 399	Vca_hsp_scores=68
tinity_id=comp1473_c0_seq2	best_hit=Cre11.g467710.t1.1	hsp_borders=16 232 220 257	splice_coords=	splice_scores=	Nisland_coords=	best_hit=	hsp_borders=	splice_coords=	splice_scores=	Nisland_coords=	best_Vca_hit=Vocar20014364m	Vca_hsp_coords=26 112	Vca_hsp_scores=62
tinity_id=comp9654_c0_seq1	best_hit=	hsp_borders=	splice_coords=	splice_scores=	Nisland_coords=	best_hit=	hsp_borders=	splice_coords=	splice_scores=	Nisland_coords=	best_Vca_hit=Vocar20002294m	Vca_hsp_coords=117 224	Vca_hsp_scores=62
tinity_id=comp9193_c0_seq1	best_hit=Cre04.g213652.t1.1	hsp_borders=1 210	splice_coords=66	splice_scores=0.98	Nisland_coords=5244 5245 6733 6734 -210 +210 -210 +210	best_hit=	hsp_borders=	splice_coords=	splice_scores=	Nisland_coords=	best_Vca_hit=Vocar20008550m	Vca_hsp_coords=33 110	Vca_hsp_scores=53
tinity_id=comp658_c0_seq1	best_hit=Cre09.g415550.t1.2	hsp_borders=4 189 184 384	splice_coords=13	splice_scores=0.91	Nisland_coords=	best_hit=	hsp_borders=	splice_coords=	splice_scores=	Nisland_coords=	best_Vca_hit=Vocar20010541m	Vca_hsp_coords=143 220	Vca_hsp_scores=56
tinity_id=comp5972_c0_seq1	best_hit=Cre16.g687301.t1.1	hsp_borders=1 260	splice_coords=80	splice_scores=0.99	Nisland_coords=1932 1933 -1 +1	best_hit=	hsp_borders=	splice_coords=	splice_scores=	Nisland_coords=	best_Vca_hit=Vocar20005471m	Vca_hsp_coords=26 259	Vca_hsp_scores=277
tinity_id=comp3442_c0_seq1	best_hit=Cre16.g679050.t1.2	hsp_borders=1 351 1 46	splice_coords=	splice_scores=	Nisland_coords=	best_hit=Cre16.g679151.t1.1	hsp_borders=1 351	splice_coords=	splice_scores=	Nisland_coords=	best_Vca_hit=Vocar20002381m	Vca_hsp_coords=13 87	Vca_hsp_scores=57
tinity_id=comp9886_c0_seq1	best_hit=	hsp_borders=	splice_coords=	splice_scores=	Nisland_coords=	best_hit=	hsp_borders=	splice_coords=	splice_scores=	Nisland_coords=	best_Vca_hit=Vocar20012980m	Vca_hsp_coords=55 141	Vca_hsp_scores=52
tinity_id=comp5459_c0_seq1	best_hit=Cre12.g537900.t1.1	hsp_borders=1 401	splice_coords=	splice_scores=	Nisland_coords=1260 1261 -1 +1	best_hit=	hsp_borders=	splice_coords=	splice_scores=	Nisland_coords=	best_Vca_hit=Vocar20005768m	Vca_hsp_coords=212 316	Vca_hsp_scores=58
tinity_id=comp5029_c0_seq1	best_hit=Cre06.g254300.t1.2	hsp_borders=1 148 137 271	splice_coords=	splice_scores=	Nisland_coords=	best_hit=	hsp_borders=	splice_coords=	splice_scores=	Nisland_coords=	best_Vca_hit=Vocar20002154m	Vca_hsp_coords=63 224	Vca_hsp_scores=73
tinity_id=comp9850_c0_seq1	best_hit=Cre11.g467552.t1.1	hsp_borders=1 180 179 295	splice_coords=	splice_scores=	Nisland_coords=1363 1364 2931 2932 -295 +295 -295 +295	best_hit=	hsp_borders=	splice_coords=	splice_scores=	Nisland_coords=	best_Vca_hit=Vocar20014115m	Vca_hsp_coords=25 96	Vca_hsp_scores=61
tinity_id=comp547_c0_seq1	best_hit=Cre07.g321400.t1.1	hsp_borders=1 133 122 543	splice_coords=	splice_scores=	Nisland_coords=	best_hit=	hsp_borders=	splice_coords=	splice_scores=	Nisland_coords=	best_Vca_hit=Vocar20007753m	Vca_hsp_coords=73 183 5 58 73 183 5 58	Vca_hsp_scores=56 53 57 47
tinity_id=comp7002_c0_seq1	best_hit=Cre06.g291900.t1.2	hsp_borders=14 362	splice_coords=	splice_scores=	Nisland_coords=	best_hit=	hsp_borders=	splice_coords=	splice_scores=	Nisland_coords=	best_Vca_hit=Vocar20007020m	Vca_hsp_coords=111 188	Vca_hsp_scores=61
tinity_id=comp5602_c0_seq1	best_hit=Cre09.g406500.t2.1	hsp_borders=1 368	splice_coords=	splice_scores=	Nisland_coords=7425 7525 -368 +588	best_hit=Cre09.g397142.t1.1	hsp_borders=345 588	splice_coords=412	splice_scores=0.97	Nisland_coords=3414 3415 -588 +588	best_Vca_hit=Vocar20005238m	Vca_hsp_coords=374 469	Vca_hsp_scores=84
tinity_id=comp9630_c0_seq1	best_hit=Cre15.g640651.t1.1	hsp_borders=1 215	splice_coords=	splice_scores=	Nisland_coords=1907 1908 -215 +215	best_hit=	hsp_borders=	splice_coords=	splice_scores=	Nisland_coords=	best_Vca_hit=Vocar20010068m	Vca_hsp_coords=94 177	Vca_hsp_scores=62
tinity_id=comp8458_c0_seq1	best_hit=	hsp_borders=	splice_coords=	splice_scores=	Nisland_coords=	best_hit=	hsp_borders=	splice_coords=	splice_scores=	Nisland_coords=	best_Vca_hit=Vocar20001318m	Vca_hsp_coords=164 316	Vca_hsp_scores=57
tinity_id=comp8487_c0_seq1	best_hit=Cre13.g588501.t1.1	hsp_borders=1 227	splice_coords=	splice_scores=	Nisland_coords=	best_hit=Cre13.g588350.t1.2	hsp_borders=1 208	splice_coords=	splice_scores=	Nisland_coords=	best_Vca_hit=Vocar20007468m	Vca_hsp_coords=24 161	Vca_hsp_scores=62
tinity_id=comp6713_c0_seq1	best_hit=Cre09.g393551.t1.1	hsp_borders=1 171	splice_coords=70	splice_scores=0.97	Nisland_coords=1615 1616 -1 +1	best_hit=	hsp_borders=	splice_coords=	splice_scores=	Nisland_coords=	best_Vca_hit=Vocar20002119m	Vca_hsp_coords=64 144	Vca_hsp_scores=67
tinity_id=comp3887_c0_seq1	best_hit=Cre07.g325760.t1.1	hsp_borders=1 475	splice_coords=	splice_scores=	Nisland_coords=1632 1633 -1 +1	best_hit=	hsp_borders=	splice_coords=	splice_scores=	Nisland_coords=	best_Vca_hit=Vocar20014076m	Vca_hsp_coords=375 467	Vca_hsp_scores=64
tinity_id=comp20_c0_seq2	best_hit=Cre17.g702850.t1.1	hsp_borders=1 301	splice_coords=26	splice_scores=0.95	Nisland_coords=2083 2084 11523 11524 -1 +1 -301 +301	best_hit=	hsp_borders=	splice_coords=	splice_scores=	Nisland_coords=	best_Vca_hit=Vocar20003932m	Vca_hsp_coords=3 56 6 83	Vca_hsp_scores=71 58
tinity_id=comp6157_c0_seq1	best_hit=Cre04.g227750.t1.1	hsp_borders=1 819	splice_coords=720	splice_scores=0.88	Nisland_coords=3776 3777 -1 +1	best_hit=	hsp_borders=	splice_coords=	splice_scores=	Nisland_coords=	best_Vca_hit=Vocar20002716m	Vca_hsp_coords=255 386	Vca_hsp_scores=62
tinity_id=comp5844_c0_seq1	best_hit=Cre06.g258200.t1.1	hsp_borders=71 246	splice_coords=	splice_scores=	Nisland_coords=	best_hit=	hsp_borders=	splice_coords=	splice_scores=	Nisland_coords=	best_Vca_hit=na	Vca_hsp_coords=na	Vca_hsp_scores=na
tinity_id=comp5988_c0_seq1	best_hit=Cre16.g678885.t1.1	hsp_borders=1 214	splice_coords=	splice_scores=	Nisland_coords=	best_hit=Cre12.g528500.t1.2	hsp_borders=45 179	splice_coords=	splice_scores=	Nisland_coords=	best_Vca_hit=Vocar20003367m	Vca_hsp_coords=155 214	Vca_hsp_scores=50
tinity_id=comp1077_c0_seq1	best_hit=Cre02.g074511.t1.1	hsp_borders=15 162 155 244	splice_coords=	splice_scores=	Nisland_coords=	best_hit=	hsp_borders=	splice_coords=	splice_scores=	Nisland_coords=	best_Vca_hit=Vocar20004954m	Vca_hsp_coords=35 157	Vca_hsp_scores=66
tinity_id=comp2689_c0_seq1	best_hit=	hsp_borders=	splice_coords=	splice_scores=	Nisland_coords=	best_hit=	hsp_borders=	splice_coords=	splice_scores=	Nisland_coords=	best_Vca_hit=Vocar20006612m	Vca_hsp_coords=305 445	Vca_hsp_scores=63
tinity_id=comp6820_c0_seq1	best_hit=Cre12.g529100.t1.2	hsp_borders=23 247	splice_coords=	splice_scores=	Nisland_coords=	best_hit=	hsp_borders=	splice_coords=	splice_scores=	Nisland_coords=	best_Vca_hit=Vocar20010074m	Vca_hsp_coords=44 97	Vca_hsp_scores=58
tinity_id=comp9579_c0_seq1	best_hit=	hsp_borders=	splice_coords=	splice_scores=	Nisland_coords=	best_hit=	hsp_borders=	splice_coords=	splice_scores=	Nisland_coords=	best_Vca_hit=Vocar20003702m	Vca_hsp_coords=9 110	Vca_hsp_scores=56
tinity_id=comp8773_c0_seq1	best_hit=Cre11.g467774.t1.1	hsp_borders=1 214	splice_coords=	splice_scores=	Nisland_coords=833 834 -1 +1	best_hit=	hsp_borders=	splice_coords=	splice_scores=	Nisland_coords=	best_Vca_hit=Vocar20010142m	Vca_hsp_coords=61 213	Vca_hsp_scores=92
tinity_id=comp10505_c0_seq1	best_hit=	hsp_borders=	splice_coords=	splice_scores=	Nisland_coords=	best_hit=	hsp_borders=	splice_coords=	splice_scores=	Nisland_coords=	best_Vca_hit=Vocar20002361m	Vca_hsp_coords=96 173	Vca_hsp_scores=67
tinity_id=comp1938_c0_seq1	best_hit=Cre05.g240400.t1.2	hsp_borders=207 1069	splice_coords=208 295 391 591 708 861	splice_scores=0.97 0.97 0.97 0.95 0.90 0.90	Nisland_coords=	best_hit=	hsp_borders=	splice_coords=	splice_scores=	Nisland_coords=	best_Vca_hit=Vocar20012558m	Vca_hsp_coords=70 927	Vca_hsp_scores=790
tinity_id=comp2305_c0_seq1	best_hit=Cre13.g573351.t1.2	hsp_borders=38 398	splice_coords=69 93 151 292	splice_scores=0.87 0.94 0.95 0.94	Nisland_coords=	best_hit=	hsp_borders=	splice_coords=	splice_scores=	Nisland_coords=	best_Vca_hit=Vocar20008579m	Vca_hsp_coords=58 396	Vca_hsp_scores=548
tinity_id=comp2508_c0_seq1	best_hit=Cre42.g760347.t1.1	hsp_borders=1 55 48 222	splice_coords=	splice_scores=	Nisland_coords=	best_hit=Cre13.g589450.t1.2	hsp_borders=1 55 48 222	splice_coords=	splice_scores=	Nisland_coords=	best_Vca_hit=Vocar20010454m	Vca_hsp_coords=50 205	Vca_hsp_scores=59
tinity_id=comp9911_c0_seq1	best_hit=	hsp_borders=	splice_coords=	splice_scores=	Nisland_coords=	best_hit=	hsp_borders=	splice_coords=	splice_scores=	Nisland_coords=	best_Vca_hit=Vocar20009955m	Vca_hsp_coords=95 181	Vca_hsp_scores=59
tinity_id=comp282_c0_seq1	best_hit=Cre09.g402108.t1.1	hsp_borders=1 325	splice_coords=78 108	splice_scores=0.97 0.92	Nisland_coords=10844 10845 -1 +1	best_hit=	hsp_borders=	splice_coords=	splice_scores=	Nisland_coords=	best_Vca_hit=Vocar20008294m	Vca_hsp_coords=105 185	Vca_hsp_scores=53
tinity_id=comp8410_c0_seq1	best_hit=Cre04.g227650.t1.1	hsp_borders=1 357	splice_coords=36 123 200	splice_scores=0.94 0.88 0.93	Nisland_coords=1312 1313 -1 +1	best_hit=	hsp_borders=	splice_coords=	splice_scores=	Nisland_coords=	best_Vca_hit=Vocar20003081m	Vca_hsp_coords=62 160	Vca_hsp_scores=60
tinity_id=comp4958_c0_seq1	best_hit=Cre16.g681914.t1.1	hsp_borders=124 233	splice_coords=	splice_scores=	Nisland_coords=	best_hit=	hsp_borders=	splice_coords=	splice_scores=	Nisland_coords=	best_Vca_hit=Vocar20007278m	Vca_hsp_coords=154 219	Vca_hsp_scores=55
tinity_id=comp7349_c0_seq1	best_hit=	hsp_borders=	splice_coords=	splice_scores=	Nisland_coords=	best_hit=	hsp_borders=	splice_coords=	splice_scores=	Nisland_coords=	best_Vca_hit=Vocar20003617m	Vca_hsp_coords=40 114	Vca_hsp_scores=56
tinity_id=comp4987_c0_seq1	best_hit=Cre17.g713350.t1.2	hsp_borders=1 226	splice_coords=110	splice_scores=0.96	Nisland_coords=	best_hit=Cre17.g713200.t1.1	hsp_borders=1 226	splice_coords=110	splice_scores=0.97	Nisland_coords=	best_Vca_hit=Vocar20011658m	Vca_hsp_coords=3 227	Vca_hsp_scores=345
tinity_id=comp7519_c0_seq1	best_hit=Cre04.g213985.t1.1	hsp_borders=1 313	splice_coords=	splice_scores=	Nisland_coords=	best_hit=	hsp_borders=	splice_coords=	splice_scores=	Nisland_coords=	best_Vca_hit=Vocar20001759m	Vca_hsp_coords=244 312	Vca_hsp_scores=56
tinity_id=comp1210_c0_seq1	best_hit=Cre03.g144807.t1.1	hsp_borders=1 42 37 224	splice_coords=	splice_scores=	Nisland_coords=	best_hit=	hsp_borders=	splice_coords=	splice_scores=	Nisland_coords=	best_Vca_hit=Vocar20008863m	Vca_hsp_coords=38 121	Vca_hsp_scores=51
tinity_id=comp4304_c0_seq1	best_hit=Cre15.g639504.t1.1	hsp_borders=1 685	splice_coords=	splice_scores=	Nisland_coords=2112 2113 -1 +1	best_hit=	hsp_borders=	splice_coords=	splice_scores=	Nisland_coords=	best_Vca_hit=Vocar20012031m	Vca_hsp_coords=538 654	Vca_hsp_scores=67
tinity_id=comp1369_c0_seq2	best_hit=Cre02.g077951.t1.1	hsp_borders=1 298	splice_coords=	splice_scores=	Nisland_coords=4114 4115 -298 +301	best_hit=	hsp_borders=	splice_coords=	splice_scores=	Nisland_coords=	best_Vca_hit=na	Vca_hsp_coords=na	Vca_hsp_scores=na
tinity_id=comp7917_c0_seq1	best_hit=Cre03.g145187.t1.1	hsp_borders=1 383	splice_coords=125	splice_scores=0.96	Nisland_coords=5901 5902 -383 +385	best_hit=	hsp_borders=	splice_coords=	splice_scores=	Nisland_coords=	best_Vca_hit=Vocar20008368m	Vca_hsp_coords=26 262	Vca_hsp_scores=89
tinity_id=comp3745_c0_seq1	best_hit=Cre14.g612950.t1.1	hsp_borders=1 2703	splice_coords=	splice_scores=	Nisland_coords=4855 4856 -1 +1	best_hit=	hsp_borders=	splice_coords=	splice_scores=	Nisland_coords=	best_Vca_hit=na	Vca_hsp_coords=na	Vca_hsp_scores=na
tinity_id=comp7122_c0_seq1	best_hit=Cre01.g055600.t1.1	hsp_borders=1 207	splice_coords=	splice_scores=	Nisland_coords=1741 1742 -1 +1	best_hit=	hsp_borders=	splice_coords=	splice_scores=	Nisland_coords=	best_Vca_hit=na	Vca_hsp_coords=na	Vca_hsp_scores=na
tinity_id=comp3595_c0_seq1	best_hit=Cre11.g467732.t1.1	hsp_borders=2 519	splice_coords=232 518	splice_scores=0.97 0.94	Nisland_coords=	best_hit=Cre11.g467729.t1.1	hsp_borders=2 519	splice_coords=232	splice_scores=0.95	Nisland_coords=	best_Vca_hit=Vocar20008265m	Vca_hsp_coords=419 469	Vca_hsp_scores=63
tinity_id=comp6251_c0_seq1	best_hit=	hsp_borders=	splice_coords=	splice_scores=	Nisland_coords=	best_hit=	hsp_borders=	splice_coords=	splice_scores=	Nisland_coords=	best_Vca_hit=Vocar20005210m	Vca_hsp_coords=163 282	Vca_hsp_scores=62
tinity_id=comp5625_c0_seq1	best_hit=Cre06.g297082.t1.1	hsp_borders=1 396	splice_coords=	splice_scores=	Nisland_coords=1958 1959 -1 +1	best_hit=Cre05.g234645.t1.1	hsp_borders=372 748	splice_coords=	splice_scores=	Nisland_coords=2283 2284 -1 +372	best_Vca_hit=na	Vca_hsp_coords=na	Vca_hsp_scores=na
tinity_id=comp6222_c0_seq1	best_hit=Cre06.g293150.t1.2	hsp_borders=1 36 30 310	splice_coords=	splice_scores=	Nisland_coords=	best_hit=	hsp_borders=	splice_coords=	splice_scores=	Nisland_coords=	best_Vca_hit=Vocar20012502m	Vca_hsp_coords=16 246	Vca_hsp_scores=56
tinity_id=comp2737_c0_seq1	best_hit=Cre06.g285250.t1.2	hsp_borders=1 219 214 317	splice_coords=	splice_scores=	Nisland_coords=	best_hit=	hsp_borders=	splice_coords=	splice_scores=	Nisland_coords=	best_Vca_hit=Vocar20006673m	Vca_hsp_coords=197 259	Vca_hsp_scores=54
tinity_id=comp4271_c0_seq1	best_hit=	hsp_borders=	splice_coords=	splice_scores=	Nisland_coords=	best_hit=	hsp_borders=	splice_coords=	splice_scores=	Nisland_coords=	best_Vca_hit=na	Vca_hsp_coords=na	Vca_hsp_scores=na
tinity_id=comp4725_c0_seq1	best_hit=Cre17.g698683.t1.2	hsp_borders=1 628	splice_coords=	splice_scores=	Nisland_coords=1990 1991 -1 +1	best_hit=	hsp_borders=	splice_coords=	splice_scores=	Nisland_coords=	best_Vca_hit=Vocar20006604m	Vca_hsp_coords=267 449	Vca_hsp_scores=66
tinity_id=comp728_c0_seq1	best_hit=Cre10.g456050.t1.2	hsp_borders=10 139	splice_coords=48	splice_scores=0.96	Nisland_coords=	best_hit=Cre05.g242400.t1.2	hsp_borders=158 290	splice_coords=	splice_scores=	Nisland_coords=	best_Vca_hit=Vocar20014778m	Vca_hsp_coords=12 125	Vca_hsp_scores=163
tinity_id=comp3410_c0_seq1	best_hit=Cre01.g023787.t1.1	hsp_borders=1 271	splice_coords=	splice_scores=	Nisland_coords=1285 1286 -1 +1	best_hit=	hsp_borders=	splice_coords=	splice_scores=	Nisland_coords=	best_Vca_hit=Vocar20003750m	Vca_hsp_coords=57 185	Vca_hsp_scores=63
tinity_id=comp5031_c0_seq1	best_hit=Cre15.g635350.t1.2	hsp_borders=1 456 477 746 710 891	splice_coords=217 337 436 446 617 745 745	splice_scores=0.97 0.95 0.97 0.70 0.97 0.80 0.97	Nisland_coords=1229 1230 2128 2129 -891 +894 446 477	best_hit=	hsp_borders=	splice_coords=	splice_scores=	Nisland_coords=	best_Vca_hit=Vocar20006253m	Vca_hsp_coords=134 880	Vca_hsp_scores=856
tinity_id=comp9415_c0_seq1	best_hit=Cre09.g391100.t1.2	hsp_borders=14 279	splice_coords=	splice_scores=	Nisland_coords=	best_hit=	hsp_borders=	splice_coords=	splice_scores=	Nisland_coords=	best_Vca_hit=Vocar20014007m	Vca_hsp_coords=232 279	Vca_hsp_scores=52
tinity_id=comp4960_c0_seq1	best_hit=Cre12.g537300.t1.2	hsp_borders=1 458	splice_coords=	splice_scores=	Nisland_coords=	best_hit=	hsp_borders=	splice_coords=	splice_scores=	Nisland_coords=	best_Vca_hit=Vocar20000563m	Vca_hsp_coords=99 206	Vca_hsp_scores=57
tinity_id=comp3609_c0_seq1	best_hit=Cre14.g613850.t1.1	hsp_borders=1 526	splice_coords=	splice_scores=	Nisland_coords=1474 1475 1807 1808 2059 2060 -1 +1 -1 +1 -1 +1	best_hit=	hsp_borders=	splice_coords=	splice_scores=	Nisland_coords=	best_Vca_hit=Vocar20007481m	Vca_hsp_coords=79 189	Vca_hsp_scores=58
tinity_id=comp8671_c0_seq1	best_hit=Cre06.g263250.t1.1	hsp_borders=43 83 213 254	splice_coords=46 79 215	splice_scores=0.90 0.83 0.83	Nisland_coords=	best_hit=	hsp_borders=	splice_coords=	splice_scores=	Nisland_coords=	best_Vca_hit=Vocar20001682m	Vca_hsp_coords=111 170	Vca_hsp_scores=56
tinity_id=comp4093_c0_seq1	best_hit=Cre16.g671937.t1.1	hsp_borders=168 344	splice_coords=	splice_scores=	Nisland_coords=	best_hit=Cre16.g671713.t1.1	hsp_borders=192 344	splice_coords=	splice_scores=	Nisland_coords=	best_Vca_hit=Vocar20000261m	Vca_hsp_coords=286 345	Vca_hsp_scores=87
tinity_id=comp5955_c0_seq1	best_hit=Cre04.g213652.t1.1	hsp_borders=1 860	splice_coords=	splice_scores=	Nisland_coords=5244 5245 6733 6734 -1 +1 -1 +1	best_hit=	hsp_borders=	splice_coords=	splice_scores=	Nisland_coords=	best_Vca_hit=na	Vca_hsp_coords=na	Vca_hsp_scores=na
tinity_id=comp7624_c0_seq1	best_hit=Cre03.g146247.t1.1	hsp_borders=1 218	splice_coords=	splice_scores=	Nisland_coords=	best_hit=	hsp_borders=	splice_coords=	splice_scores=	Nisland_coords=	best_Vca_hit=Vocar20002388m	Vca_hsp_coords=55 135	Vca_hsp_scores=55
tinity_id=comp5836_c0_seq1	best_hit=Cre01.g001685.t1.1	hsp_borders=22 278	splice_coords=	splice_scores=	Nisland_coords=	best_hit=Cre12.g515200.t1.2	hsp_borders=22 278	splice_coords=	splice_scores=	Nisland_coords=	best_Vca_hit=Vocar20006800m	Vca_hsp_coords=9 101	Vca_hsp_scores=62
tinity_id=comp5458_c0_seq1	best_hit=Cre16.g681914.t1.1	hsp_borders=1 303	splice_coords=	splice_scores=	Nisland_coords=	best_hit=	hsp_borders=	splice_coords=	splice_scores=	Nisland_coords=	best_Vca_hit=Vocar20014402m	Vca_hsp_coords=56 238	Vca_hsp_scores=63
tinity_id=comp8072_c0_seq1	best_hit=Cre07.g325600.t1.1	hsp_borders=1 139 133 341	splice_coords=	splice_scores=	Nisland_coords=	best_hit=	hsp_borders=	splice_coords=	splice_scores=	Nisland_coords=	best_Vca_hit=Vocar20007114m	Vca_hsp_coords=229 294	Vca_hsp_scores=60
tinity_id=comp3791_c0_seq1	best_hit=Cre12.g495955.t1.1	hsp_borders=129 232 129 231	splice_coords=	splice_scores=	Nisland_coords=	best_hit=Cre05.g241646.t1.1	hsp_borders=129 232	splice_coords=	splice_scores=	Nisland_coords=	best_Vca_hit=Vocar20008776m	Vca_hsp_coords=92 160	Vca_hsp_scores=59
tinity_id=comp1888_c0_seq1	best_hit=	hsp_borders=	splice_coords=	splice_scores=	Nisland_coords=	best_hit=	hsp_borders=	splice_coords=	splice_scores=	Nisland_coords=	best_Vca_hit=Vocar20007930m	Vca_hsp_coords=76 189 85 213	Vca_hsp_scores=55 54
tinity_id=comp2447_c0_seq1	best_hit=Cre12.g556250.t1.2	hsp_borders=44 236	splice_coords=45	splice_scores=0.92	Nisland_coords=	best_hit=	hsp_borders=	splice_coords=	splice_scores=	Nisland_coords=	best_Vca_hit=Vocar20011951m	Vca_hsp_coords=4 141	Vca_hsp_scores=63
tinity_id=comp19_c0_seq2	best_hit=Cre09.g402108.t1.1	hsp_borders=1 295	splice_coords=143	splice_scores=0.96	Nisland_coords=10844 10845 -295 +320	best_hit=	hsp_borders=	splice_coords=	splice_scores=	Nisland_coords=	best_Vca_hit=Vocar20003691m	Vca_hsp_coords=162 239	Vca_hsp_scores=69
tinity_id=comp4600_c0_seq1	best_hit=Cre08.g358562.t1.1	hsp_borders=14 241	splice_coords=	splice_scores=	Nisland_coords=	best_hit=	hsp_borders=	splice_coords=	splice_scores=	Nisland_coords=	best_Vca_hit=Vocar20013648m	Vca_hsp_coords=103 168	Vca_hsp_scores=58
tinity_id=comp2946_c0_seq2	best_hit=Cre06.g300800.t1.2	hsp_borders=1 51 48 285	splice_coords=12 54	splice_scores=0.78 0.78	Nisland_coords=	best_hit=	hsp_borders=	splice_coords=	splice_scores=	Nisland_coords=	best_Vca_hit=Vocar20009224m	Vca_hsp_coords=1 204 3 65	Vca_hsp_scores=232 84
tinity_id=comp20_c0_seq1	best_hit=Cre17.g702850.t1.1	hsp_borders=1 313	splice_coords=26	splice_scores=0.95	Nisland_coords=2083 2084 11523 11524 -1 +1 -313 +313	best_hit=	hsp_borders=	splice_coords=	splice_scores=	Nisland_coords=	best_Vca_hit=Vocar20003932m	Vca_hsp_coords=3 56 6 83	Vca_hsp_scores=71 58
tinity_id=comp9263_c0_seq1	best_hit=	hsp_borders=	splice_coords=	splice_scores=	Nisland_coords=	best_hit=	hsp_borders=	splice_coords=	splice_scores=	Nisland_coords=	best_Vca_hit=Vocar20002713m	Vca_hsp_coords=68 154	Vca_hsp_scores=56
tinity_id=comp4604_c0_seq1	best_hit=Cre08.g370000.t1.1	hsp_borders=1 2538 1 359	splice_coords=79 79 354	splice_scores=0.89 0.85 0.94	Nisland_coords=6348 6349 353 354	best_hit=	hsp_borders=	splice_coords=	splice_scores=	Nisland_coords=	best_Vca_hit=Vocar20003684m	Vca_hsp_coords=1423 1785	Vca_hsp_scores=81
tinity_id=comp447_c0_seq1	best_hit=Cre03.g194400.t1.2	hsp_borders=11 212	splice_coords=	splice_scores=	Nisland_coords=	best_hit=	hsp_borders=	splice_coords=	splice_scores=	Nisland_coords=	best_Vca_hit=Vocar20006115m	Vca_hsp_coords=19 117	Vca_hsp_scores=61
tinity_id=comp1348_c0_seq1	best_hit=Cre01.g055432.t1.1	hsp_borders=321 714	splice_coords=	splice_scores=	Nisland_coords=2142 2143 -714 +714	best_hit=Cre08.g377200.t1.1	hsp_borders=1 362	splice_coords=234 123	splice_scores=0.96 0.95	Nisland_coords=2482 2483 -1 +1	best_Vca_hit=na	Vca_hsp_coords=na	Vca_hsp_scores=na
tinity_id=comp4410_c0_seq1	best_hit=Cre06.g260150.t1.2	hsp_borders=24 464	splice_coords=	splice_scores=	Nisland_coords=	best_hit=	hsp_borders=	splice_coords=	splice_scores=	Nisland_coords=	best_Vca_hit=Vocar20004341m	Vca_hsp_coords=106 213	Vca_hsp_scores=59
tinity_id=comp4296_c0_seq1	best_hit=Cre05.g243000.t1.1	hsp_borders=1 301 239 336	splice_coords=	splice_scores=	Nisland_coords=978 979 -1 +1	best_hit=	hsp_borders=	splice_coords=	splice_scores=	Nisland_coords=	best_Vca_hit=Vocar20006397m	Vca_hsp_coords=164 247	Vca_hsp_scores=58
tinity_id=comp455_c0_seq2	best_hit=Cre10.g436550.t1.2	hsp_borders=1 136 133 248	splice_coords=24 225	splice_scores=0.96 0.96	Nisland_coords=	best_hit=	hsp_borders=	splice_coords=	splice_scores=	Nisland_coords=	best_Vca_hit=Vocar20008598m	Vca_hsp_coords=2 118 134 247 134 199 134 199 50 115 50 115 137 199 50 112	Vca_hsp_scores=141 136 95 95 95 95 86 86
tinity_id=comp9775_c0_seq1	best_hit=Cre05.g246950.t1.1	hsp_borders=1 212	splice_coords=	splice_scores=	Nisland_coords=	best_hit=	hsp_borders=	splice_coords=	splice_scores=	Nisland_coords=	best_Vca_hit=Vocar20008150m	Vca_hsp_coords=89 196	Vca_hsp_scores=54
tinity_id=comp8202_c0_seq1	best_hit=	hsp_borders=	splice_coords=	splice_scores=	Nisland_coords=	best_hit=	hsp_borders=	splice_coords=	splice_scores=	Nisland_coords=	best_Vca_hit=Vocar20008819m	Vca_hsp_coords=358 513	Vca_hsp_scores=63
tinity_id=comp3126_c0_seq1	best_hit=Cre11.g476750.t1.2	hsp_borders=1 42 16 188	splice_coords=	splice_scores=	Nisland_coords=	best_hit=	hsp_borders=	splice_coords=	splice_scores=	Nisland_coords=	best_Vca_hit=Vocar20004676m	Vca_hsp_coords=61 183	Vca_hsp_scores=50
tinity_id=comp9628_c0_seq1	best_hit=Cre17.g702850.t1.1	hsp_borders=1 222	splice_coords=	splice_scores=	Nisland_coords=2083 2084 11523 11524 -1 +1 -222 +222	best_hit=	hsp_borders=	splice_coords=	splice_scores=	Nisland_coords=	best_Vca_hit=Vocar20012829m	Vca_hsp_coords=149 202	Vca_hsp_scores=52
tinity_id=comp5600_c0_seq2	best_hit=Cre01.g016200.t1.1	hsp_borders=1 874	splice_coords=138 303 390 545	splice_scores=0.94 0.94 0.88 0.87	Nisland_coords=	best_hit=	hsp_borders=	splice_coords=	splice_scores=	Nisland_coords=	best_Vca_hit=Vocar20006474m	Vca_hsp_coords=103 462	Vca_hsp_scores=366
tinity_id=comp3281_c0_seq1	best_hit=Cre02.g088600.t1.2	hsp_borders=48 2944	splice_coords=357 444 463 529 689 849 914 1028 1192 1298 1392 1472 1630 1787 1862 1963	splice_scores=0.94 0.97 0.95 0.94 0.95 0.97 0.93 0.92 0.96 0.96 0.95 0.97 0.95 0.95 0.93 0.91	Nisland_coords=1144 1145 1191 1192	best_hit=	hsp_borders=	splice_coords=	splice_scores=	Nisland_coords=	best_Vca_hit=Vocar20009077m	Vca_hsp_coords=258 2087	Vca_hsp_scores=2860
tinity_id=comp695_c0_seq2	best_hit=Cre07.g331900.t1.2	hsp_borders=1 36 31 72 67 496 488 558	splice_coords=277 342	splice_scores=0.89 0.95	Nisland_coords=	best_hit=	hsp_borders=	splice_coords=	splice_scores=	Nisland_coords=	best_Vca_hit=Vocar20004198m	Vca_hsp_coords=67 417	Vca_hsp_scores=598
tinity_id=comp6114_c1_seq1	best_hit=Cre08.g374700.t1.1	hsp_borders=76 379	splice_coords=200 289	splice_scores=0.96 0.89	Nisland_coords=7235 7236 -379 +381	best_hit=	hsp_borders=	splice_coords=	splice_scores=	Nisland_coords=	best_Vca_hit=Vocar20004101m	Vca_hsp_coords=119 319	Vca_hsp_scores=127
tinity_id=comp9601_c0_seq1	best_hit=Cre12.g523850.t1.2	hsp_borders=5 293	splice_coords=89	splice_scores=0.95	Nisland_coords=	best_hit=	hsp_borders=	splice_coords=	splice_scores=	Nisland_coords=	best_Vca_hit=Vocar20014031m	Vca_hsp_coords=5 292	Vca_hsp_scores=466
tinity_id=comp7647_c0_seq1	best_hit=Cre03.g164600.t1.2	hsp_borders=1 224	splice_coords=	splice_scores=	Nisland_coords=	best_hit=	hsp_borders=	splice_coords=	splice_scores=	Nisland_coords=	best_Vca_hit=Vocar20015318m	Vca_hsp_coords=24 140	Vca_hsp_scores=64
tinity_id=comp2151_c0_seq2	best_hit=Cre06.g298100.t1.2	hsp_borders=1 284	splice_coords=	splice_scores=	Nisland_coords=	best_hit=	hsp_borders=	splice_coords=	splice_scores=	Nisland_coords=	best_Vca_hit=Vocar20013434m	Vca_hsp_coords=153 257	Vca_hsp_scores=60
tinity_id=comp9113_c0_seq1	best_hit=Cre09.g402601.t1.1	hsp_borders=1 228	splice_coords=	splice_scores=	Nisland_coords=	best_hit=Cre01.g008850.t1.1	hsp_borders=185 319	splice_coords=	splice_scores=	Nisland_coords=	best_Vca_hit=Vocar20010623m	Vca_hsp_coords=11 82	Vca_hsp_scores=56
tinity_id=comp7335_c0_seq1	best_hit=Cre01.g010750.t1.2	hsp_borders=26 264	splice_coords=	splice_scores=	Nisland_coords=3270 3271 -264 +264	best_hit=	hsp_borders=	splice_coords=	splice_scores=	Nisland_coords=	best_Vca_hit=na	Vca_hsp_coords=na	Vca_hsp_scores=na
tinity_id=comp9102_c0_seq1	best_hit=Cre06.g251600.t1.2	hsp_borders=25 236	splice_coords=121	splice_scores=0.97	Nisland_coords=	best_hit=	hsp_borders=	splice_coords=	splice_scores=	Nisland_coords=	best_Vca_hit=Vocar20005271m	Vca_hsp_coords=191 232	Vca_hsp_scores=58
tinity_id=comp883_c0_seq1	best_hit=Cre03.g175400.t1.2	hsp_borders=1 252	splice_coords=	splice_scores=	Nisland_coords=	best_hit=	hsp_borders=	splice_coords=	splice_scores=	Nisland_coords=	best_Vca_hit=Vocar20009615m	Vca_hsp_coords=57 230	Vca_hsp_scores=56
tinity_id=comp1700_c0_seq1	best_hit=Cre09.g405450.t1.2	hsp_borders=1 71 48 230	splice_coords=	splice_scores=	Nisland_coords=	best_hit=	hsp_borders=	splice_coords=	splice_scores=	Nisland_coords=	best_Vca_hit=Vocar20009084m	Vca_hsp_coords=38 160	Vca_hsp_scores=63
tinity_id=comp9743_c0_seq1	best_hit=Cre16.g667550.t1.2	hsp_borders=1 217	splice_coords=	splice_scores=	Nisland_coords=	best_hit=Cre16.g670000.t1.2	hsp_borders=2 217	splice_coords=	splice_scores=	Nisland_coords=	best_Vca_hit=Vocar20014838m	Vca_hsp_coords=87 161	Vca_hsp_scores=52
tinity_id=comp2361_c0_seq1	best_hit=Cre12.g535950.t1.2	hsp_borders=1 154 149 217	splice_coords=	splice_scores=	Nisland_coords=	best_hit=	hsp_borders=	splice_coords=	splice_scores=	Nisland_coords=	best_Vca_hit=Vocar20004071m	Vca_hsp_coords=33 128	Vca_hsp_scores=57
tinity_id=comp3194_c0_seq1	best_hit=Cre06.g309100.t1.2	hsp_borders=1 2659	splice_coords=207 336 408 496 672 798 920 1050 1131 1191 1319 1474 1584 1737	splice_scores=0.82 0.91 0.95 0.95 0.95 0.97 0.95 0.92 0.97 0.96 0.91 0.97 0.96 0.89	Nisland_coords=1205 1206 1191 1192	best_hit=	hsp_borders=	splice_coords=	splice_scores=	Nisland_coords=	best_Vca_hit=Vocar20007800m	Vca_hsp_coords=154 1869	Vca_hsp_scores=2776
tinity_id=comp5653_c0_seq1	best_hit=Cre05.g242000.t1.2	hsp_borders=4 54	splice_coords=	splice_scores=	Nisland_coords=	best_hit=	hsp_borders=	splice_coords=	splice_scores=	Nisland_coords=	best_Vca_hit=Vocar20002114m	Vca_hsp_coords=51 200	Vca_hsp_scores=57
tinity_id=comp6395_c0_seq1	best_hit=Cre12.g494750.t1.2	hsp_borders=1 42 33 153	splice_coords=	splice_scores=	Nisland_coords=	best_hit=Cre12.g494800.t1.1	hsp_borders=151 233	splice_coords=	splice_scores=	Nisland_coords=	best_Vca_hit=Vocar20013285m	Vca_hsp_coords=19 231	Vca_hsp_scores=327
tinity_id=comp1458_c0_seq1	best_hit=Cre06.g295001.t1.1	hsp_borders=1 1189	splice_coords=150 324	splice_scores=0.98 0.97	Nisland_coords=4871 4872 -1 +1	best_hit=	hsp_borders=	splice_coords=	splice_scores=	Nisland_coords=	best_Vca_hit=Vocar20012980m	Vca_hsp_coords=106 543	Vca_hsp_scores=318
tinity_id=comp4348_c0_seq1	best_hit=Cre09.g408825.t1.1	hsp_borders=43 697 698 872	splice_coords=208 286 402 555 634 814	splice_scores=0.96 0.97 0.79 0.89 0.98 0.87	Nisland_coords=2065 2066 -697 698	best_hit=Cre09.g408851.t1.1	hsp_borders=640 1176	splice_coords=697 814 862 970 1087 1174	splice_scores=0.78 0.87 0.97 0.94 0.96 0.97	Nisland_coords=535 536 535 536 1174 1175 1174 1175	best_Vca_hit=Vocar20008416m	Vca_hsp_coords=758 937	Vca_hsp_scores=75
tinity_id=comp6187_c0_seq1	best_hit=Cre14.g619500.t1.1	hsp_borders=25 521	splice_coords=424 519	splice_scores=0.95 0.92	Nisland_coords=3220 3221 -521 +770	best_hit=	hsp_borders=	splice_coords=	splice_scores=	Nisland_coords=	best_Vca_hit=Vocar20015235m	Vca_hsp_coords=271 588	Vca_hsp_scores=61
tinity_id=comp10528_c0_seq1	best_hit=	hsp_borders=	splice_coords=	splice_scores=	Nisland_coords=	best_hit=	hsp_borders=	splice_coords=	splice_scores=	Nisland_coords=	best_Vca_hit=Vocar20010921m	Vca_hsp_coords=18 206	Vca_hsp_scores=273
tinity_id=comp3505_c0_seq1	best_hit=Cre10.g435775.t1.1	hsp_borders=1 332 1 254	splice_coords=	splice_scores=	Nisland_coords=937 938 -254 +1	best_hit=Cre04.g226926.t1.1	hsp_borders=265 408	splice_coords=	splice_scores=	Nisland_coords=	best_Vca_hit=Vocar20002950m	Vca_hsp_coords=104 268	Vca_hsp_scores=64
tinity_id=comp411_c0_seq1	best_hit=Cre17.g734961.t1.1	hsp_borders=41 603 708 846	splice_coords=203 514 774	splice_scores=0.91 0.93 0.97	Nisland_coords=572 573 711 712 1707 1708 -846 +1090 846 +1090 -603 708	best_hit=	hsp_borders=	splice_coords=	splice_scores=	Nisland_coords=	best_Vca_hit=Vocar20000518m	Vca_hsp_coords=403 1026	Vca_hsp_scores=921
tinity_id=comp8789_c0_seq1	best_hit=Cre02.g143151.t1.1	hsp_borders=1 210	splice_coords=	splice_scores=	Nisland_coords=3437 3438 -1 +1	best_hit=	hsp_borders=	splice_coords=	splice_scores=	Nisland_coords=	best_Vca_hit=na	Vca_hsp_coords=na	Vca_hsp_scores=na
tinity_id=comp4225_c0_seq1	best_hit=Cre02.g144800.t1.1	hsp_borders=803 835	splice_coords=	splice_scores=	Nisland_coords=	best_hit=Cre14.g633300.t1.1	hsp_borders=38 67	splice_coords=	splice_scores=	Nisland_coords=3571 3572 15004 15005 15145 15146 15245 15246 15600 15601 15770 15771 -67 +1066 -1 +38 -67 +1066 -67 +1066 -67 +1066 -67 +1066	best_Vca_hit=Vocar20000554m	Vca_hsp_coords=911 1057	Vca_hsp_scores=71
tinity_id=comp3229_c0_seq1	best_hit=Cre01.g001983.t1.1	hsp_borders=13 579	splice_coords=21	splice_scores=0.97	Nisland_coords=478 578 -1 +13	best_hit=	hsp_borders=	splice_coords=	splice_scores=	Nisland_coords=	best_Vca_hit=Vocar20012782m	Vca_hsp_coords=433 579	Vca_hsp_scores=65
tinity_id=comp2395_c0_seq1	best_hit=Cre09.g386750.t1.2	hsp_borders=120 401	splice_coords=	splice_scores=	Nisland_coords=	best_hit=	hsp_borders=	splice_coords=	splice_scores=	Nisland_coords=	best_Vca_hit=Vocar20011576m	Vca_hsp_coords=3 116	Vca_hsp_scores=114
tinity_id=comp6931_c0_seq1	best_hit=Cre09.g409901.t1.1	hsp_borders=19 244	splice_coords=	splice_scores=	Nisland_coords=	best_hit=	hsp_borders=	splice_coords=	splice_scores=	Nisland_coords=	best_Vca_hit=Vocar20008086m	Vca_hsp_coords=25 81	Vca_hsp_scores=60
tinity_id=comp5876_c0_seq1	best_hit=Cre17.g736474.t1.1	hsp_borders=20 406	splice_coords=	splice_scores=	Nisland_coords=1149 1150 -1 +20	best_hit=	hsp_borders=	splice_coords=	splice_scores=	Nisland_coords=	best_Vca_hit=Vocar20002381m	Vca_hsp_coords=226 285	Vca_hsp_scores=55
tinity_id=comp771_c0_seq1	best_hit=Cre02.g118950.t1.2	hsp_borders=17 248	splice_coords=	splice_scores=	Nisland_coords=	best_hit=	hsp_borders=	splice_coords=	splice_scores=	Nisland_coords=	best_Vca_hit=Vocar20003576m	Vca_hsp_coords=18 260	Vca_hsp_scores=329
tinity_id=comp959_c0_seq1	best_hit=Cre17.g726750.t1.2	hsp_borders=1 207	splice_coords=	splice_scores=	Nisland_coords=	best_hit=	hsp_borders=	splice_coords=	splice_scores=	Nisland_coords=	best_Vca_hit=Vocar20010633m	Vca_hsp_coords=91 153	Vca_hsp_scores=61
tinity_id=comp6507_c0_seq1	best_hit=Cre19.g750297.t1.1	hsp_borders=17 502	splice_coords=404	splice_scores=0.97	Nisland_coords=	best_hit=	hsp_borders=	splice_coords=	splice_scores=	Nisland_coords=	best_Vca_hit=Vocar20010201m	Vca_hsp_coords=30 104	Vca_hsp_scores=57
tinity_id=comp8290_c0_seq1	best_hit=Cre06.g278159.t1.1	hsp_borders=17 297	splice_coords=	splice_scores=	Nisland_coords=	best_hit=	hsp_borders=	splice_coords=	splice_scores=	Nisland_coords=	best_Vca_hit=Vocar20006341m	Vca_hsp_coords=74 286	Vca_hsp_scores=60
tinity_id=comp3346_c0_seq1	best_hit=Cre16.g685901.t1.1	hsp_borders=29 4001	splice_coords=307 382 460 517 627 703 822 949 1081 1192 1264 1404 1487 1579 1669 1734 1793 1915 2050 2188 2233 2389 2611 2728 2840 2959	splice_scores=0.80 0.95 0.96 0.96 0.80 0.97 0.91 0.90 0.95 0.92 0.98 0.93 0.87 0.95 0.85 0.96 0.92 0.97 0.96 0.97 0.96 0.97 0.94 0.97 0.95 0.97	Nisland_coords=1765 1766 1793 1794	best_hit=	hsp_borders=	splice_coords=	splice_scores=	Nisland_coords=	best_Vca_hit=Vocar20011010m	Vca_hsp_coords=257 2959	Vca_hsp_scores=3929
tinity_id=comp9870_c0_seq1	best_hit=	hsp_borders=	splice_coords=	splice_scores=	Nisland_coords=	best_hit=	hsp_borders=	splice_coords=	splice_scores=	Nisland_coords=	best_Vca_hit=Vocar20002810m	Vca_hsp_coords=107 217	Vca_hsp_scores=56
tinity_id=comp6351_c0_seq1	best_hit=Cre14.g614151.t1.1	hsp_borders=28 1263	splice_coords=1023 1200	splice_scores=0.96 0.89	Nisland_coords=4396 4397 -1263 +1263	best_hit=	hsp_borders=	splice_coords=	splice_scores=	Nisland_coords=	best_Vca_hit=Vocar20013629m	Vca_hsp_coords=967 1053	Vca_hsp_scores=63
tinity_id=comp10367_c0_seq1	best_hit=	hsp_borders=	splice_coords=	splice_scores=	Nisland_coords=	best_hit=	hsp_borders=	splice_coords=	splice_scores=	Nisland_coords=	best_Vca_hit=Vocar20001294m	Vca_hsp_coords=15 164	Vca_hsp_scores=59
tinity_id=comp2512_c1_seq1	best_hit=Cre13.g590500.t1.1	hsp_borders=8 338	splice_coords=41	splice_scores=0.87	Nisland_coords=	best_hit=	hsp_borders=	splice_coords=	splice_scores=	Nisland_coords=	best_Vca_hit=Vocar20014959m	Vca_hsp_coords=3 203	Vca_hsp_scores=325
tinity_id=comp9160_c0_seq1	best_hit=	hsp_borders=	splice_coords=	splice_scores=	Nisland_coords=	best_hit=	hsp_borders=	splice_coords=	splice_scores=	Nisland_coords=	best_Vca_hit=Vocar20014627m	Vca_hsp_coords=44 169	Vca_hsp_scores=55
tinity_id=comp7898_c0_seq1	best_hit=Cre16.g676050.t1.1	hsp_borders=2 73	splice_coords=	splice_scores=	Nisland_coords=	best_hit=	hsp_borders=	splice_coords=	splice_scores=	Nisland_coords=	best_Vca_hit=Vocar20005388m	Vca_hsp_coords=72 137	Vca_hsp_scores=60
tinity_id=comp4028_c0_seq1	best_hit=Cre01.g016200.t1.1	hsp_borders=9 993	splice_coords=151	splice_scores=0.98	Nisland_coords=	best_hit=	hsp_borders=	splice_coords=	splice_scores=	Nisland_coords=	best_Vca_hit=Vocar20011955m	Vca_hsp_coords=739 798	Vca_hsp_scores=65
tinity_id=comp9833_c0_seq1	best_hit=Cre03.g161000.t1.1	hsp_borders=82 129	splice_coords=	splice_scores=	Nisland_coords=	best_hit=Cre11.g482450.t1.2	hsp_borders=48 75	splice_coords=	splice_scores=	Nisland_coords=	best_Vca_hit=Vocar20003794m	Vca_hsp_coords=6 86	Vca_hsp_scores=59
tinity_id=comp2077_c0_seq1	best_hit=Cre12.g521350.t1.2	hsp_borders=1 238	splice_coords=	splice_scores=	Nisland_coords=	best_hit=	hsp_borders=	splice_coords=	splice_scores=	Nisland_coords=	best_Vca_hit=Vocar20003891m	Vca_hsp_coords=5 118	Vca_hsp_scores=190
tinity_id=comp697_c1_seq1	best_hit=Cre16.g669525.t1.1	hsp_borders=1 556	splice_coords=	splice_scores=	Nisland_coords=483 484 725 726 -1 +1 -1 +1	best_hit=	hsp_borders=	splice_coords=	splice_scores=	Nisland_coords=	best_Vca_hit=na	Vca_hsp_coords=na	Vca_hsp_scores=na
tinity_id=comp465_c0_seq1	best_hit=Cre03.g189800.t1.2	hsp_borders=65 359	splice_coords=179	splice_scores=0.91	Nisland_coords=	best_hit=	hsp_borders=	splice_coords=	splice_scores=	Nisland_coords=	best_Vca_hit=Vocar20003446m	Vca_hsp_coords=66 209	Vca_hsp_scores=250
tinity_id=comp7388_c0_seq1	best_hit=	hsp_borders=	splice_coords=	splice_scores=	Nisland_coords=	best_hit=	hsp_borders=	splice_coords=	splice_scores=	Nisland_coords=	best_Vca_hit=Vocar20005522m	Vca_hsp_coords=774 866	Vca_hsp_scores=67
tinity_id=comp7476_c0_seq1	best_hit=Cre10.g459700.t1.1	hsp_borders=1 652	splice_coords=	splice_scores=	Nisland_coords=4566 4567 -1 +1	best_hit=	hsp_borders=	splice_coords=	splice_scores=	Nisland_coords=	best_Vca_hit=Vocar20010549m	Vca_hsp_coords=333 416	Vca_hsp_scores=58
tinity_id=comp8791_c0_seq1	best_hit=Cre07.g339050.t1.2	hsp_borders=20 235	splice_coords=59 156	splice_scores=0.97 0.87	Nisland_coords=	best_hit=	hsp_borders=	splice_coords=	splice_scores=	Nisland_coords=	best_Vca_hit=Vocar20001537m	Vca_hsp_coords=22 228	Vca_hsp_scores=337
tinity_id=comp9958_c0_seq1	best_hit=Cre05.g234661.t1.1	hsp_borders=18 198	splice_coords=143	splice_scores=0.97	Nisland_coords=	best_hit=	hsp_borders=	splice_coords=	splice_scores=	Nisland_coords=	best_Vca_hit=Vocar20004319m	Vca_hsp_coords=40 204	Vca_hsp_scores=214
tinity_id=comp7424_c0_seq1	best_hit=Cre05.g246100.t1.2	hsp_borders=339 420	splice_coords=	splice_scores=	Nisland_coords=	best_hit=	hsp_borders=	splice_coords=	splice_scores=	Nisland_coords=	best_Vca_hit=Vocar20004158m	Vca_hsp_coords=91 192	Vca_hsp_scores=57
tinity_id=comp2447_c0_seq2	best_hit=Cre12.g556250.t1.2	hsp_borders=2 286	splice_coords=95	splice_scores=0.92	Nisland_coords=	best_hit=	hsp_borders=	splice_coords=	splice_scores=	Nisland_coords=	best_Vca_hit=Vocar20008992m	Vca_hsp_coords=119 202	Vca_hsp_scores=55
tinity_id=comp10294_c0_seq1	best_hit=	hsp_borders=	splice_coords=	splice_scores=	Nisland_coords=	best_hit=	hsp_borders=	splice_coords=	splice_scores=	Nisland_coords=	best_Vca_hit=Vocar20006302m	Vca_hsp_coords=59 163	Vca_hsp_scores=54
tinity_id=comp2962_c0_seq1	best_hit=Cre12.g517150.t1.1	hsp_borders=1 242	splice_coords=	splice_scores=	Nisland_coords=	best_hit=	hsp_borders=	splice_coords=	splice_scores=	Nisland_coords=	best_Vca_hit=Vocar20008183m	Vca_hsp_coords=8 100	Vca_hsp_scores=53
tinity_id=comp308_c0_seq1	best_hit=Cre14.g614151.t1.1	hsp_borders=1 161 373 505	splice_coords=159 376	splice_scores=0.98 0.98	Nisland_coords=4396 4397 -1 +1	best_hit=Cre17.g745347.t1.1	hsp_borders=1 161 373 505	splice_coords=159 376	splice_scores=0.98 0.98	Nisland_coords=	best_Vca_hit=Vocar20013767m	Vca_hsp_coords=135 206	Vca_hsp_scores=60
tinity_id=comp7235_c0_seq1	best_hit=Cre13.g605250.t1.1	hsp_borders=1 379	splice_coords=	splice_scores=	Nisland_coords=2964 2965 -1 +1	best_hit=	hsp_borders=	splice_coords=	splice_scores=	Nisland_coords=	best_Vca_hit=Vocar20003890m	Vca_hsp_coords=246 314	Vca_hsp_scores=75
tinity_id=comp4176_c0_seq1	best_hit=Cre12.g559555.t1.1	hsp_borders=6 958	splice_coords=132	splice_scores=0.84	Nisland_coords=1851 1852 -1 +6	best_hit=	hsp_borders=	splice_coords=	splice_scores=	Nisland_coords=	best_Vca_hit=Vocar20009166m	Vca_hsp_coords=52 420	Vca_hsp_scores=275
tinity_id=comp4133_c0_seq1	best_hit=Cre06.g262650.t1.1	hsp_borders=1 348	splice_coords=	splice_scores=	Nisland_coords=	best_hit=	hsp_borders=	splice_coords=	splice_scores=	Nisland_coords=	best_Vca_hit=Vocar20004467m	Vca_hsp_coords=222 326	Vca_hsp_scores=61
tinity_id=comp7825_c0_seq1	best_hit=	hsp_borders=	splice_coords=	splice_scores=	Nisland_coords=	best_hit=	hsp_borders=	splice_coords=	splice_scores=	Nisland_coords=	best_Vca_hit=Vocar20007894m	Vca_hsp_coords=12 80	Vca_hsp_scores=67
tinity_id=comp7650_c0_seq1	best_hit=Cre06.g262450.t1.1	hsp_borders=179 319	splice_coords=	splice_scores=	Nisland_coords=	best_hit=	hsp_borders=	splice_coords=	splice_scores=	Nisland_coords=	best_Vca_hit=Vocar20003031m	Vca_hsp_coords=100 285	Vca_hsp_scores=121
tinity_id=comp5802_c0_seq1	best_hit=	hsp_borders=	splice_coords=	splice_scores=	Nisland_coords=	best_hit=	hsp_borders=	splice_coords=	splice_scores=	Nisland_coords=	best_Vca_hit=na	Vca_hsp_coords=na	Vca_hsp_scores=na
tinity_id=comp3509_c0_seq1	best_hit=Cre09.g390604.t1.1	hsp_borders=163 1462	splice_coords=164 291 358 449 542 662 785	splice_scores=0.98 0.87 0.85 0.96 0.97 0.94 0.85	Nisland_coords=1029 1031 1052 1054	best_hit=	hsp_borders=	splice_coords=	splice_scores=	Nisland_coords=	best_Vca_hit=Vocar20004918m	Vca_hsp_coords=9 476	Vca_hsp_scores=422
tinity_id=comp1861_c0_seq1	best_hit=Cre01.g015350.t1.1	hsp_borders=17 254	splice_coords=	splice_scores=	Nisland_coords=	best_hit=	hsp_borders=	splice_coords=	splice_scores=	Nisland_coords=	best_Vca_hit=Vocar20002065m	Vca_hsp_coords=147 257	Vca_hsp_scores=57
tinity_id=comp9921_c0_seq1	best_hit=	hsp_borders=	splice_coords=	splice_scores=	Nisland_coords=	best_hit=	hsp_borders=	splice_coords=	splice_scores=	Nisland_coords=	best_Vca_hit=Vocar20002870m	Vca_hsp_coords=84 158	Vca_hsp_scores=54
tinity_id=comp9466_c0_seq1	best_hit=	hsp_borders=	splice_coords=	splice_scores=	Nisland_coords=	best_hit=	hsp_borders=	splice_coords=	splice_scores=	Nisland_coords=	best_Vca_hit=Vocar20006590m	Vca_hsp_coords=35 166	Vca_hsp_scores=58
tinity_id=comp9076_c0_seq1	best_hit=Cre12.g536716.t1.1	hsp_borders=116 204	splice_coords=	splice_scores=	Nisland_coords=	best_hit=Cre02.g117750.t1.2	hsp_borders=128 204	splice_coords=	splice_scores=	Nisland_coords=	best_Vca_hit=Vocar20000685m	Vca_hsp_coords=3 182	Vca_hsp_scores=55
tinity_id=comp392_c0_seq1	best_hit=Cre02.g105100.t1.2	hsp_borders=16 218	splice_coords=	splice_scores=	Nisland_coords=	best_hit=	hsp_borders=	splice_coords=	splice_scores=	Nisland_coords=	best_Vca_hit=Vocar20000049m	Vca_hsp_coords=23 91	Vca_hsp_scores=56
tinity_id=comp373_c0_seq1	best_hit=Cre14.g613800.t1.1	hsp_borders=20 299	splice_coords=	splice_scores=	Nisland_coords=	best_hit=	hsp_borders=	splice_coords=	splice_scores=	Nisland_coords=	best_Vca_hit=Vocar20014600m	Vca_hsp_coords=122 223	Vca_hsp_scores=64
tinity_id=comp4594_c0_seq1	best_hit=	hsp_borders=	splice_coords=	splice_scores=	Nisland_coords=	best_hit=	hsp_borders=	splice_coords=	splice_scores=	Nisland_coords=	best_Vca_hit=na	Vca_hsp_coords=na	Vca_hsp_scores=na
tinity_id=comp7463_c0_seq1	best_hit=	hsp_borders=	splice_coords=	splice_scores=	Nisland_coords=	best_hit=	hsp_borders=	splice_coords=	splice_scores=	Nisland_coords=	best_Vca_hit=Vocar20006567m	Vca_hsp_coords=46 189	Vca_hsp_scores=62
tinity_id=comp3752_c0_seq1	best_hit=Cre11.g468377.t1.1	hsp_borders=50 1904	splice_coords=603 662 793 880 1023	splice_scores=0.96 0.96 0.96 0.96 0.97	Nisland_coords=831 832 880 881	best_hit=	hsp_borders=	splice_coords=	splice_scores=	Nisland_coords=	best_Vca_hit=Vocar20006006m	Vca_hsp_coords=166 1107	Vca_hsp_scores=1207
tinity_id=comp6144_c0_seq1	best_hit=Cre04.g223000.t1.1	hsp_borders=1 231	splice_coords=	splice_scores=	Nisland_coords=9920 9921 -231 +234	best_hit=	hsp_borders=	splice_coords=	splice_scores=	Nisland_coords=	best_Vca_hit=na	Vca_hsp_coords=na	Vca_hsp_scores=na
tinity_id=comp7294_c0_seq1	best_hit=Cre12.g550350.t1.2	hsp_borders=62 390	splice_coords=	splice_scores=	Nisland_coords=1237 1238 2067 2069 2070 2072 2073 2075 -1 +62 -1 +62 -1 +62 -1 +62	best_hit=	hsp_borders=	splice_coords=	splice_scores=	Nisland_coords=	best_Vca_hit=na	Vca_hsp_coords=na	Vca_hsp_scores=na
tinity_id=comp4777_c0_seq1	best_hit=Cre12.g494200.t1.1	hsp_borders=313 800	splice_coords=539 641	splice_scores=0.94 0.98	Nisland_coords=	best_hit=	hsp_borders=	splice_coords=	splice_scores=	Nisland_coords=	best_Vca_hit=Vocar20013264m	Vca_hsp_coords=56 622	Vca_hsp_scores=814
tinity_id=comp8894_c0_seq1	best_hit=	hsp_borders=	splice_coords=	splice_scores=	Nisland_coords=	best_hit=	hsp_borders=	splice_coords=	splice_scores=	Nisland_coords=	best_Vca_hit=Vocar20012477m	Vca_hsp_coords=43 138	Vca_hsp_scores=59
tinity_id=comp944_c1_seq1	best_hit=Cre16.g654600.t1.1	hsp_borders=1 678	splice_coords=206 308 435	splice_scores=0.58 0.90 0.89	Nisland_coords=1911 1912 206 207	best_hit=	hsp_borders=	splice_coords=	splice_scores=	Nisland_coords=	best_Vca_hit=Vocar20010725m	Vca_hsp_coords=154 528	Vca_hsp_scores=88
tinity_id=comp3080_c0_seq1	best_hit=Cre13.g580000.t2.1	hsp_borders=1 254	splice_coords=	splice_scores=	Nisland_coords=	best_hit=	hsp_borders=	splice_coords=	splice_scores=	Nisland_coords=	best_Vca_hit=Vocar20014971m	Vca_hsp_coords=188 247	Vca_hsp_scores=56
tinity_id=comp7735_c0_seq1	best_hit=Cre07.g355600.t1.1	hsp_borders=1 217	splice_coords=	splice_scores=	Nisland_coords=	best_hit=	hsp_borders=	splice_coords=	splice_scores=	Nisland_coords=	best_Vca_hit=Vocar20011037m	Vca_hsp_coords=121 198	Vca_hsp_scores=58
tinity_id=comp4068_c0_seq1	best_hit=Cre15.g643503.t1.1	hsp_borders=313 2134	splice_coords=703 1087 1350 1488	splice_scores=0.94 0.94 0.82 0.96	Nisland_coords=1235 1236 3614 3615 -1 +313 -1 +313	best_hit=Cre17.g743200.t1.2	hsp_borders=313 2134	splice_coords=703 1087 1350 1488	splice_scores=0.83 0.93 0.97 0.79	Nisland_coords=	best_Vca_hit=Vocar20004754m	Vca_hsp_coords=394 1452	Vca_hsp_scores=594
tinity_id=comp3677_c0_seq1	best_hit=Cre10.g430501.t1.1	hsp_borders=1 1750	splice_coords=215 274 403 496 600 748 814 981 1201 1279 1432 1525	splice_scores=0.87 0.97 0.90 0.97 0.98 0.90 0.95 0.97 0.91 0.98 0.85 0.96	Nisland_coords=1398 1399 813 814	best_hit=	hsp_borders=	splice_coords=	splice_scores=	Nisland_coords=	best_Vca_hit=Vocar20011514m	Vca_hsp_coords=620 1003 1106 1450	Vca_hsp_scores=426 294
tinity_id=comp6583_c0_seq1	best_hit=Cre06.g262400.t1.1	hsp_borders=1 708	splice_coords=67 165 316 423	splice_scores=0.96 0.98 0.96 0.94	Nisland_coords=3639 3640 -708 +708	best_hit=	hsp_borders=	splice_coords=	splice_scores=	Nisland_coords=	best_Vca_hit=Vocar20002541m	Vca_hsp_coords=40 639	Vca_hsp_scores=598
tinity_id=comp3669_c0_seq1	best_hit=Cre08.g382560.t1.1	hsp_borders=40 2990	splice_coords=228 276 389 462 957 1120 1203 1400 1455 1533 1602 1704 1821	splice_scores=0.98 0.98 0.96 0.96 0.97 0.96 0.97 0.96 0.97 0.95 0.98 0.82 0.88	Nisland_coords=1163 1164 1664 1665 1202 1203 1703 1704	best_hit=	hsp_borders=	splice_coords=	splice_scores=	Nisland_coords=	best_Vca_hit=Vocar20010952m	Vca_hsp_coords=232 1908 2236 2412	Vca_hsp_scores=1788 114
tinity_id=comp5525_c0_seq1	best_hit=Cre01.g055350.t1.2	hsp_borders=1 1290	splice_coords=	splice_scores=	Nisland_coords=1624 1625 -1 +1	best_hit=	hsp_borders=	splice_coords=	splice_scores=	Nisland_coords=	best_Vca_hit=Vocar20004032m	Vca_hsp_coords=964 1032	Vca_hsp_scores=58
tinity_id=comp9687_c0_seq1	best_hit=Cre06.g291900.t1.2	hsp_borders=18 233	splice_coords=21 181	splice_scores=0.95 0.96	Nisland_coords=	best_hit=	hsp_borders=	splice_coords=	splice_scores=	Nisland_coords=	best_Vca_hit=Vocar20008956m	Vca_hsp_coords=20 232	Vca_hsp_scores=331
tinity_id=comp1638_c0_seq2	best_hit=Cre06.g297082.t1.1	hsp_borders=654 1086	splice_coords=780 931	splice_scores=0.98 0.92	Nisland_coords=1958 1959 -1086 +1086	best_hit=Cre14.g630895.t2.1	hsp_borders=300 677	splice_coords=	splice_scores=	Nisland_coords=1277 1278 1808 1809 2159 2160 -677 +1086 -677 +1086 -1 +300	best_Vca_hit=Vocar20015034m	Vca_hsp_coords=775 1068	Vca_hsp_scores=232
tinity_id=comp7973_c0_seq1	best_hit=	hsp_borders=	splice_coords=	splice_scores=	Nisland_coords=	best_hit=	hsp_borders=	splice_coords=	splice_scores=	Nisland_coords=	best_Vca_hit=Vocar20005877m	Vca_hsp_coords=101 226	Vca_hsp_scores=120
tinity_id=comp9750_c0_seq1	best_hit=Cre12.g550300.t1.1	hsp_borders=1 251	splice_coords=	splice_scores=	Nisland_coords=251 252 -1 +1	best_hit=	hsp_borders=	splice_coords=	splice_scores=	Nisland_coords=	best_Vca_hit=Vocar20015159m	Vca_hsp_coords=110 187	Vca_hsp_scores=61
tinity_id=comp1779_c0_seq1	best_hit=Cre16.g675958.t1.1	hsp_borders=18 469	splice_coords=	splice_scores=	Nisland_coords=	best_hit=	hsp_borders=	splice_coords=	splice_scores=	Nisland_coords=	best_Vca_hit=Vocar20006451m	Vca_hsp_coords=12 161	Vca_hsp_scores=246
tinity_id=comp4278_c0_seq1	best_hit=Cre06.g263550.t1.2	hsp_borders=3 206	splice_coords=	splice_scores=	Nisland_coords=	best_hit=Cre06.g263600.t1.1	hsp_borders=211 480	splice_coords=	splice_scores=	Nisland_coords=	best_Vca_hit=Vocar20009045m	Vca_hsp_coords=154 264	Vca_hsp_scores=60
tinity_id=comp2814_c0_seq1	best_hit=Cre06.g311900.t1.2	hsp_borders=8 255 242 340	splice_coords=	splice_scores=	Nisland_coords=	best_hit=	hsp_borders=	splice_coords=	splice_scores=	Nisland_coords=	best_Vca_hit=Vocar20009911m	Vca_hsp_coords=150 254	Vca_hsp_scores=63
tinity_id=comp1677_c0_seq1	best_hit=Cre12.g526800.t1.2	hsp_borders=1 278	splice_coords=	splice_scores=	Nisland_coords=	best_hit=	hsp_borders=	splice_coords=	splice_scores=	Nisland_coords=	best_Vca_hit=Vocar20003897m	Vca_hsp_coords=3 170	Vca_hsp_scores=308
tinity_id=comp9801_c0_seq1	best_hit=	hsp_borders=	splice_coords=	splice_scores=	Nisland_coords=	best_hit=	hsp_borders=	splice_coords=	splice_scores=	Nisland_coords=	best_Vca_hit=Vocar20011680m	Vca_hsp_coords=208 261	Vca_hsp_scores=55
tinity_id=comp7639_c0_seq1	best_hit=Cre17.g745347.t1.1	hsp_borders=7 127 154 301	splice_coords=9 123 183 288	splice_scores=0.74 0.95 0.95 0.96	Nisland_coords=	best_hit=	hsp_borders=	splice_coords=	splice_scores=	Nisland_coords=	best_Vca_hit=na	Vca_hsp_coords=na	Vca_hsp_scores=na
tinity_id=comp5416_c0_seq1	best_hit=Cre09.g397845.t1.1	hsp_borders=169 611	splice_coords=267 423	splice_scores=0.95 0.95	Nisland_coords=1019 1020 1595 1596 -1 +169 -1 169	best_hit=	hsp_borders=	splice_coords=	splice_scores=	Nisland_coords=	best_Vca_hit=Vocar20004915m	Vca_hsp_coords=113 463	Vca_hsp_scores=428
tinity_id=comp3860_c0_seq1	best_hit=Cre16.g672200.t1.1	hsp_borders=1 467	splice_coords=	splice_scores=	Nisland_coords=	best_hit=	hsp_borders=	splice_coords=	splice_scores=	Nisland_coords=	best_Vca_hit=Vocar20009473m	Vca_hsp_coords=122 265	Vca_hsp_scores=64
tinity_id=comp9392_c0_seq1	best_hit=	hsp_borders=	splice_coords=	splice_scores=	Nisland_coords=	best_hit=	hsp_borders=	splice_coords=	splice_scores=	Nisland_coords=	best_Vca_hit=Vocar20004950m	Vca_hsp_coords=3 326 3 326 45 326 3 326 45 326	Vca_hsp_scores=77 76 75 70 65
tinity_id=comp2680_c0_seq3	best_hit=Cre03.g182950.t1.2	hsp_borders=18 190 185 247	splice_coords=	splice_scores=	Nisland_coords=	best_hit=	hsp_borders=	splice_coords=	splice_scores=	Nisland_coords=	best_Vca_hit=Vocar20011771m	Vca_hsp_coords=31 147	Vca_hsp_scores=67
tinity_id=comp3456_c0_seq1	best_hit=Cre16.g682587.t1.1	hsp_borders=1 209	splice_coords=	splice_scores=	Nisland_coords=	best_hit=	hsp_borders=	splice_coords=	splice_scores=	Nisland_coords=	best_Vca_hit=Vocar20013527m	Vca_hsp_coords=98 211	Vca_hsp_scores=65
tinity_id=comp7539_c0_seq1	best_hit=Cre06.g257950.t1.2	hsp_borders=9 278	splice_coords=	splice_scores=	Nisland_coords=	best_hit=	hsp_borders=	splice_coords=	splice_scores=	Nisland_coords=	best_Vca_hit=Vocar20005264m	Vca_hsp_coords=103 189	Vca_hsp_scores=60
tinity_id=comp8535_c0_seq1	best_hit=Cre02.g142352.t1.1	hsp_borders=1 217	splice_coords=86 187	splice_scores=0.88 0.97	Nisland_coords=2759 2760 -217 +217	best_hit=	hsp_borders=	splice_coords=	splice_scores=	Nisland_coords=	best_Vca_hit=na	Vca_hsp_coords=na	Vca_hsp_scores=na
tinity_id=comp4201_c0_seq1	best_hit=Cre17.g700133.t1.1	hsp_borders=17 321	splice_coords=	splice_scores=	Nisland_coords=	best_hit=	hsp_borders=	splice_coords=	splice_scores=	Nisland_coords=	best_Vca_hit=Vocar20004221m	Vca_hsp_coords=161 295	Vca_hsp_scores=61
tinity_id=comp6525_c0_seq1	best_hit=Cre03.g171250.t1.2	hsp_borders=1 511	splice_coords=186 350	splice_scores=0.93 0.91	Nisland_coords=3799 3800 -511 +518	best_hit=	hsp_borders=	splice_coords=	splice_scores=	Nisland_coords=	best_Vca_hit=na	Vca_hsp_coords=na	Vca_hsp_scores=na
tinity_id=comp8391_c0_seq1	best_hit=Cre06.g278124.t1.1	hsp_borders=6 205	splice_coords=	splice_scores=	Nisland_coords=2749 2750 -1 +6	best_hit=	hsp_borders=	splice_coords=	splice_scores=	Nisland_coords=	best_Vca_hit=Vocar20006615m	Vca_hsp_coords=57 98	Vca_hsp_scores=49
tinity_id=comp3504_c0_seq1	best_hit=Cre02.g081050.t1.2	hsp_borders=1 39 32 500	splice_coords=	splice_scores=	Nisland_coords=	best_hit=	hsp_borders=	splice_coords=	splice_scores=	Nisland_coords=	best_Vca_hit=Vocar20001308m	Vca_hsp_coords=55 201	Vca_hsp_scores=54
tinity_id=comp6720_c0_seq1	best_hit=Cre01.g008150.t1.1	hsp_borders=1 420	splice_coords=	splice_scores=	Nisland_coords=1558 1559 -420 +420	best_hit=	hsp_borders=	splice_coords=	splice_scores=	Nisland_coords=	best_Vca_hit=Vocar20001330m	Vca_hsp_coords=156 197	Vca_hsp_scores=57
tinity_id=comp6315_c0_seq1	best_hit=Cre07.g347980.t1.1	hsp_borders=14 637	splice_coords=391	splice_scores=0.95	Nisland_coords=785 786 -637 +637	best_hit=	hsp_borders=	splice_coords=	splice_scores=	Nisland_coords=	best_Vca_hit=Vocar20008342m	Vca_hsp_coords=247 336	Vca_hsp_scores=67
tinity_id=comp8947_c0_seq1	best_hit=	hsp_borders=	splice_coords=	splice_scores=	Nisland_coords=	best_hit=	hsp_borders=	splice_coords=	splice_scores=	Nisland_coords=	best_Vca_hit=Vocar20010387m	Vca_hsp_coords=132 263	Vca_hsp_scores=60
tinity_id=comp6318_c0_seq1	best_hit=Cre09.g406432.t1.1	hsp_borders=1 381	splice_coords=115 232	splice_scores=0.87 0.89	Nisland_coords=765 766 -1 +1	best_hit=	hsp_borders=	splice_coords=	splice_scores=	Nisland_coords=	best_Vca_hit=Vocar20003897m	Vca_hsp_coords=351 440	Vca_hsp_scores=64
tinity_id=comp3538_c0_seq1	best_hit=Cre16.g677250.t1.2	hsp_borders=47 2261	splice_coords=481 614 720 815 972 1035	splice_scores=0.96 0.94 0.91 0.94 0.94 0.84	Nisland_coords=673 674 719 720	best_hit=	hsp_borders=	splice_coords=	splice_scores=	Nisland_coords=	best_Vca_hit=Vocar20000071m	Vca_hsp_coords=436 1131	Vca_hsp_scores=883
tinity_id=comp3156_c1_seq2	best_hit=	hsp_borders=	splice_coords=	splice_scores=	Nisland_coords=	best_hit=	hsp_borders=	splice_coords=	splice_scores=	Nisland_coords=	best_Vca_hit=Vocar20011817m	Vca_hsp_coords=786 908	Vca_hsp_scores=64
tinity_id=comp5098_c0_seq1	best_hit=Cre11.g477300.t1.1	hsp_borders=1 209	splice_coords=	splice_scores=	Nisland_coords=	best_hit=	hsp_borders=	splice_coords=	splice_scores=	Nisland_coords=	best_Vca_hit=Vocar20005650m	Vca_hsp_coords=113 205	Vca_hsp_scores=59
tinity_id=comp9865_c0_seq1	best_hit=	hsp_borders=	splice_coords=	splice_scores=	Nisland_coords=	best_hit=	hsp_borders=	splice_coords=	splice_scores=	Nisland_coords=	best_Vca_hit=na	Vca_hsp_coords=na	Vca_hsp_scores=na
tinity_id=comp1366_c0_seq2	best_hit=Cre26.g756897.t1.1	hsp_borders=46 217	splice_coords=47 134	splice_scores=0.95 0.96	Nisland_coords=867 868 1673 1674 4115 4116 -217 +217 -217 +217 -217 +217	best_hit=	hsp_borders=	splice_coords=	splice_scores=	Nisland_coords=	best_Vca_hit=na	Vca_hsp_coords=na	Vca_hsp_scores=na
tinity_id=comp8180_c0_seq1	best_hit=Cre17.g706200.t1.2	hsp_borders=51 291	splice_coords=	splice_scores=	Nisland_coords=	best_hit=	hsp_borders=	splice_coords=	splice_scores=	Nisland_coords=	best_Vca_hit=Vocar20000756m	Vca_hsp_coords=91 225	Vca_hsp_scores=59
tinity_id=comp7377_c0_seq1	best_hit=Cre03.g177350.t1.1	hsp_borders=31 206	splice_coords=	splice_scores=	Nisland_coords=	best_hit=	hsp_borders=	splice_coords=	splice_scores=	Nisland_coords=	best_Vca_hit=Vocar20014627m	Vca_hsp_coords=10 78	Vca_hsp_scores=56
tinity_id=comp8762_c0_seq1	best_hit=Cre11.g467734.t1.1	hsp_borders=48 899	splice_coords=	splice_scores=	Nisland_coords=852 853 899 +1035	best_hit=	hsp_borders=	splice_coords=	splice_scores=	Nisland_coords=	best_Vca_hit=Vocar20010684m	Vca_hsp_coords=9 599	Vca_hsp_scores=197
tinity_id=comp3253_c0_seq2	best_hit=	hsp_borders=	splice_coords=	splice_scores=	Nisland_coords=	best_hit=	hsp_borders=	splice_coords=	splice_scores=	Nisland_coords=	best_Vca_hit=na	Vca_hsp_coords=na	Vca_hsp_scores=na
tinity_id=comp6988_c0_seq1	best_hit=	hsp_borders=	splice_coords=	splice_scores=	Nisland_coords=	best_hit=	hsp_borders=	splice_coords=	splice_scores=	Nisland_coords=	best_Vca_hit=Vocar20013295m	Vca_hsp_coords=90 464	Vca_hsp_scores=584
tinity_id=comp10437_c0_seq1	best_hit=	hsp_borders=	splice_coords=	splice_scores=	Nisland_coords=	best_hit=	hsp_borders=	splice_coords=	splice_scores=	Nisland_coords=	best_Vca_hit=Vocar20014807m	Vca_hsp_coords=130 252	Vca_hsp_scores=56
tinity_id=comp3787_c0_seq1	best_hit=Cre10.g465650.t1.2	hsp_borders=1 563	splice_coords=	splice_scores=	Nisland_coords=4213 4214 -1 +1	best_hit=	hsp_borders=	splice_coords=	splice_scores=	Nisland_coords=	best_Vca_hit=Vocar20012954m	Vca_hsp_coords=275 334	Vca_hsp_scores=56
tinity_id=comp9201_c0_seq1	best_hit=	hsp_borders=	splice_coords=	splice_scores=	Nisland_coords=	best_hit=	hsp_borders=	splice_coords=	splice_scores=	Nisland_coords=	best_Vca_hit=Vocar20001450m	Vca_hsp_coords=17 103	Vca_hsp_scores=56
tinity_id=comp5968_c0_seq1	best_hit=	hsp_borders=	splice_coords=	splice_scores=	Nisland_coords=	best_hit=	hsp_borders=	splice_coords=	splice_scores=	Nisland_coords=	best_Vca_hit=Vocar20007082m	Vca_hsp_coords=503 586	Vca_hsp_scores=62
tinity_id=comp2761_c0_seq1	best_hit=Cre17.g715250.t1.2	hsp_borders=3 284	splice_coords=	splice_scores=	Nisland_coords=	best_hit=	hsp_borders=	splice_coords=	splice_scores=	Nisland_coords=	best_Vca_hit=Vocar20002231m	Vca_hsp_coords=17 145	Vca_hsp_scores=61
tinity_id=comp5997_c0_seq1	best_hit=Cre19.g750397.t1.1	hsp_borders=1 409	splice_coords=282 400	splice_scores=0.93 0.93	Nisland_coords=690 691 -409 +409	best_hit=	hsp_borders=	splice_coords=	splice_scores=	Nisland_coords=	best_Vca_hit=Vocar20004690m	Vca_hsp_coords=128 253	Vca_hsp_scores=58
tinity_id=comp4794_c0_seq1	best_hit=Cre05.g243455.t1.1	hsp_borders=1 199	splice_coords=16	splice_scores=0.95	Nisland_coords=557 558 198 199	best_hit=	hsp_borders=	splice_coords=	splice_scores=	Nisland_coords=	best_Vca_hit=Vocar20007039m	Vca_hsp_coords=14 145	Vca_hsp_scores=167
tinity_id=comp7324_c0_seq1	best_hit=Cre07.g329000.t1.2	hsp_borders=1 285	splice_coords=	splice_scores=	Nisland_coords=	best_hit=	hsp_borders=	splice_coords=	splice_scores=	Nisland_coords=	best_Vca_hit=Vocar20006448m	Vca_hsp_coords=121 234	Vca_hsp_scores=68
tinity_id=comp3321_c0_seq1	best_hit=Cre15.g639150.t1.1	hsp_borders=1 2093	splice_coords=134 224 288 440 549 620	splice_scores=0.96 0.98 0.95 0.97 0.89 0.94	Nisland_coords=1992 1993 -1 +1	best_hit=	hsp_borders=	splice_coords=	splice_scores=	Nisland_coords=	best_Vca_hit=Vocar20005920m	Vca_hsp_coords=405 686	Vca_hsp_scores=335
tinity_id=comp2475_c0_seq2	best_hit=Cre12.g554800.t1.2	hsp_borders=14 357	splice_coords=160 323	splice_scores=0.96 0.95	Nisland_coords=	best_hit=	hsp_borders=	splice_coords=	splice_scores=	Nisland_coords=	best_Vca_hit=Vocar20006741m	Vca_hsp_coords=14 355	Vca_hsp_scores=600
tinity_id=comp8121_c0_seq1	best_hit=Cre17.g734450.t1.2	hsp_borders=25 223	splice_coords=	splice_scores=	Nisland_coords=	best_hit=	hsp_borders=	splice_coords=	splice_scores=	Nisland_coords=	best_Vca_hit=Vocar20013288m	Vca_hsp_coords=64 222	Vca_hsp_scores=168
tinity_id=comp3485_c0_seq1	best_hit=Cre06.g251400.t1.2	hsp_borders=20 820	splice_coords=	splice_scores=	Nisland_coords=	best_hit=	hsp_borders=	splice_coords=	splice_scores=	Nisland_coords=	best_Vca_hit=Vocar20003501m	Vca_hsp_coords=9 86	Vca_hsp_scores=125
tinity_id=comp4159_c0_seq1	best_hit=Cre08.g364351.t1.1	hsp_borders=42 1119 739 2025	splice_coords=509 739 876 924 876 924 1119 1254	splice_scores=0.82 0.94 0.97 0.95 0.97 0.95 0.95 0.97	Nisland_coords=1103 1104 739 740	best_hit=	hsp_borders=	splice_coords=	splice_scores=	Nisland_coords=	best_Vca_hit=Vocar20008876m	Vca_hsp_coords=682 1404	Vca_hsp_scores=217
tinity_id=comp3683_c0_seq1	best_hit=Cre01.g008051.t1.1	hsp_borders=48 844 993 1873	splice_coords=290 447 545 597 666 749 843 1052 1180 1283	splice_scores=0.90 0.95 0.90 0.97 0.98 0.95 0.68 0.96 0.94 0.91	Nisland_coords=400 401 796 797 843 994 447 448	best_hit=	hsp_borders=	splice_coords=	splice_scores=	Nisland_coords=	best_Vca_hit=Vocar20007070m	Vca_hsp_coords=193 1422	Vca_hsp_scores=1539
tinity_id=comp6372_c0_seq1	best_hit=Cre08.g379650.t1.2	hsp_borders=21 251	splice_coords=	splice_scores=	Nisland_coords=	best_hit=	hsp_borders=	splice_coords=	splice_scores=	Nisland_coords=	best_Vca_hit=Vocar20014366m	Vca_hsp_coords=3 125	Vca_hsp_scores=59
tinity_id=comp9938_c0_seq1	best_hit=Cre08.g384390.t1.1	hsp_borders=12 230	splice_coords=56 187	splice_scores=0.96 0.97	Nisland_coords=5551 5552 -230 +230	best_hit=	hsp_borders=	splice_coords=	splice_scores=	Nisland_coords=	best_Vca_hit=Vocar20010231m	Vca_hsp_coords=72 230	Vca_hsp_scores=113
tinity_id=comp7199_c0_seq1	best_hit=	hsp_borders=	splice_coords=	splice_scores=	Nisland_coords=	best_hit=	hsp_borders=	splice_coords=	splice_scores=	Nisland_coords=	best_Vca_hit=na	Vca_hsp_coords=na	Vca_hsp_scores=na
tinity_id=comp8865_c0_seq1	best_hit=	hsp_borders=	splice_coords=	splice_scores=	Nisland_coords=	best_hit=	hsp_borders=	splice_coords=	splice_scores=	Nisland_coords=	best_Vca_hit=Vocar20008387m	Vca_hsp_coords=83 226	Vca_hsp_scores=65
tinity_id=comp1425_c0_seq1	best_hit=Cre12.g512600.t1.2	hsp_borders=1 227	splice_coords=13 133	splice_scores=0.96 0.90	Nisland_coords=	best_hit=	hsp_borders=	splice_coords=	splice_scores=	Nisland_coords=	best_Vca_hit=Vocar20001086m	Vca_hsp_coords=2 226	Vca_hsp_scores=295
tinity_id=comp2860_c0_seq1	best_hit=Cre01.g013350.t1.2	hsp_borders=1 294	splice_coords=	splice_scores=	Nisland_coords=	best_hit=	hsp_borders=	splice_coords=	splice_scores=	Nisland_coords=	best_Vca_hit=Vocar20013726m	Vca_hsp_coords=18 170	Vca_hsp_scores=61
tinity_id=comp7872_c0_seq1	best_hit=Cre10.g425501.t1.1	hsp_borders=1 333	splice_coords=70 190	splice_scores=0.97 0.95	Nisland_coords=2620 2621 4387 4388 -333 +333 -333 +333	best_hit=	hsp_borders=	splice_coords=	splice_scores=	Nisland_coords=	best_Vca_hit=Vocar20011547m	Vca_hsp_coords=71 163	Vca_hsp_scores=107
tinity_id=comp3739_c0_seq1	best_hit=Cre03.g180750.t1.2	hsp_borders=17 411	splice_coords=48 199 332	splice_scores=0.96 0.78 0.90	Nisland_coords=	best_hit=	hsp_borders=	splice_coords=	splice_scores=	Nisland_coords=	best_Vca_hit=Vocar20008174m	Vca_hsp_coords=51 317	Vca_hsp_scores=197
tinity_id=comp4573_c0_seq1	best_hit=Cre19.g751197.t1.1	hsp_borders=311 1811	splice_coords=392 542 599 668 809 931 1187 1310 1400 1508 1667	splice_scores=0.93 0.95 0.92 0.95 0.95 0.87 0.78 0.87 0.97 0.91 0.94	Nisland_coords=669 670 -1 +311	best_hit=	hsp_borders=	splice_coords=	splice_scores=	Nisland_coords=	best_Vca_hit=Vocar20014032m	Vca_hsp_coords=357 992 1194 1763	Vca_hsp_scores=621 591
tinity_id=comp8537_c0_seq1	best_hit=Cre05.g237250.t1.1	hsp_borders=19 288	splice_coords=277	splice_scores=0.91	Nisland_coords=	best_hit=Cre11.g477700.t1.1	hsp_borders=19 122	splice_coords=	splice_scores=	Nisland_coords=	best_Vca_hit=Vocar20007850m	Vca_hsp_coords=369 521	Vca_hsp_scores=69
tinity_id=comp6517_c0_seq1	best_hit=Cre01.g008150.t1.1	hsp_borders=21 697	splice_coords=285 371	splice_scores=0.97 0.92	Nisland_coords=1558 1559 -697 +1061	best_hit=	hsp_borders=	splice_coords=	splice_scores=	Nisland_coords=	best_Vca_hit=Vocar20010689m	Vca_hsp_coords=759 1019	Vca_hsp_scores=117
tinity_id=comp7538_c0_seq1	best_hit=	hsp_borders=	splice_coords=	splice_scores=	Nisland_coords=	best_hit=	hsp_borders=	splice_coords=	splice_scores=	Nisland_coords=	best_Vca_hit=Vocar20007379m	Vca_hsp_coords=223 315	Vca_hsp_scores=59
tinity_id=comp3195_c0_seq1	best_hit=Cre14.g630835.t1.1	hsp_borders=1 82 21 128 67 1100	splice_coords=	splice_scores=	Nisland_coords=	best_hit=	hsp_borders=	splice_coords=	splice_scores=	Nisland_coords=	best_Vca_hit=Vocar20013088m	Vca_hsp_coords=1010 1123	Vca_hsp_scores=63
tinity_id=comp5612_c0_seq1	best_hit=Cre06.g260700.t1.2	hsp_borders=1 287	splice_coords=	splice_scores=	Nisland_coords=	best_hit=	hsp_borders=	splice_coords=	splice_scores=	Nisland_coords=	best_Vca_hit=Vocar20002698m	Vca_hsp_coords=40 150	Vca_hsp_scores=61
tinity_id=comp936_c0_seq1	best_hit=Cre10.g459700.t1.1	hsp_borders=1 434	splice_coords=	splice_scores=	Nisland_coords=4566 4567 -434 +528	best_hit=	hsp_borders=	splice_coords=	splice_scores=	Nisland_coords=	best_Vca_hit=na	Vca_hsp_coords=na	Vca_hsp_scores=na
tinity_id=comp4909_c0_seq1	best_hit=Cre12.g537350.t1.1	hsp_borders=46 1192	splice_coords=323 769 915 1129	splice_scores=0.79 0.90 0.95 0.92	Nisland_coords=	best_hit=Cre05.g243150.t1.1	hsp_borders=1169 1835	splice_coords=1381	splice_scores=0.99	Nisland_coords=8845 8846 -1835 +1835	best_Vca_hit=Vocar20009222m	Vca_hsp_coords=67 252	Vca_hsp_scores=61
tinity_id=comp7256_c0_seq1	best_hit=Cre12.g491600.t1.1	hsp_borders=1 301	splice_coords=29 59 277	splice_scores=0.94 0.92 0.95	Nisland_coords=	best_hit=	hsp_borders=	splice_coords=	splice_scores=	Nisland_coords=	best_Vca_hit=Vocar20013281m	Vca_hsp_coords=2 298 8 103	Vca_hsp_scores=369 70
tinity_id=comp4888_c0_seq1	best_hit=Cre12.g542450.t1.2	hsp_borders=15 518	splice_coords=	splice_scores=	Nisland_coords=	best_hit=	hsp_borders=	splice_coords=	splice_scores=	Nisland_coords=	best_Vca_hit=na	Vca_hsp_coords=na	Vca_hsp_scores=na
tinity_id=comp8917_c0_seq1	best_hit=	hsp_borders=	splice_coords=	splice_scores=	Nisland_coords=	best_hit=	hsp_borders=	splice_coords=	splice_scores=	Nisland_coords=	best_Vca_hit=Vocar20015096m	Vca_hsp_coords=22 132	Vca_hsp_scores=62
tinity_id=comp3336_c0_seq1	best_hit=Cre03.g146367.t1.1	hsp_borders=1 341	splice_coords=	splice_scores=	Nisland_coords=	best_hit=Cre17.g698299.t1.1	hsp_borders=1 341	splice_coords=	splice_scores=	Nisland_coords=	best_Vca_hit=Vocar20000187m	Vca_hsp_coords=8 85	Vca_hsp_scores=56
tinity_id=comp3711_c0_seq1	best_hit=Cre08.g381950.t1.2	hsp_borders=1 835	splice_coords=	splice_scores=	Nisland_coords=3633 3634 -1 +1	best_hit=	hsp_borders=	splice_coords=	splice_scores=	Nisland_coords=	best_Vca_hit=Vocar20015070m	Vca_hsp_coords=405 584	Vca_hsp_scores=67
tinity_id=comp3236_c0_seq1	best_hit=Cre14.g624201.t1.1	hsp_borders=48 2646	splice_coords=261 380 467 545 641 710 780 914 968 1108 1172	splice_scores=0.94 0.91 0.96 0.96 0.95 0.90 0.94 0.97 0.94 0.86 0.80	Nisland_coords=733 734 780 781	best_hit=	hsp_borders=	splice_coords=	splice_scores=	Nisland_coords=	best_Vca_hit=Vocar20001866m	Vca_hsp_coords=339 1250	Vca_hsp_scores=1031
tinity_id=comp4719_c0_seq1	best_hit=Cre01.g055412.t1.1	hsp_borders=403 913	splice_coords=468 567 679	splice_scores=0.95 0.75 0.95	Nisland_coords=683 684 -1 403	best_hit=	hsp_borders=	splice_coords=	splice_scores=	Nisland_coords=	best_Vca_hit=Vocar20009727m	Vca_hsp_coords=62 856	Vca_hsp_scores=841
tinity_id=comp2075_c0_seq2	best_hit=Cre03.g164000.t1.2	hsp_borders=1 108 101 880	splice_coords=	splice_scores=	Nisland_coords=	best_hit=	hsp_borders=	splice_coords=	splice_scores=	Nisland_coords=	best_Vca_hit=Vocar20001190m	Vca_hsp_coords=520 687	Vca_hsp_scores=64
tinity_id=comp6843_c0_seq1	best_hit=Cre06.g262400.t1.1	hsp_borders=772 1136	splice_coords=	splice_scores=	Nisland_coords=3639 3640 -1136 +1145	best_hit=	hsp_borders=	splice_coords=	splice_scores=	Nisland_coords=	best_Vca_hit=Vocar20005167m	Vca_hsp_coords=4 702	Vca_hsp_scores=937
tinity_id=comp8018_c0_seq1	best_hit=Cre01.g014000.t1.2	hsp_borders=1 466 459 498	splice_coords=9	splice_scores=0.94	Nisland_coords=	best_hit=	hsp_borders=	splice_coords=	splice_scores=	Nisland_coords=	best_Vca_hit=Vocar20006653m	Vca_hsp_coords=1 108	Vca_hsp_scores=154
tinity_id=comp1923_c0_seq2	best_hit=Cre04.g217925.t1.1	hsp_borders=41 212	splice_coords=170	splice_scores=0.91	Nisland_coords=	best_hit=Cre04.g217938.t1.1	hsp_borders=40 212 41 212	splice_coords=41 170 170	splice_scores=0.94 0.96 0.97	Nisland_coords=1031 1032 2180 2181 -212 +40 -1 +41	best_Vca_hit=Vocar20004444m	Vca_hsp_coords=12 209	Vca_hsp_scores=262
tinity_id=comp9887_c0_seq1	best_hit=	hsp_borders=	splice_coords=	splice_scores=	Nisland_coords=	best_hit=	hsp_borders=	splice_coords=	splice_scores=	Nisland_coords=	best_Vca_hit=Vocar20004302m	Vca_hsp_coords=59 187	Vca_hsp_scores=55
tinity_id=comp2003_c0_seq1	best_hit=Cre01.g051900.t1.2	hsp_borders=33 245	splice_coords=	splice_scores=	Nisland_coords=	best_hit=	hsp_borders=	splice_coords=	splice_scores=	Nisland_coords=	best_Vca_hit=Vocar20003725m	Vca_hsp_coords=83 160	Vca_hsp_scores=55
tinity_id=comp9277_c0_seq1	best_hit=Cre12.g494650.t1.1	hsp_borders=29 528	splice_coords=259	splice_scores=0.86	Nisland_coords=	best_hit=	hsp_borders=	splice_coords=	splice_scores=	Nisland_coords=	best_Vca_hit=Vocar20007240m	Vca_hsp_coords=349 471	Vca_hsp_scores=62
tinity_id=comp470_c0_seq2	best_hit=Cre05.g238343.t1.1	hsp_borders=1 908 817 951	splice_coords=463 724	splice_scores=0.87 0.98	Nisland_coords=1394 1494 -951 +951	best_hit=	hsp_borders=	splice_coords=	splice_scores=	Nisland_coords=	best_Vca_hit=Vocar20010441m	Vca_hsp_coords=724 894	Vca_hsp_scores=71
tinity_id=comp3085_c0_seq5	best_hit=Cre14.g621450.t1.2	hsp_borders=1 51 45 298	splice_coords=	splice_scores=	Nisland_coords=	best_hit=	hsp_borders=	splice_coords=	splice_scores=	Nisland_coords=	best_Vca_hit=Vocar20010614m	Vca_hsp_coords=1 195	Vca_hsp_scores=154
tinity_id=comp3291_c0_seq1	best_hit=Cre01.g051500.t1.2	hsp_borders=15 241 236 287	splice_coords=	splice_scores=	Nisland_coords=	best_hit=	hsp_borders=	splice_coords=	splice_scores=	Nisland_coords=	best_Vca_hit=Vocar20005333m	Vca_hsp_coords=28 198	Vca_hsp_scores=64
tinity_id=comp5572_c0_seq1	best_hit=Cre09.g416350.t1.2	hsp_borders=3 237	splice_coords=42 127 198	splice_scores=0.97 0.94 0.97	Nisland_coords=	best_hit=	hsp_borders=	splice_coords=	splice_scores=	Nisland_coords=	best_Vca_hit=Vocar20005669m	Vca_hsp_coords=4 237	Vca_hsp_scores=211
tinity_id=comp3527_c0_seq1	best_hit=Cre06.g251650.t1.1	hsp_borders=23 418	splice_coords=	splice_scores=	Nisland_coords=	best_hit=	hsp_borders=	splice_coords=	splice_scores=	Nisland_coords=	best_Vca_hit=Vocar20010264m	Vca_hsp_coords=208 288	Vca_hsp_scores=65
tinity_id=comp4364_c0_seq1	best_hit=Cre15.g638954.t1.1	hsp_borders=1 259	splice_coords=	splice_scores=	Nisland_coords=1411 1412 -1 +1	best_hit=Cre15.g639000.t1.2	hsp_borders=1 259	splice_coords=	splice_scores=	Nisland_coords=	best_Vca_hit=Vocar20014711m	Vca_hsp_coords=21 215	Vca_hsp_scores=61
tinity_id=comp6107_c0_seq1	best_hit=Cre12.g545752.t1.1	hsp_borders=25 149	splice_coords=109 148	splice_scores=0.97 0.90	Nisland_coords=159 160 148 149	best_hit=Cre14.g613900.t1.2	hsp_borders=32 109	splice_coords=	splice_scores=	Nisland_coords=	best_Vca_hit=Vocar20014399m	Vca_hsp_coords=6 107 110 196	Vca_hsp_scores=90 69
tinity_id=comp7177_c0_seq1	best_hit=Cre17.g706150.t1.1	hsp_borders=1 163	splice_coords=	splice_scores=	Nisland_coords=	best_hit=	hsp_borders=	splice_coords=	splice_scores=	Nisland_coords=	best_Vca_hit=Vocar20000777m	Vca_hsp_coords=57 116	Vca_hsp_scores=62
tinity_id=comp1598_c0_seq1	best_hit=Cre14.g615000.t1.1	hsp_borders=1 241 237 278	splice_coords=	splice_scores=	Nisland_coords=	best_hit=	hsp_borders=	splice_coords=	splice_scores=	Nisland_coords=	best_Vca_hit=Vocar20008615m	Vca_hsp_coords=149 271	Vca_hsp_scores=56
tinity_id=comp7561_c0_seq1	best_hit=Cre04.g217951.t1.1	hsp_borders=6 276 261 356	splice_coords=	splice_scores=	Nisland_coords=	best_hit=	hsp_borders=	splice_coords=	splice_scores=	Nisland_coords=	best_Vca_hit=Vocar20014382m	Vca_hsp_coords=212 352	Vca_hsp_scores=62
tinity_id=comp2618_c0_seq2	best_hit=Cre14.g634279.t1.1	hsp_borders=14 410	splice_coords=	splice_scores=	Nisland_coords=	best_hit=	hsp_borders=	splice_coords=	splice_scores=	Nisland_coords=	best_Vca_hit=Vocar20005486m	Vca_hsp_coords=160 318	Vca_hsp_scores=55
tinity_id=comp9755_c0_seq1	best_hit=	hsp_borders=	splice_coords=	splice_scores=	Nisland_coords=	best_hit=	hsp_borders=	splice_coords=	splice_scores=	Nisland_coords=	best_Vca_hit=Vocar20014429m	Vca_hsp_coords=27 101	Vca_hsp_scores=56
tinity_id=comp2817_c0_seq1	best_hit=Cre15.g635850.t1.2	hsp_borders=34 254 249 314	splice_coords=	splice_scores=	Nisland_coords=	best_hit=	hsp_borders=	splice_coords=	splice_scores=	Nisland_coords=	best_Vca_hit=Vocar20008157m	Vca_hsp_coords=192 302	Vca_hsp_scores=56
tinity_id=comp3143_c0_seq2	best_hit=Cre08.g384320.t1.1	hsp_borders=326 2913 2236 2919	splice_coords=2024 2251	splice_scores=0.95 0.85	Nisland_coords=7031 7032 10387 10388 2251 2252 -2919 +2920	best_hit=	hsp_borders=	splice_coords=	splice_scores=	Nisland_coords=	best_Vca_hit=Vocar20014271m	Vca_hsp_coords=129 296	Vca_hsp_scores=180
tinity_id=comp2650_c0_seq2	best_hit=Cre12.g558900.t1.2	hsp_borders=3 66 58 233	splice_coords=	splice_scores=	Nisland_coords=	best_hit=	hsp_borders=	splice_coords=	splice_scores=	Nisland_coords=	best_Vca_hit=Vocar20007575m	Vca_hsp_coords=25 117	Vca_hsp_scores=60
tinity_id=comp9695_c0_seq1	best_hit=Cre13.g604050.t1.2	hsp_borders=1 327	splice_coords=179	splice_scores=0.95	Nisland_coords=4457 4458 9108 9109 -327 +327 -327 +327	best_hit=	hsp_borders=	splice_coords=	splice_scores=	Nisland_coords=	best_Vca_hit=Vocar20001958m	Vca_hsp_coords=101 271	Vca_hsp_scores=59
tinity_id=comp3640_c0_seq1	best_hit=Cre16.g672100.t1.1	hsp_borders=17 700	splice_coords=	splice_scores=	Nisland_coords=	best_hit=Cre16.g672050.t1.1	hsp_borders=728 1403 1531 1909	splice_coords=	splice_scores=	Nisland_coords=	best_Vca_hit=Vocar20007213m	Vca_hsp_coords=1009 1116	Vca_hsp_scores=66
tinity_id=comp5280_c0_seq1	best_hit=	hsp_borders=	splice_coords=	splice_scores=	Nisland_coords=	best_hit=	hsp_borders=	splice_coords=	splice_scores=	Nisland_coords=	best_Vca_hit=Vocar20004384m	Vca_hsp_coords=72 155	Vca_hsp_scores=58
tinity_id=comp1366_c0_seq1	best_hit=Cre26.g756897.t1.1	hsp_borders=50 615	splice_coords=271 364 445 532	splice_scores=0.82 0.81 0.95 0.96	Nisland_coords=867 868 1673 1674 4115 4116 -615 +615 -615 +615 -615 +615	best_hit=	hsp_borders=	splice_coords=	splice_scores=	Nisland_coords=	best_Vca_hit=Vocar20013891m	Vca_hsp_coords=89 463	Vca_hsp_scores=312
tinity_id=comp9132_c0_seq1	best_hit=	hsp_borders=	splice_coords=	splice_scores=	Nisland_coords=	best_hit=	hsp_borders=	splice_coords=	splice_scores=	Nisland_coords=	best_Vca_hit=Vocar20008776m	Vca_hsp_coords=189 263	Vca_hsp_scores=60
tinity_id=comp8453_c0_seq1	best_hit=	hsp_borders=	splice_coords=	splice_scores=	Nisland_coords=	best_hit=	hsp_borders=	splice_coords=	splice_scores=	Nisland_coords=	best_Vca_hit=Vocar20009470m	Vca_hsp_coords=58 189	Vca_hsp_scores=58
tinity_id=comp5642_c0_seq1	best_hit=Cre07.g322176.t1.1	hsp_borders=17 2478	splice_coords=459 621 701 842 941 1077 1212 1281 1453 1560 1689 1938 2109 2274	splice_scores=0.97 0.96 0.87 0.95 0.95 0.91 0.95 0.92 0.96 0.94 0.97 0.99 0.96 0.97	Nisland_coords=605 606 1673 1674 2462 2463 621 622 1689 1690 2478 +2938	best_hit=	hsp_borders=	splice_coords=	splice_scores=	Nisland_coords=	best_Vca_hit=Vocar20012743m	Vca_hsp_coords=265 1944 2239 2898	Vca_hsp_scores=1737 982
tinity_id=comp606_c0_seq1	best_hit=Cre16.g687900.t1.2	hsp_borders=1 308	splice_coords=	splice_scores=	Nisland_coords=	best_hit=	hsp_borders=	splice_coords=	splice_scores=	Nisland_coords=	best_Vca_hit=Vocar20010800m	Vca_hsp_coords=99 278	Vca_hsp_scores=65
tinity_id=comp5043_c0_seq1	best_hit=Cre16.g671700.t1.1	hsp_borders=1 354	splice_coords=7 145	splice_scores=0.89 0.77	Nisland_coords=	best_hit=	hsp_borders=	splice_coords=	splice_scores=	Nisland_coords=	best_Vca_hit=na	Vca_hsp_coords=na	Vca_hsp_scores=na
tinity_id=comp5267_c0_seq1	best_hit=	hsp_borders=	splice_coords=	splice_scores=	Nisland_coords=	best_hit=	hsp_borders=	splice_coords=	splice_scores=	Nisland_coords=	best_Vca_hit=Vocar20000059m	Vca_hsp_coords=101 223	Vca_hsp_scores=57
tinity_id=comp4687_c0_seq1	best_hit=Cre06.g276001.t1.1	hsp_borders=1 99 89 292	splice_coords=	splice_scores=	Nisland_coords=	best_hit=	hsp_borders=	splice_coords=	splice_scores=	Nisland_coords=	best_Vca_hit=Vocar20005646m	Vca_hsp_coords=51 149	Vca_hsp_scores=54
tinity_id=comp6197_c0_seq1	best_hit=	hsp_borders=	splice_coords=	splice_scores=	Nisland_coords=	best_hit=	hsp_borders=	splice_coords=	splice_scores=	Nisland_coords=	best_Vca_hit=na	Vca_hsp_coords=na	Vca_hsp_scores=na
tinity_id=comp3844_c0_seq1	best_hit=Cre11.g467609.t1.1	hsp_borders=1 112 209 1602	splice_coords=111 210 336 519 618 747	splice_scores=0.95 0.95 0.97 0.87 0.94 0.96	Nisland_coords=2430 2431 110 210	best_hit=	hsp_borders=	splice_coords=	splice_scores=	Nisland_coords=	best_Vca_hit=Vocar20004842m	Vca_hsp_coords=196 753	Vca_hsp_scores=902
tinity_id=comp3944_c0_seq1	best_hit=Cre12.g560250.t1.2	hsp_borders=7 962	splice_coords=	splice_scores=	Nisland_coords=1650 1651 -1 +7	best_hit=	hsp_borders=	splice_coords=	splice_scores=	Nisland_coords=	best_Vca_hit=Vocar20009202m	Vca_hsp_coords=143 286	Vca_hsp_scores=188
tinity_id=comp3523_c0_seq1	best_hit=	hsp_borders=	splice_coords=	splice_scores=	Nisland_coords=	best_hit=	hsp_borders=	splice_coords=	splice_scores=	Nisland_coords=	best_Vca_hit=Vocar20005829m	Vca_hsp_coords=304 525	Vca_hsp_scores=376
tinity_id=comp5305_c0_seq1	best_hit=Cre14.g630895.t2.1	hsp_borders=1 597	splice_coords=	splice_scores=	Nisland_coords=1277 1278 1808 1809 2159 2160 -1 +1 -1 +1 -1 +1	best_hit=	hsp_borders=	splice_coords=	splice_scores=	Nisland_coords=	best_Vca_hit=Vocar20001787m	Vca_hsp_coords=415 519	Vca_hsp_scores=144
tinity_id=comp6096_c0_seq1	best_hit=Cre01.g010250.t1.1	hsp_borders=47 548	splice_coords=183	splice_scores=0.96	Nisland_coords=5711 5712 -548 +548	best_hit=	hsp_borders=	splice_coords=	splice_scores=	Nisland_coords=	best_Vca_hit=Vocar20007234m	Vca_hsp_coords=453 515 198 230	Vca_hsp_scores=81 59
tinity_id=comp7886_c0_seq1	best_hit=Cre06.g258550.t1.1	hsp_borders=1 233	splice_coords=	splice_scores=	Nisland_coords=	best_hit=	hsp_borders=	splice_coords=	splice_scores=	Nisland_coords=	best_Vca_hit=Vocar20000646m	Vca_hsp_coords=92 217	Vca_hsp_scores=61
tinity_id=comp8194_c0_seq1	best_hit=	hsp_borders=	splice_coords=	splice_scores=	Nisland_coords=	best_hit=	hsp_borders=	splice_coords=	splice_scores=	Nisland_coords=	best_Vca_hit=Vocar20005497m	Vca_hsp_coords=155 238	Vca_hsp_scores=58
tinity_id=comp8722_c0_seq1	best_hit=	hsp_borders=	splice_coords=	splice_scores=	Nisland_coords=	best_hit=	hsp_borders=	splice_coords=	splice_scores=	Nisland_coords=	best_Vca_hit=Vocar20010320m	Vca_hsp_coords=95 163	Vca_hsp_scores=61
tinity_id=comp7208_c0_seq1	best_hit=	hsp_borders=	splice_coords=	splice_scores=	Nisland_coords=	best_hit=	hsp_borders=	splice_coords=	splice_scores=	Nisland_coords=	best_Vca_hit=Vocar20000913m	Vca_hsp_coords=169 249	Vca_hsp_scores=57
tinity_id=comp3744_c0_seq1	best_hit=Cre14.g630750.t1.1	hsp_borders=1 853	splice_coords=	splice_scores=	Nisland_coords=1766 1767 2476 2477 -1 +1 -1 +1	best_hit=	hsp_borders=	splice_coords=	splice_scores=	Nisland_coords=	best_Vca_hit=Vocar20005693m	Vca_hsp_coords=712 879	Vca_hsp_scores=66
tinity_id=comp5199_c0_seq1	best_hit=Cre16.g655400.t1.1	hsp_borders=1 210	splice_coords=	splice_scores=	Nisland_coords=	best_hit=	hsp_borders=	splice_coords=	splice_scores=	Nisland_coords=	best_Vca_hit=Vocar20008510m	Vca_hsp_coords=13 78	Vca_hsp_scores=53
tinity_id=comp9069_c0_seq1	best_hit=Cre05.g242200.t1.1	hsp_borders=1 354	splice_coords=35 134 266	splice_scores=0.93 0.85 0.96	Nisland_coords=3252 3253 -354 +356	best_hit=	hsp_borders=	splice_coords=	splice_scores=	Nisland_coords=	best_Vca_hit=Vocar20005160m	Vca_hsp_coords=102 179	Vca_hsp_scores=70
tinity_id=comp10102_c0_seq1	best_hit=	hsp_borders=	splice_coords=	splice_scores=	Nisland_coords=	best_hit=	hsp_borders=	splice_coords=	splice_scores=	Nisland_coords=	best_Vca_hit=Vocar20009728m	Vca_hsp_coords=9 218	Vca_hsp_scores=64
tinity_id=comp7969_c0_seq1	best_hit=Cre13.g583300.t1.2	hsp_borders=6 296	splice_coords=200	splice_scores=0.90	Nisland_coords=132 183 -1 +6	best_hit=	hsp_borders=	splice_coords=	splice_scores=	Nisland_coords=	best_Vca_hit=Vocar20000469m	Vca_hsp_coords=178 243	Vca_hsp_scores=55
tinity_id=comp5170_c0_seq1	best_hit=Cre09.g406625.t1.1	hsp_borders=17 639	splice_coords=18	splice_scores=0.94	Nisland_coords=1050 1051 -1 +17	best_hit=	hsp_borders=	splice_coords=	splice_scores=	Nisland_coords=	best_Vca_hit=Vocar20003495m	Vca_hsp_coords=454 540	Vca_hsp_scores=59
tinity_id=comp2966_c0_seq1	best_hit=Cre10.g452350.t1.1	hsp_borders=1 163	splice_coords=71 160	splice_scores=0.97 0.91	Nisland_coords=	best_hit=	hsp_borders=	splice_coords=	splice_scores=	Nisland_coords=	best_Vca_hit=Vocar20010592m	Vca_hsp_coords=2 112	Vca_hsp_scores=124
tinity_id=comp10301_c0_seq1	best_hit=Cre10.g420650.t1.2	hsp_borders=1 209	splice_coords=	splice_scores=	Nisland_coords=2522 2523 -1 +1	best_hit=	hsp_borders=	splice_coords=	splice_scores=	Nisland_coords=	best_Vca_hit=Vocar20013168m	Vca_hsp_coords=90 149	Vca_hsp_scores=53
tinity_id=comp3995_c0_seq1	best_hit=Cre06.g264350.t1.2	hsp_borders=1 85 81 225	splice_coords=	splice_scores=	Nisland_coords=	best_hit=	hsp_borders=	splice_coords=	splice_scores=	Nisland_coords=	best_Vca_hit=Vocar20010190m	Vca_hsp_coords=4 48	Vca_hsp_scores=56
tinity_id=comp2265_c0_seq1	best_hit=Cre16.g680700.t1.2	hsp_borders=1 258	splice_coords=	splice_scores=	Nisland_coords=	best_hit=	hsp_borders=	splice_coords=	splice_scores=	Nisland_coords=	best_Vca_hit=Vocar20009499m	Vca_hsp_coords=71 175	Vca_hsp_scores=55
tinity_id=comp2776_c0_seq1	best_hit=Cre10.g429100.t1.2	hsp_borders=1 208	splice_coords=	splice_scores=	Nisland_coords=	best_hit=	hsp_borders=	splice_coords=	splice_scores=	Nisland_coords=	best_Vca_hit=Vocar20005038m	Vca_hsp_coords=50 181	Vca_hsp_scores=63
tinity_id=comp2082_c0_seq2	best_hit=Cre16.g652550.t1.2	hsp_borders=1 31 24 288	splice_coords=	splice_scores=	Nisland_coords=	best_hit=	hsp_borders=	splice_coords=	splice_scores=	Nisland_coords=	best_Vca_hit=Vocar20012272m	Vca_hsp_coords=155 289	Vca_hsp_scores=98
tinity_id=comp9057_c0_seq1	best_hit=Cre03.g206600.t1.2	hsp_borders=11 269	splice_coords=150 258	splice_scores=0.94 0.98	Nisland_coords=	best_hit=	hsp_borders=	splice_coords=	splice_scores=	Nisland_coords=	best_Vca_hit=Vocar20012266m	Vca_hsp_coords=1 267	Vca_hsp_scores=389
tinity_id=comp1831_c0_seq1	best_hit=Cre12.g522950.t1.2	hsp_borders=17 149 142 203	splice_coords=	splice_scores=	Nisland_coords=	best_hit=	hsp_borders=	splice_coords=	splice_scores=	Nisland_coords=	best_Vca_hit=Vocar20009923m	Vca_hsp_coords=5 181	Vca_hsp_scores=60
tinity_id=comp7850_c0_seq1	best_hit=Cre13.g563700.t1.1	hsp_borders=1 416	splice_coords=192 308	splice_scores=0.94 0.96	Nisland_coords=5467 5468 -416 +416	best_hit=	hsp_borders=	splice_coords=	splice_scores=	Nisland_coords=	best_Vca_hit=Vocar20014910m	Vca_hsp_coords=12 299	Vca_hsp_scores=203
tinity_id=comp8914_c0_seq1	best_hit=Cre17.g719771.t1.1	hsp_borders=1 218	splice_coords=	splice_scores=	Nisland_coords=	best_hit=Cre17.g719855.t1.1	hsp_borders=1 218	splice_coords=	splice_scores=	Nisland_coords=	best_Vca_hit=Vocar20006850m	Vca_hsp_coords=52 132	Vca_hsp_scores=62
tinity_id=comp708_c0_seq1	best_hit=Cre12.g490950.t1.2	hsp_borders=16 276	splice_coords=	splice_scores=	Nisland_coords=	best_hit=Cre10.g453200.t2.1	hsp_borders=16 276	splice_coords=	splice_scores=	Nisland_coords=	best_Vca_hit=Vocar20002040m	Vca_hsp_coords=172 246	Vca_hsp_scores=59
tinity_id=comp2233_c0_seq1	best_hit=Cre06.g278211.t1.1	hsp_borders=1 211	splice_coords=	splice_scores=	Nisland_coords=	best_hit=	hsp_borders=	splice_coords=	splice_scores=	Nisland_coords=	best_Vca_hit=Vocar20001334m	Vca_hsp_coords=55 147	Vca_hsp_scores=59
tinity_id=comp9988_c0_seq1	best_hit=Cre11.g467710.t1.1	hsp_borders=20 310	splice_coords=	splice_scores=	Nisland_coords=	best_hit=	hsp_borders=	splice_coords=	splice_scores=	Nisland_coords=	best_Vca_hit=Vocar20003997m	Vca_hsp_coords=235 303	Vca_hsp_scores=58
tinity_id=comp2292_c0_seq2	best_hit=Cre06.g278185.t1.1	hsp_borders=19 244	splice_coords=85	splice_scores=0.86	Nisland_coords=	best_hit=Cre07.g357200.t1.2	hsp_borders=19 237	splice_coords=	splice_scores=	Nisland_coords=	best_Vca_hit=Vocar20011998m	Vca_hsp_coords=11 244	Vca_hsp_scores=365
tinity_id=comp3426_c0_seq1	best_hit=Cre11.g467689.t1.1	hsp_borders=1 65 58 304	splice_coords=	splice_scores=	Nisland_coords=	best_hit=	hsp_borders=	splice_coords=	splice_scores=	Nisland_coords=	best_Vca_hit=Vocar20002384m	Vca_hsp_coords=164 250	Vca_hsp_scores=57
tinity_id=comp4287_c0_seq1	best_hit=Cre17.g700133.t1.1	hsp_borders=1 402	splice_coords=	splice_scores=	Nisland_coords=	best_hit=	hsp_borders=	splice_coords=	splice_scores=	Nisland_coords=	best_Vca_hit=Vocar20001805m	Vca_hsp_coords=84 329	Vca_hsp_scores=62
tinity_id=comp4596_c0_seq1	best_hit=Cre12.g540750.t1.1	hsp_borders=1 684	splice_coords=63	splice_scores=0.80	Nisland_coords=	best_hit=	hsp_borders=	splice_coords=	splice_scores=	Nisland_coords=	best_Vca_hit=Vocar20006501m	Vca_hsp_coords=91 171	Vca_hsp_scores=86
tinity_id=comp2352_c0_seq1	best_hit=Cre07.g341555.t1.1	hsp_borders=1 2010 658 2206	splice_coords=2005	splice_scores=0.77	Nisland_coords=5644 5645 -2010 +658	best_hit=Cre07.g341553.t1.1	hsp_borders=1 2010 1 1270 1352 1999	splice_coords=2005 1268	splice_scores=0.77 0.78	Nisland_coords=	best_Vca_hit=Vocar20012500m	Vca_hsp_coords=963 1262	Vca_hsp_scores=77
tinity_id=comp7577_c0_seq1	best_hit=	hsp_borders=	splice_coords=	splice_scores=	Nisland_coords=	best_hit=	hsp_borders=	splice_coords=	splice_scores=	Nisland_coords=	best_Vca_hit=Vocar20007685m	Vca_hsp_coords=161 337	Vca_hsp_scores=62
tinity_id=comp3429_c0_seq1	best_hit=Cre05.g239950.t1.1	hsp_borders=13 982	splice_coords=	splice_scores=	Nisland_coords=2202 2203 -1 +13	best_hit=	hsp_borders=	splice_coords=	splice_scores=	Nisland_coords=	best_Vca_hit=Vocar20007792m	Vca_hsp_coords=588 710	Vca_hsp_scores=67
tinity_id=comp9169_c0_seq1	best_hit=	hsp_borders=	splice_coords=	splice_scores=	Nisland_coords=	best_hit=	hsp_borders=	splice_coords=	splice_scores=	Nisland_coords=	best_Vca_hit=na	Vca_hsp_coords=na	Vca_hsp_scores=na
tinity_id=comp484_c0_seq1	best_hit=Cre12.g526427.t1.1	hsp_borders=331 1018	splice_coords=	splice_scores=	Nisland_coords=	best_hit=	hsp_borders=	splice_coords=	splice_scores=	Nisland_coords=	best_Vca_hit=Vocar20012881m	Vca_hsp_coords=720 812	Vca_hsp_scores=63
tinity_id=comp3355_c0_seq1	best_hit=Cre10.g452050.t1.2	hsp_borders=1 69 54 329	splice_coords=	splice_scores=	Nisland_coords=	best_hit=	hsp_borders=	splice_coords=	splice_scores=	Nisland_coords=	best_Vca_hit=Vocar20006070m	Vca_hsp_coords=205 324	Vca_hsp_scores=58
tinity_id=comp3088_c0_seq3	best_hit=Cre03.g182150.t1.2	hsp_borders=1 254	splice_coords=	splice_scores=	Nisland_coords=	best_hit=	hsp_borders=	splice_coords=	splice_scores=	Nisland_coords=	best_Vca_hit=Vocar20005382m	Vca_hsp_coords=74 178	Vca_hsp_scores=71
tinity_id=comp1665_c0_seq1	best_hit=	hsp_borders=	splice_coords=	splice_scores=	Nisland_coords=	best_hit=	hsp_borders=	splice_coords=	splice_scores=	Nisland_coords=	best_Vca_hit=Vocar20013856m	Vca_hsp_coords=9 239	Vca_hsp_scores=62
tinity_id=comp8972_c0_seq1	best_hit=Cre03.g159800.t1.1	hsp_borders=4 202	splice_coords=	splice_scores=	Nisland_coords=	best_hit=	hsp_borders=	splice_coords=	splice_scores=	Nisland_coords=	best_Vca_hit=Vocar20000558m	Vca_hsp_coords=35 190	Vca_hsp_scores=114
tinity_id=comp1543_c0_seq1	best_hit=Cre01.g008150.t1.1	hsp_borders=234 557	splice_coords=	splice_scores=	Nisland_coords=1558 1559 -1 +234	best_hit=Cre08.g365720.t1.1	hsp_borders=1 256	splice_coords=149	splice_scores=0.91	Nisland_coords=712 713 1992 1993 3352 3353 -1 +1 -1 +1 -1 +1	best_Vca_hit=Vocar20001330m	Vca_hsp_coords=356 406	Vca_hsp_scores=85
tinity_id=comp942_c0_seq1	best_hit=Cre16.g672650.t1.2	hsp_borders=1 188	splice_coords=	splice_scores=	Nisland_coords=	best_hit=	hsp_borders=	splice_coords=	splice_scores=	Nisland_coords=	best_Vca_hit=Vocar20011783m	Vca_hsp_coords=68 181	Vca_hsp_scores=55
tinity_id=comp1510_c0_seq1	best_hit=Cre17.g734757.t1.1	hsp_borders=21 355 351 528	splice_coords=	splice_scores=	Nisland_coords=	best_hit=Cre15.g642800.t1.2	hsp_borders=21 355 351 528	splice_coords=	splice_scores=	Nisland_coords=	best_Vca_hit=Vocar20008684m	Vca_hsp_coords=198 293	Vca_hsp_scores=57
tinity_id=comp8132_c0_seq1	best_hit=Cre02.g076900.t1.1	hsp_borders=21 199	splice_coords=	splice_scores=	Nisland_coords=	best_hit=	hsp_borders=	splice_coords=	splice_scores=	Nisland_coords=	best_Vca_hit=Vocar20006224m	Vca_hsp_coords=44 148	Vca_hsp_scores=67
tinity_id=comp2842_c0_seq1	best_hit=Cre06.g258800.t1.1	hsp_borders=1 474	splice_coords=	splice_scores=	Nisland_coords=	best_hit=	hsp_borders=	splice_coords=	splice_scores=	Nisland_coords=	best_Vca_hit=Vocar20006273m	Vca_hsp_coords=220 318	Vca_hsp_scores=59
tinity_id=comp4195_c0_seq1	best_hit=Cre16.g678997.t1.1	hsp_borders=9 211	splice_coords=	splice_scores=	Nisland_coords=	best_hit=	hsp_borders=	splice_coords=	splice_scores=	Nisland_coords=	best_Vca_hit=Vocar20010082m	Vca_hsp_coords=94 156	Vca_hsp_scores=57
tinity_id=comp9574_c0_seq1	best_hit=Cre06.g278256.t1.1	hsp_borders=1 256	splice_coords=86 144	splice_scores=0.97 0.96	Nisland_coords=	best_hit=	hsp_borders=	splice_coords=	splice_scores=	Nisland_coords=	best_Vca_hit=Vocar20006098m	Vca_hsp_coords=3 254	Vca_hsp_scores=383
tinity_id=comp9704_c0_seq1	best_hit=	hsp_borders=	splice_coords=	splice_scores=	Nisland_coords=	best_hit=	hsp_borders=	splice_coords=	splice_scores=	Nisland_coords=	best_Vca_hit=Vocar20007494m	Vca_hsp_coords=54 146	Vca_hsp_scores=53
tinity_id=comp4085_c0_seq1	best_hit=Cre16.g694201.t1.1	hsp_borders=350 739	splice_coords=	splice_scores=	Nisland_coords=325 326 1005 1006 1637 1638 -1 +350 -1 +350 -1 +350	best_hit=Cre06.g297082.t1.1	hsp_borders=1 372	splice_coords=	splice_scores=	Nisland_coords=1958 1959 -1 +1	best_Vca_hit=Vocar20001255m	Vca_hsp_coords=384 674	Vca_hsp_scores=61
tinity_id=comp7516_c0_seq1	best_hit=Cre09.g402108.t1.1	hsp_borders=31 404	splice_coords=306	splice_scores=0.96	Nisland_coords=10844 10845 -404 +404	best_hit=	hsp_borders=	splice_coords=	splice_scores=	Nisland_coords=	best_Vca_hit=Vocar20011633m	Vca_hsp_coords=188 400	Vca_hsp_scores=57
tinity_id=comp10488_c0_seq1	best_hit=	hsp_borders=	splice_coords=	splice_scores=	Nisland_coords=	best_hit=	hsp_borders=	splice_coords=	splice_scores=	Nisland_coords=	best_Vca_hit=Vocar20011330m	Vca_hsp_coords=25 123	Vca_hsp_scores=57
tinity_id=comp8217_c0_seq1	best_hit=	hsp_borders=	splice_coords=	splice_scores=	Nisland_coords=	best_hit=	hsp_borders=	splice_coords=	splice_scores=	Nisland_coords=	best_Vca_hit=Vocar20000034m	Vca_hsp_coords=210 335	Vca_hsp_scores=62
tinity_id=comp9140_c0_seq1	best_hit=Cre09.g387467.t1.1	hsp_borders=1 294	splice_coords=	splice_scores=	Nisland_coords=	best_hit=	hsp_borders=	splice_coords=	splice_scores=	Nisland_coords=	best_Vca_hit=Vocar20008292m	Vca_hsp_coords=141 236	Vca_hsp_scores=63
tinity_id=comp9204_c0_seq1	best_hit=	hsp_borders=	splice_coords=	splice_scores=	Nisland_coords=	best_hit=	hsp_borders=	splice_coords=	splice_scores=	Nisland_coords=	best_Vca_hit=Vocar20000826m	Vca_hsp_coords=67 168	Vca_hsp_scores=60
tinity_id=comp4150_c0_seq1	best_hit=Cre05.g242200.t1.1	hsp_borders=1 704	splice_coords=	splice_scores=	Nisland_coords=3252 3253 -1 +1	best_hit=	hsp_borders=	splice_coords=	splice_scores=	Nisland_coords=	best_Vca_hit=Vocar20008818m	Vca_hsp_coords=515 619	Vca_hsp_scores=60
tinity_id=comp8200_c0_seq1	best_hit=Cre13.g585651.t1.1	hsp_borders=1 158	splice_coords=	splice_scores=	Nisland_coords=981 982 158 +301	best_hit=	hsp_borders=	splice_coords=	splice_scores=	Nisland_coords=	best_Vca_hit=Vocar20008877m	Vca_hsp_coords=36 191	Vca_hsp_scores=182
tinity_id=comp6044_c0_seq1	best_hit=	hsp_borders=	splice_coords=	splice_scores=	Nisland_coords=	best_hit=	hsp_borders=	splice_coords=	splice_scores=	Nisland_coords=	best_Vca_hit=Vocar20004881m	Vca_hsp_coords=207 377	Vca_hsp_scores=80
tinity_id=comp1486_c0_seq1	best_hit=Cre10.g452350.t1.1	hsp_borders=1 306	splice_coords=	splice_scores=	Nisland_coords=	best_hit=	hsp_borders=	splice_coords=	splice_scores=	Nisland_coords=	best_Vca_hit=Vocar20002187m	Vca_hsp_coords=99 227	Vca_hsp_scores=59
tinity_id=comp5234_c0_seq1	best_hit=Cre16.g683483.t1.1	hsp_borders=1 203	splice_coords=4	splice_scores=0.88	Nisland_coords=	best_hit=	hsp_borders=	splice_coords=	splice_scores=	Nisland_coords=	best_Vca_hit=Vocar20007243m	Vca_hsp_coords=154 207	Vca_hsp_scores=53
tinity_id=comp10388_c0_seq1	best_hit=Cre02.g116650.t1.2	hsp_borders=5 183	splice_coords=75 162	splice_scores=0.98 0.95	Nisland_coords=	best_hit=	hsp_borders=	splice_coords=	splice_scores=	Nisland_coords=	best_Vca_hit=Vocar20005097m	Vca_hsp_coords=4 186	Vca_hsp_scores=278
tinity_id=comp875_c0_seq2	best_hit=Cre13.g586000.t1.2	hsp_borders=1 351 720 1514	splice_coords=90 350 801 967 1071 1353	splice_scores=0.95 0.96 0.95 0.62 0.95 0.95	Nisland_coords=832 833 1080 1081 966 967 349 350	best_hit=	hsp_borders=	splice_coords=	splice_scores=	Nisland_coords=	best_Vca_hit=Vocar20009186m	Vca_hsp_coords=1 1452	Vca_hsp_scores=1214
tinity_id=comp9279_c0_seq1	best_hit=Cre01.g046237.t1.1	hsp_borders=2 249	splice_coords=143	splice_scores=0.98	Nisland_coords=3342 3343 -1 +2	best_hit=	hsp_borders=	splice_coords=	splice_scores=	Nisland_coords=	best_Vca_hit=Vocar20009409m	Vca_hsp_coords=35 142	Vca_hsp_scores=135
tinity_id=comp5021_c0_seq1	best_hit=Cre11.g467597.t1.1	hsp_borders=38 3333	splice_coords=646 907 956 1093 1222 1264 1342 1452 1504 1646 1771 1869 1988 2307 2434 2589 2662 2716 2802 2903 3014 3167	splice_scores=0.97 0.98 0.87 0.92 0.87 0.97 0.96 0.96 0.92 0.96 0.94 0.97 0.96 0.71 0.95 0.94 0.88 0.86 0.90 0.97 0.94 0.98	Nisland_coords=2976 2977 3696 3697 4496 4497 4496 4497 -3333 +3333 -3333 +3333 -3333 +3333 3013 3014	best_hit=	hsp_borders=	splice_coords=	splice_scores=	Nisland_coords=	best_Vca_hit=Vocar20011822m	Vca_hsp_coords=2276 3208 1574 2026 1133 1891 2489 2845	Vca_hsp_scores=557 359 174 116
tinity_id=comp8558_c0_seq1	best_hit=	hsp_borders=	splice_coords=	splice_scores=	Nisland_coords=	best_hit=	hsp_borders=	splice_coords=	splice_scores=	Nisland_coords=	best_Vca_hit=Vocar20012016m	Vca_hsp_coords=4 99	Vca_hsp_scores=64
tinity_id=comp2739_c0_seq1	best_hit=Cre01.g051500.t1.2	hsp_borders=15 567	splice_coords=97 185 266 373	splice_scores=0.95 0.90 0.94 0.96	Nisland_coords=	best_hit=	hsp_borders=	splice_coords=	splice_scores=	Nisland_coords=	best_Vca_hit=Vocar20009523m	Vca_hsp_coords=215 400	Vca_hsp_scores=237
tinity_id=comp9883_c0_seq1	best_hit=Cre03.g186800.t1.2	hsp_borders=1 201	splice_coords=	splice_scores=	Nisland_coords=	best_hit=Cre03.g183950.t1.2	hsp_borders=1 201 1 201 168 201	splice_coords=	splice_scores=	Nisland_coords=7700 7701 -201 +201	best_Vca_hit=Vocar20004659m	Vca_hsp_coords=131 187	Vca_hsp_scores=57
tinity_id=comp6061_c0_seq1	best_hit=Cre06.g276001.t1.1	hsp_borders=13 236	splice_coords=	splice_scores=	Nisland_coords=	best_hit=	hsp_borders=	splice_coords=	splice_scores=	Nisland_coords=	best_Vca_hit=Vocar20002165m	Vca_hsp_coords=90 224	Vca_hsp_scores=58
tinity_id=comp6833_c0_seq1	best_hit=Cre04.g213800.t1.1	hsp_borders=50 222	splice_coords=	splice_scores=	Nisland_coords=	best_hit=	hsp_borders=	splice_coords=	splice_scores=	Nisland_coords=	best_Vca_hit=Vocar20000692m	Vca_hsp_coords=58 192	Vca_hsp_scores=60
tinity_id=comp1629_c0_seq1	best_hit=Cre16.g659600.t1.1	hsp_borders=75 328	splice_coords=79 281	splice_scores=0.96 0.97	Nisland_coords=1040 1041 1922 1923 -1 +75 -1 +75	best_hit=	hsp_borders=	splice_coords=	splice_scores=	Nisland_coords=	best_Vca_hit=Vocar20010915m	Vca_hsp_coords=105 311	Vca_hsp_scores=200
tinity_id=comp4283_c0_seq1	best_hit=Cre02.g144010.t1.1	hsp_borders=1 1702 119 338	splice_coords=2 230 285 352 556 781 956 1046 239 294	splice_scores=0.83 0.88 0.96 0.95 0.95 0.74 0.96 0.95 0.93 0.94	Nisland_coords=553 554 -338 +1	best_hit=Cre02.g143900.t1.1	hsp_borders=1 1702	splice_coords=2 230 285 352 556 781 956 1046	splice_scores=0.93 0.94 0.94 0.83 0.88 0.96 0.95 0.95	Nisland_coords=	best_Vca_hit=Vocar20013737m	Vca_hsp_coords=197 1084	Vca_hsp_scores=417
tinity_id=comp4973_c0_seq1	best_hit=Cre04.g229163.t1.1	hsp_borders=1 463	splice_coords=	splice_scores=	Nisland_coords=5676 5677 -1 +1	best_hit=	hsp_borders=	splice_coords=	splice_scores=	Nisland_coords=	best_Vca_hit=na	Vca_hsp_coords=na	Vca_hsp_scores=na
tinity_id=comp6303_c0_seq1	best_hit=Cre17.g700250.t1.2	hsp_borders=2 240	splice_coords=	splice_scores=	Nisland_coords=	best_hit=	hsp_borders=	splice_coords=	splice_scores=	Nisland_coords=	best_Vca_hit=Vocar20005468m	Vca_hsp_coords=195 227	Vca_hsp_scores=52
tinity_id=comp6768_c0_seq1	best_hit=Cre13.g602901.t1.1	hsp_borders=1 783	splice_coords=	splice_scores=	Nisland_coords=1253 1254 2184 2185 -783 +783 -783 +783	best_hit=	hsp_borders=	splice_coords=	splice_scores=	Nisland_coords=	best_Vca_hit=Vocar20002570m	Vca_hsp_coords=238 360	Vca_hsp_scores=66
tinity_id=comp3653_c0_seq1	best_hit=Cre16.g685277.t1.1	hsp_borders=15 429 419 487	splice_coords=	splice_scores=	Nisland_coords=	best_hit=	hsp_borders=	splice_coords=	splice_scores=	Nisland_coords=	best_Vca_hit=Vocar20000992m	Vca_hsp_coords=382 465	Vca_hsp_scores=60
tinity_id=comp2475_c0_seq1	best_hit=Cre12.g554800.t1.2	hsp_borders=1 490	splice_coords=293 456	splice_scores=0.96 0.95	Nisland_coords=	best_hit=	hsp_borders=	splice_coords=	splice_scores=	Nisland_coords=	best_Vca_hit=Vocar20006741m	Vca_hsp_coords=3 488	Vca_hsp_scores=829
tinity_id=comp1744_c0_seq1	best_hit=Cre03.g199199.t1.1	hsp_borders=23 477	splice_coords=310 433	splice_scores=0.81 0.94	Nisland_coords=730 731 -1 +23	best_hit=Cre13.g576740.t1.1	hsp_borders=65 477	splice_coords=310 436	splice_scores=0.88 0.92	Nisland_coords=	best_Vca_hit=Vocar20011946m	Vca_hsp_coords=120 251	Vca_hsp_scores=60
tinity_id=comp7252_c0_seq1	best_hit=Cre02.g088151.t1.1	hsp_borders=18 207	splice_coords=	splice_scores=	Nisland_coords=	best_hit=	hsp_borders=	splice_coords=	splice_scores=	Nisland_coords=	best_Vca_hit=Vocar20002957m	Vca_hsp_coords=37 132	Vca_hsp_scores=61
tinity_id=comp2151_c0_seq1	best_hit=Cre06.g298100.t1.2	hsp_borders=24 244	splice_coords=	splice_scores=	Nisland_coords=	best_hit=	hsp_borders=	splice_coords=	splice_scores=	Nisland_coords=	best_Vca_hit=Vocar20004695m	Vca_hsp_coords=14 208	Vca_hsp_scores=64
tinity_id=comp10416_c0_seq1	best_hit=	hsp_borders=	splice_coords=	splice_scores=	Nisland_coords=	best_hit=	hsp_borders=	splice_coords=	splice_scores=	Nisland_coords=	best_Vca_hit=Vocar20004641m	Vca_hsp_coords=22 108	Vca_hsp_scores=56
tinity_id=comp10554_c0_seq1	best_hit=Cre13.g604050.t1.2	hsp_borders=1 204	splice_coords=47 127	splice_scores=0.89 0.97	Nisland_coords=4457 4458 9108 9109 -204 +205 -204 +205	best_hit=	hsp_borders=	splice_coords=	splice_scores=	Nisland_coords=	best_Vca_hit=Vocar20013110m	Vca_hsp_coords=119 205	Vca_hsp_scores=62
tinity_id=comp2569_c0_seq1	best_hit=Cre12.g537450.t1.2	hsp_borders=1 213	splice_coords=	splice_scores=	Nisland_coords=	best_hit=	hsp_borders=	splice_coords=	splice_scores=	Nisland_coords=	best_Vca_hit=Vocar20013496m	Vca_hsp_coords=33 116	Vca_hsp_scores=63
tinity_id=comp4920_c0_seq1	best_hit=Cre08.g358553.t1.1	hsp_borders=202 674 675 811	splice_coords=558 694	splice_scores=0.97 0.94	Nisland_coords=473 573 674 +675	best_hit=	hsp_borders=	splice_coords=	splice_scores=	Nisland_coords=	best_Vca_hit=Vocar20013264m	Vca_hsp_coords=453 569	Vca_hsp_scores=59
tinity_id=comp4336_c0_seq1	best_hit=Cre06.g263602.t1.2	hsp_borders=1 746	splice_coords=519 601	splice_scores=0.97 0.95	Nisland_coords=	best_hit=	hsp_borders=	splice_coords=	splice_scores=	Nisland_coords=	best_Vca_hit=Vocar20002430m	Vca_hsp_coords=2 61	Vca_hsp_scores=73
tinity_id=comp2238_c1_seq2	best_hit=Cre05.g247850.t1.1	hsp_borders=207 333	splice_coords=	splice_scores=	Nisland_coords=	best_hit=Cre02.g142604.t1.1	hsp_borders=207 333	splice_coords=	splice_scores=	Nisland_coords=	best_Vca_hit=Vocar20004688m	Vca_hsp_coords=146 250	Vca_hsp_scores=66
tinity_id=comp4857_c0_seq1	best_hit=	hsp_borders=	splice_coords=	splice_scores=	Nisland_coords=	best_hit=	hsp_borders=	splice_coords=	splice_scores=	Nisland_coords=	best_Vca_hit=Vocar20001287m	Vca_hsp_coords=733 1809	Vca_hsp_scores=862
tinity_id=comp5020_c0_seq1	best_hit=Cre13.g602950.t2.1	hsp_borders=1 479	splice_coords=87 145 250 397	splice_scores=0.91 0.95 0.97 0.97	Nisland_coords=1816 1817 -1 +1	best_hit=	hsp_borders=	splice_coords=	splice_scores=	Nisland_coords=	best_Vca_hit=Vocar20014008m	Vca_hsp_coords=62 313 398 478	Vca_hsp_scores=151 118
tinity_id=comp327_c0_seq1	best_hit=Cre13.g562900.t1.2	hsp_borders=2 592	splice_coords=56 121	splice_scores=0.97 0.88	Nisland_coords=	best_hit=	hsp_borders=	splice_coords=	splice_scores=	Nisland_coords=	best_Vca_hit=Vocar20014925m	Vca_hsp_coords=27 194	Vca_hsp_scores=190
tinity_id=comp6272_c0_seq1	best_hit=Cre08.g370450.t1.2	hsp_borders=1 54	splice_coords=	splice_scores=	Nisland_coords=	best_hit=	hsp_borders=	splice_coords=	splice_scores=	Nisland_coords=	best_Vca_hit=na	Vca_hsp_coords=na	Vca_hsp_scores=na
tinity_id=comp1122_c0_seq1	best_hit=Cre02.g111300.t1.1	hsp_borders=20 462	splice_coords=	splice_scores=	Nisland_coords=	best_hit=Cre14.g614200.t1.2	hsp_borders=30 445	splice_coords=	splice_scores=	Nisland_coords=	best_Vca_hit=Vocar20004838m	Vca_hsp_coords=276 362	Vca_hsp_scores=64
tinity_id=comp2538_c0_seq1	best_hit=Cre03.g194850.t1.2	hsp_borders=1 82 74 466	splice_coords=	splice_scores=	Nisland_coords=	best_hit=	hsp_borders=	splice_coords=	splice_scores=	Nisland_coords=	best_Vca_hit=Vocar20006085m	Vca_hsp_coords=315 407	Vca_hsp_scores=59
tinity_id=comp5655_c0_seq1	best_hit=Cre14.g628702.t1.1	hsp_borders=63 179	splice_coords=	splice_scores=	Nisland_coords=6757 6758 -1 +63	best_hit=Cre13.g564350.t1.2	hsp_borders=152 250	splice_coords=	splice_scores=	Nisland_coords=12225 12226 -250 +250	best_Vca_hit=na	Vca_hsp_coords=na	Vca_hsp_scores=na
tinity_id=comp10425_c0_seq1	best_hit=	hsp_borders=	splice_coords=	splice_scores=	Nisland_coords=	best_hit=	hsp_borders=	splice_coords=	splice_scores=	Nisland_coords=	best_Vca_hit=Vocar20006626m	Vca_hsp_coords=3 155	Vca_hsp_scores=64
tinity_id=comp297_c0_seq1	best_hit=Cre07.g312550.t1.1	hsp_borders=1 780	splice_coords=	splice_scores=	Nisland_coords=725 726 -1 +1	best_hit=Cre10.g434550.t1.2	hsp_borders=1 780	splice_coords=	splice_scores=	Nisland_coords=	best_Vca_hit=Vocar20013479m	Vca_hsp_coords=2 622	Vca_hsp_scores=395
tinity_id=comp7899_c0_seq1	best_hit=	hsp_borders=	splice_coords=	splice_scores=	Nisland_coords=	best_hit=	hsp_borders=	splice_coords=	splice_scores=	Nisland_coords=	best_Vca_hit=Vocar20011514m	Vca_hsp_coords=130 195	Vca_hsp_scores=57
tinity_id=comp814_c0_seq2	best_hit=Cre09.g411900.t1.1	hsp_borders=68 227	splice_coords=	splice_scores=	Nisland_coords=	best_hit=Cre08.g358950.t1.1	hsp_borders=224 313	splice_coords=	splice_scores=	Nisland_coords=	best_Vca_hit=Vocar20009969m	Vca_hsp_coords=2 43	Vca_hsp_scores=71
tinity_id=comp9255_c0_seq1	best_hit=	hsp_borders=	splice_coords=	splice_scores=	Nisland_coords=	best_hit=	hsp_borders=	splice_coords=	splice_scores=	Nisland_coords=	best_Vca_hit=Vocar20005042m	Vca_hsp_coords=72 164	Vca_hsp_scores=56
tinity_id=comp2833_c0_seq2	best_hit=Cre05.g243800.t1.2	hsp_borders=1 244	splice_coords=139 236	splice_scores=0.88 0.87	Nisland_coords=	best_hit=	hsp_borders=	splice_coords=	splice_scores=	Nisland_coords=	best_Vca_hit=Vocar20013830m	Vca_hsp_coords=3 242	Vca_hsp_scores=395
tinity_id=comp1337_c0_seq1	best_hit=Cre10.g451900.t1.1	hsp_borders=1 258	splice_coords=	splice_scores=	Nisland_coords=	best_hit=	hsp_borders=	splice_coords=	splice_scores=	Nisland_coords=	best_Vca_hit=Vocar20003126m	Vca_hsp_coords=47 193	Vca_hsp_scores=54
tinity_id=comp3016_c0_seq1	best_hit=Cre05.g234661.t1.1	hsp_borders=1 459	splice_coords=	splice_scores=	Nisland_coords=	best_hit=	hsp_borders=	splice_coords=	splice_scores=	Nisland_coords=	best_Vca_hit=Vocar20013374m	Vca_hsp_coords=55 198	Vca_hsp_scores=64
tinity_id=comp3920_c0_seq1	best_hit=Cre05.g238374.t1.1	hsp_borders=1 899	splice_coords=	splice_scores=	Nisland_coords=2108 2109 3483 3484 -1 +1 -1 +1	best_hit=	hsp_borders=	splice_coords=	splice_scores=	Nisland_coords=	best_Vca_hit=Vocar20014361m	Vca_hsp_coords=338 511	Vca_hsp_scores=66
tinity_id=comp294_c0_seq1	best_hit=Cre10.g438600.t1.2	hsp_borders=21 195	splice_coords=	splice_scores=	Nisland_coords=	best_hit=	hsp_borders=	splice_coords=	splice_scores=	Nisland_coords=	best_Vca_hit=Vocar20013574m	Vca_hsp_coords=19 159	Vca_hsp_scores=59
tinity_id=comp547_c0_seq2	best_hit=Cre07.g321400.t1.1	hsp_borders=1 133 122 522	splice_coords=	splice_scores=	Nisland_coords=	best_hit=	hsp_borders=	splice_coords=	splice_scores=	Nisland_coords=	best_Vca_hit=Vocar20007753m	Vca_hsp_coords=73 183 5 58 73 183 5 58	Vca_hsp_scores=56 53 57 47
tinity_id=comp3288_c0_seq1	best_hit=Cre02.g142351.t1.1	hsp_borders=49 1997 2030 3235	splice_coords=581 628 713 833 907 1364 1583 1736 1872 1996 2099 2273 2489 2642	splice_scores=0.97 0.91 0.98 0.96 0.69 0.98 0.97 0.98 0.96 0.95 0.97 0.90 0.96 0.96	Nisland_coords=1947 1948 1995 1996	best_hit=	hsp_borders=	splice_coords=	splice_scores=	Nisland_coords=	best_Vca_hit=Vocar20004582m	Vca_hsp_coords=1377 2825	Vca_hsp_scores=2052
tinity_id=comp1436_c0_seq1	best_hit=Cre01.g024500.t1.1	hsp_borders=12 321	splice_coords=246	splice_scores=0.93	Nisland_coords=	best_hit=	hsp_borders=	splice_coords=	splice_scores=	Nisland_coords=	best_Vca_hit=Vocar20010106m	Vca_hsp_coords=184 291	Vca_hsp_scores=55
tinity_id=comp3089_c0_seq6	best_hit=Cre09.g396213.t1.1	hsp_borders=14 192 183 233	splice_coords=114	splice_scores=0.86	Nisland_coords=	best_hit=	hsp_borders=	splice_coords=	splice_scores=	Nisland_coords=	best_Vca_hit=Vocar20005102m	Vca_hsp_coords=13 210 187 231	Vca_hsp_scores=284 76
tinity_id=comp4415_c0_seq1	best_hit=Cre13.g582671.t1.1	hsp_borders=5 271	splice_coords=	splice_scores=	Nisland_coords=	best_hit=Cre14.g612150.t1.1	hsp_borders=242 401	splice_coords=	splice_scores=	Nisland_coords=872 873 -1 +242	best_Vca_hit=Vocar20009743m	Vca_hsp_coords=53 118	Vca_hsp_scores=106
tinity_id=comp9345_c0_seq1	best_hit=Cre07.g339050.t1.2	hsp_borders=18 203	splice_coords=	splice_scores=	Nisland_coords=	best_hit=	hsp_borders=	splice_coords=	splice_scores=	Nisland_coords=	best_Vca_hit=Vocar20007198m	Vca_hsp_coords=138 212	Vca_hsp_scores=54
tinity_id=comp3480_c0_seq1	best_hit=Cre01.g042502.t1.1	hsp_borders=1 354 1 354 1 354 1 354 1 354 1 354 34 354	splice_coords=	splice_scores=	Nisland_coords=8393 8394 -354 +354	best_hit=	hsp_borders=	splice_coords=	splice_scores=	Nisland_coords=	best_Vca_hit=Vocar20015213m	Vca_hsp_coords=154 237	Vca_hsp_scores=54
tinity_id=comp7495_c0_seq1	best_hit=Cre08.g384390.t1.1	hsp_borders=15 304	splice_coords=159	splice_scores=0.98	Nisland_coords=5551 5552 -1 +15	best_hit=	hsp_borders=	splice_coords=	splice_scores=	Nisland_coords=	best_Vca_hit=Vocar20013967m	Vca_hsp_coords=146 232	Vca_hsp_scores=61
tinity_id=comp4846_c0_seq1	best_hit=Cre08.g371957.t1.1	hsp_borders=1 579	splice_coords=276 433	splice_scores=0.95 0.96	Nisland_coords=3652 3653 -579 +994	best_hit=	hsp_borders=	splice_coords=	splice_scores=	Nisland_coords=	best_Vca_hit=Vocar20009592m	Vca_hsp_coords=502 975	Vca_hsp_scores=88
tinity_id=comp2193_c0_seq3	best_hit=Cre12.g492950.t1.2	hsp_borders=25 95 94 241 235 330	splice_coords=89	splice_scores=0.90	Nisland_coords=	best_hit=	hsp_borders=	splice_coords=	splice_scores=	Nisland_coords=	best_Vca_hit=Vocar20013231m	Vca_hsp_coords=25 93	Vca_hsp_scores=102
tinity_id=comp5348_c0_seq1	best_hit=Cre08.g378550.t1.2	hsp_borders=74 152 151 303	splice_coords=	splice_scores=	Nisland_coords=	best_hit=Cre10.g427050.t1.2	hsp_borders=1 73	splice_coords=	splice_scores=	Nisland_coords=	best_Vca_hit=Vocar20012127m	Vca_hsp_coords=78 293	Vca_hsp_scores=200
tinity_id=comp4809_c0_seq1	best_hit=Cre01.g034500.t1.2	hsp_borders=1 335	splice_coords=	splice_scores=	Nisland_coords=10364 10365 -1 +1	best_hit=	hsp_borders=	splice_coords=	splice_scores=	Nisland_coords=	best_Vca_hit=na	Vca_hsp_coords=na	Vca_hsp_scores=na
tinity_id=comp5468_c0_seq1	best_hit=Cre02.g141826.t1.1	hsp_borders=1 531	splice_coords=45	splice_scores=0.98	Nisland_coords=4064 4065 4064 4065 -1 +1 -1 +1	best_hit=	hsp_borders=	splice_coords=	splice_scores=	Nisland_coords=	best_Vca_hit=Vocar20002773m	Vca_hsp_coords=247 399	Vca_hsp_scores=60
tinity_id=comp4079_c0_seq1	best_hit=Cre01.g045752.t1.1	hsp_borders=1 100	splice_coords=	splice_scores=	Nisland_coords=	best_hit=	hsp_borders=	splice_coords=	splice_scores=	Nisland_coords=	best_Vca_hit=Vocar20001439m	Vca_hsp_coords=120 209	Vca_hsp_scores=55
tinity_id=comp3779_c0_seq1	best_hit=Cre12.g523800.t1.1	hsp_borders=1 1175	splice_coords=417 487 634 750	splice_scores=0.95 0.90 0.98 0.96	Nisland_coords=	best_hit=Cre12.g523832.t1.1	hsp_borders=1 764	splice_coords=417 487 634 750	splice_scores=0.95 0.90 0.98 0.96	Nisland_coords=	best_Vca_hit=Vocar20014319m	Vca_hsp_coords=118 657	Vca_hsp_scores=629
tinity_id=comp8000_c0_seq1	best_hit=Cre12.g526950.t1.1	hsp_borders=1 352	splice_coords=258	splice_scores=0.97	Nisland_coords=481 482 -1 +1	best_hit=	hsp_borders=	splice_coords=	splice_scores=	Nisland_coords=	best_Vca_hit=Vocar20008544m	Vca_hsp_coords=175 273	Vca_hsp_scores=56
tinity_id=comp1649_c0_seq2	best_hit=Cre05.g245700.t1.1	hsp_borders=45 532 602 2769	splice_coords=531 603 690 939 1095 1319 1374 2065 2138 2430 2529 2631 2730	splice_scores=0.81 0.81 0.92 0.90 0.95 0.95 0.92 0.94 0.85 0.90 0.95 0.93 0.92	Nisland_coords=1258 1259 1374 1375	best_hit=	hsp_borders=	splice_coords=	splice_scores=	Nisland_coords=	best_Vca_hit=Vocar20010011m	Vca_hsp_coords=946 2757 2392 2769 2392 2739 2527 2610 2629 2751	Vca_hsp_scores=978 170 151 70 67
tinity_id=comp3379_c0_seq1	best_hit=Cre05.g239652.t1.1	hsp_borders=1 315	splice_coords=	splice_scores=	Nisland_coords=	best_hit=Cre13.g588550.t1.2	hsp_borders=156 315	splice_coords=	splice_scores=	Nisland_coords=	best_Vca_hit=Vocar20000964m	Vca_hsp_coords=124 255	Vca_hsp_scores=58
tinity_id=comp7225_c0_seq1	best_hit=Cre09.g388750.t1.2	hsp_borders=20 211	splice_coords=	splice_scores=	Nisland_coords=	best_hit=	hsp_borders=	splice_coords=	splice_scores=	Nisland_coords=	best_Vca_hit=Vocar20008568m	Vca_hsp_coords=27 83	Vca_hsp_scores=51
tinity_id=comp2658_c0_seq1	best_hit=Cre03.g203681.t1.1	hsp_borders=41 829	splice_coords=267 387 418 608 655 724	splice_scores=0.98 0.96 0.73 0.84 0.96 0.90	Nisland_coords=567 568 607 608	best_hit=	hsp_borders=	splice_coords=	splice_scores=	Nisland_coords=	best_Vca_hit=Vocar20004745m	Vca_hsp_coords=613 792	Vca_hsp_scores=69
tinity_id=comp5139_c0_seq1	best_hit=Cre06.g297082.t1.1	hsp_borders=300 791	splice_coords=693	splice_scores=0.97	Nisland_coords=1958 1959 -1 +300	best_hit=Cre14.g630750.t1.1	hsp_borders=20 333	splice_coords=243	splice_scores=0.93	Nisland_coords=1766 1767 2476 2477 -1 +20 -1 +20	best_Vca_hit=Vocar20000716m	Vca_hsp_coords=189 287	Vca_hsp_scores=59
tinity_id=comp4840_c0_seq1	best_hit=Cre14.g619350.t1.2	hsp_borders=12 590	splice_coords=230 341 508	splice_scores=0.98 0.93 0.94	Nisland_coords=1508 1509 -590 +590	best_hit=	hsp_borders=	splice_coords=	splice_scores=	Nisland_coords=	best_Vca_hit=Vocar20011800m	Vca_hsp_coords=305 364	Vca_hsp_scores=58
tinity_id=comp6668_c0_seq1	best_hit=Cre09.g397142.t1.1	hsp_borders=1 430	splice_coords=66 141 270 336	splice_scores=0.97 0.97 0.97 0.95	Nisland_coords=3414 3415 -430 +430	best_hit=	hsp_borders=	splice_coords=	splice_scores=	Nisland_coords=	best_Vca_hit=Vocar20005179m	Vca_hsp_coords=145 396	Vca_hsp_scores=264
tinity_id=comp3555_c0_seq1	best_hit=Cre08.g363874.t1.1	hsp_borders=181 1214	splice_coords=	splice_scores=	Nisland_coords=2484 2485 3528 3529 -1 +181 -1 +181	best_hit=	hsp_borders=	splice_coords=	splice_scores=	Nisland_coords=	best_Vca_hit=Vocar20010926m	Vca_hsp_coords=551 703	Vca_hsp_scores=74
tinity_id=comp4254_c0_seq1	best_hit=Cre12.g554953.t1.1	hsp_borders=1 281	splice_coords=	splice_scores=	Nisland_coords=	best_hit=	hsp_borders=	splice_coords=	splice_scores=	Nisland_coords=	best_Vca_hit=Vocar20011960m	Vca_hsp_coords=44 157	Vca_hsp_scores=58
tinity_id=comp2563_c0_seq1	best_hit=Cre25.g756197.t1.1	hsp_borders=1 389	splice_coords=	splice_scores=	Nisland_coords=2757 2857 -389 +397	best_hit=Cre16.g668837.t1.1	hsp_borders=1 389	splice_coords=	splice_scores=	Nisland_coords=	best_Vca_hit=Vocar20000071m	Vca_hsp_coords=130 246	Vca_hsp_scores=56
tinity_id=comp5464_c0_seq1	best_hit=Cre10.g465650.t1.2	hsp_borders=1 988	splice_coords=98 305 461 491 542 605 692 848	splice_scores=0.90 0.99 0.96 0.98 0.95 0.88 0.97 0.97	Nisland_coords=4213 4214 -988 +988	best_hit=	hsp_borders=	splice_coords=	splice_scores=	Nisland_coords=	best_Vca_hit=Vocar20000990m	Vca_hsp_coords=204 980	Vca_hsp_scores=543
tinity_id=comp9897_c0_seq1	best_hit=Cre08.g373726.t1.1	hsp_borders=1 264	splice_coords=	splice_scores=	Nisland_coords=4698 4699 -264 +264	best_hit=Cre08.g373764.t1.1	hsp_borders=1 264	splice_coords=	splice_scores=	Nisland_coords=	best_Vca_hit=na	Vca_hsp_coords=na	Vca_hsp_scores=na
tinity_id=comp7705_c0_seq1	best_hit=Cre07.g342552.t1.1	hsp_borders=21 290	splice_coords=	splice_scores=	Nisland_coords=	best_hit=	hsp_borders=	splice_coords=	splice_scores=	Nisland_coords=	best_Vca_hit=Vocar20008320m	Vca_hsp_coords=190 252	Vca_hsp_scores=58
tinity_id=comp4723_c0_seq1	best_hit=Cre10.g452100.t1.1	hsp_borders=4 258 252 398	splice_coords=105	splice_scores=0.98	Nisland_coords=	best_hit=	hsp_borders=	splice_coords=	splice_scores=	Nisland_coords=	best_Vca_hit=Vocar20014876m	Vca_hsp_coords=4 396 202 396 202 396 202 396 202 255	Vca_hsp_scores=197 92 87 87 78
tinity_id=comp9259_c0_seq1	best_hit=	hsp_borders=	splice_coords=	splice_scores=	Nisland_coords=	best_hit=	hsp_borders=	splice_coords=	splice_scores=	Nisland_coords=	best_Vca_hit=na	Vca_hsp_coords=na	Vca_hsp_scores=na
tinity_id=comp1651_c0_seq1	best_hit=Cre07.g341100.t1.2	hsp_borders=3 45 66 222	splice_coords=	splice_scores=	Nisland_coords=	best_hit=Cre02.g076650.t1.2	hsp_borders=71 222	splice_coords=	splice_scores=	Nisland_coords=	best_Vca_hit=Vocar20004395m	Vca_hsp_coords=209 301	Vca_hsp_scores=54
tinity_id=comp5109_c0_seq1	best_hit=Cre17.g703550.t1.2	hsp_borders=4 231	splice_coords=	splice_scores=	Nisland_coords=	best_hit=	hsp_borders=	splice_coords=	splice_scores=	Nisland_coords=	best_Vca_hit=Vocar20008333m	Vca_hsp_coords=20 97	Vca_hsp_scores=56
tinity_id=comp1570_c0_seq1	best_hit=Cre17.g736250.t1.2	hsp_borders=69 1006	splice_coords=72 175 465 706 854	splice_scores=0.95 0.88 0.95 0.90 0.86	Nisland_coords=579 580 175 176	best_hit=	hsp_borders=	splice_coords=	splice_scores=	Nisland_coords=	best_Vca_hit=Vocar20011157m	Vca_hsp_coords=70 537	Vca_hsp_scores=199
tinity_id=comp2069_c0_seq1	best_hit=Cre09.g409350.t1.2	hsp_borders=1 332	splice_coords=	splice_scores=	Nisland_coords=	best_hit=	hsp_borders=	splice_coords=	splice_scores=	Nisland_coords=	best_Vca_hit=Vocar20002691m	Vca_hsp_coords=183 275	Vca_hsp_scores=55
tinity_id=comp3146_c0_seq4	best_hit=Cre11.g467770.t1.1	hsp_borders=1 551	splice_coords=87 216 344 453	splice_scores=0.96 0.95 0.88 0.97	Nisland_coords=	best_hit=	hsp_borders=	splice_coords=	splice_scores=	Nisland_coords=	best_Vca_hit=Vocar20013032m	Vca_hsp_coords=1 549	Vca_hsp_scores=807
tinity_id=comp7380_c0_seq1	best_hit=Cre07.g325743.t1.1	hsp_borders=24 270	splice_coords=	splice_scores=	Nisland_coords=	best_hit=	hsp_borders=	splice_coords=	splice_scores=	Nisland_coords=	best_Vca_hit=na	Vca_hsp_coords=na	Vca_hsp_scores=na
tinity_id=comp6280_c0_seq1	best_hit=Cre14.g619500.t1.1	hsp_borders=1 216	splice_coords=	splice_scores=	Nisland_coords=3220 3221 -216 +216	best_hit=	hsp_borders=	splice_coords=	splice_scores=	Nisland_coords=	best_Vca_hit=na	Vca_hsp_coords=na	Vca_hsp_scores=na
tinity_id=comp8600_c0_seq1	best_hit=Cre16.g661626.t1.2	hsp_borders=1 68 80 124 118 224 218 279	splice_coords=	splice_scores=	Nisland_coords=	best_hit=	hsp_borders=	splice_coords=	splice_scores=	Nisland_coords=	best_Vca_hit=Vocar20001330m	Vca_hsp_coords=39 134	Vca_hsp_scores=61
tinity_id=comp2786_c0_seq1	best_hit=Cre12.g550850.t1.2	hsp_borders=9 233	splice_coords=85	splice_scores=0.93	Nisland_coords=	best_hit=	hsp_borders=	splice_coords=	splice_scores=	Nisland_coords=	best_Vca_hit=Vocar20012717m	Vca_hsp_coords=10 117	Vca_hsp_scores=63
tinity_id=comp8563_c0_seq1	best_hit=Cre08.g358572.t1.1	hsp_borders=1 268	splice_coords=	splice_scores=	Nisland_coords=857 858 -1 +1	best_hit=	hsp_borders=	splice_coords=	splice_scores=	Nisland_coords=	best_Vca_hit=Vocar20012277m	Vca_hsp_coords=189 242	Vca_hsp_scores=56
tinity_id=comp3453_c0_seq1	best_hit=Cre11.g468356.t1.1	hsp_borders=1 883	splice_coords=	splice_scores=	Nisland_coords=2694 2695 -1 +1	best_hit=	hsp_borders=	splice_coords=	splice_scores=	Nisland_coords=	best_Vca_hit=Vocar20012247m	Vca_hsp_coords=465 614	Vca_hsp_scores=62
tinity_id=comp7758_c0_seq1	best_hit=Cre07.g355850.t1.2	hsp_borders=1 258	splice_coords=	splice_scores=	Nisland_coords=	best_hit=	hsp_borders=	splice_coords=	splice_scores=	Nisland_coords=	best_Vca_hit=Vocar20011088m	Vca_hsp_coords=108 176	Vca_hsp_scores=53
tinity_id=comp2938_c0_seq1	best_hit=Cre04.g229374.t1.1	hsp_borders=1 1779	splice_coords=	splice_scores=	Nisland_coords=	best_hit=Cre07.g356970.t1.1	hsp_borders=1 1779	splice_coords=	splice_scores=	Nisland_coords=	best_Vca_hit=na	Vca_hsp_coords=na	Vca_hsp_scores=na
tinity_id=comp4187_c0_seq1	best_hit=Cre16.g691103.t1.1	hsp_borders=1 258	splice_coords=	splice_scores=	Nisland_coords=	best_hit=	hsp_borders=	splice_coords=	splice_scores=	Nisland_coords=	best_Vca_hit=Vocar20013127m	Vca_hsp_coords=58 129	Vca_hsp_scores=55
tinity_id=comp6459_c0_seq1	best_hit=Cre17.g738632.t1.2	hsp_borders=1 994	splice_coords=	splice_scores=	Nisland_coords=	best_hit=	hsp_borders=	splice_coords=	splice_scores=	Nisland_coords=	best_Vca_hit=Vocar20003222m	Vca_hsp_coords=86 238	Vca_hsp_scores=71
tinity_id=comp9890_c0_seq1	best_hit=	hsp_borders=	splice_coords=	splice_scores=	Nisland_coords=	best_hit=	hsp_borders=	splice_coords=	splice_scores=	Nisland_coords=	best_Vca_hit=Vocar20011758m	Vca_hsp_coords=31 111	Vca_hsp_scores=52
tinity_id=comp7951_c0_seq1	best_hit=Cre17.g746047.t1.1	hsp_borders=1 280	splice_coords=119 197	splice_scores=0.97 0.95	Nisland_coords=4803 4804 -1 +1	best_hit=	hsp_borders=	splice_coords=	splice_scores=	Nisland_coords=	best_Vca_hit=Vocar20011955m	Vca_hsp_coords=72 152	Vca_hsp_scores=66
tinity_id=comp5562_c0_seq1	best_hit=Cre08.g359900.t1.1	hsp_borders=1 461	splice_coords=	splice_scores=	Nisland_coords=1518 1519 -1 +1	best_hit=	hsp_borders=	splice_coords=	splice_scores=	Nisland_coords=	best_Vca_hit=na	Vca_hsp_coords=na	Vca_hsp_scores=na
tinity_id=comp3169_c0_seq1	best_hit=Cre12.g548950.t1.2	hsp_borders=6 218	splice_coords=	splice_scores=	Nisland_coords=	best_hit=	hsp_borders=	splice_coords=	splice_scores=	Nisland_coords=	best_Vca_hit=Vocar20008483m	Vca_hsp_coords=3 47	Vca_hsp_scores=64
tinity_id=comp3167_c0_seq1	best_hit=Cre04.g212801.t1.1	hsp_borders=11 689	splice_coords=104 176	splice_scores=0.92 0.84	Nisland_coords=	best_hit=Cre12.g559600.t1.1	hsp_borders=11 689	splice_coords=104 176	splice_scores=0.92 0.84	Nisland_coords=	best_Vca_hit=Vocar20004318m	Vca_hsp_coords=462 587	Vca_hsp_scores=62
tinity_id=comp3566_c0_seq1	best_hit=Cre02.g095090.t1.1	hsp_borders=48 717 508 3276	splice_coords=452 502 641 716 509 641 716 940 1042	splice_scores=0.94 0.96 0.93 0.94 0.94 0.93 0.95 0.97 0.96	Nisland_coords=669 670 509 717	best_hit=	hsp_borders=	splice_coords=	splice_scores=	Nisland_coords=	best_Vca_hit=Vocar20014592m	Vca_hsp_coords=306 1088	Vca_hsp_scores=809
tinity_id=comp9097_c0_seq1	best_hit=Cre08.g378500.t1.1	hsp_borders=1 233	splice_coords=66 161	splice_scores=0.97 0.89	Nisland_coords=2197 2198 -233 +233	best_hit=	hsp_borders=	splice_coords=	splice_scores=	Nisland_coords=	best_Vca_hit=Vocar20012166m	Vca_hsp_coords=64 213	Vca_hsp_scores=71
tinity_id=comp5986_c0_seq1	best_hit=Cre16.g679893.t1.1	hsp_borders=1 204	splice_coords=	splice_scores=	Nisland_coords=	best_hit=	hsp_borders=	splice_coords=	splice_scores=	Nisland_coords=	best_Vca_hit=Vocar20011126m	Vca_hsp_coords=65 154	Vca_hsp_scores=53
tinity_id=comp9377_c0_seq1	best_hit=Cre14.g626576.t1.1	hsp_borders=49 203	splice_coords=201	splice_scores=0.87	Nisland_coords=251 252 -203 +370	best_hit=Cre14.g626550.t1.1	hsp_borders=47 274	splice_coords=	splice_scores=	Nisland_coords=	best_Vca_hit=Vocar20000088m	Vca_hsp_coords=188 277	Vca_hsp_scores=57
tinity_id=comp6662_c0_seq1	best_hit=Cre09.g416050.t1.2	hsp_borders=2 226	splice_coords=	splice_scores=	Nisland_coords=	best_hit=	hsp_borders=	splice_coords=	splice_scores=	Nisland_coords=	best_Vca_hit=Vocar20005531m	Vca_hsp_coords=9 89	Vca_hsp_scores=112
tinity_id=comp8709_c0_seq1	best_hit=Cre04.g225050.t1.1	hsp_borders=4 70 64 194	splice_coords=	splice_scores=	Nisland_coords=	best_hit=	hsp_borders=	splice_coords=	splice_scores=	Nisland_coords=	best_Vca_hit=Vocar20002158m	Vca_hsp_coords=61 183	Vca_hsp_scores=64
tinity_id=comp6079_c0_seq1	best_hit=Cre04.g232202.t1.1	hsp_borders=51 647	splice_coords=	splice_scores=	Nisland_coords=2328 2329 -647 +647	best_hit=	hsp_borders=	splice_coords=	splice_scores=	Nisland_coords=	best_Vca_hit=Vocar20003029m	Vca_hsp_coords=130 330	Vca_hsp_scores=60
tinity_id=comp6050_c0_seq1	best_hit=Cre07.g314351.t1.1	hsp_borders=78 313	splice_coords=102 168	splice_scores=0.81 0.98	Nisland_coords=1597 1598 -313 +386	best_hit=	hsp_borders=	splice_coords=	splice_scores=	Nisland_coords=	best_Vca_hit=Vocar20004366m	Vca_hsp_coords=85 234	Vca_hsp_scores=66
tinity_id=comp8933_c0_seq1	best_hit=Cre03.g155700.t1.1	hsp_borders=1 28 26 457	splice_coords=27	splice_scores=0.96	Nisland_coords=3164 3165 -457 +457	best_hit=	hsp_borders=	splice_coords=	splice_scores=	Nisland_coords=	best_Vca_hit=na	Vca_hsp_coords=na	Vca_hsp_scores=na
tinity_id=comp3598_c0_seq1	best_hit=Cre16.g688302.t1.1	hsp_borders=15 473	splice_coords=	splice_scores=	Nisland_coords=	best_hit=	hsp_borders=	splice_coords=	splice_scores=	Nisland_coords=	best_Vca_hit=Vocar20007519m	Vca_hsp_coords=218 334 180 239	Vca_hsp_scores=53 46
tinity_id=comp7981_c0_seq1	best_hit=Cre13.g605250.t1.1	hsp_borders=1 506	splice_coords=478	splice_scores=0.95	Nisland_coords=2964 2965 -1 +1	best_hit=	hsp_borders=	splice_coords=	splice_scores=	Nisland_coords=	best_Vca_hit=Vocar20006585m	Vca_hsp_coords=314 472	Vca_hsp_scores=59
tinity_id=comp3097_c0_seq2	best_hit=Cre12.g558900.t1.2	hsp_borders=1 48 38 181	splice_coords=29	splice_scores=0.96	Nisland_coords=	best_hit=	hsp_borders=	splice_coords=	splice_scores=	Nisland_coords=	best_Vca_hit=Vocar20001465m	Vca_hsp_coords=131 199	Vca_hsp_scores=62
tinity_id=comp10187_c0_seq1	best_hit=Cre03.g145187.t1.1	hsp_borders=1 225	splice_coords=	splice_scores=	Nisland_coords=5901 5902 -225 +225	best_hit=	hsp_borders=	splice_coords=	splice_scores=	Nisland_coords=	best_Vca_hit=na	Vca_hsp_coords=na	Vca_hsp_scores=na
tinity_id=comp8686_c0_seq1	best_hit=	hsp_borders=	splice_coords=	splice_scores=	Nisland_coords=	best_hit=	hsp_borders=	splice_coords=	splice_scores=	Nisland_coords=	best_Vca_hit=na	Vca_hsp_coords=na	Vca_hsp_scores=na
tinity_id=comp7836_c0_seq1	best_hit=Cre03.g156250.t1.2	hsp_borders=9 212	splice_coords=141	splice_scores=0.96	Nisland_coords=	best_hit=	hsp_borders=	splice_coords=	splice_scores=	Nisland_coords=	best_Vca_hit=Vocar20000741m	Vca_hsp_coords=12 212	Vca_hsp_scores=278
tinity_id=comp3628_c0_seq1	best_hit=Cre11.g467541.t1.1	hsp_borders=1 1703	splice_coords=70 158	splice_scores=0.90 0.96	Nisland_coords=880 881 -1 +1	best_hit=	hsp_borders=	splice_coords=	splice_scores=	Nisland_coords=	best_Vca_hit=Vocar20007459m	Vca_hsp_coords=11 172	Vca_hsp_scores=191
tinity_id=comp3046_c0_seq2	best_hit=Cre09.g394200.t1.1	hsp_borders=1 75 71 202 199 245	splice_coords=	splice_scores=	Nisland_coords=	best_hit=Cre09.g393450.t1.1	hsp_borders=1 75 71 202 199 245	splice_coords=	splice_scores=	Nisland_coords=	best_Vca_hit=Vocar20008025m	Vca_hsp_coords=137 244	Vca_hsp_scores=61
tinity_id=comp5397_c0_seq1	best_hit=Cre14.g612700.t1.2	hsp_borders=1 509	splice_coords=236 303	splice_scores=0.96 0.93	Nisland_coords=4801 4802 -509 +509	best_hit=	hsp_borders=	splice_coords=	splice_scores=	Nisland_coords=	best_Vca_hit=Vocar20013632m	Vca_hsp_coords=13 333	Vca_hsp_scores=499
tinity_id=comp1390_c0_seq1	best_hit=Cre08.g372100.t1.2	hsp_borders=1 108 103 230	splice_coords=	splice_scores=	Nisland_coords=	best_hit=	hsp_borders=	splice_coords=	splice_scores=	Nisland_coords=	best_Vca_hit=Vocar20014179m	Vca_hsp_coords=114 230 2 46	Vca_hsp_scores=78 69
tinity_id=comp1201_c0_seq2	best_hit=Cre17.g697550.t1.1	hsp_borders=1 2120	splice_coords=68 350 453 664 1037	splice_scores=0.91 0.88 0.88 0.84 0.96	Nisland_coords=507 508 -1 +1	best_hit=Cre13.g579300.t1.1	hsp_borders=640 2114	splice_coords=664 1037	splice_scores=0.82 0.92	Nisland_coords=	best_Vca_hit=Vocar20004429m	Vca_hsp_coords=15 164	Vca_hsp_scores=70
tinity_id=comp6619_c0_seq1	best_hit=Cre07.g331300.t1.2	hsp_borders=1 480	splice_coords=	splice_scores=	Nisland_coords=1628 1629 -1 +1	best_hit=	hsp_borders=	splice_coords=	splice_scores=	Nisland_coords=	best_Vca_hit=Vocar20005759m	Vca_hsp_coords=58 243	Vca_hsp_scores=66
tinity_id=comp8222_c0_seq1	best_hit=Cre26.g756597.t1.1	hsp_borders=48 431	splice_coords=175	splice_scores=0.90	Nisland_coords=2634 2635 -431 +431	best_hit=	hsp_borders=	splice_coords=	splice_scores=	Nisland_coords=	best_Vca_hit=Vocar20000358m	Vca_hsp_coords=90 200	Vca_hsp_scores=55
tinity_id=comp3870_c0_seq1	best_hit=Cre04.g230536.t1.1	hsp_borders=43 542	splice_coords=45 169	splice_scores=0.89 0.87	Nisland_coords=740 741 44 45	best_hit=	hsp_borders=	splice_coords=	splice_scores=	Nisland_coords=	best_Vca_hit=Vocar20011824m	Vca_hsp_coords=31 249 169 258	Vca_hsp_scores=104 70
tinity_id=comp5047_c0_seq1	best_hit=Cre01.g003487.t1.1	hsp_borders=1 860	splice_coords=476 535	splice_scores=0.90 0.97	Nisland_coords=1216 1217 -860 +860	best_hit=	hsp_borders=	splice_coords=	splice_scores=	Nisland_coords=	best_Vca_hit=Vocar20001336m	Vca_hsp_coords=131 847	Vca_hsp_scores=258
tinity_id=comp3821_c0_seq1	best_hit=Cre11.g467552.t1.1	hsp_borders=45 393	splice_coords=	splice_scores=	Nisland_coords=1363 1364 2931 2932 -1 +45 -1 +45	best_hit=Cre11.g467547.t1.1	hsp_borders=2 363	splice_coords=361	splice_scores=0.92	Nisland_coords=	best_Vca_hit=Vocar20007443m	Vca_hsp_coords=52 363	Vca_hsp_scores=431
tinity_id=comp6191_c0_seq1	best_hit=Cre13.g568050.t1.1	hsp_borders=1 634	splice_coords=	splice_scores=	Nisland_coords=433 434 -1 +1	best_hit=	hsp_borders=	splice_coords=	splice_scores=	Nisland_coords=	best_Vca_hit=Vocar20001929m	Vca_hsp_coords=430 486	Vca_hsp_scores=58
tinity_id=comp8270_c0_seq1	best_hit=Cre03.g192350.t1.1	hsp_borders=12 316	splice_coords=	splice_scores=	Nisland_coords=	best_hit=	hsp_borders=	splice_coords=	splice_scores=	Nisland_coords=	best_Vca_hit=Vocar20010000m	Vca_hsp_coords=110 301	Vca_hsp_scores=63
tinity_id=comp3764_c0_seq1	best_hit=Cre03.g195650.t1.2	hsp_borders=1 54 51 161	splice_coords=	splice_scores=	Nisland_coords=	best_hit=	hsp_borders=	splice_coords=	splice_scores=	Nisland_coords=	best_Vca_hit=Vocar20003344m	Vca_hsp_coords=49 123 2 52	Vca_hsp_scores=124 83
tinity_id=comp5003_c0_seq1	best_hit=Cre07.g353450.t1.2	hsp_borders=1 111 97 231	splice_coords=7 127	splice_scores=0.91 0.91	Nisland_coords=	best_hit=	hsp_borders=	splice_coords=	splice_scores=	Nisland_coords=	best_Vca_hit=Vocar20011231m	Vca_hsp_coords=87 227 3 179	Vca_hsp_scores=203 166
tinity_id=comp6152_c0_seq1	best_hit=Cre12.g500400.t1.2	hsp_borders=1 358	splice_coords=175	splice_scores=0.88	Nisland_coords=1892 1893 175 176	best_hit=	hsp_borders=	splice_coords=	splice_scores=	Nisland_coords=	best_Vca_hit=Vocar20014267m	Vca_hsp_coords=101 205	Vca_hsp_scores=167
tinity_id=comp3112_c0_seq2	best_hit=Cre02.g093650.t1.2	hsp_borders=23 301	splice_coords=41 194	splice_scores=0.93 0.96	Nisland_coords=	best_hit=	hsp_borders=	splice_coords=	splice_scores=	Nisland_coords=	best_Vca_hit=Vocar20004025m	Vca_hsp_coords=18 236	Vca_hsp_scores=312
tinity_id=comp4879_c0_seq1	best_hit=Cre16.g655050.t1.2	hsp_borders=1 273	splice_coords=	splice_scores=	Nisland_coords=	best_hit=	hsp_borders=	splice_coords=	splice_scores=	Nisland_coords=	best_Vca_hit=Vocar20009969m	Vca_hsp_coords=102 197	Vca_hsp_scores=60
tinity_id=comp5244_c0_seq1	best_hit=	hsp_borders=	splice_coords=	splice_scores=	Nisland_coords=	best_hit=	hsp_borders=	splice_coords=	splice_scores=	Nisland_coords=	best_Vca_hit=Vocar20001778m	Vca_hsp_coords=62 265	Vca_hsp_scores=59
tinity_id=comp608_c0_seq1	best_hit=Cre14.g612633.t1.1	hsp_borders=1 205 1 205 1 205 1 207 1 205 3 207 3 207 3 207	splice_coords=	splice_scores=	Nisland_coords=5892 5893 17813 17814 -1 +1 -1 +1	best_hit=	hsp_borders=	splice_coords=	splice_scores=	Nisland_coords=	best_Vca_hit=na	Vca_hsp_coords=na	Vca_hsp_scores=na
tinity_id=comp2510_c0_seq1	best_hit=Cre02.g119550.t1.2	hsp_borders=1 80 76 234	splice_coords=	splice_scores=	Nisland_coords=	best_hit=	hsp_borders=	splice_coords=	splice_scores=	Nisland_coords=	best_Vca_hit=Vocar20004106m	Vca_hsp_coords=143 217	Vca_hsp_scores=63
tinity_id=comp9303_c0_seq1	best_hit=Cre14.g625450.t1.2	hsp_borders=9 293	splice_coords=109	splice_scores=0.79	Nisland_coords=	best_hit=	hsp_borders=	splice_coords=	splice_scores=	Nisland_coords=	best_Vca_hit=Vocar20001732m	Vca_hsp_coords=10 165	Vca_hsp_scores=253
tinity_id=comp9588_c0_seq1	best_hit=Cre17.g735021.t1.1	hsp_borders=1 508	splice_coords=158 216 365 449 506	splice_scores=0.97 0.91 0.96 0.97 0.98	Nisland_coords=3910 3911 4525 4526 -508 +713 505 506	best_hit=	hsp_borders=	splice_coords=	splice_scores=	Nisland_coords=	best_Vca_hit=Vocar20005179m	Vca_hsp_coords=6 710	Vca_hsp_scores=229
tinity_id=comp9278_c0_seq1	best_hit=Cre10.g465726.t1.1	hsp_borders=1 262 98 252 161 262	splice_coords=	splice_scores=	Nisland_coords=858 859 98 99	best_hit=	hsp_borders=	splice_coords=	splice_scores=	Nisland_coords=	best_Vca_hit=Vocar20001530m	Vca_hsp_coords=142 192	Vca_hsp_scores=54
tinity_id=comp3553_c0_seq1	best_hit=Cre03.g165750.t1.1	hsp_borders=1157 3907	splice_coords=1345 1511 1681 1987 2140 2202 2320 2428 2644	splice_scores=0.97 0.95 0.97 0.90 0.90 0.95 0.96 0.96 0.73	Nisland_coords=826 827 -1 +1157	best_hit=	hsp_borders=	splice_coords=	splice_scores=	Nisland_coords=	best_Vca_hit=Vocar20011490m	Vca_hsp_coords=1274 2674	Vca_hsp_scores=1988
tinity_id=comp609_c0_seq1	best_hit=Cre16.g682300.t1.2	hsp_borders=2 115 102 312	splice_coords=	splice_scores=	Nisland_coords=	best_hit=	hsp_borders=	splice_coords=	splice_scores=	Nisland_coords=	best_Vca_hit=Vocar20000152m	Vca_hsp_coords=2 46	Vca_hsp_scores=53
tinity_id=comp122_c0_seq1	best_hit=Cre16.g693601.t1.1	hsp_borders=98 249	splice_coords=	splice_scores=	Nisland_coords=	best_hit=	hsp_borders=	splice_coords=	splice_scores=	Nisland_coords=	best_Vca_hit=Vocar20000849m	Vca_hsp_coords=32 79	Vca_hsp_scores=51
tinity_id=comp1445_c0_seq1	best_hit=Cre09.g406200.t1.2	hsp_borders=17 265	splice_coords=	splice_scores=	Nisland_coords=	best_hit=	hsp_borders=	splice_coords=	splice_scores=	Nisland_coords=	best_Vca_hit=Vocar20007381m	Vca_hsp_coords=154 234	Vca_hsp_scores=56
tinity_id=comp7982_c0_seq1	best_hit=Cre08.g384390.t1.1	hsp_borders=1 343	splice_coords=124 177	splice_scores=0.97 0.96	Nisland_coords=5551 5552 -343 +363	best_hit=	hsp_borders=	splice_coords=	splice_scores=	Nisland_coords=	best_Vca_hit=Vocar20010231m	Vca_hsp_coords=104 208	Vca_hsp_scores=81
tinity_id=comp8581_c0_seq1	best_hit=Cre19.g750247.t1.1	hsp_borders=346 391	splice_coords=390	splice_scores=0.95	Nisland_coords=982 983 389 390	best_hit=	hsp_borders=	splice_coords=	splice_scores=	Nisland_coords=	best_Vca_hit=Vocar20004579m	Vca_hsp_coords=146 265	Vca_hsp_scores=68
tinity_id=comp10487_c0_seq1	best_hit=	hsp_borders=	splice_coords=	splice_scores=	Nisland_coords=	best_hit=	hsp_borders=	splice_coords=	splice_scores=	Nisland_coords=	best_Vca_hit=Vocar20004748m	Vca_hsp_coords=3 56	Vca_hsp_scores=53
tinity_id=comp8721_c0_seq1	best_hit=Cre17.g740600.t2.1	hsp_borders=1 754	splice_coords=	splice_scores=	Nisland_coords=2337 2338 -754 +754	best_hit=	hsp_borders=	splice_coords=	splice_scores=	Nisland_coords=	best_Vca_hit=Vocar20013839m	Vca_hsp_coords=205 321	Vca_hsp_scores=60
tinity_id=comp814_c0_seq1	best_hit=Cre09.g411900.t1.1	hsp_borders=17 167	splice_coords=	splice_scores=	Nisland_coords=	best_hit=Cre08.g358950.t1.1	hsp_borders=164 253	splice_coords=	splice_scores=	Nisland_coords=	best_Vca_hit=Vocar20012912m	Vca_hsp_coords=11 64	Vca_hsp_scores=56
tinity_id=comp6025_c0_seq1	best_hit=Cre17.g746047.t1.1	hsp_borders=1 371	splice_coords=96	splice_scores=0.94	Nisland_coords=4803 4804 -1 +1	best_hit=	hsp_borders=	splice_coords=	splice_scores=	Nisland_coords=	best_Vca_hit=na	Vca_hsp_coords=na	Vca_hsp_scores=na
tinity_id=comp4407_c0_seq1	best_hit=Cre16.g652950.t1.2	hsp_borders=1 299	splice_coords=	splice_scores=	Nisland_coords=	best_hit=	hsp_borders=	splice_coords=	splice_scores=	Nisland_coords=	best_Vca_hit=Vocar20011025m	Vca_hsp_coords=77 190	Vca_hsp_scores=61
tinity_id=comp5216_c0_seq1	best_hit=Cre12.g542569.t1.2	hsp_borders=2 200	splice_coords=	splice_scores=	Nisland_coords=	best_hit=	hsp_borders=	splice_coords=	splice_scores=	Nisland_coords=	best_Vca_hit=Vocar20008597m	Vca_hsp_coords=49 144	Vca_hsp_scores=50
tinity_id=comp5811_c0_seq1	best_hit=Cre05.g233550.t1.1	hsp_borders=1 478	splice_coords=78 191 301 365	splice_scores=0.95 0.95 0.96 0.98	Nisland_coords=4850 4851 -478 +478	best_hit=	hsp_borders=	splice_coords=	splice_scores=	Nisland_coords=	best_Vca_hit=Vocar20007164m	Vca_hsp_coords=204 470	Vca_hsp_scores=190
tinity_id=comp6777_c0_seq1	best_hit=	hsp_borders=	splice_coords=	splice_scores=	Nisland_coords=	best_hit=	hsp_borders=	splice_coords=	splice_scores=	Nisland_coords=	best_Vca_hit=Vocar20002329m	Vca_hsp_coords=84 200	Vca_hsp_scores=59
tinity_id=comp9126_c0_seq1	best_hit=	hsp_borders=	splice_coords=	splice_scores=	Nisland_coords=	best_hit=	hsp_borders=	splice_coords=	splice_scores=	Nisland_coords=	best_Vca_hit=na	Vca_hsp_coords=na	Vca_hsp_scores=na
tinity_id=comp9914_c0_seq1	best_hit=Cre14.g633300.t1.1	hsp_borders=5 204	splice_coords=39 86 142	splice_scores=0.97 0.98 0.96	Nisland_coords=3571 3572 15004 15005 15145 15146 15245 15246 15600 15601 15770 15771 -204 +204 -204 +204 -204 +204 -204 +204 -1 +5 -204 +204	best_hit=	hsp_borders=	splice_coords=	splice_scores=	Nisland_coords=	best_Vca_hit=Vocar20008674m	Vca_hsp_coords=110 190	Vca_hsp_scores=53
tinity_id=comp2871_c0_seq1	best_hit=Cre12.g500750.t1.2	hsp_borders=15 316	splice_coords=16	splice_scores=0.95	Nisland_coords=	best_hit=	hsp_borders=	splice_coords=	splice_scores=	Nisland_coords=	best_Vca_hit=Vocar20014203m	Vca_hsp_coords=14 82	Vca_hsp_scores=110
tinity_id=comp8390_c0_seq1	best_hit=	hsp_borders=	splice_coords=	splice_scores=	Nisland_coords=	best_hit=	hsp_borders=	splice_coords=	splice_scores=	Nisland_coords=	best_Vca_hit=Vocar20013307m	Vca_hsp_coords=1 357	Vca_hsp_scores=480
tinity_id=comp5767_c0_seq1	best_hit=Cre12.g499800.t1.2	hsp_borders=1 246	splice_coords=202	splice_scores=0.81	Nisland_coords=	best_hit=	hsp_borders=	splice_coords=	splice_scores=	Nisland_coords=	best_Vca_hit=Vocar20014328m	Vca_hsp_coords=2 241	Vca_hsp_scores=333
tinity_id=comp1932_c0_seq1	best_hit=Cre03.g208050.t1.2	hsp_borders=1 257 249 296	splice_coords=	splice_scores=	Nisland_coords=	best_hit=	hsp_borders=	splice_coords=	splice_scores=	Nisland_coords=	best_Vca_hit=Vocar20003515m	Vca_hsp_coords=193 282 178 282 184 282 178 279	Vca_hsp_scores=56 55 55 54
tinity_id=comp8526_c0_seq1	best_hit=Cre03.g145687.t1.1	hsp_borders=1 204	splice_coords=	splice_scores=	Nisland_coords=	best_hit=	hsp_borders=	splice_coords=	splice_scores=	Nisland_coords=	best_Vca_hit=Vocar20014977m	Vca_hsp_coords=124 186	Vca_hsp_scores=54
tinity_id=comp5496_c0_seq1	best_hit=Cre14.g633300.t1.1	hsp_borders=1 423	splice_coords=	splice_scores=	Nisland_coords=3571 3572 15004 15005 15145 15146 15245 15246 15600 15601 15770 15771 -423 +790 -423 +790 -423 +790 -1 +1 -423 +790 -423 +790	best_hit=Cre15.g640651.t1.1	hsp_borders=400 790	splice_coords=	splice_scores=	Nisland_coords=1907 1908 -1 +400	best_Vca_hit=na	Vca_hsp_coords=na	Vca_hsp_scores=na
tinity_id=comp3774_c0_seq1	best_hit=Cre11.g478240.t1.1	hsp_borders=41 1589	splice_coords=488 594 709 805 898 1003 1108 1179 1222 1324 1417 1447 1504	splice_scores=0.97 0.97 0.98 0.84 0.97 0.98 0.97 0.96 0.89 0.97 0.97 0.87 0.81	Nisland_coords=1463 1464 1503 1504	best_hit=	hsp_borders=	splice_coords=	splice_scores=	Nisland_coords=	best_Vca_hit=Vocar20014665m	Vca_hsp_coords=356 1516	Vca_hsp_scores=1561
tinity_id=comp4766_c0_seq1	best_hit=Cre07.g322300.t1.1	hsp_borders=12 849	splice_coords=412 586 670 757	splice_scores=0.96 0.95 0.94 0.98	Nisland_coords=1093 1094 1655 1656 -1 +12 -1 +12	best_hit=	hsp_borders=	splice_coords=	splice_scores=	Nisland_coords=	best_Vca_hit=Vocar20003250m	Vca_hsp_coords=169 798	Vca_hsp_scores=607
tinity_id=comp3125_c0_seq1	best_hit=Cre02.g113200.t1.1	hsp_borders=1 292	splice_coords=	splice_scores=	Nisland_coords=	best_hit=	hsp_borders=	splice_coords=	splice_scores=	Nisland_coords=	best_Vca_hit=Vocar20012825m	Vca_hsp_coords=155 256	Vca_hsp_scores=69
tinity_id=comp8525_c0_seq1	best_hit=Cre09.g402450.t1.2	hsp_borders=17 194	splice_coords=44 164	splice_scores=0.97 0.99	Nisland_coords=	best_hit=	hsp_borders=	splice_coords=	splice_scores=	Nisland_coords=	best_Vca_hit=Vocar20004594m	Vca_hsp_coords=18 197	Vca_hsp_scores=294
tinity_id=comp3319_c0_seq1	best_hit=Cre07.g332050.t1.2	hsp_borders=2 362	splice_coords=312	splice_scores=0.96	Nisland_coords=	best_hit=Cre03.g190400.t1.1	hsp_borders=2 311	splice_coords=	splice_scores=	Nisland_coords=	best_Vca_hit=Vocar20014504m	Vca_hsp_coords=389 487	Vca_hsp_scores=108
tinity_id=comp952_c0_seq1	best_hit=Cre06.g294950.t1.1	hsp_borders=1 173 167 227	splice_coords=	splice_scores=	Nisland_coords=	best_hit=	hsp_borders=	splice_coords=	splice_scores=	Nisland_coords=	best_Vca_hit=Vocar20005504m	Vca_hsp_coords=120 227	Vca_hsp_scores=65
tinity_id=comp6426_c0_seq1	best_hit=Cre06.g278148.t1.1	hsp_borders=2 275	splice_coords=	splice_scores=	Nisland_coords=	best_hit=	hsp_borders=	splice_coords=	splice_scores=	Nisland_coords=	best_Vca_hit=Vocar20014427m	Vca_hsp_coords=155 223	Vca_hsp_scores=58
tinity_id=comp5949_c0_seq1	best_hit=Cre09.g401145.t1.1	hsp_borders=1 373	splice_coords=106	splice_scores=0.96	Nisland_coords=688 689 -1 +1	best_hit=	hsp_borders=	splice_coords=	splice_scores=	Nisland_coords=	best_Vca_hit=Vocar20014659m	Vca_hsp_coords=2 106	Vca_hsp_scores=90
tinity_id=comp5558_c0_seq1	best_hit=Cre15.g636896.t1.1	hsp_borders=18 387 371 679	splice_coords=479 585	splice_scores=0.95 0.97	Nisland_coords=370 470 387 +371	best_hit=	hsp_borders=	splice_coords=	splice_scores=	Nisland_coords=	best_Vca_hit=Vocar20005895m	Vca_hsp_coords=481 657	Vca_hsp_scores=295
tinity_id=comp3978_c0_seq1	best_hit=Cre14.g630895.t2.1	hsp_borders=1 507 474 550 517 568	splice_coords=	splice_scores=	Nisland_coords=1277 1278 1808 1809 2159 2160 -1 +1 -1 +1 -1 +1	best_hit=	hsp_borders=	splice_coords=	splice_scores=	Nisland_coords=	best_Vca_hit=Vocar20000095m	Vca_hsp_coords=236 346	Vca_hsp_scores=64
tinity_id=comp5718_c0_seq1	best_hit=	hsp_borders=	splice_coords=	splice_scores=	Nisland_coords=	best_hit=	hsp_borders=	splice_coords=	splice_scores=	Nisland_coords=	best_Vca_hit=Vocar20002883m	Vca_hsp_coords=182 250	Vca_hsp_scores=56
tinity_id=comp4707_c0_seq1	best_hit=Cre15.g634701.t1.1	hsp_borders=1 417	splice_coords=190 294	splice_scores=0.96 0.87	Nisland_coords=4961 4962 7211 7212 -1 +1 -1 +1	best_hit=	hsp_borders=	splice_coords=	splice_scores=	Nisland_coords=	best_Vca_hit=Vocar20012406m	Vca_hsp_coords=158 325	Vca_hsp_scores=60
tinity_id=comp3015_c0_seq2	best_hit=	hsp_borders=	splice_coords=	splice_scores=	Nisland_coords=	best_hit=	hsp_borders=	splice_coords=	splice_scores=	Nisland_coords=	best_Vca_hit=Vocar20008107m	Vca_hsp_coords=703 846	Vca_hsp_scores=70
tinity_id=comp8470_c0_seq1	best_hit=Cre16.g671700.t1.1	hsp_borders=1 217	splice_coords=	splice_scores=	Nisland_coords=	best_hit=	hsp_borders=	splice_coords=	splice_scores=	Nisland_coords=	best_Vca_hit=Vocar20012271m	Vca_hsp_coords=14 169	Vca_hsp_scores=56
tinity_id=comp2804_c0_seq1	best_hit=Cre09.g402041.t1.1	hsp_borders=3 2276	splice_coords=	splice_scores=	Nisland_coords=543 643 -1 +3	best_hit=Cre04.g217989.t1.1	hsp_borders=4 2276	splice_coords=	splice_scores=	Nisland_coords=	best_Vca_hit=na	Vca_hsp_coords=na	Vca_hsp_scores=na
tinity_id=comp8292_c0_seq1	best_hit=Cre09.g408950.t1.1	hsp_borders=1 569	splice_coords=521	splice_scores=0.95	Nisland_coords=8421 8422 -569 +569	best_hit=	hsp_borders=	splice_coords=	splice_scores=	Nisland_coords=	best_Vca_hit=Vocar20004661m	Vca_hsp_coords=345 566	Vca_hsp_scores=202
tinity_id=comp3603_c0_seq1	best_hit=Cre17.g706600.t1.2	hsp_borders=1 44 36 216	splice_coords=	splice_scores=	Nisland_coords=	best_hit=	hsp_borders=	splice_coords=	splice_scores=	Nisland_coords=	best_Vca_hit=Vocar20008866m	Vca_hsp_coords=37 201	Vca_hsp_scores=61
tinity_id=comp8329_c0_seq1	best_hit=	hsp_borders=	splice_coords=	splice_scores=	Nisland_coords=	best_hit=	hsp_borders=	splice_coords=	splice_scores=	Nisland_coords=	best_Vca_hit=Vocar20001865m	Vca_hsp_coords=18 164 99 164 99 164	Vca_hsp_scores=56 53 53
tinity_id=comp7153_c0_seq1	best_hit=Cre09.g412150.t1.1	hsp_borders=1 365	splice_coords=77 146 251	splice_scores=0.85 0.88 0.96	Nisland_coords=2615 2616 -365 +476	best_hit=	hsp_borders=	splice_coords=	splice_scores=	Nisland_coords=	best_Vca_hit=Vocar20006568m	Vca_hsp_coords=15 98	Vca_hsp_scores=57
tinity_id=comp2154_c0_seq1	best_hit=Cre01.g044800.t1.2	hsp_borders=1 285	splice_coords=	splice_scores=	Nisland_coords=	best_hit=	hsp_borders=	splice_coords=	splice_scores=	Nisland_coords=	best_Vca_hit=Vocar20007639m	Vca_hsp_coords=137 262	Vca_hsp_scores=60
tinity_id=comp6023_c0_seq1	best_hit=Cre33.g758897.t1.1	hsp_borders=1 450	splice_coords=244 449	splice_scores=0.96 0.88	Nisland_coords=449 450 448 449	best_hit=Cre08.g376700.t1.2	hsp_borders=1 439	splice_coords=244 436	splice_scores=0.90 0.97	Nisland_coords=	best_Vca_hit=Vocar20014975m	Vca_hsp_coords=233 355	Vca_hsp_scores=68
tinity_id=comp8008_c0_seq1	best_hit=	hsp_borders=	splice_coords=	splice_scores=	Nisland_coords=	best_hit=	hsp_borders=	splice_coords=	splice_scores=	Nisland_coords=	best_Vca_hit=Vocar20005984m	Vca_hsp_coords=63 131	Vca_hsp_scores=58
tinity_id=comp9923_c0_seq1	best_hit=Cre11.g467552.t1.1	hsp_borders=1 109	splice_coords=33	splice_scores=0.94	Nisland_coords=1363 1364 2931 2932 -1 +1 -1 +1	best_hit=	hsp_borders=	splice_coords=	splice_scores=	Nisland_coords=	best_Vca_hit=Vocar20006307m	Vca_hsp_coords=6 251	Vca_hsp_scores=247
tinity_id=comp751_c0_seq1	best_hit=Cre07.g331250.t1.1	hsp_borders=1 344 430 1211	splice_coords=112 207 286 325 343 532 814 945 1045 1150	splice_scores=0.96 0.97 0.87 0.86 0.96 0.97 0.97 0.95 0.95 0.97	Nisland_coords=1347 1348 343 431	best_hit=	hsp_borders=	splice_coords=	splice_scores=	Nisland_coords=	best_Vca_hit=Vocar20004220m	Vca_hsp_coords=50 1138	Vca_hsp_scores=1153
tinity_id=comp3582_c0_seq1	best_hit=Cre05.g248450.t1.2	hsp_borders=10 83	splice_coords=	splice_scores=	Nisland_coords=	best_hit=Cre05.g248400.t1.2	hsp_borders=10 83	splice_coords=	splice_scores=	Nisland_coords=	best_Vca_hit=Vocar20003248m	Vca_hsp_coords=3 71	Vca_hsp_scores=52
tinity_id=comp7164_c0_seq1	best_hit=Cre08.g373050.t1.1	hsp_borders=1 698	splice_coords=218 469	splice_scores=0.95 0.96	Nisland_coords=1541 1542 3383 3384 -1 +1 -1 +1	best_hit=	hsp_borders=	splice_coords=	splice_scores=	Nisland_coords=	best_Vca_hit=Vocar20011167m	Vca_hsp_coords=355 522	Vca_hsp_scores=135
tinity_id=comp2212_c0_seq2	best_hit=Cre11.g467767.t1.1	hsp_borders=5 94 84 274	splice_coords=	splice_scores=	Nisland_coords=	best_hit=	hsp_borders=	splice_coords=	splice_scores=	Nisland_coords=	best_Vca_hit=na	Vca_hsp_coords=na	Vca_hsp_scores=na
tinity_id=comp1111_c0_seq1	best_hit=Cre12.g554800.t1.2	hsp_borders=1 208	splice_coords=2	splice_scores=0.95	Nisland_coords=	best_hit=	hsp_borders=	splice_coords=	splice_scores=	Nisland_coords=	best_Vca_hit=Vocar20006741m	Vca_hsp_coords=2 208	Vca_hsp_scores=371
tinity_id=comp5601_c0_seq1	best_hit=Cre01.g036350.t1.1	hsp_borders=1 735	splice_coords=271 326 533 627	splice_scores=0.98 0.89 0.98 0.85	Nisland_coords=1409 1410 -1 +1	best_hit=	hsp_borders=	splice_coords=	splice_scores=	Nisland_coords=	best_Vca_hit=Vocar20000183m	Vca_hsp_coords=180 677	Vca_hsp_scores=368
tinity_id=comp3389_c0_seq1	best_hit=Cre08.g358563.t1.1	hsp_borders=1 817	splice_coords=	splice_scores=	Nisland_coords=2399 2400 -1 +1	best_hit=	hsp_borders=	splice_coords=	splice_scores=	Nisland_coords=	best_Vca_hit=Vocar20000786m	Vca_hsp_coords=702 863	Vca_hsp_scores=66
tinity_id=comp1005_c0_seq2	best_hit=Cre14.g627251.t1.1	hsp_borders=91 196 94 196	splice_coords=93	splice_scores=0.97	Nisland_coords=1199 1200 4131 4132 -196 +237 -196 +94	best_hit=Cre14.g627350.t1.1	hsp_borders=91 196	splice_coords=93	splice_scores=0.90	Nisland_coords=368 369 -1 +91	best_Vca_hit=Vocar20010019m	Vca_hsp_coords=45 125	Vca_hsp_scores=61
tinity_id=comp7383_c0_seq1	best_hit=	hsp_borders=	splice_coords=	splice_scores=	Nisland_coords=	best_hit=	hsp_borders=	splice_coords=	splice_scores=	Nisland_coords=	best_Vca_hit=Vocar20004286m	Vca_hsp_coords=7 66	Vca_hsp_scores=59
tinity_id=comp2918_c0_seq4	best_hit=Cre03.g153450.t1.2	hsp_borders=3 625	splice_coords=146 296	splice_scores=0.95 0.98	Nisland_coords=	best_hit=	hsp_borders=	splice_coords=	splice_scores=	Nisland_coords=	best_Vca_hit=Vocar20015199m	Vca_hsp_coords=101 499	Vca_hsp_scores=73
tinity_id=comp8102_c0_seq1	best_hit=Cre03.g208273.t1.1	hsp_borders=1 397	splice_coords=	splice_scores=	Nisland_coords=	best_hit=	hsp_borders=	splice_coords=	splice_scores=	Nisland_coords=	best_Vca_hit=Vocar20012129m	Vca_hsp_coords=226 309	Vca_hsp_scores=58
tinity_id=comp4152_c0_seq1	best_hit=Cre12.g541851.t1.1	hsp_borders=1 108 171 279	splice_coords=	splice_scores=	Nisland_coords=	best_hit=Cre12.g542000.t1.1	hsp_borders=154 279	splice_coords=	splice_scores=	Nisland_coords=	best_Vca_hit=Vocar20011164m	Vca_hsp_coords=165 296	Vca_hsp_scores=56
tinity_id=comp3296_c0_seq1	best_hit=Cre03.g145887.t1.1	hsp_borders=48 1748	splice_coords=312 689 820 968 1106	splice_scores=0.96 0.98 0.71 0.97 0.95	Nisland_coords=772 773 819 820	best_hit=	hsp_borders=	splice_coords=	splice_scores=	Nisland_coords=	best_Vca_hit=Vocar20007465m	Vca_hsp_coords=138 1202	Vca_hsp_scores=1115
tinity_id=comp10407_c0_seq1	best_hit=	hsp_borders=	splice_coords=	splice_scores=	Nisland_coords=	best_hit=	hsp_borders=	splice_coords=	splice_scores=	Nisland_coords=	best_Vca_hit=Vocar20013590m	Vca_hsp_coords=37 177	Vca_hsp_scores=52
tinity_id=comp5503_c0_seq1	best_hit=Cre09.g392616.t1.1	hsp_borders=1 234	splice_coords=139 203	splice_scores=0.89 0.94	Nisland_coords=	best_hit=	hsp_borders=	splice_coords=	splice_scores=	Nisland_coords=	best_Vca_hit=Vocar20010371m	Vca_hsp_coords=50 235	Vca_hsp_scores=271
tinity_id=comp2807_c0_seq2	best_hit=Cre09.g394450.t1.2	hsp_borders=2 204	splice_coords=45	splice_scores=0.85	Nisland_coords=	best_hit=	hsp_borders=	splice_coords=	splice_scores=	Nisland_coords=	best_Vca_hit=na	Vca_hsp_coords=na	Vca_hsp_scores=na
tinity_id=comp7027_c0_seq1	best_hit=Cre06.g278163.t1.1	hsp_borders=1 213	splice_coords=	splice_scores=	Nisland_coords=	best_hit=	hsp_borders=	splice_coords=	splice_scores=	Nisland_coords=	best_Vca_hit=Vocar20015028m	Vca_hsp_coords=74 184	Vca_hsp_scores=57
tinity_id=comp4953_c0_seq1	best_hit=Cre05.g233050.t1.2	hsp_borders=1 52 34 86 88 226	splice_coords=194	splice_scores=0.95	Nisland_coords=	best_hit=	hsp_borders=	splice_coords=	splice_scores=	Nisland_coords=	best_Vca_hit=Vocar20012521m	Vca_hsp_coords=10 99 182 226	Vca_hsp_scores=61 58
tinity_id=comp10216_c0_seq1	best_hit=Cre17.g746047.t1.1	hsp_borders=1 203	splice_coords=	splice_scores=	Nisland_coords=4803 4804 -203 +203	best_hit=	hsp_borders=	splice_coords=	splice_scores=	Nisland_coords=	best_Vca_hit=Vocar20000890m	Vca_hsp_coords=54 95	Vca_hsp_scores=49
tinity_id=comp9756_c0_seq1	best_hit=	hsp_borders=	splice_coords=	splice_scores=	Nisland_coords=	best_hit=	hsp_borders=	splice_coords=	splice_scores=	Nisland_coords=	best_Vca_hit=Vocar20010421m	Vca_hsp_coords=4 63	Vca_hsp_scores=55
tinity_id=comp7109_c0_seq1	best_hit=Cre14.g627900.t1.2	hsp_borders=4 367	splice_coords=	splice_scores=	Nisland_coords=	best_hit=	hsp_borders=	splice_coords=	splice_scores=	Nisland_coords=	best_Vca_hit=Vocar20001519m	Vca_hsp_coords=5 181	Vca_hsp_scores=318
tinity_id=comp3123_c0_seq1	best_hit=Cre11.g467569.t1.1	hsp_borders=1 465	splice_coords=370	splice_scores=0.95	Nisland_coords=	best_hit=	hsp_borders=	splice_coords=	splice_scores=	Nisland_coords=	best_Vca_hit=Vocar20004931m	Vca_hsp_coords=2 463	Vca_hsp_scores=744
tinity_id=comp6285_c0_seq1	best_hit=Cre06.g290200.t1.2	hsp_borders=1 736	splice_coords=88 190 307 391 460 568	splice_scores=0.95 0.95 0.97 0.97 0.94 0.98	Nisland_coords=4630 4631 390 391	best_hit=	hsp_borders=	splice_coords=	splice_scores=	Nisland_coords=	best_Vca_hit=Vocar20014710m	Vca_hsp_coords=17 727	Vca_hsp_scores=599
tinity_id=comp6781_c0_seq1	best_hit=Cre13.g562850.t1.2	hsp_borders=1 373	splice_coords=	splice_scores=	Nisland_coords=	best_hit=	hsp_borders=	splice_coords=	splice_scores=	Nisland_coords=	best_Vca_hit=Vocar20007744m	Vca_hsp_coords=52 183	Vca_hsp_scores=70
tinity_id=comp752_c0_seq1	best_hit=Cre06.g251450.t1.1	hsp_borders=1 2125	splice_coords=90 219 320 402 506 770 930 999 1110 1240 1357	splice_scores=0.98 0.98 0.96 0.98 0.90 0.99 0.80 0.98 0.98 0.81 0.90	Nisland_coords=1283 1284 505 506	best_hit=	hsp_borders=	splice_coords=	splice_scores=	Nisland_coords=	best_Vca_hit=Vocar20012750m	Vca_hsp_coords=40 930 933 989	Vca_hsp_scores=1122 82
tinity_id=comp6283_c0_seq1	best_hit=Cre12.g486481.t1.1	hsp_borders=1 197	splice_coords=	splice_scores=	Nisland_coords=256 257 197 +212	best_hit=Cre12.g486450.t1.2	hsp_borders=1 183	splice_coords=	splice_scores=	Nisland_coords=	best_Vca_hit=Vocar20012269m	Vca_hsp_coords=103 186	Vca_hsp_scores=55
tinity_id=comp2214_c0_seq3	best_hit=Cre01.g034400.t1.1	hsp_borders=22 149 143 220	splice_coords=	splice_scores=	Nisland_coords=	best_hit=	hsp_borders=	splice_coords=	splice_scores=	Nisland_coords=	best_Vca_hit=Vocar20007310m	Vca_hsp_coords=87 197	Vca_hsp_scores=69
tinity_id=comp10518_c0_seq1	best_hit=	hsp_borders=	splice_coords=	splice_scores=	Nisland_coords=	best_hit=	hsp_borders=	splice_coords=	splice_scores=	Nisland_coords=	best_Vca_hit=Vocar20013795m	Vca_hsp_coords=108 164	Vca_hsp_scores=55
tinity_id=comp6937_c0_seq1	best_hit=Cre12.g557078.t1.1	hsp_borders=1 983	splice_coords=118 268 373 652 718 865	splice_scores=0.96 0.97 0.98 0.95 0.98 0.93	Nisland_coords=2142 2143 865 866	best_hit=	hsp_borders=	splice_coords=	splice_scores=	Nisland_coords=	best_Vca_hit=Vocar20002443m	Vca_hsp_coords=41 901	Vca_hsp_scores=407
tinity_id=comp6148_c0_seq1	best_hit=Cre13.g577550.t1.2	hsp_borders=40 629	splice_coords=455	splice_scores=0.95	Nisland_coords=760 761 -629 +629	best_hit=	hsp_borders=	splice_coords=	splice_scores=	Nisland_coords=	best_Vca_hit=Vocar20009744m	Vca_hsp_coords=426 578	Vca_hsp_scores=237
tinity_id=comp2679_c0_seq1	best_hit=Cre01.g010900.t1.2	hsp_borders=1 573	splice_coords=215	splice_scores=0.95	Nisland_coords=	best_hit=	hsp_borders=	splice_coords=	splice_scores=	Nisland_coords=	best_Vca_hit=Vocar20007267m	Vca_hsp_coords=3 467	Vca_hsp_scores=599
tinity_id=comp656_c0_seq1	best_hit=Cre11.g467770.t1.1	hsp_borders=1 55 38 222	splice_coords=	splice_scores=	Nisland_coords=	best_hit=	hsp_borders=	splice_coords=	splice_scores=	Nisland_coords=	best_Vca_hit=Vocar20013032m	Vca_hsp_coords=39 107	Vca_hsp_scores=102
tinity_id=comp3391_c0_seq1	best_hit=Cre16.g662250.t1.1	hsp_borders=1 708	splice_coords=	splice_scores=	Nisland_coords=2073 2074 -1 +1	best_hit=	hsp_borders=	splice_coords=	splice_scores=	Nisland_coords=	best_Vca_hit=Vocar20002716m	Vca_hsp_coords=633 767	Vca_hsp_scores=61
tinity_id=comp8675_c0_seq1	best_hit=Cre01.g015500.t1.2	hsp_borders=1 233	splice_coords=	splice_scores=	Nisland_coords=	best_hit=	hsp_borders=	splice_coords=	splice_scores=	Nisland_coords=	best_Vca_hit=Vocar20002175m	Vca_hsp_coords=17 67	Vca_hsp_scores=55
tinity_id=comp7567_c0_seq1	best_hit=Cre14.g614151.t1.1	hsp_borders=1 358	splice_coords=	splice_scores=	Nisland_coords=4396 4397 -358 +358	best_hit=	hsp_borders=	splice_coords=	splice_scores=	Nisland_coords=	best_Vca_hit=Vocar20012306m	Vca_hsp_coords=148 291	Vca_hsp_scores=55
tinity_id=comp9879_c0_seq1	best_hit=Cre04.g217951.t1.1	hsp_borders=15 254	splice_coords=	splice_scores=	Nisland_coords=	best_hit=	hsp_borders=	splice_coords=	splice_scores=	Nisland_coords=	best_Vca_hit=Vocar20005276m	Vca_hsp_coords=162 236	Vca_hsp_scores=61
tinity_id=comp10001_c0_seq1	best_hit=Cre14.g633300.t1.1	hsp_borders=1 214	splice_coords=	splice_scores=	Nisland_coords=3571 3572 15004 15005 15145 15146 15245 15246 15600 15601 15770 15771 -214 +219 -1 +1 -214 +219 -214 +219 -214 +219 -214 +219	best_hit=	hsp_borders=	splice_coords=	splice_scores=	Nisland_coords=	best_Vca_hit=na	Vca_hsp_coords=na	Vca_hsp_scores=na
tinity_id=comp4993_c0_seq1	best_hit=Cre13.g569801.t1.1	hsp_borders=1 612	splice_coords=	splice_scores=	Nisland_coords=966 967 1292 1293 -1 +1 -1 +1	best_hit=	hsp_borders=	splice_coords=	splice_scores=	Nisland_coords=	best_Vca_hit=na	Vca_hsp_coords=na	Vca_hsp_scores=na
tinity_id=comp8758_c0_seq1	best_hit=Cre16.g665400.t1.2	hsp_borders=18 226	splice_coords=71 148	splice_scores=0.90 0.91	Nisland_coords=	best_hit=	hsp_borders=	splice_coords=	splice_scores=	Nisland_coords=	best_Vca_hit=Vocar20004781m	Vca_hsp_coords=55 225	Vca_hsp_scores=273
tinity_id=comp2454_c0_seq1	best_hit=Cre11.g476550.t1.2	hsp_borders=1 94 73 214	splice_coords=	splice_scores=	Nisland_coords=	best_hit=	hsp_borders=	splice_coords=	splice_scores=	Nisland_coords=	best_Vca_hit=Vocar20011026m	Vca_hsp_coords=24 116	Vca_hsp_scores=54
tinity_id=comp5381_c0_seq1	best_hit=Cre12.g495953.t1.1	hsp_borders=81 203	splice_coords=	splice_scores=	Nisland_coords=715 716 -203 +203	best_hit=	hsp_borders=	splice_coords=	splice_scores=	Nisland_coords=	best_Vca_hit=Vocar20005999m	Vca_hsp_coords=7 78	Vca_hsp_scores=51
tinity_id=comp5762_c0_seq1	best_hit=Cre15.g639504.t1.1	hsp_borders=1 277	splice_coords=	splice_scores=	Nisland_coords=2112 2113 -1 +1	best_hit=	hsp_borders=	splice_coords=	splice_scores=	Nisland_coords=	best_Vca_hit=Vocar20006745m	Vca_hsp_coords=68 172	Vca_hsp_scores=59
tinity_id=comp6772_c0_seq1	best_hit=Cre09.g395600.t1.1	hsp_borders=5 338	splice_coords=56 171	splice_scores=0.94 0.96	Nisland_coords=2437 2438 -338 +338	best_hit=	hsp_borders=	splice_coords=	splice_scores=	Nisland_coords=	best_Vca_hit=na	Vca_hsp_coords=na	Vca_hsp_scores=na
tinity_id=comp7365_c0_seq1	best_hit=Cre06.g262400.t1.1	hsp_borders=1 415	splice_coords=80 234 290	splice_scores=0.85 0.97 0.96	Nisland_coords=3639 3640 -415 +417	best_hit=	hsp_borders=	splice_coords=	splice_scores=	Nisland_coords=	best_Vca_hit=Vocar20002541m	Vca_hsp_coords=69 353	Vca_hsp_scores=236
tinity_id=comp5934_c0_seq1	best_hit=Cre15.g635350.t1.2	hsp_borders=122 242	splice_coords=	splice_scores=	Nisland_coords=1229 1230 2128 2129 -1 +122 -1 +122	best_hit=Cre16.g672450.t1.1	hsp_borders=1 145	splice_coords=117	splice_scores=0.88	Nisland_coords=	best_Vca_hit=Vocar20003067m	Vca_hsp_coords=6 107	Vca_hsp_scores=58
tinity_id=comp4437_c0_seq1	best_hit=Cre11.g467541.t1.1	hsp_borders=1 871 962 1302	splice_coords=329 489 1097 1145	splice_scores=0.95 0.98 0.96 0.97	Nisland_coords=880 881 -871 +962	best_hit=	hsp_borders=	splice_coords=	splice_scores=	Nisland_coords=	best_Vca_hit=Vocar20007459m	Vca_hsp_coords=792 1196 219 548	Vca_hsp_scores=529 324
tinity_id=comp1799_c0_seq1	best_hit=Cre04.g217919.t1.1	hsp_borders=5 350	splice_coords=	splice_scores=	Nisland_coords=1594 1595 -1 5	best_hit=Cre19.g750447.t1.1	hsp_borders=305 585 775 829	splice_coords=582	splice_scores=0.94	Nisland_coords=3516 3517 3551 3552 -829 +829 -829 +829	best_Vca_hit=Vocar20001532m	Vca_hsp_coords=610 771	Vca_hsp_scores=60
tinity_id=comp7104_c0_seq1	best_hit=Cre08.g383702.t1.1	hsp_borders=31 465	splice_coords=432	splice_scores=0.97	Nisland_coords=3429 3430 -465 +465	best_hit=	hsp_borders=	splice_coords=	splice_scores=	Nisland_coords=	best_Vca_hit=Vocar20012938m	Vca_hsp_coords=95 166	Vca_hsp_scores=58
tinity_id=comp7526_c0_seq1	best_hit=Cre13.g569801.t1.1	hsp_borders=1 322	splice_coords=51 113 241	splice_scores=0.98 0.94 0.96	Nisland_coords=966 967 1292 1293 -322 +322 113 114	best_hit=	hsp_borders=	splice_coords=	splice_scores=	Nisland_coords=	best_Vca_hit=na	Vca_hsp_coords=na	Vca_hsp_scores=na
tinity_id=comp9250_c0_seq1	best_hit=	hsp_borders=	splice_coords=	splice_scores=	Nisland_coords=	best_hit=	hsp_borders=	splice_coords=	splice_scores=	Nisland_coords=	best_Vca_hit=Vocar20010068m	Vca_hsp_coords=162 191	Vca_hsp_scores=56
tinity_id=comp5847_c0_seq1	best_hit=Cre05.g243801.t1.1	hsp_borders=26 504	splice_coords=463	splice_scores=0.96	Nisland_coords=887 888 1271 1272 1271 1272 3974 3975 4097 4098 -504 +504 -504 +504 -504 +504 -504 +504 -504 +504	best_hit=	hsp_borders=	splice_coords=	splice_scores=	Nisland_coords=	best_Vca_hit=Vocar20013800m	Vca_hsp_coords=365 502	Vca_hsp_scores=215
tinity_id=comp3952_c0_seq1	best_hit=Cre02.g081250.t1.2	hsp_borders=1 1493	splice_coords=375 444 589 650 698 827 968 1031 1082 1220 1475	splice_scores=0.91 0.96 0.96 0.88 0.97 0.96 0.96 0.95 0.95 0.98 0.80	Nisland_coords=3766 3866 -1493 +1493	best_hit=	hsp_borders=	splice_coords=	splice_scores=	Nisland_coords=	best_Vca_hit=Vocar20010783m	Vca_hsp_coords=210 1202	Vca_hsp_scores=678
tinity_id=comp2778_c0_seq1	best_hit=Cre06.g304500.t1.2	hsp_borders=22 191 171 233	splice_coords=	splice_scores=	Nisland_coords=	best_hit=	hsp_borders=	splice_coords=	splice_scores=	Nisland_coords=	best_Vca_hit=Vocar20007310m	Vca_hsp_coords=92 220	Vca_hsp_scores=64
tinity_id=comp10394_c0_seq1	best_hit=	hsp_borders=	splice_coords=	splice_scores=	Nisland_coords=	best_hit=	hsp_borders=	splice_coords=	splice_scores=	Nisland_coords=	best_Vca_hit=Vocar20009835m	Vca_hsp_coords=82 216	Vca_hsp_scores=65
tinity_id=comp9030_c0_seq1	best_hit=Cre09.g398400.t1.2	hsp_borders=24 344	splice_coords=45 166 257	splice_scores=0.92 0.95 0.93	Nisland_coords=	best_hit=	hsp_borders=	splice_coords=	splice_scores=	Nisland_coords=	best_Vca_hit=Vocar20008368m	Vca_hsp_coords=26 340	Vca_hsp_scores=65
tinity_id=comp831_c0_seq1	best_hit=Cre16.g647602.t1.1	hsp_borders=2 1353	splice_coords=420 495 558 717 834 963 1125	splice_scores=0.97 0.89 0.96 0.98 0.95 0.87 0.82	Nisland_coords=587 588 587 588 -1 +2 -1 +2	best_hit=	hsp_borders=	splice_coords=	splice_scores=	Nisland_coords=	best_Vca_hit=Vocar20012283m	Vca_hsp_coords=334 1251	Vca_hsp_scores=1176
tinity_id=comp1747_c1_seq1	best_hit=Cre11.g467689.t1.1	hsp_borders=1 225	splice_coords=63	splice_scores=0.94	Nisland_coords=	best_hit=	hsp_borders=	splice_coords=	splice_scores=	Nisland_coords=	best_Vca_hit=Vocar20004939m	Vca_hsp_coords=1 168	Vca_hsp_scores=294
tinity_id=comp6638_c0_seq1	best_hit=Cre16.g653200.t1.1	hsp_borders=1 301	splice_coords=	splice_scores=	Nisland_coords=	best_hit=	hsp_borders=	splice_coords=	splice_scores=	Nisland_coords=	best_Vca_hit=na	Vca_hsp_coords=na	Vca_hsp_scores=na
tinity_id=comp3347_c0_seq1	best_hit=Cre17.g703700.t1.1	hsp_borders=19 106	splice_coords=	splice_scores=	Nisland_coords=	best_hit=	hsp_borders=	splice_coords=	splice_scores=	Nisland_coords=	best_Vca_hit=Vocar20000347m	Vca_hsp_coords=267 395	Vca_hsp_scores=61
tinity_id=comp9848_c0_seq1	best_hit=	hsp_borders=	splice_coords=	splice_scores=	Nisland_coords=	best_hit=	hsp_borders=	splice_coords=	splice_scores=	Nisland_coords=	best_Vca_hit=Vocar20009366m	Vca_hsp_coords=92 196	Vca_hsp_scores=53
tinity_id=comp6590_c0_seq1	best_hit=Cre14.g630750.t1.1	hsp_borders=25 1071	splice_coords=751 897	splice_scores=0.97 0.97	Nisland_coords=1766 1767 2476 2477 -1071 +1071 -1071 +1071	best_hit=	hsp_borders=	splice_coords=	splice_scores=	Nisland_coords=	best_Vca_hit=Vocar20005185m	Vca_hsp_coords=955 1065	Vca_hsp_scores=69
tinity_id=comp2944_c0_seq3	best_hit=Cre11.g468450.t1.2	hsp_borders=17 490	splice_coords=181 218 269 437 480	splice_scores=0.81 0.90 0.95 0.96 0.94	Nisland_coords=	best_hit=	hsp_borders=	splice_coords=	splice_scores=	Nisland_coords=	best_Vca_hit=Vocar20006166m	Vca_hsp_coords=75 491	Vca_hsp_scores=578
tinity_id=comp4038_c0_seq1	best_hit=Cre12.g498650.t1.2	hsp_borders=9 38 33 188	splice_coords=	splice_scores=	Nisland_coords=	best_hit=	hsp_borders=	splice_coords=	splice_scores=	Nisland_coords=	best_Vca_hit=Vocar20004299m	Vca_hsp_coords=50 127	Vca_hsp_scores=52
tinity_id=comp5202_c0_seq1	best_hit=Cre12.g543300.t1.1	hsp_borders=1 245	splice_coords=	splice_scores=	Nisland_coords=	best_hit=	hsp_borders=	splice_coords=	splice_scores=	Nisland_coords=	best_Vca_hit=Vocar20011740m	Vca_hsp_coords=13 90	Vca_hsp_scores=55
tinity_id=comp5710_c0_seq1	best_hit=Cre05.g239067.t1.1	hsp_borders=1 453	splice_coords=118 208 322	splice_scores=0.94 0.98 0.95	Nisland_coords=	best_hit=Cre05.g239100.t1.1	hsp_borders=1 453	splice_coords=118 208 322	splice_scores=0.94 0.98 0.95	Nisland_coords=	best_Vca_hit=Vocar20012651m	Vca_hsp_coords=119 271	Vca_hsp_scores=169
tinity_id=comp7896_c0_seq1	best_hit=Cre03.g179961.t1.1	hsp_borders=4 404	splice_coords=130 246	splice_scores=0.95 0.96	Nisland_coords=2871 2872 4269 4270 5597 5598 -1 +4 -404 +404 -1 +4	best_hit=	hsp_borders=	splice_coords=	splice_scores=	Nisland_coords=	best_Vca_hit=Vocar20007933m	Vca_hsp_coords=5 403	Vca_hsp_scores=255
tinity_id=comp2869_c0_seq1	best_hit=Cre01.g039300.t1.2	hsp_borders=1 96 94 202	splice_coords=	splice_scores=	Nisland_coords=	best_hit=	hsp_borders=	splice_coords=	splice_scores=	Nisland_coords=	best_Vca_hit=Vocar20002996m	Vca_hsp_coords=10 168	Vca_hsp_scores=59
tinity_id=comp8770_c0_seq1	best_hit=	hsp_borders=	splice_coords=	splice_scores=	Nisland_coords=	best_hit=	hsp_borders=	splice_coords=	splice_scores=	Nisland_coords=	best_Vca_hit=Vocar20009787m	Vca_hsp_coords=137 223	Vca_hsp_scores=58
tinity_id=comp3255_c0_seq1	best_hit=Cre17.g700750.t1.2	hsp_borders=6 405	splice_coords=300	splice_scores=0.95	Nisland_coords=	best_hit=Cre17.g702900.t1.2	hsp_borders=237 405	splice_coords=	splice_scores=	Nisland_coords=	best_Vca_hit=Vocar20003093m	Vca_hsp_coords=165 404	Vca_hsp_scores=308
tinity_id=comp2694_c0_seq2	best_hit=Cre02.g094250.t1.1	hsp_borders=1 35 31 550	splice_coords=	splice_scores=	Nisland_coords=	best_hit=	hsp_borders=	splice_coords=	splice_scores=	Nisland_coords=	best_Vca_hit=Vocar20015028m	Vca_hsp_coords=67 219	Vca_hsp_scores=56
tinity_id=comp10194_c0_seq1	best_hit=Cre17.g735450.t1.1	hsp_borders=24 236	splice_coords=94	splice_scores=0.89	Nisland_coords=601 602 24 25	best_hit=	hsp_borders=	splice_coords=	splice_scores=	Nisland_coords=	best_Vca_hit=Vocar20000492m	Vca_hsp_coords=1 126	Vca_hsp_scores=109
tinity_id=comp2127_c0_seq1	best_hit=Cre09.g402997.t1.1	hsp_borders=46 1172	splice_coords=460 573 701 778 863	splice_scores=0.98 0.95 0.96 0.95 0.84	Nisland_coords=	best_hit=	hsp_borders=	splice_coords=	splice_scores=	Nisland_coords=	best_Vca_hit=Vocar20014369m	Vca_hsp_coords=876 938	Vca_hsp_scores=82
tinity_id=comp7393_c0_seq1	best_hit=Cre11.g467613.t1.1	hsp_borders=1 974	splice_coords=49 256 466 676 889	splice_scores=0.89 0.83 0.87 0.98 0.90	Nisland_coords=	best_hit=	hsp_borders=	splice_coords=	splice_scores=	Nisland_coords=	best_Vca_hit=Vocar20010497m	Vca_hsp_coords=4 969 4 969 4 969 4 888 4 969 4 969 94 969	Vca_hsp_scores=224 224 224 211 210 210 204
tinity_id=comp759_c0_seq1	best_hit=Cre09.g388726.t1.1	hsp_borders=1 75 72 204	splice_coords=18 85	splice_scores=0.88 0.88	Nisland_coords=	best_hit=	hsp_borders=	splice_coords=	splice_scores=	Nisland_coords=	best_Vca_hit=Vocar20012887m	Vca_hsp_coords=17 130	Vca_hsp_scores=57
tinity_id=comp9106_c0_seq1	best_hit=	hsp_borders=	splice_coords=	splice_scores=	Nisland_coords=	best_hit=	hsp_borders=	splice_coords=	splice_scores=	Nisland_coords=	best_Vca_hit=Vocar20010900m	Vca_hsp_coords=140 244	Vca_hsp_scores=59
tinity_id=comp8963_c0_seq1	best_hit=Cre09.g402601.t1.1	hsp_borders=1 397	splice_coords=	splice_scores=	Nisland_coords=	best_hit=	hsp_borders=	splice_coords=	splice_scores=	Nisland_coords=	best_Vca_hit=Vocar20011088m	Vca_hsp_coords=160 288	Vca_hsp_scores=56
tinity_id=comp7137_c0_seq1	best_hit=Cre03.g201103.t1.1	hsp_borders=1 307	splice_coords=	splice_scores=	Nisland_coords=	best_hit=	hsp_borders=	splice_coords=	splice_scores=	Nisland_coords=	best_Vca_hit=Vocar20013173m	Vca_hsp_coords=70 138	Vca_hsp_scores=60
tinity_id=comp1527_c0_seq1	best_hit=Cre06.g298650.t1.2	hsp_borders=16 384	splice_coords=180	splice_scores=0.91	Nisland_coords=	best_hit=	hsp_borders=	splice_coords=	splice_scores=	Nisland_coords=	best_Vca_hit=Vocar20003230m	Vca_hsp_coords=7 267	Vca_hsp_scores=423
tinity_id=comp220_c0_seq2	best_hit=Cre08.g378800.t1.2	hsp_borders=1 104 94 315	splice_coords=	splice_scores=	Nisland_coords=	best_hit=	hsp_borders=	splice_coords=	splice_scores=	Nisland_coords=	best_Vca_hit=Vocar20002268m	Vca_hsp_coords=35 124	Vca_hsp_scores=59
tinity_id=comp8841_c0_seq1	best_hit=Cre12.g550300.t1.1	hsp_borders=1 332	splice_coords=	splice_scores=	Nisland_coords=251 252 -1 +1	best_hit=	hsp_borders=	splice_coords=	splice_scores=	Nisland_coords=	best_Vca_hit=Vocar20011747m	Vca_hsp_coords=210 278	Vca_hsp_scores=51
tinity_id=comp9410_c0_seq1	best_hit=Cre03.g144887.t1.1	hsp_borders=1 457	splice_coords=122 264	splice_scores=0.97 0.94	Nisland_coords=8178 8179 -457 +457	best_hit=	hsp_borders=	splice_coords=	splice_scores=	Nisland_coords=	best_Vca_hit=Vocar20009618m	Vca_hsp_coords=12 263	Vca_hsp_scores=74
tinity_id=comp2532_c0_seq1	best_hit=Cre05.g232200.t1.2	hsp_borders=1 434	splice_coords=	splice_scores=	Nisland_coords=	best_hit=	hsp_borders=	splice_coords=	splice_scores=	Nisland_coords=	best_Vca_hit=Vocar20014932m	Vca_hsp_coords=123 272	Vca_hsp_scores=65
tinity_id=comp8923_c0_seq1	best_hit=Cre13.g564350.t1.2	hsp_borders=1 326	splice_coords=26 184	splice_scores=0.98 0.90	Nisland_coords=12225 12226 -326 +326	best_hit=	hsp_borders=	splice_coords=	splice_scores=	Nisland_coords=	best_Vca_hit=Vocar20014826m	Vca_hsp_coords=159 230	Vca_hsp_scores=63
tinity_id=comp3023_c0_seq10	best_hit=Cre06.g308250.t1.2	hsp_borders=32 279	splice_coords=142 219	splice_scores=0.97 0.95	Nisland_coords=	best_hit=	hsp_borders=	splice_coords=	splice_scores=	Nisland_coords=	best_Vca_hit=Vocar20005105m	Vca_hsp_coords=62 277	Vca_hsp_scores=267
tinity_id=comp9506_c0_seq1	best_hit=	hsp_borders=	splice_coords=	splice_scores=	Nisland_coords=	best_hit=	hsp_borders=	splice_coords=	splice_scores=	Nisland_coords=	best_Vca_hit=Vocar20004221m	Vca_hsp_coords=107 208	Vca_hsp_scores=64
tinity_id=comp4609_c0_seq1	best_hit=Cre17.g705100.t2.1	hsp_borders=12 239	splice_coords=	splice_scores=	Nisland_coords=	best_hit=	hsp_borders=	splice_coords=	splice_scores=	Nisland_coords=	best_Vca_hit=Vocar20008024m	Vca_hsp_coords=109 201	Vca_hsp_scores=55
tinity_id=comp9651_c0_seq1	best_hit=	hsp_borders=	splice_coords=	splice_scores=	Nisland_coords=	best_hit=	hsp_borders=	splice_coords=	splice_scores=	Nisland_coords=	best_Vca_hit=Vocar20001545m	Vca_hsp_coords=55 180	Vca_hsp_scores=60
tinity_id=comp892_c0_seq1	best_hit=Cre06.g285401.t1.1	hsp_borders=17 239	splice_coords=	splice_scores=	Nisland_coords=	best_hit=	hsp_borders=	splice_coords=	splice_scores=	Nisland_coords=	best_Vca_hit=Vocar20014479m	Vca_hsp_coords=183 251	Vca_hsp_scores=61
tinity_id=comp821_c0_seq1	best_hit=Cre08.g362450.t1.2	hsp_borders=18 274	splice_coords=	splice_scores=	Nisland_coords=	best_hit=	hsp_borders=	splice_coords=	splice_scores=	Nisland_coords=	best_Vca_hit=Vocar20003157m	Vca_hsp_coords=12 164	Vca_hsp_scores=213
tinity_id=comp6286_c0_seq1	best_hit=Cre14.g610663.t1.1	hsp_borders=1 429	splice_coords=112 187 263	splice_scores=0.94 0.95 0.93	Nisland_coords=2432 2433 -429 +429	best_hit=	hsp_borders=	splice_coords=	splice_scores=	Nisland_coords=	best_Vca_hit=Vocar20011869m	Vca_hsp_coords=2 262	Vca_hsp_scores=265
tinity_id=comp6948_c0_seq1	best_hit=Cre16.g676314.t1.1	hsp_borders=1 190	splice_coords=	splice_scores=	Nisland_coords=	best_hit=	hsp_borders=	splice_coords=	splice_scores=	Nisland_coords=	best_Vca_hit=Vocar20001746m	Vca_hsp_coords=3 206	Vca_hsp_scores=282
tinity_id=comp3240_c0_seq1	best_hit=Cre14.g619350.t1.2	hsp_borders=4 3211	splice_coords=516 640 914 989 1095 1207 1330	splice_scores=0.94 0.96 0.95 0.87 0.82 0.86 0.96	Nisland_coords=1508 1509 988 989	best_hit=	hsp_borders=	splice_coords=	splice_scores=	Nisland_coords=	best_Vca_hit=Vocar20003257m	Vca_hsp_coords=266 721 824 1330	Vca_hsp_scores=729 629
tinity_id=comp4331_c0_seq1	best_hit=Cre04.g228050.t1.1	hsp_borders=540 1868	splice_coords=	splice_scores=	Nisland_coords=622 623 -1 540	best_hit=	hsp_borders=	splice_coords=	splice_scores=	Nisland_coords=	best_Vca_hit=Vocar20009986m	Vca_hsp_coords=92 178	Vca_hsp_scores=112
tinity_id=comp9965_c0_seq1	best_hit=Cre17.g735021.t1.1	hsp_borders=1 282	splice_coords=25 90 158 256	splice_scores=0.94 0.94 0.96 0.94	Nisland_coords=3910 3911 4525 4526 -282 +282 -282 +282	best_hit=	hsp_borders=	splice_coords=	splice_scores=	Nisland_coords=	best_Vca_hit=Vocar20011027m	Vca_hsp_coords=5 70	Vca_hsp_scores=53
tinity_id=comp7475_c0_seq1	best_hit=Cre03.g168450.t1.2	hsp_borders=4 203	splice_coords=	splice_scores=	Nisland_coords=	best_hit=	hsp_borders=	splice_coords=	splice_scores=	Nisland_coords=	best_Vca_hit=Vocar20013715m	Vca_hsp_coords=35 130	Vca_hsp_scores=61
tinity_id=comp518_c0_seq1	best_hit=Cre06.g303800.t1.2	hsp_borders=1 2017	splice_coords=100 257 351 449 542 671 770 920 1079 1490	splice_scores=0.97 0.98 0.97 0.96 0.93 0.95 0.89 0.95 0.95 0.83	Nisland_coords=2229 2230 919 920	best_hit=	hsp_borders=	splice_coords=	splice_scores=	Nisland_coords=	best_Vca_hit=Vocar20002393m	Vca_hsp_coords=57 920	Vca_hsp_scores=966
tinity_id=comp1093_c0_seq1	best_hit=Cre01.g016200.t1.1	hsp_borders=86 475	splice_coords=164 247 402 443 470	splice_scores=0.98 0.86 0.87 0.94 0.85	Nisland_coords=	best_hit=	hsp_borders=	splice_coords=	splice_scores=	Nisland_coords=	best_Vca_hit=Vocar20006474m	Vca_hsp_coords=3 614	Vca_hsp_scores=663
tinity_id=comp7291_c0_seq1	best_hit=	hsp_borders=	splice_coords=	splice_scores=	Nisland_coords=	best_hit=	hsp_borders=	splice_coords=	splice_scores=	Nisland_coords=	best_Vca_hit=Vocar20006467m	Vca_hsp_coords=91 201	Vca_hsp_scores=56
tinity_id=comp5965_c0_seq1	best_hit=Cre16.g655000.t1.1	hsp_borders=1 219	splice_coords=	splice_scores=	Nisland_coords=	best_hit=	hsp_borders=	splice_coords=	splice_scores=	Nisland_coords=	best_Vca_hit=Vocar20006083m	Vca_hsp_coords=92 172	Vca_hsp_scores=58
tinity_id=comp10203_c0_seq1	best_hit=	hsp_borders=	splice_coords=	splice_scores=	Nisland_coords=	best_hit=	hsp_borders=	splice_coords=	splice_scores=	Nisland_coords=	best_Vca_hit=Vocar20014063m	Vca_hsp_coords=42 158	Vca_hsp_scores=53
tinity_id=comp7713_c0_seq1	best_hit=	hsp_borders=	splice_coords=	splice_scores=	Nisland_coords=	best_hit=	hsp_borders=	splice_coords=	splice_scores=	Nisland_coords=	best_Vca_hit=Vocar20012997m	Vca_hsp_coords=19 123	Vca_hsp_scores=69
tinity_id=comp715_c0_seq3	best_hit=Cre16.g693203.t1.1	hsp_borders=38 2886 1097 1357 1667 1953	splice_coords=689 802 1112 1342 1430 1582 1771 2116 2223 2356 1112 1342 1748 1898	splice_scores=0.95 0.95 0.97 0.85 0.95 0.96 0.97 0.97 0.94 0.92 0.95 0.98 0.89 0.96	Nisland_coords=2343 2344 3871 3872 -1953 +38 688 689	best_hit=	hsp_borders=	splice_coords=	splice_scores=	Nisland_coords=	best_Vca_hit=Vocar20006124m	Vca_hsp_coords=1040 2455 1040 2455 647 874 665 874	Vca_hsp_scores=1754 735 306 223
tinity_id=comp8386_c0_seq1	best_hit=	hsp_borders=	splice_coords=	splice_scores=	Nisland_coords=	best_hit=	hsp_borders=	splice_coords=	splice_scores=	Nisland_coords=	best_Vca_hit=Vocar20014687m	Vca_hsp_coords=28 117	Vca_hsp_scores=60
tinity_id=comp7968_c0_seq1	best_hit=Cre12.g522850.t1.2	hsp_borders=15 248	splice_coords=	splice_scores=	Nisland_coords=1865 1866 -1 +15	best_hit=	hsp_borders=	splice_coords=	splice_scores=	Nisland_coords=	best_Vca_hit=Vocar20013991m	Vca_hsp_coords=133 222	Vca_hsp_scores=117
tinity_id=comp4450_c0_seq1	best_hit=Cre10.g465575.t1.1	hsp_borders=42 352	splice_coords=215 339	splice_scores=0.58 0.86	Nisland_coords=735 736 -352 +368	best_hit=Cre16.g669850.t1.2	hsp_borders=123 353	splice_coords=215	splice_scores=0.97	Nisland_coords=	best_Vca_hit=na	Vca_hsp_coords=na	Vca_hsp_scores=na
tinity_id=comp3116_c0_seq3	best_hit=Cre16.g655350.t1.1	hsp_borders=1 399	splice_coords=	splice_scores=	Nisland_coords=258 259 -1 +1	best_hit=Cre16.g655316.t1.1	hsp_borders=1 399	splice_coords=	splice_scores=	Nisland_coords=	best_Vca_hit=Vocar20004333m	Vca_hsp_coords=180 245	Vca_hsp_scores=59
tinity_id=comp7334_c0_seq1	best_hit=Cre17.g725600.t1.1	hsp_borders=106 154 161 243	splice_coords=	splice_scores=	Nisland_coords=	best_hit=	hsp_borders=	splice_coords=	splice_scores=	Nisland_coords=	best_Vca_hit=Vocar20002310m	Vca_hsp_coords=84 143	Vca_hsp_scores=57
tinity_id=comp3976_c0_seq1	best_hit=Cre03.g191050.t1.2	hsp_borders=17 358	splice_coords=	splice_scores=	Nisland_coords=	best_hit=	hsp_borders=	splice_coords=	splice_scores=	Nisland_coords=	best_Vca_hit=Vocar20007078m	Vca_hsp_coords=186 350	Vca_hsp_scores=58
tinity_id=comp5378_c0_seq1	best_hit=	hsp_borders=	splice_coords=	splice_scores=	Nisland_coords=	best_hit=	hsp_borders=	splice_coords=	splice_scores=	Nisland_coords=	best_Vca_hit=Vocar20001162m	Vca_hsp_coords=89 238	Vca_hsp_scores=60
tinity_id=comp3065_c0_seq1	best_hit=Cre12.g500550.t1.2	hsp_borders=1 374	splice_coords=	splice_scores=	Nisland_coords=	best_hit=	hsp_borders=	splice_coords=	splice_scores=	Nisland_coords=	best_Vca_hit=Vocar20007104m	Vca_hsp_coords=117 203	Vca_hsp_scores=61
tinity_id=comp8012_c0_seq1	best_hit=Cre16.g658200.t1.1	hsp_borders=7 245	splice_coords=139	splice_scores=0.98	Nisland_coords=7119 7120 -245 +245	best_hit=	hsp_borders=	splice_coords=	splice_scores=	Nisland_coords=	best_Vca_hit=na	Vca_hsp_coords=na	Vca_hsp_scores=na
tinity_id=comp7784_c0_seq1	best_hit=Cre11.g467710.t1.1	hsp_borders=9 204 19 71	splice_coords=118	splice_scores=0.89	Nisland_coords=	best_hit=	hsp_borders=	splice_coords=	splice_scores=	Nisland_coords=	best_Vca_hit=na	Vca_hsp_coords=na	Vca_hsp_scores=na
tinity_id=comp787_c0_seq1	best_hit=Cre08.g373400.t1.2	hsp_borders=4 396	splice_coords=	splice_scores=	Nisland_coords=1918 2018 -1 +4	best_hit=Cre02.g142947.t1.1	hsp_borders=1 396 3 157	splice_coords=	splice_scores=	Nisland_coords=	best_Vca_hit=Vocar20013559m	Vca_hsp_coords=172 303	Vca_hsp_scores=56
tinity_id=comp8169_c0_seq1	best_hit=Cre08.g381950.t1.2	hsp_borders=2 264 260 445	splice_coords=	splice_scores=	Nisland_coords=3633 3634 -264 +445	best_hit=	hsp_borders=	splice_coords=	splice_scores=	Nisland_coords=	best_Vca_hit=na	Vca_hsp_coords=na	Vca_hsp_scores=na
tinity_id=comp8402_c0_seq1	best_hit=	hsp_borders=	splice_coords=	splice_scores=	Nisland_coords=	best_hit=	hsp_borders=	splice_coords=	splice_scores=	Nisland_coords=	best_Vca_hit=na	Vca_hsp_coords=na	Vca_hsp_scores=na
tinity_id=comp8557_c0_seq1	best_hit=Cre01.g027200.t1.2	hsp_borders=19 261	splice_coords=	splice_scores=	Nisland_coords=	best_hit=	hsp_borders=	splice_coords=	splice_scores=	Nisland_coords=	best_Vca_hit=Vocar20009194m	Vca_hsp_coords=20 97	Vca_hsp_scores=101
tinity_id=comp8394_c0_seq1	best_hit=	hsp_borders=	splice_coords=	splice_scores=	Nisland_coords=	best_hit=	hsp_borders=	splice_coords=	splice_scores=	Nisland_coords=	best_Vca_hit=Vocar20003233m	Vca_hsp_coords=4 93	Vca_hsp_scores=60
tinity_id=comp3917_c0_seq1	best_hit=Cre09.g400650.t1.2	hsp_borders=60 203 188 216	splice_coords=	splice_scores=	Nisland_coords=	best_hit=Cre16.g680600.t1.2	hsp_borders=5 71	splice_coords=	splice_scores=	Nisland_coords=	best_Vca_hit=na	Vca_hsp_coords=na	Vca_hsp_scores=na
tinity_id=comp2461_c0_seq3	best_hit=Cre12.g510400.t1.1	hsp_borders=1 476	splice_coords=50 193 287	splice_scores=0.75 0.89 0.88	Nisland_coords=	best_hit=	hsp_borders=	splice_coords=	splice_scores=	Nisland_coords=	best_Vca_hit=Vocar20000962m	Vca_hsp_coords=3 386	Vca_hsp_scores=496
tinity_id=comp1804_c0_seq1	best_hit=Cre12.g539141.t1.1	hsp_borders=1 1123	splice_coords=807	splice_scores=0.94	Nisland_coords=1297 1582 -1123 +1141	best_hit=Cre04.g217988.t1.1	hsp_borders=1 1124	splice_coords=801	splice_scores=0.94	Nisland_coords=	best_Vca_hit=Vocar20000247m	Vca_hsp_coords=570 800	Vca_hsp_scores=69
tinity_id=comp6634_c0_seq1	best_hit=Cre01.g066552.t1.1	hsp_borders=41 223	splice_coords=	splice_scores=	Nisland_coords=	best_hit=	hsp_borders=	splice_coords=	splice_scores=	Nisland_coords=	best_Vca_hit=Vocar20007140m	Vca_hsp_coords=69 203	Vca_hsp_scores=60
tinity_id=comp4301_c0_seq1	best_hit=Cre16.g674938.t1.2	hsp_borders=1 313	splice_coords=	splice_scores=	Nisland_coords=807 907 -1 +1	best_hit=	hsp_borders=	splice_coords=	splice_scores=	Nisland_coords=	best_Vca_hit=Vocar20002766m	Vca_hsp_coords=34 129	Vca_hsp_scores=59
tinity_id=comp5501_c0_seq1	best_hit=Cre17.g706000.t1.1	hsp_borders=1 246	splice_coords=	splice_scores=	Nisland_coords=	best_hit=	hsp_borders=	splice_coords=	splice_scores=	Nisland_coords=	best_Vca_hit=Vocar20000733m	Vca_hsp_coords=91 174	Vca_hsp_scores=58
tinity_id=comp1363_c0_seq4	best_hit=Cre06.g285401.t1.1	hsp_borders=1 39 33 318	splice_coords=	splice_scores=	Nisland_coords=	best_hit=	hsp_borders=	splice_coords=	splice_scores=	Nisland_coords=	best_Vca_hit=Vocar20002603m	Vca_hsp_coords=191 313	Vca_hsp_scores=59
tinity_id=comp5721_c0_seq1	best_hit=Cre01.g055412.t1.1	hsp_borders=1 283	splice_coords=	splice_scores=	Nisland_coords=683 684 -283 +283	best_hit=	hsp_borders=	splice_coords=	splice_scores=	Nisland_coords=	best_Vca_hit=na	Vca_hsp_coords=na	Vca_hsp_scores=na
tinity_id=comp6333_c0_seq1	best_hit=Cre07.g335200.t1.1	hsp_borders=16 234	splice_coords=	splice_scores=	Nisland_coords=	best_hit=	hsp_borders=	splice_coords=	splice_scores=	Nisland_coords=	best_Vca_hit=Vocar20012523m	Vca_hsp_coords=95 199	Vca_hsp_scores=62
tinity_id=comp834_c0_seq1	best_hit=Cre03.g164000.t1.2	hsp_borders=1 393	splice_coords=47 89 275	splice_scores=0.93 0.87 0.95	Nisland_coords=	best_hit=	hsp_borders=	splice_coords=	splice_scores=	Nisland_coords=	best_Vca_hit=Vocar20011268m	Vca_hsp_coords=14 208 2 130	Vca_hsp_scores=206 104
tinity_id=comp356_c0_seq1	best_hit=Cre09.g415850.t1.2	hsp_borders=1 226 219 390	splice_coords=	splice_scores=	Nisland_coords=	best_hit=	hsp_borders=	splice_coords=	splice_scores=	Nisland_coords=	best_Vca_hit=Vocar20005558m	Vca_hsp_coords=3 107	Vca_hsp_scores=168
tinity_id=comp9783_c0_seq1	best_hit=Cre02.g077951.t1.1	hsp_borders=1 233	splice_coords=95	splice_scores=0.97	Nisland_coords=4114 4115 -233 +233	best_hit=	hsp_borders=	splice_coords=	splice_scores=	Nisland_coords=	best_Vca_hit=Vocar20001201m	Vca_hsp_coords=84 227	Vca_hsp_scores=80
tinity_id=comp3518_c0_seq1	best_hit=Cre13.g582201.t1.1	hsp_borders=30 1497	splice_coords=316 438 503 704 899 988	splice_scores=0.94 0.96 0.96 0.96 0.95 0.84	Nisland_coords=869 870 898 899	best_hit=	hsp_borders=	splice_coords=	splice_scores=	Nisland_coords=	best_Vca_hit=Vocar20008425m	Vca_hsp_coords=114 689 630 1091	Vca_hsp_scores=646 581
tinity_id=comp880_c0_seq2	best_hit=Cre01.g004500.t1.2	hsp_borders=6 378	splice_coords=	splice_scores=	Nisland_coords=	best_hit=	hsp_borders=	splice_coords=	splice_scores=	Nisland_coords=	best_Vca_hit=Vocar20012739m	Vca_hsp_coords=104 163	Vca_hsp_scores=57
tinity_id=comp6727_c0_seq1	best_hit=Cre12.g542550.t1.1	hsp_borders=1 206	splice_coords=	splice_scores=	Nisland_coords=	best_hit=	hsp_borders=	splice_coords=	splice_scores=	Nisland_coords=	best_Vca_hit=Vocar20002011m	Vca_hsp_coords=26 130	Vca_hsp_scores=65
tinity_id=comp738_c0_seq2	best_hit=Cre03.g199199.t1.1	hsp_borders=1 499	splice_coords=	splice_scores=	Nisland_coords=730 731 -1 +1	best_hit=	hsp_borders=	splice_coords=	splice_scores=	Nisland_coords=	best_Vca_hit=Vocar20011358m	Vca_hsp_coords=24 179	Vca_hsp_scores=57
tinity_id=comp10285_c0_seq1	best_hit=	hsp_borders=	splice_coords=	splice_scores=	Nisland_coords=	best_hit=	hsp_borders=	splice_coords=	splice_scores=	Nisland_coords=	best_Vca_hit=Vocar20008062m	Vca_hsp_coords=33 218	Vca_hsp_scores=59
tinity_id=comp7646_c0_seq1	best_hit=Cre15.g635000.t1.1	hsp_borders=49 718	splice_coords=	splice_scores=	Nisland_coords=2571 2572 6691 6692 -718 +719 -718 +719	best_hit=	hsp_borders=	splice_coords=	splice_scores=	Nisland_coords=	best_Vca_hit=Vocar20010685m	Vca_hsp_coords=364 519	Vca_hsp_scores=64
tinity_id=comp3101_c0_seq2	best_hit=Cre16.g675550.t1.2	hsp_borders=17 149 139 349	splice_coords=	splice_scores=	Nisland_coords=	best_hit=Cre16.g675500.t1.2	hsp_borders=17 119 139 168	splice_coords=	splice_scores=	Nisland_coords=	best_Vca_hit=Vocar20000045m	Vca_hsp_coords=9 128 139 177	Vca_hsp_scores=179 60
tinity_id=comp2821_c0_seq2	best_hit=Cre17.g721500.t1.2	hsp_borders=1 141 138 208	splice_coords=	splice_scores=	Nisland_coords=	best_hit=	hsp_borders=	splice_coords=	splice_scores=	Nisland_coords=	best_Vca_hit=Vocar20000842m	Vca_hsp_coords=33 89	Vca_hsp_scores=59
tinity_id=comp9961_c0_seq1	best_hit=Cre13.g585700.t1.1	hsp_borders=1 215	splice_coords=86	splice_scores=0.96	Nisland_coords=3063 3064 5178 5179 -215 +215 -1 +1	best_hit=	hsp_borders=	splice_coords=	splice_scores=	Nisland_coords=	best_Vca_hit=Vocar20011498m	Vca_hsp_coords=3 149	Vca_hsp_scores=64
tinity_id=comp7422_c0_seq1	best_hit=	hsp_borders=	splice_coords=	splice_scores=	Nisland_coords=	best_hit=	hsp_borders=	splice_coords=	splice_scores=	Nisland_coords=	best_Vca_hit=na	Vca_hsp_coords=na	Vca_hsp_scores=na
tinity_id=comp2498_c0_seq2	best_hit=Cre11.g467569.t1.1	hsp_borders=1 211	splice_coords=	splice_scores=	Nisland_coords=	best_hit=	hsp_borders=	splice_coords=	splice_scores=	Nisland_coords=	best_Vca_hit=Vocar20013192m	Vca_hsp_coords=56 205	Vca_hsp_scores=61
tinity_id=comp1052_c0_seq1	best_hit=Cre01.g019600.t1.2	hsp_borders=1 286	splice_coords=	splice_scores=	Nisland_coords=	best_hit=	hsp_borders=	splice_coords=	splice_scores=	Nisland_coords=	best_Vca_hit=Vocar20007233m	Vca_hsp_coords=188 235	Vca_hsp_scores=55
tinity_id=comp10304_c0_seq1	best_hit=	hsp_borders=	splice_coords=	splice_scores=	Nisland_coords=	best_hit=	hsp_borders=	splice_coords=	splice_scores=	Nisland_coords=	best_Vca_hit=Vocar20013614m	Vca_hsp_coords=112 183	Vca_hsp_scores=57
tinity_id=comp3292_c0_seq1	best_hit=Cre16.g694204.t1.1	hsp_borders=36 1072	splice_coords=806 908 1000	splice_scores=0.95 0.97 0.93	Nisland_coords=1085 1086 -1072 +2625	best_hit=Cre04.g213250.t1.2	hsp_borders=1049 1621 1819 2579	splice_coords=1086 1167 1213 1335 1475 1521 1620 1821	splice_scores=0.96 0.89 0.97 0.95 0.94 0.94 0.96 0.96	Nisland_coords=947 948 1619 1821	best_Vca_hit=Vocar20002017m	Vca_hsp_coords=1132 1971	Vca_hsp_scores=992
tinity_id=comp5023_c0_seq1	best_hit=Cre13.g564350.t1.2	hsp_borders=719 746 721 748	splice_coords=	splice_scores=	Nisland_coords=12225 12226 -746 +1466	best_hit=	hsp_borders=	splice_coords=	splice_scores=	Nisland_coords=	best_Vca_hit=Vocar20001811m	Vca_hsp_coords=911 1165 302 556	Vca_hsp_scores=259 259
tinity_id=comp6014_c0_seq1	best_hit=	hsp_borders=	splice_coords=	splice_scores=	Nisland_coords=	best_hit=	hsp_borders=	splice_coords=	splice_scores=	Nisland_coords=	best_Vca_hit=na	Vca_hsp_coords=na	Vca_hsp_scores=na
tinity_id=comp5192_c0_seq1	best_hit=Cre08.g363874.t1.1	hsp_borders=1 714	splice_coords=17 268 501 661	splice_scores=0.84 0.98 0.94 0.97	Nisland_coords=2484 2485 3528 3529 -714 +715 -714 +715	best_hit=	hsp_borders=	splice_coords=	splice_scores=	Nisland_coords=	best_Vca_hit=Vocar20013547m	Vca_hsp_coords=29 130	Vca_hsp_scores=122
tinity_id=comp5819_c0_seq1	best_hit=Cre08.g381900.t1.2	hsp_borders=1 251	splice_coords=197	splice_scores=0.93	Nisland_coords=1192 1193 -251 +324	best_hit=	hsp_borders=	splice_coords=	splice_scores=	Nisland_coords=	best_Vca_hit=Vocar20011041m	Vca_hsp_coords=55 210	Vca_hsp_scores=182
tinity_id=comp3066_c0_seq2	best_hit=Cre05.g235144.t1.1	hsp_borders=373 3126	splice_coords=	splice_scores=	Nisland_coords=3850 3900 3126 +3288	best_hit=Cre06.g278302.t1.1	hsp_borders=370 2719	splice_coords=	splice_scores=	Nisland_coords=	best_Vca_hit=Vocar20013467m	Vca_hsp_coords=786 896	Vca_hsp_scores=77
tinity_id=comp4419_c0_seq1	best_hit=Cre16.g686958.t1.1	hsp_borders=1 681	splice_coords=	splice_scores=	Nisland_coords=	best_hit=	hsp_borders=	splice_coords=	splice_scores=	Nisland_coords=	best_Vca_hit=Vocar20006371m	Vca_hsp_coords=280 474	Vca_hsp_scores=63
tinity_id=comp6736_c0_seq1	best_hit=Cre09.g406416.t1.1	hsp_borders=1 324	splice_coords=119	splice_scores=0.96	Nisland_coords=991 992 -1 +1	best_hit=	hsp_borders=	splice_coords=	splice_scores=	Nisland_coords=	best_Vca_hit=Vocar20013798m	Vca_hsp_coords=165 206	Vca_hsp_scores=59
tinity_id=comp9366_c0_seq1	best_hit=Cre04.g227650.t1.1	hsp_borders=1 278	splice_coords=73	splice_scores=0.92	Nisland_coords=1312 1313 -1 +1	best_hit=	hsp_borders=	splice_coords=	splice_scores=	Nisland_coords=	best_Vca_hit=na	Vca_hsp_coords=na	Vca_hsp_scores=na
tinity_id=comp5476_c0_seq1	best_hit=Cre06.g297082.t1.1	hsp_borders=1 173	splice_coords=	splice_scores=	Nisland_coords=1958 1959 -1 +1	best_hit=Cre17.g746047.t1.1	hsp_borders=146 306	splice_coords=297	splice_scores=0.97	Nisland_coords=4803 4804 -1 +146	best_Vca_hit=Vocar20001063m	Vca_hsp_coords=54 122	Vca_hsp_scores=56
tinity_id=comp1823_c0_seq1	best_hit=Cre11.g477300.t1.1	hsp_borders=1 114 107 300	splice_coords=	splice_scores=	Nisland_coords=	best_hit=	hsp_borders=	splice_coords=	splice_scores=	Nisland_coords=	best_Vca_hit=Vocar20008960m	Vca_hsp_coords=67 180	Vca_hsp_scores=59
tinity_id=comp9872_c0_seq1	best_hit=	hsp_borders=	splice_coords=	splice_scores=	Nisland_coords=	best_hit=	hsp_borders=	splice_coords=	splice_scores=	Nisland_coords=	best_Vca_hit=na	Vca_hsp_coords=na	Vca_hsp_scores=na
tinity_id=comp1033_c0_seq1	best_hit=Cre06.g278239.t1.1	hsp_borders=17 308	splice_coords=	splice_scores=	Nisland_coords=	best_hit=	hsp_borders=	splice_coords=	splice_scores=	Nisland_coords=	best_Vca_hit=Vocar20007229m	Vca_hsp_coords=220 297	Vca_hsp_scores=55
tinity_id=comp10170_c0_seq1	best_hit=	hsp_borders=	splice_coords=	splice_scores=	Nisland_coords=	best_hit=	hsp_borders=	splice_coords=	splice_scores=	Nisland_coords=	best_Vca_hit=Vocar20013082m	Vca_hsp_coords=22 126	Vca_hsp_scores=55
tinity_id=comp7120_c0_seq1	best_hit=	hsp_borders=	splice_coords=	splice_scores=	Nisland_coords=	best_hit=	hsp_borders=	splice_coords=	splice_scores=	Nisland_coords=	best_Vca_hit=Vocar20001322m	Vca_hsp_coords=66 212	Vca_hsp_scores=60
tinity_id=comp8595_c0_seq1	best_hit=Cre08.g373688.t1.1	hsp_borders=1 342	splice_coords=157	splice_scores=0.95	Nisland_coords=9131 9132 9131 9132 -342 +342 -342 +342	best_hit=	hsp_borders=	splice_coords=	splice_scores=	Nisland_coords=	best_Vca_hit=na	Vca_hsp_coords=na	Vca_hsp_scores=na
tinity_id=comp6864_c0_seq1	best_hit=	hsp_borders=	splice_coords=	splice_scores=	Nisland_coords=	best_hit=	hsp_borders=	splice_coords=	splice_scores=	Nisland_coords=	best_Vca_hit=Vocar20000282m	Vca_hsp_coords=330 380	Vca_hsp_scores=60
tinity_id=comp5228_c0_seq1	best_hit=Cre05.g232450.t1.1	hsp_borders=1 782	splice_coords=180 376 565	splice_scores=0.97 0.96 0.87	Nisland_coords=1485 1486 564 565	best_hit=Cre01.g017400.t2.1	hsp_borders=113 1645	splice_coords=180 376 565 782 970 1102 1243 1435 1564	splice_scores=0.96 0.79 0.96 0.96 0.94 0.95 0.92 0.81 0.80	Nisland_coords=	best_Vca_hit=Vocar20006532m	Vca_hsp_coords=785 1612 128 775	Vca_hsp_scores=812 729
tinity_id=comp6823_c0_seq1	best_hit=Cre13.g591300.t1.1	hsp_borders=1 289	splice_coords=	splice_scores=	Nisland_coords=14462 14463 -289 +289	best_hit=	hsp_borders=	splice_coords=	splice_scores=	Nisland_coords=	best_Vca_hit=na	Vca_hsp_coords=na	Vca_hsp_scores=na
tinity_id=comp230_c0_seq1	best_hit=Cre09.g401886.t1.1	hsp_borders=1 239 233 271	splice_coords=	splice_scores=	Nisland_coords=	best_hit=	hsp_borders=	splice_coords=	splice_scores=	Nisland_coords=	best_Vca_hit=Vocar20009640m	Vca_hsp_coords=197 268	Vca_hsp_scores=52
tinity_id=comp5252_c0_seq1	best_hit=Cre01.g055420.t1.1	hsp_borders=3 332	splice_coords=18	splice_scores=0.94	Nisland_coords=	best_hit=	hsp_borders=	splice_coords=	splice_scores=	Nisland_coords=	best_Vca_hit=Vocar20008281m	Vca_hsp_coords=4 192	Vca_hsp_scores=267
tinity_id=comp10019_c0_seq1	best_hit=	hsp_borders=	splice_coords=	splice_scores=	Nisland_coords=	best_hit=	hsp_borders=	splice_coords=	splice_scores=	Nisland_coords=	best_Vca_hit=na	Vca_hsp_coords=na	Vca_hsp_scores=na
tinity_id=comp2071_c0_seq1	best_hit=Cre02.g096150.t1.2	hsp_borders=1 56 50 247	splice_coords=	splice_scores=	Nisland_coords=	best_hit=	hsp_borders=	splice_coords=	splice_scores=	Nisland_coords=	best_Vca_hit=Vocar20004021m	Vca_hsp_coords=81 251	Vca_hsp_scores=264
tinity_id=comp9829_c0_seq1	best_hit=Cre16.g679221.t1.1	hsp_borders=202 259	splice_coords=203	splice_scores=0.86	Nisland_coords=	best_hit=	hsp_borders=	splice_coords=	splice_scores=	Nisland_coords=	best_Vca_hit=Vocar20003368m	Vca_hsp_coords=20 160	Vca_hsp_scores=59
tinity_id=comp6553_c0_seq1	best_hit=	hsp_borders=	splice_coords=	splice_scores=	Nisland_coords=	best_hit=	hsp_borders=	splice_coords=	splice_scores=	Nisland_coords=	best_Vca_hit=Vocar20008155m	Vca_hsp_coords=27 227	Vca_hsp_scores=60
tinity_id=comp8670_c0_seq1	best_hit=Cre06.g279750.t1.2	hsp_borders=1 216 212 253	splice_coords=	splice_scores=	Nisland_coords=	best_hit=	hsp_borders=	splice_coords=	splice_scores=	Nisland_coords=	best_Vca_hit=Vocar20002473m	Vca_hsp_coords=7 108	Vca_hsp_scores=149
tinity_id=comp2238_c1_seq1	best_hit=Cre12.g541250.t1.2	hsp_borders=10 414	splice_coords=	splice_scores=	Nisland_coords=	best_hit=Cre12.g541200.t1.2	hsp_borders=10 414	splice_coords=	splice_scores=	Nisland_coords=	best_Vca_hit=Vocar20014508m	Vca_hsp_coords=398 487	Vca_hsp_scores=112
tinity_id=comp8371_c0_seq1	best_hit=	hsp_borders=	splice_coords=	splice_scores=	Nisland_coords=	best_hit=	hsp_borders=	splice_coords=	splice_scores=	Nisland_coords=	best_Vca_hit=Vocar20010445m	Vca_hsp_coords=7 174	Vca_hsp_scores=76
tinity_id=comp6478_c0_seq1	best_hit=Cre16.g658900.t1.1	hsp_borders=1 672	splice_coords=196 280 382 487 577	splice_scores=0.96 0.90 0.93 0.97 0.88	Nisland_coords=1838 1839 -1 +1	best_hit=	hsp_borders=	splice_coords=	splice_scores=	Nisland_coords=	best_Vca_hit=Vocar20010465m	Vca_hsp_coords=170 625	Vca_hsp_scores=344
tinity_id=comp651_c0_seq2	best_hit=Cre12.g520500.t1.1	hsp_borders=1 69 64 550	splice_coords=477	splice_scores=0.97	Nisland_coords=	best_hit=	hsp_borders=	splice_coords=	splice_scores=	Nisland_coords=	best_Vca_hit=Vocar20003794m	Vca_hsp_coords=64 510	Vca_hsp_scores=695
tinity_id=comp8423_c0_seq1	best_hit=	hsp_borders=	splice_coords=	splice_scores=	Nisland_coords=	best_hit=	hsp_borders=	splice_coords=	splice_scores=	Nisland_coords=	best_Vca_hit=Vocar20007417m	Vca_hsp_coords=191 394	Vca_hsp_scores=78
tinity_id=comp3971_c0_seq1	best_hit=	hsp_borders=	splice_coords=	splice_scores=	Nisland_coords=	best_hit=	hsp_borders=	splice_coords=	splice_scores=	Nisland_coords=	best_Vca_hit=na	Vca_hsp_coords=na	Vca_hsp_scores=na
tinity_id=comp5982_c0_seq1	best_hit=Cre09.g397142.t1.1	hsp_borders=3 378	splice_coords=104 166 304	splice_scores=0.98 0.97 0.96	Nisland_coords=3414 3415 -1 +3	best_hit=	hsp_borders=	splice_coords=	splice_scores=	Nisland_coords=	best_Vca_hit=Vocar20008753m	Vca_hsp_coords=68 154	Vca_hsp_scores=59
tinity_id=comp2382_c0_seq1	best_hit=Cre17.g738300.t1.2	hsp_borders=14 198	splice_coords=172	splice_scores=0.95	Nisland_coords=	best_hit=	hsp_borders=	splice_coords=	splice_scores=	Nisland_coords=	best_Vca_hit=Vocar20005052m	Vca_hsp_coords=4 165	Vca_hsp_scores=209
[truncated: 8,717 more rows]
