# Supplementary material for: Patching Holes in the Chlamydomonas Genome
Source: G3 (Bethesda). 2016 May 10;6(7):1899–910. doi: 10.1534/g3.116.029207 (PMC4938644; doi:10.1534/g3.116.029207)
Supplement: Supplemental Material [file supp_g3.116.029207_FileS5.zip › File_S5_Matlab/trinity_genomic_alignment/make_gff_table.m]

%%


%Script to make gff_table.bin binary file, encoding gff file


filename = 'Creinhardtii_281_v5.5.gene_exons.txt';
T=fileread(filename);
tic;ts=textscan(T,'%s %s %s %s %s %s %s %s %s');toc
%%
us_indices=zeros(1,length(ts{1})-2);
clear region_numbers;
region_numbers=us_indices;
%tic;
for k=3:length(ts{1})
    us_indices(k-2)=regexp(ts{1}{k},'_');
end;%toc

%tic;

for k=3:length(ts{1})
    
    %disp(ts{1}{k});
    region_numbers(k-2)=str2num(ts{1}{k}(us_indices(k-2)+1:end));
end;%toc
%%
startcell=ts{4}(3:end);
for k=1:length(startcell)
    starts(k)=str2num(startcell{k});
end

endcell=ts{5}(3:end);
for k=1:length(endcell)
    ends(k)=str2num(endcell{k});
end

starts=starts';
ends=ends';

%%
%strand encoded as 1 for + and -1 for -
strand_char=cell2mat(ts{7});
strand_val=strand_char+0;
strands=zeros(length(strand_val),1)
strands(strand_val==43)=1;strands(strand_val==45)=-1;

%frame encoded as -1 for "." and 0,1,2 for 0,1,2
frame_char=cell2mat(ts{8});
frame_val=frame_char+0;
frames=zeros(length(frame_val),1)
frames(frame_val==46)=-1;frames(frame_val==48)=0;
frames(frame_val==49)=1;frames(frame_val==50)=2;


%coding gene parts  gene 1  mRNA 2   exon 3 five_prime_UTR 4 CDS 5
%three_prime_UTR 6
%%
geneparts=zeros(length(ts{3})-2,1);
genepartscell=ts{3}(3:end);
for k=1:length(genepartscell)
    part=genepartscell{k};
    
    if strcmp(part,'gene')
        val=1;
    elseif strcmp(part,'mRNA')
        val=2;
    elseif strcmp(part,'exon')
        val=3;
    elseif strcmp(part,'five_prime_UTR')
        val=4;
    elseif strcmp(part,'CDS')
        val=5;
    elseif strcmp(part,'three_prime_UTR')
        val=6;
    else
        disp(part)
        pause
        val=0;
    end
    geneparts(k)=val;
    
    if mod(k,100)==0
        fprintf('%d. val %d, part %s\n',k,val,part);
    end
end
%%
names=ones(length(geneparts),18)*32;
for k=1:length(geneparts)
    idstring=ts{9}{k+2};
    
    pos=min(regexp(idstring,'.v5.5'))-1;
    name=idstring(4:pos);
    if length(name)<18
        name=char([name,ones(1,18-length(name))*32]);
    end
    names(k,:)=name;
end
%%
gff_table=[region_numbers' , geneparts, starts, ends,strands,frames,names];

%%
fid=fopen('Cr_281_v5.5.gff_encoded.bin','w');
tic;fwrite(fid,gff_table,'int32');%toc;
fclose(fid);
%clear gff_table;
%%
