# Supplementary material for: Patching Holes in the Chlamydomonas Genome
Source: G3 (Bethesda). 2016 May 10;6(7):1899–910. doi: 10.1534/g3.116.029207 (PMC4938644; doi:10.1534/g3.116.029207)
Supplement: Supplemental Material [file supp_g3.116.029207_FileS5.zip › File_S5_Matlab/trinity_genomic_alignment/get_sequence_splice_scores.m]

function [sequence_splice_scores,sequence_splice_summary,splice_sites]=get_sequence_splice_scores(seed_matches,offset)

%fix all output to trinity coordinates with offset

sequence_splice_summary=[];
sequence_splice_scores=zeros(2,seed_matches(1).QueryLength);
splice_sites=[];

%seed_matches(1) is dummy to send length

for k=2:length(seed_matches)
    SpliceSitePairs=seed_matches(k).SpliceSitePairs;
    SegmentPairs=seed_matches(k).SegmentPairs;
    
    
  %  fprintf('\n______________________\nPosition %d:\n',seed_matches(k).SplicePosition);
    
  %%FIX OFFSET in output of get_position_splice_scores 
  SplicePosition=seed_matches(k).SplicePosition-offset;
    [position_splice_scores,position_splice_summary]=get_position_splice_scores(SpliceSitePairs,SegmentPairs,SplicePosition);
 
    summary_line=[SplicePosition,position_splice_summary.plus_strand_summary,position_splice_summary.minus_strand_summary];
  %  fprintf('from gsss, summaryline for position %d:\n%s\n\n',seed_matches(k).SplicePosition,num2str(summary_line));
    
  splice_sites=[splice_sites;position_splice_summary.splice_sites];
    
    sequence_splice_summary=[sequence_splice_summary;summary_line];
    
    sequence_splice_scores(:,SplicePosition)=position_splice_scores;
end
