# Supplementary material for: Patching Holes in the Chlamydomonas Genome
Source: G3 (Bethesda). 2016 May 10;6(7):1899–910. doi: 10.1534/g3.116.029207 (PMC4938644; doi:10.1534/g3.116.029207)
Supplement: Supplemental Material [file supp_g3.116.029207_FileS5.zip › File_S5_Matlab/trinity_genomic_alignment/get_longest_connected_islands_v2.m]

function longest_connected_islands=get_longest_connected_islands_v2(trinity)
global seqlist;
seqlist={};


connected_islands=get_connected_islands(trinity);

longest_connected_islands=remove_sub_islands(connected_islands);

%%%%%%%%%%%%%%%%%%%%%%%%%%%%%%%%%


function connected_islands=get_connected_islands(trinity)
global seqlist;
connected_islands=struct( 'connected_islands',{},'strand',{},'endpoints',{});

splice_table=trinity.splice_table;

%first assign all individual islands as 'connected islands'; strand is
%undefined

for k=1:length(trinity.aligned_islands)
    island=trinity.aligned_islands(k);
    
    leftend=island.final_alignment_start;
    rightend=island.final_alignment_finish;
    
    connected_islands(length(connected_islands)+1).endpoints=[leftend,rightend];
    
    connected_islands(end).connected_islands=k;
end

for strand=-1:2:1
    conn=get_right_connections(splice_table,strand);
    grow_all_seqs(conn);
    seqs=seqlist;
    
    
    for k=1:length(seqs)
        connected_islands(length(connected_islands)+1).strand=strand;
        connected_islands(end).connected_islands=seqs{k};
        
        endpoints=get_endpoints(splice_table,seqs{k});
        connected_islands(end).endpoints=endpoints;
    end
end

%%%
function right_connections=get_right_connections(splice_table,strand)

if (isempty(splice_table) )
    right_connections = [];
    return;
end

max_island=max([splice_table(:,1);splice_table(:,4)]);
right_connections=zeros(max_island);

if strand==1
    splice_indices=find(splice_table(:,7)>0);%nonzero +strand splice scores
else
    splice_indices=find(splice_table(:,9)>0); %nonzero -strand splice scores
end

for k=1:length(splice_indices)
    left_segment=splice_table(splice_indices(k),1);
    right_segment=splice_table(splice_indices(k),4);
    right_connections(left_segment,right_segment)=1;
end

%square up with zero row/cols if needed
[r,c]=size(right_connections);
if r>c
    right_connections=[right_connections,zeros(r,r-c)];
elseif c>r
    right_connections=[right_connections;zeros(c-r,c)];
end


%%%%%%%%


function grow_all_seqs(matrix)

%for n nodes, matrix is nxn; entry (i,j)=1 if node i connects to node j,
%o/w zero. Connections are DIRECTIONAL and exclusive (no circles). Job is
%to find the list of longest-possible connected paths for each node

for k=1:size(matrix,1) %seeds can be any segment
    %  parentlist=find(matrix(:,k), 1);
    % if isempty(parentlist) %this eliminates sub-seqs, keeps only longest seqs
    step(k,matrix);  %function operates recursively and stores results in global seqlist
    %end
end
%%%%%%%%%%%%%%%%%%
function step(seq,m)
global seqlist;
steps=find(m(seq(end),seq(end)+1:end))+seq(end);   %possible extensions to seq

if isempty(steps)
    seqlist{length(seqlist)+1}=seq; %seq is terminated
else
    for k=1:length(steps)
        step([seq,steps(k)],m); %for each possible extension call again, recursive call
    end
end
%%%%%%%%%%%%%%%
function endpoints=get_endpoints(splice_table,island_list)

%get total positions covered by list of islands in
%make table with islands in col 1 , left and right endpoints in col 2
endpoint_table=[splice_table(:,1:3);splice_table(:,4:6)];
[~,segs_in_list]=ismember(endpoint_table(:,1),island_list );

endpoint_table=endpoint_table(find(segs_in_list),:);
left_endpoint=min(endpoint_table(:,2));
right_endpoint=max(endpoint_table(:,3));
endpoints=[left_endpoint,right_endpoint];


%%%%%%%%%%%%%%%

function longest_connected_islands=remove_sub_islands(connected_islands)

%assume a connected island interior to another is not of interest: cut from
%list
%disp('before');
% for k=1:length(connected_islands)
%     %disp(connected_islands(k).connected_islands);
% end
%disp('end before');

cutlist=false(1,length(connected_islands));
for k=1:length(connected_islands)-1
    for j=k+1:length(connected_islands)
        
        test1=ismember(connected_islands(k).connected_islands,connected_islands(j).connected_islands);
        test2=ismember(connected_islands(j).connected_islands,connected_islands(k).connected_islands);
        
        if sum(test1)==length(test1)
            
            cutlist(k)=true;
        else
            if sum(test2)==length(test2)
                
                cutlist(j)=true;
            end
        end
    end
end

longest_connected_islands=connected_islands;
longest_connected_islands(cutlist)=[];

%disp('done');
% for k=1:length(longest_connected_islands)
%     %disp(longest_connected_islands(k).connected_islands);
% end

if isempty(longest_connected_islands)
    return
end
%sort remaining islands by leftmost coverage value
leftend=zeros(1,length(longest_connected_islands));
for k=1:length(longest_connected_islands)
    leftend(k)=min(longest_connected_islands(k).connected_islands);
end

[~,idx]=sort(leftend);
longest_connected_islands=longest_connected_islands(idx);
