# Supplementary material for: Patching Holes in the Chlamydomonas Genome
Source: G3 (Bethesda). 2016 May 10;6(7):1899–910. doi: 10.1534/g3.116.029207 (PMC4938644; doi:10.1534/g3.116.029207)
Supplement: Supplemental Material [file supp_g3.116.029207_FileS5.zip › File_S5_Matlab/trinity_genomic_alignment/findmaxima.m]

function maxima = findmaxima(x,window)
%FINDmaxima  Find location of local maxima   % for each max, look in a
%neighborhood of 'window' to the right and remove all maxes but the one
%with the higest value of the function
%  From David Sampson

%% 

% Identify whether signal is rising or falling

upordown = sign(diff(x')) ;
% Find points where signal is rising before, falling after
flags = [upordown(1)<0, diff(upordown)<0, upordown(end)>0];
maxima   = find(flags);

if isempty(maxima)  %data all same value
    maxima=find(flags==min(flags), 1 );
end
[~,idx]=sort(x(maxima),'ascend');


%just run through mins, ask if there's another
%within window, keep only the one with the lowest value


pos=1;
while 1
    
    if pos==length(maxima)
        break
    end
    if maxima(pos+1)-maxima(pos)<=window
       % fprintf('succeeding max is within window of current one : x(%d)=%.4f,x(%d)=%.4f\n',maxima(pos),x(maxima(pos)),maxima(pos+1),x(maxima(pos+1)));
        if x(maxima(pos+1))>x(maxima(pos))
            maxima(pos)=[];
            
        else
            maxima(pos+1)=[];
        end
    else
        pos=pos+1;
    end
end
    
    
