# Supplementary material for: Patching Holes in the Chlamydomonas Genome
Source: G3 (Bethesda). 2016 May 10;6(7):1899–910. doi: 10.1534/g3.116.029207 (PMC4938644; doi:10.1534/g3.116.029207)
Supplement: Supplemental Material [file supp_g3.116.029207_FileS5.zip › File_S5_Matlab/trinity_genomic_alignment/get_one_strand_splice_score.m]

function one_strand_splice_score=get_one_strand_splice_score(seq_pair)

%  wm_don: weblogo for splice donor; wm_acc for acceptor; npos/2 before and
%  after splice jx
%seq_pair: 2 x npos matrix of seqs
%%
%  seq_pair=['TCCCCAGCACgtcaaggAca';
%            'TgCCCtcacgAGTTGACAAC']
%%
global params;

%weight matrices generated with make_weight_matrix.m using all splice jx in
%chr1-17; make_weight_matrix also determines specificity 
%
acceptor_weight_matrix_40=...
[0.018389    0.021228    0.018484    0.020546      0.0172    0.022271    0.018562    0.021922    0.017319    0.022442    0.017302    0.022718     0.01742     0.03008    0.025684    0.029195    0.090613    0.014548      1.9999  1.9999e-06    0.072332       0.014    0.017194    0.012041   0.0034962    0.017329    0.014345   0.0040238    0.020639    0.015232   0.0043414    0.019757    0.015986    0.004395    0.020589    0.015406   0.0045872    0.021218     0.01595   0.0056951;
 0.05307    0.072455    0.053312    0.074045    0.050172     0.08585    0.055316    0.088471    0.051663    0.090051    0.045133    0.092886    0.043084     0.15699     0.07025      0.2693    0.046472      1.6172  1.9999e-06  1.9999e-06    0.079567    0.031322    0.042908    0.023961   0.0053391    0.046316    0.025054   0.0056552    0.055659    0.026376   0.0062874    0.053308    0.030176   0.0066685    0.057624    0.028248   0.0069955    0.057961    0.029041   0.0084138;
 0.02333    0.028915    0.022999    0.029818    0.023318    0.032548     0.02411    0.032938    0.023938    0.034396    0.022602    0.036217    0.024414     0.04688    0.031073    0.033003     0.18531    0.001197  1.9999e-06      1.9999     0.37422    0.015968    0.047631    0.023162   0.0050261     0.04985    0.029831   0.0051258    0.059173    0.030691   0.0059027    0.059329    0.033647   0.0059532     0.06197    0.031957   0.0067148     0.06408    0.033645   0.0080384;
0.028881    0.037312    0.029642    0.039846    0.027915    0.043685    0.030319    0.047317    0.028787    0.044482    0.021975    0.043649    0.018763    0.058648    0.025588     0.16183    0.025256    0.061842  1.9999e-06  1.9999e-06     0.03845    0.031267    0.020645    0.012655   0.0042985    0.021863    0.013459   0.0038552    0.022088    0.013297    0.004342     0.02278    0.014479   0.0046236    0.023114    0.013974    0.005013     0.02297    0.014315   0.0054233];
%N             N          N             N          N          N            N           N           N           N           N            N          N            c          N            c           g          C          A             G            G           N            N           N          N           N           N           N           N          N           N           N           N           N          N           N           N              N           N          N      

%
donor_weight_matrix_40=...
[0.0041565     0.02167    0.015499   0.0036992    0.021581    0.015231   0.0039155    0.021664    0.015159   0.0037199    0.021181    0.012582   0.0022664    0.018012    0.012061   0.0013409    0.023445     0.07081     0.24725    0.066141  1.9999e-06  1.8359e-06     0.20171     0.10617     0.02849    0.016345    0.037882    0.015335    0.028724    0.016744    0.029944    0.018657    0.026229    0.015095    0.025925    0.017333    0.024314    0.016434    0.022809    0.017635;
0.0057875    0.052398    0.024881   0.0049274    0.050695    0.024524   0.0050062      0.0496    0.023999   0.0048274    0.046926     0.01903   0.0029429    0.039007      0.0206   0.0015764    0.044175     0.15246    0.060828    0.052422  1.9999e-06    0.044317     0.01789    0.062281    0.020139    0.041707    0.048533     0.03072    0.048621    0.027919    0.043669    0.029248    0.038374    0.022911    0.036646    0.024772    0.033276    0.023258    0.031118    0.024538;
0.0055008    0.053914    0.027943   0.0046016    0.054129    0.028247   0.0047458    0.052695    0.026607   0.0043358    0.047989    0.020627    0.002647    0.039286    0.018393   0.0013226    0.046401    0.057288     0.05581      1.0883      1.9999  1.8359e-06     0.91511    0.054974      1.6454    0.044747     0.12711    0.041357     0.10625    0.051313       0.106    0.054817    0.085112    0.040884    0.083493    0.048169    0.074937     0.04542    0.068957    0.049425;
0.0039853    0.019368    0.011845   0.0033935    0.019211    0.012059   0.0033772     0.01864    0.011427   0.0032423    0.017527    0.009754   0.0022075    0.016409   0.0099101    0.001611    0.015281    0.019454    0.045163     0.04131  1.9999e-06      1.7916    0.010363    0.014697    0.015907    0.079766    0.032224    0.018959     0.03215    0.025271    0.033452    0.024132    0.029573    0.021135    0.030069    0.023288    0.028803    0.023376     0.02807    0.024294];

%N             N          N             N          N          N            N           N           N           N           N            N          N            N          N            N           N          C          a             G            G           T            G           N          G          N           g           N           g          N           g           N           N           N          N           N           N              N           N          N      

testwidth=params(17);

%make weight matrix band 2*testwidth either side of splice jx, this will
%then match sizes in seq_pairs sent by calling program

testrange=20-testwidth+1:20+testwidth;

donor_weight_matrix=donor_weight_matrix_40(:,testrange);

acceptor_weight_matrix=acceptor_weight_matrix_40(:,testrange);

%fprintf('Total bits in matrix = %.2f\n\n',sum(max(acceptor_weight_matrix)+max(donor_weight_matrix)));

% 19.01

nucs='ACGT';

seq_pair=uppercase(seq_pair);

%TEST 
gtac_penalty=0;

%%%params(7)*(1-gtac_test(seq_pair));
% 
% if ~gtac_test(seq_pair)  %must be central exon /GT....AG/ exon structure or automatic zero score
%    % disp('failed gtac test');
%     one_strand_splice_score=0;
%     return
% end


npos=size(seq_pair,2);
nucs_m=repmat(nucs',1,npos);

donor_seq_m=repmat(seq_pair(1,:),4,1);
donor_seq_match_matrix=double(donor_seq_m==nucs_m);  %seq_match_matrix  is 4 x npos;  1 in i,j if the sequence is nuc(i) at pos j, o/w 0
    
acceptor_seq_m=repmat(seq_pair(2,:),4,1);
acceptor_seq_match_matrix=double(acceptor_seq_m==nucs_m);  %seq_match_matrix  is 4 x npos;  1 in i,j if the sequence is nuc(i) at pos j, o/w 0
       
donor_splice_score =sum(diag(donor_weight_matrix * donor_seq_match_matrix')) ;
acceptor_splice_score =sum(diag(acceptor_weight_matrix * acceptor_seq_match_matrix'))  ;

one_strand_splice_score=donor_splice_score+acceptor_splice_score+gtac_penalty;

if one_strand_splice_score<params(19) %cuts out ~80% of random seqs, <10^-5 of PZ junctions
    one_strand_splice_score=0;
end
