# Supplementary material for: Patching Holes in the Chlamydomonas Genome
Source: G3 (Bethesda). 2016 May 10;6(7):1899–910. doi: 10.1534/g3.116.029207 (PMC4938644; doi:10.1534/g3.116.029207)
Supplement: Supplemental Material [file supp_g3.116.029207_FileS5.zip › File_S5_Matlab/trinity_genomic_alignment/gene_model_setup_file.m]

function [aln_matrix,marked_aln_reads_matrix,aligned_query,max_left_clip]=...
                           gene_model_setup_file(alignment_samfile,query_sequence,rc_flag) 

                       
global toomanyreads;
global noreads;
toomanyreads=0;
noreads=0;

aln_matrix = [];
marked_aln_reads_matrix = [];
aligned_query = [];
max_left_clip = [];


fprintf('call to process_bam_info from file %s...\n',alignment_samfile);
[reads,nreads,readlength,scores,starts,finishes,cigars,left_clips,right_clips,marked_reads,pruning_index]=...
                                                process_bam_info_file(alignment_samfile,query_sequence,rc_flag);

disp('don with process_bam_info.m.')


if toomanyreads
    fprintf('toomanyreads \n')
    %return
end

if noreads
  fprintf('no reads from file %s\n',alignment_samfile);  
    return
end


[aligned_query,aln_reads_matrix,aln_scores_matrix,marked_aln_reads_matrix,query_left_fix, max_left_clip]=...
       align_reads_and_query(reads,marked_reads,scores,starts,left_clips,query_sequence,nreads,readlength);

   disp('done with align_reads_and_query')
   size(aln_reads_matrix)
nc=regexp(char(aligned_query),'[^ACGTacgt]');
aligned_query(nc)=32;

aln_matrix=[query_left_fix+starts,left_clips,query_left_fix+finishes,right_clips,aln_reads_matrix,aln_scores_matrix];   %integer matrix.  starts, left_clips, finishes,right_clips and scores are native integers; reads are ASCII-equiv for characters (inc 32 for blanks)

 


%%%%%%
function [aligned_query,aln_reads_matrix,aln_scores_matrix,marked_aln_reads_matrix,query_left_fix, max_left_clip]...
    =align_reads_and_query(reads,marked_reads,scores,starts,left_clips,query_seq,nreads,readlength)

    max_left_clip = max(left_clips, 1);
%adjust starts and find last position

% starts are relative to beginning of Trinity object


    first_positions=starts-left_clips ; %so, a read with alignment starting at 1 with no left clip should start at 1; if it starts at 2 no left clip, start at 2; 
    % starts at 2 , 2 left clip, starts at 0 (that is, -1 relative to
    % Trinity object start at 1); starts at 2 , 4 left clip, starts at -2 (that is, -3 relative to Trinity object start at 1)
    
    
    first_positions_adj=first_positions-min(first_positions)+min(starts);   %adjust so that the left-most seq starts at position 1
    
    query_start=1-min(first_positions)+min(starts);
    
    query_end=query_start+length(query_seq)-1;
    
    lastreadpos=max(first_positions_adj)+readlength-1;
    
    lastpos=max(lastreadpos,query_end);  
    
    %So the alignment matrix will have lastpos columns; if the reads have leftclips hanging off
    %the end of the query, then 1 is the position of the leftmost read; the first column of the alignments is empty except for the first base of this read. 
    %In this case the query starts at query_start in this frame. If
    %no left overhangs, then 1 is the first position of the query. The
    %rightmost column is empty except for the longest overhanging reads to
    %the right, or the end of the queryseq if no right overhangs
    
    
    %align query to this matrix
    
    % FREJ FIX FOR INDEX EXCEEDS MATRIX DIMENSIONS FOR first_positions_adj
    % ...
    try
    query_left_fix=first_positions_adj(1)-starts(1)+left_clips(1);
    catch
       aligned_query = [];
       aln_reads_matrix = [];
       aln_scores_matrix = [];
       marked_aln_reads_matrix = [];
       query_left_fix = [];
       max_left_clip = [];
       return;
    end
    % END Frej's fix. 
    
    
    if query_left_fix<0  %happens if all seqs start after beginning of query, even with left clips accounted for - unusual but it happens
    
        first_positions_adj=first_positions_adj-query_left_fix;
        
        query_left_fix=0;
    end

    if min(first_positions_adj)<1  %happens somehow!
        newfix=-min(first_positions_adj)+1;
        query_left_fix=query_left_fix+newfix;
        first_positions_adj=first_positions_adj+newfix;
    end
    
    aligned_query=[char(ones(1,query_left_fix)*32),query_seq];

    aligned_query=[aligned_query,char(ones(1,lastpos-length(aligned_query))*32)];
    
    aligned_query(aligned_query==10)=32;  %0 sneaks in somehow

    %NOTE that starts and finishes are based on alignment of reads to query
    %AS WRITTEN.  Now position 1 in the query is 1+query_left_fix in
    %alignment coordinates - these coordinates are used throughout.  So
    %send up query_left_fix and add to starts and finishes.  That way a
    %read said to align to position 3 in the query, if query is shoved
    %right by query_left_fix of 20, the read will now start at 23 in
    %alignment space


    
%preallocate

blank_m=ones(nreads,lastpos)*32;  %i.e. integer equiv of blank
blank_m = single(blank_m);
%blank_m=char(blank_m_N);
%disp('blank_m matrix info')
%size(blank_m)
%class(blank_m)

aln_reads_matrix=blank_m;
marked_aln_reads_matrix=blank_m;
aln_scores_matrix=zeros(nreads,lastpos, 'single');
clear('blank_m');
disp('made it to after clear blank_m')
%disp('check class: aln_reads_matrix'), class(aln_reads_matrix)
%disp('check class: marked_aln_matrix'), class(marked_aln_reads_matrix)


%compose matrices.  I can't see any way to do it except line by line.  Keep
%them integers for simplicity

% Execute the for loop in chunks of 10,000 lines to reduce memory requirement. 
% Save interim results and reconstitute the full matrix. 

%chunk_number = [1:floor(nreads/10000)];
%last_chunk = nreads - (10000 * chunk_number);


if (nreads)
	for k=1:nreads
   	 readpos=first_positions_adj(k):first_positions_adj(k)+readlength-1;
    
    	aln_reads_matrix(k,readpos)=reads(k,:)+0;
   	 marked_aln_reads_matrix(k,readpos)=marked_reads(k,:)+0;
   	 aln_scores_matrix(k,readpos)=scores(k,:);
       
	end
end

%disp('aln_scores_matrix info')
%class(aln_scores_matrix)
%size(aln_scores_matrix)
aln_scores_matrix=uint32(aln_scores_matrix);
