# Supplementary material for: Patching Holes in the Chlamydomonas Genome
Source: G3 (Bethesda). 2016 May 10;6(7):1899–910. doi: 10.1534/g3.116.029207 (PMC4938644; doi:10.1534/g3.116.029207)
Supplement: Supplemental Material [file supp_g3.116.029207_FileS5.zip › File_S5_Matlab/trinity_genomic_alignment/get_position_splice_scores.m]

 

function [position_splice_scores,position_splice_summary]=get_position_splice_scores(SpliceSitePairs,SegmentPairs,Position)

global params;
%Position has been set to Trinity coordinates when this function was called
%in get_sequence_splice_scores

blank=ones(1,59)*32;
splice_sites=[];
position_splice_summary=struct('plus_strand_summary',{},'minus_strand_summary',{},'splice_sites',{});
%
position_splice_summary(1).plus_strand_summary=[0 0 0];  %score, seg1, seg2 for detected splice
position_splice_summary.minus_strand_summary=[0 0 0];

splice_scores=zeros(2,length(SpliceSitePairs));
for k=1:length(SpliceSitePairs)
    seq_pair=SpliceSitePairs{k};
    splice_scores(:,k)=get_two_strand_splice_scores(seq_pair);
    
  
    
end
position_splice_scores=[0;0];

if size(splice_scores,2)>1
    
    %find the one best score, + or - strand, all segments; this is THE ONE
    %saved. 
    max_lin_index=min(find(splice_scores==max(splice_scores(:))));
    [rmax,cmax]=ind2sub(size(splice_scores),max_lin_index);
   
        position_splice_scores=splice_scores(:,cmax);
        splice_pair=SpliceSitePairs{cmax};
        segments=SegmentPairs{cmax};
    
    
    
else
    position_splice_scores=splice_scores;
    segments=SegmentPairs{1};
    splice_pair=SpliceSitePairs{1};
end

for k=1:size(position_splice_scores,2)
    if position_splice_scores(1,k)>params(11)
       % fprintf('found a plus strand splice with score %.2f between segments %d and %d\n',position_splice_scores(1,k),segments(1),segments(2));
        
        splice_text=sprintf('%03d (-%05d-) %03d, (+):  %s/%s...%s/%s %04.1f',...
                        segments(1),Position,segments(2),splice_pair(1,1:10),splice_pair(1,11:20),...
                        splice_pair(2,1:10),splice_pair(2,11:20),position_splice_scores(1,k));
        
                   
                    
        splice_sites=[splice_sites;splice_text];
        position_splice_summary.plus_strand_summary=[position_splice_scores(1,k),segments(1),segments(2)];
    
    end
    
    if position_splice_scores(2,k)>params(11)
       % fprintf('found a minus strand splice with score %.2f between segments %d and %d\n',position_splice_scores(2,k),segments(1),segments(2));
        splice_pair=flipud(rev_comp(splice_pair));
        
        splice_text=sprintf('%03d (-%05d-) %03d, (-):  %s/%s...%s/%s %04.1f',...
                        segments(1),Position,segments(2),splice_pair(1,1:10),splice_pair(1,11:20),...
                        splice_pair(2,1:10),splice_pair(2,11:20),position_splice_scores(2,k));
        
        splice_sites=[splice_sites;splice_text];
        
        position_splice_summary.minus_strand_summary=[ position_splice_scores(2,k),segments(1),segments(2)];
    
    end
end
position_splice_summary.splice_sites=splice_sites;
