# Supplementary material for: Patching Holes in the Chlamydomonas Genome
Source: G3 (Bethesda). 2016 May 10;6(7):1899–910. doi: 10.1534/g3.116.029207 (PMC4938644; doi:10.1534/g3.116.029207)
Supplement: Supplemental Material [file supp_g3.116.029207_FileS5.zip › File_S5_Matlab/trinity_genomic_alignment/make_splice_table.m]

function splice_table = make_splice_table(trinity)


%generate summary table. Each splice has a left and right partner. Consider
%each island in turn as a potential left partner. If the island is never a
%left partner, it is listed as Left_partner lstart lfinish  then zeros

% for ALL splices (high enough score) there's a line. At this point only
% the best splice for each site has been kept (strand-independent).

%splice_table:  Left_partner lstart lfinish right_partner rstart rfinish...
%                                         best_plus_splice_position best_plus_splice_score ...
%                                         best_minus_splice_position best_minus_splice_score

%one row for every splice

%NOTE this table will have reference numbers from the Trinity object NOT the frame

% isl_number isl_start isl_finish left_partner plus_left_splice_position plus_left_splice_score left_splice_strand
% right_partner right_splice_position  right_splice_score right_splice_strand

splice_table=[];

seq=trinity.aligned_trinity_sequence;
offset=min(find(seq>32))-1;
splice_summary=trinity.splice_summary;
aligned_islands=trinity.aligned_islands;


if isempty(splice_summary)
    return
end

for left_partner_number=1:length(aligned_islands)
    
    left_partner_start=aligned_islands(left_partner_number).final_alignment_start;
    
    left_partner_finish=aligned_islands(left_partner_number).final_alignment_finish;
    
    left_partner_info=[left_partner_number,left_partner_start,left_partner_finish];
    
    
    
    right_partner_indices=find(splice_summary(:,3)==left_partner_number | splice_summary(:,6)==left_partner_number);
    
    right_partner_info=[0 0 0];
    plus_splice_info=[0 0];
    minus_splice_info=[0 0];
    
    if ~isempty(right_partner_indices) %there is at least one seg spliced to
        for k=1:length(right_partner_indices)
            
            if splice_summary(right_partner_indices(k),3)==left_partner_number %plus strand splice to some partner
                
                right_partner_number=splice_summary(right_partner_indices(k),4);
                
                right_partner_start=aligned_islands(right_partner_number).final_alignment_start;
                
                right_partner_finish=aligned_islands(right_partner_number).final_alignment_finish;
                
                right_partner_info=[right_partner_number,right_partner_start,right_partner_finish];
                
                splice_score=splice_summary(right_partner_indices(k),2);
                splice_position=splice_summary(right_partner_indices(k),1);
                plus_splice_info=[splice_score,splice_position];
                
            elseif splice_summary(right_partner_indices(k),6)==left_partner_number %minus strand splice to some partner
                
                right_partner_number=splice_summary(right_partner_indices(k),7);
                
                right_partner_start=aligned_islands(right_partner_number).final_alignment_start;
                
                right_partner_finish=aligned_islands(right_partner_number).final_alignment_finish;
                
                right_partner_info=[right_partner_number,right_partner_start,right_partner_finish];
                
                splice_score=splice_summary(right_partner_indices(k),5);
                splice_position=splice_summary(right_partner_indices(k),1);
                
                minus_splice_info=[splice_score,splice_position];
            end
            table_line=[left_partner_info,right_partner_info,plus_splice_info,minus_splice_info];
            splice_table=[splice_table;table_line];
        end
    end
end


%correct out of alignment frame to TO coords:
if (size(splice_table, 2) >= 6)
	splice_table(:,[2,3,5,6])=splice_table(:,[2,3,5,6])-offset;
else
	splice_table = [];
	return
end
