# Supplementary material for: Patching Holes in the Chlamydomonas Genome
Source: G3 (Bethesda). 2016 May 10;6(7):1899–910. doi: 10.1534/g3.116.029207 (PMC4938644; doi:10.1534/g3.116.029207)
Supplement: Supplemental Material [file supp_g3.116.029207_FileS5.zip › File_S5_Matlab/trinity_genomic_alignment/process_bam_info_file.m]

function [reads,nreads,readlength,scores,starts,finishes,cigars,left_clips,right_clips,marked_reads,pruning_index]=...
                                           process_bam_info_file(alignment_samfile,query_sequence,rc_flag)
% disp('now in process_bam_info')
% sprintf('region: %s', region)


%for use if samfile for the region already exists


global samtoolsdir;
samtoolsdir='';
global params;
global toomanyreads noreads ;
%disp('extracting bam information');
% outfile='temp';
% sysstring=sprintf('%ssamtools view %s %s > %s;exit 0',samtoolsdir,alignment_bamfile,region,outfile);   %pick up reads covering position and flanks

nreads=[];
readlength=[];
scores=[];
starts=[];
finishes=[];
cigars=[];
left_clips=[];
right_clips=[];
marked_reads=[];
pruning_index=[] ;
toomanyreads=0;noreads=0;

%fprintf('Trying %s\n\n',sysstring);

% +++++++++++++++++++++++++ SYSTEM CALL TO SAMTOOLS...GETTING READS +++++
%system(sysstring);
% +++++++++++++++++++++++++++++++++++++++++++++++++++++++++++++++++++++++

fid=fopen(alignment_samfile); % outfile is .sam format

max_reads_per_kb=params(6);

max_reads=max_reads_per_kb*double(length(query_sequence))/1000;

% bam_info is cell array
bam_info=textscan(fid,'%s %d %s %d %d %s %s %d %d %s %s  %s %s  %s  %s  %s  %s %s %s %s %s %s %s %s %s %s',max_reads+1);


reads=char(bam_info{10})+0;    %as char ints.  E.g. blank is 32.


if ~feof(fid)
   fprintf('Too many reads (>%d for a %d-bp query)\n',max_reads,length(query_sequence) );
   %toomanyreads=1;
   %fclose(fid);
   %return
      
end

%interpose filter for reads with indel indicators since these are not
%processed correctly and don't make sense in this context anyway - dump
%them.
cigars=char(bam_info{6});

%disp('========================================')
%disp('cigars is:'), class(cigars), size(cigars), length(cigars)
%disp('========================================')
if (length(cigars) == 0)
	cigars = [];
	return;
end
keep_index=ones(1,length(cigars));
try
for k=1:length(cigars)
    cigar=cigars(k,:);
    if ~isempty(regexp(cigar,'[ID]', 'once'))
       
        keep_index(k)=0;
    end
end
catch
disp('caught error in cigars')
noreads = 1;
cigars = [];
return;
end
keep_index=logical(keep_index);
 for k=1:length(bam_info)
    %fprintf('field %d has size %d,%d\n',k,size(bam_info{k}));
    bam_info{k}=bam_info{k}(keep_index);
    %fprintf('after cut field %d has size %d,%d\n',k,size(bam_info{k}));
  
 end
 
cigars=char(bam_info{6});


pruning_index=[];

fclose(fid);

reads=char(bam_info{10})+0;    %as char ints.  E.g. blank is 32.

[nreads,readlength]=size(reads);

%fprintf('%d sec to retrieve %d reads\n',toc,nreads);

if nreads==0
    noreads=1;
    return
end
if nreads/(length(query_sequence)/1000)>max_reads_per_kb
    %fprintf('Too many reads (%d for a %d-bp query)\n',nreads,length(query) );
    toomanyreads=1;
    return
  
end

%fprintf('Retrieved %d %d-long reads from %s for region %s\n\n',nreads,readlength,alignment_bamfile,region);

reads(reads~='A' & reads~='C' & reads~='G' & reads~='T' )=32; %deals with rare error indicators, I think mostly N
reads=reads+0;
 
marked_reads=reads;


scores=char(bam_info{11})-'#';  %convert to int ASCII value

starts=double(bam_info{4});

left_clips=zeros(nreads,1);right_clips=left_clips;
blanks=ones(1,100)*32;

for k=1:nreads
    
    cigar=cigars(k,:);
   % s = sprintf('cigar string: %s', cigar); disp(s)
    ndp = 0; sp = 0; nw = 0; % frej add
    
    ndp=regexp(cigar,'[^0-9\s]'); % not number followed by whitespace
  %  if (ndp ~= 0), sprintf('ndp: %d \n', ndp), end
    
    nw=regexp(cigar,'[^\s]'); % not whitespace
  %  if (nw ~= 0), sprintf('nw: %d \n', nw), end
    
    sp=regexp(cigar,'S'); % match a capital 'S'
  %  if (sp ~= 0), sprintf('sp: %d \n', sp), end
    
    if ~isempty(sp) & ~isempty(ndp) & ndp(1)==sp(1)  %cigar is clipped at left
        left_clips(k)=str2double(cigar(1:sp(1)-1));
   %     disp('got clip to the left')
   %     ndp, nw, sp
    end
    
       
    %also right clips
    if ~isempty(sp) & cigar(nw(end))=='S'  %read is right-clipped
        right_clips(k)=str2double(cigar(ndp(end-1)+1:ndp(end)-1));
    end

end


%given starts, left and right clips, and readlength, now can calculate
%'finishes': position in the query_seq to which the LAST aligned nucleotide in
%the read is aligned. NOTE this makes no allowance for indels, but reads with indels are filtered out above. We now will
%use bowtie alignment parameters that will disallow indels

finishes=readlength+starts-left_clips-right_clips-1;  

if rc_flag
    finishes=length(query_sequence)-finishes+1;
    starts=length(query_sequence)-starts+1;
    temp=finishes;
    finishes=starts;
    starts=temp;
    
    temp=right_clips;
    right_clips=left_clips;
    left_clips=temp;
 
end

for k=1:nreads
    
    %make read matrix with clips marked by lc
    clipped_range=[1:left_clips(k), readlength-right_clips(k)+1:readlength];
    marked_reads(k,clipped_range)=char(reads(k,clipped_range)+32);
 
end
