# Supplementary material for: Patching Holes in the Chlamydomonas Genome
Source: G3 (Bethesda). 2016 May 10;6(7):1899–910. doi: 10.1534/g3.116.029207 (PMC4938644; doi:10.1534/g3.116.029207)
Supplement: Supplemental Material [file supp_g3.116.029207_FileS5.zip › File_S5_Matlab/trinity_genomic_alignment/set_params.m]

global params;
params(1)=100;
params(2)=10;   %params(2): min border sep
params(3)=0.05; %params(3): fraction of seqs to throw off island in each round (see vote_off_island) based on disagreement w consensus
params(4)=15; %params(4): max separation of 'start' and 'finish' at island boundaries (used in get_borders)
params(5)=0.75; %params(5) is cutoff for splice-site score.  This cutoff has FPR .003 and TPR .99.  (see make_intron_test.m script)
params(6)=10000; %params(6) maximum reads per kb of trinity object.  To avoid repeated sequences. Average at 100 X coverage is 1000.
params(7)=-9; %params(7) penalty for lack of /GT...AG/ dinuc
params(8)=10; %params(8) cutoff for splice detection; need accurate TPR, FPR but probably >99%, <5%
params(9)=5;  %number of reads starting and ending at the same position needed to trigger inspection for ss. Expect C.
params(10)=0.01; %error rate between consensus and sequences at which an island consensus is accepted (in vote-off)
params(11)=2; %minimum number of reads that must remain after vote-off for an island to be recorded
params(12)=0.75; %finish_catch_minimum=min level of capture of finish seed-seqs to terminate alignment
params(13)=0.9; %consensus_fishing_limit= prop match of new seqs to consensus to add to set
params(14)=0.1; %minority level: prop'n voted off island per round
params(15)=0.1; %seed_loss_cutoff; proportion of initial seed-containing reads that must be retained for island survival
params(16)=10; %seed_length to nucleate aligned islands
params(17)=10; %test width for splice scores (total band 2*params(17), to either side of jx in donor and acceptor)
params(18)=15; %minimum island-size, applied to weed out final consensus list. Since 20 is > min size for aligner detection, 15 is conservative
params(19)=11; %lowend cutoff at which a splice score is set to zero; covers ~80% of random seqs and 10^-5 of real splice jx
params(20)=0.25; %min proportion of readlength that must agree with consensus to include in grow search (excluding uncompared residues)
params(21)=101; %readlength
%%
