# Supplementary material for: Patching Holes in the Chlamydomonas Genome
Source: G3 (Bethesda). 2016 May 10;6(7):1899–910. doi: 10.1534/g3.116.029207 (PMC4938644; doi:10.1534/g3.116.029207)
Supplement: Supplemental Material [file supp_g3.116.029207_FileS5.zip › File_S5_Matlab/trinity_genomic_alignment/make_weight_matrix_2.m]

function [wm,test_scores]=make_weight_matrix(seqs)

%make WebLogo-equivalent weighted matrix from sequences: assume nreads x
%npos array of ACGT
%%
[nseqs,npos]=size(seqs);

nucs='ACGT';
n_nucs=length(nucs);

%matrix with four rows containing frequencies of A,C,G,T at each position in seqs
seq_p=zeros(n_nucs,npos);

for nuc_index=1:n_nucs
    seq_p(nuc_index,:)=sum(seqs==nucs(nuc_index))/nseqs;
end
    
%checksum

if sum(sum(seq_p))~=npos
    fprintf('Extra non-nuc characters in seqs\n');
end
seq_p=seq_p+10^-6;
seq_plogp=seq_p .* log2(seq_p);


%following Schneider and Stevens 1990 WebLogo.  H is uncertainty at each
%position; R is information at each site; (ignoring sampling correction)

H=-sum(seq_plogp);

R=log2(n_nucs)-H;   %first part is amount of prior uncertainty since the position could contain any nucleotide

%assign information carrying to individual nucleotides by partitioning R
%based on frequencies (assume equally probable for now; this will be
%corrected with empirical control seqs)

R_m=repmat(R,n_nucs,1);

wm=seq_p.*R_m;

%draw weblogo-equivalent
figure;subplot(2,1,1);bar(wm','stacked');colormap jet; 
for k=1:n_nucs
    nuclegend{k}=nucs(k);
end
legend(nuclegend,'FontSize',10);
ylabel('bits');
xlabel('position');
axis([0 npos+1 0 2.2]);

%use of this matrix is to provide a score for a sequence of length npos for
%match to consensus.  Check with input seqs
nucs_m=repmat(nucs',1,npos);
for k=1:nseqs
    seq_m=repmat(seqs(k,:),n_nucs,1);
    seq_n=double(seq_m==nucs_m);  %seq_n is 4 x npos; for each sequence it has a 1 in i,j if the sequence is nuc(i) at pos j, o/w 0
    scores(k)=sum(diag(wm * seq_n'));  %it makes sense - draw it out!
end

%standardize scores 0 to 1 based on amount of information in positions
maxpossscore=sum(max(wm));

test_scores=scores/(eps+maxpossscore);


subplot(2,1,2);[n,xout]=hist(test_scores);hist(test_scores);axis([0 1.1*max(xout) 0 1.1*max(n) ]);ylabel('number of test seqs');xlabel('test score');
