# Supplementary material for: Patching Holes in the Chlamydomonas Genome
Source: G3 (Bethesda). 2016 May 10;6(7):1899–910. doi: 10.1534/g3.116.029207 (PMC4938644; doi:10.1534/g3.116.029207)
Supplement: Supplemental Material [file supp_g3.116.029207_FileS5.zip › File_S5_Matlab/trinity_genomic_alignment/find_termini.m]

function [termini,keyweights]=find_termini(input_weightlist,min_clip_weight,max_pos,border_separation)

%utility for get_borders_v3

%weightlist: 1st col positions, 2nd col weights; find total weight for each
%position, smoothed maxima over min_weight

%%Test values:
%input_weightlist=[1 10;1 8;1 6; 1 4;2 3;3 2 ;4 1;5 0;6 0;7 10; 7 5; 7 3; 7 2; 7 0;8 0;9 1; 10 0;11 1]
%min_clip_weight=5;
%max_pos=20;
%border_separation=3;

global showdata;

keyweights=zeros(1,max_pos);

weightlist=input_weightlist;

while ~isempty(weightlist)
    key=weightlist(1,1); %start position of 1st remaining read
    key_index=find(weightlist(:,1)==key); %index to all reads starting at this position  
    keyweights(key)=sum(weightlist(key_index,2)) ;%sum of clipweights of all reads starting at this position; installed at keyweights(position#)
    weightlist(key_index,:)=[];
end


keyweights(keyweights<min_clip_weight/2)=0;

raw_termini=findmaxima(keyweights',border_separation);
%%%
if showdata
%plot(keyweights);shg
end
%%%
raw_termini_values=keyweights(raw_termini);

termini=raw_termini(raw_termini_values>=min_clip_weight);
