# Supplementary material for: Patching Holes in the Chlamydomonas Genome
Source: G3 (Bethesda). 2016 May 10;6(7):1899–910. doi: 10.1534/g3.116.029207 (PMC4938644; doi:10.1534/g3.116.029207)
Supplement: Supplemental Material [file supp_g3.116.029207_FileS5.zip › File_S5_Matlab/trinity_genomic_alignment/find_double_match.m]

function seed_matches=find_double_match(aligned_query_sequence, stack)

%%
global params;
seedlength=params(17);
% aligned_query_sequence='   AAAAAAACCCCCGGATCCGGGGGTTTTTTT   ';
% stack=                ['AAAAAAAAAACCCCCGG                   '
%                        '    AAAAAACCCCCGGAgtttttttttttttt   '
%                        'ttttttttttCCCCCGGATCCGGGGGcccccccccc'
%                        '                 Agttttttttttttttttt'
%                        '           tttttagTCCGGGGGTTT       '
%                        '               tagTCCGGGGGTTTTTTTTTT']
% 

%do slow and explicit way 

seed_matches=struct('QueryLength',{},'SplicePosition',{},'SpliceSitePairs',{},'SegmentPairs',{});
blank=char(ones(1,length(aligned_query_sequence))*32);

%send a dummy one for information
seed_matches(1).QueryLength=length(aligned_query_sequence);
for pos=min(find(aligned_query_sequence~=' ')) : max(find(aligned_query_sequence~=' '))-2*seedlength+1
     
    
    %pos is left end of left seed
    LSL=pos; %Left seed Left
    LSR=pos+seedlength-1;
    RSL=pos+seedlength;
    RSR=pos+2*seedlength-1;
    
    nseqs=size(stack,1);
    
    
    left_seed=aligned_query_sequence(LSL:LSR);
    right_seed=aligned_query_sequence(RSL:RSR);
   
    
    left_m=char(repmat(left_seed,nseqs,1) );
    right_m=char(repmat(right_seed,nseqs,1) );
    
    left_stack=stack(:,LSL:LSR);
    right_stack=stack(:,RSL:RSR);
    left_char_nums=sum(left_stack~=' ',2);
    
    right_char_nums=sum(right_stack~=' ',2);
   
    left_comp=sum(left_stack==left_m,2);
    left_crit=sum(left_stack~=' ',2);
    left_matches=left_comp./left_crit==1;
    left_mismatches=left_comp./left_crit<1;  
    
    right_comp=sum(right_stack==right_m,2);
    right_crit=sum(right_stack~=' ',2);
    right_matches=right_comp./right_crit==1;
    right_mismatches=right_comp./right_crit<1;
%     disp('__________________'); 
  %  disp([left_matches,right_matches])
    donor_cand_index=left_matches & right_mismatches & right_char_nums>0;
    acceptor_cand_index=left_mismatches & right_matches & left_char_nums>0;
   
%     disp([donor_cand_index,acceptor_cand_index]);
%     aligned_query_sequence
%     fprintf('%s%s\n',blank(1:LSL-1),aligned_query_sequence(LSL:LSR));
%     fprintf('%s%s\n',blank(1:LSR),aligned_query_sequence(RSL:RSR));
%     
%     stack
    
    donor_cand_index=find(donor_cand_index);
    acceptor_cand_index=find(acceptor_cand_index);
    one_seed_matches={};
    one_seed_segments={};
    for k=1:length(donor_cand_index)
        for j=1:length(acceptor_cand_index)
%             fprintf('so far %d seed matches. checking %d donor, %d acceptor:\n',length(one_seed_matches),k,j);
%             disp([stack(donor_cand_index(k),   LSL:RSR)  ;...
%                                                   stack(acceptor_cand_index(j),LSL:RSR)   ]);
%                                               
                                              
            one_seed_matches{length(one_seed_matches)+1}=[stack(donor_cand_index(k),   LSL:RSR)  ;...
                                                  stack(acceptor_cand_index(j),LSL:RSR)   ];
                                              one_seed_segments{length(one_seed_segments)+1}=[donor_cand_index(k);acceptor_cand_index(j)];
        end
    end
    if ~isempty(one_seed_matches)
    seed_matches(length(seed_matches)+1).SplicePosition=RSL;
    seed_matches(end).SpliceSitePairs=one_seed_matches;  %INDEX by first nuc of acceptor exon
    seed_matches(end).SegmentPairs=one_seed_segments;  %INDEX by first nuc of acceptor exon
    seed_matches(end).QueryLength=length(aligned_query_sequence); %for reference in later function calls
    end
    
end
    
