# Supplementary material for: Patching Holes in the Chlamydomonas Genome
Source: G3 (Bethesda). 2016 May 10;6(7):1899–910. doi: 10.1534/g3.116.029207 (PMC4938644; doi:10.1534/g3.116.029207)
Supplement: Supplemental Material [file supp_g3.116.029207_FileS5.zip › File_S5_Matlab/trinity_genomic_alignment/make_island_table.m]

function island_table = make_island_table(trinity)


%generate summary table


%NOTE this table will have reference numbers from the Trinity object NOT the frame

% isl_number isl_start isl_finish left_partner left_splice_position left_splice_score left_splice_strand
% right_partner right_splice_position  right_splice_score right_splice_strand
seq=trinity.aligned_trinity_sequence;
offset=min(find(seq>32))-1;
splice_summary=trinity.splice_summary;
aligned_islands=trinity.aligned_islands;

island_table=zeros(length(aligned_islands),11);

for island_number=1:length(aligned_islands)
    island_start=aligned_islands(island_number).final_alignment_start;
    
    island_finish=aligned_islands(island_number).final_alignment_finish;
    
    island_info=[island_number,island_start,island_finish];
    
    left_partner_index=min(find(splice_summary(:,7)==island_number | splice_summary(:,4)==island_number)) ;%if ambiguous go for longest
    right_partner_index=max(find(splice_summary(:,6)==island_number | splice_summary(:,3)==island_number));
    
    if isempty(left_partner_index)
        left_partner_info=[0 0 0 0];
    else
        if splice_summary(left_partner_index,2)>splice_summary(left_partner_index,5)
            strand=1;
        else
            strand=-1;
        end
        splice_score=max(splice_summary(left_partner_index,[2 5]));
        splice_position=splice_summary(left_partner_index,1);
        if strand==1
            left_partner=splice_summary(left_partner_index,3);
        else
            left_partner=splice_summary(left_partner_index,6);
        end
        left_partner_info=[left_partner,splice_position,splice_score,strand];
    end
    
    
    if isempty(right_partner_index)
        right_partner_info=[0 0 0 0];
    else
        if splice_summary(right_partner_index,2)>splice_summary(right_partner_index,5);
            strand=1;
        else
            strand=-1;
        end
        splice_score=max(splice_summary(right_partner_index,[2 5]));
        splice_position=splice_summary(right_partner_index,1);
        if strand==1
            right_partner=splice_summary(right_partner_index,4);
        else
            right_partner=splice_summary(right_partner_index,7);
        end
        
        right_partner_info=[right_partner,splice_position,splice_score,strand];
    end
    
    summary_line=[island_info, left_partner_info, right_partner_info];
    island_table(island_number,:)=summary_line;
end

%correct out of alignment frame to TO coords:
 island_table(:,[2,3])=island_table(:,[2,3])-offset;
