# Supplementary material for: Patching Holes in the Chlamydomonas Genome
Source: G3 (Bethesda). 2016 May 10;6(7):1899–910. doi: 10.1534/g3.116.029207 (PMC4938644; doi:10.1534/g3.116.029207)
Supplement: Supplemental Material [file supp_g3.116.029207_FileS5.zip › File_S5_Matlab/trinity_genomic_alignment/illustrate_connected_islands_v3.m]

function fh = illustrate_connected_islands_v3(trinity,fign)

fh = figure(fign);clf;
set(fign,'Position',[296          75        1092         731]);


%trinity struct has all relevant numerical data fixed to Trinity coords.
%However the consensus_seqs are in the alignment frame thus 1 in this
%matrix is -offset where offset is length of longest pre-sequence to
%Trinity object. Illustration must be throughout in Trinity coordinates.
if length(trinity.longest_connected_islands)==0
    fprintf('no connected islands from %s\n',trinity.name);
    return
end

fprintf('illustrating islands from %s\n',trinity.name);
fprintf('%d sets of connected_islands\n',length(trinity.longest_connected_islands));

aligned_query_sequence=trinity.aligned_trinity_sequence;
left_offset=find(aligned_query_sequence~=' ', 1 );
right_offset=find(aligned_query_sequence~=' ', 1, 'last' );
stack=trinity.island_consensus_sequences;
stack_image=stack(:,left_offset:right_offset);
stack_image(stack_image>='a')=0;
stack_image(stack_image<'a' & stack_image>='A')=40;
stack_image(stack_image==32)=100;
stack_image=stack_image+0;

seq_length=right_offset-left_offset+1;

subplot(13,1,1:6);imagesc(stack_image/max(stack_image(:)));colormap hot; % island plot
%
%
splice_table=trinity.splice_table;

name=trinity.name;
name(name=='_')='-';
title(name);

for k=1:length(trinity.longest_connected_islands)
    islands=trinity.longest_connected_islands(k).connected_islands;
    endpoints=trinity.longest_connected_islands(k).endpoints;
    if ~isempty(endpoints)
        rectangle('Position',[endpoints(1)+1,islands(1)-0.49,endpoints(2)-endpoints(1)-2,1+islands(end)-islands(1)-0.02],'EdgeColor',[.4 .4 .4],'LineWidth',2);
    end
end

for splice_index=1:size(splice_table,1)
    %left-joins
    row=splice_table(splice_index,:);
    left_seg=row(1);
    right_seg=row(4);
    
    %minus strand:
    minus_score=row(9);
    if minus_score>0
        left_jx=row(10)  ;
        
        clr=[1 1 0];
        try
        rectangle('Position',[left_jx-20,left_seg-0.1,20,0.2],'FaceColor',clr,'EdgeColor',clr); %3'ss
        rectangle('Position',[left_jx-.75,left_seg-0.1,1.5,(right_seg-left_seg)+.2],'FaceColor',clr,'EdgeColor',clr); %splice
        rectangle('Position',[left_jx,right_seg-0.1,20,0.2],'FaceColor',clr,'EdgeColor',clr);%5'ss
        
        arrow([left_jx-20;left_seg],0,0.2,20,.7,pi,clr); %3'ss + arrow (pointing left)
        catch
        end
        
    end
    
    %plus strand:
    plus_score=row(7);
    if plus_score>0
        left_jx=row(8) ;
        blue=[0 0 1];
        try
        rectangle('Position',[left_jx-20,left_seg-0.1,20,0.2],'FaceColor',blue,'EdgeColor',blue); %5'ss
        rectangle('Position',[left_jx-.75,left_seg-0.1,1.5,(right_seg-left_seg)+.2],'FaceColor',blue,'EdgeColor',blue); %splice
        rectangle('Position',[left_jx,right_seg-0.1,20,0.2],'FaceColor',blue,'EdgeColor',blue);%5'ss
        
        arrow([left_jx+20;right_seg],0,0.2,20,.7,0,blue); %3'ss + arrow
        catch
        end
    end
%     minus_score=row(9);
%     if minus_score>0
%         left_jx=row(10)  ;
%         
%         clr=[1 1 0];
%         
%         rectangle('Position',[left_jx-20,left_seg-0.1,20,0.2],'FaceColor',clr,'EdgeColor',clr); %3'ss
%         rectangle('Position',[left_jx-.75,left_seg-0.1,1.5,abs((right_seg-left_seg))+.2],'FaceColor',clr,'EdgeColor',clr); %splice
%         rectangle('Position',[left_jx,right_seg-0.1,20,0.2],'FaceColor',clr,'EdgeColor',clr);%5'ss
%         
%         arrow([left_jx-20;left_seg],0,0.2,20,.7,pi,clr); %3'ss + arrow (pointing left)
%         
%         
%     end
end

%ylabel('Genomic segments and splices');

% DRAW HSPs to Vca ====================================================
seqlength=size(stack_image,2);
subplot(13,1,13); % plot Volvox
nVcahits=length(trinity.Vca_hits);
axis([0 seqlength 0 1]);
for hit_number=nVcahits:-1:1
    all_Vca_hsp_borders=trinity.Vca_hits(hit_number).hsp_borders;
    %assume just two hits
    height=0.8;
    if hit_number==1
        bottom=0.1;
    else
        bottom=0;
    end
    for k=1:size(all_Vca_hsp_borders,1)
        hsp_borders=all_Vca_hsp_borders(k,:);
        if isempty(hsp_borders)
            continue
        end
        
        rectangle('Position',[hsp_borders(1),bottom,hsp_borders(2)-hsp_borders(1),height],'FaceColor',[.2 .5 .2]);
        if k==1
            text_xstart=hsp_borders(1)+(1/4)*(hsp_borders(2)-hsp_borders(1));text_ystart=bottom+0.4;
            text(text_xstart,text_ystart,trinity.Vca_hits(hit_number).name);
        end
        
    end
end
%ylabel('BLASTX');
set(gca,'YTickLabel',{''});
set(gca,'XTickLabel',{''});
set(gca,'YTick',[]);
set(gca, 'XTick', []);

% DRAW BLASTN HITS TO PHYTOZOME ========================================
subplot(13,1,11:12);
nCrehits=length(trinity.PZ_Cre_hits);
axis([0 seqlength 0 2]);
for hit_number=1:nCrehits
    all_PZ_hsp_borders=trinity.PZ_Cre_hits(hit_number).hsp_borders;
   
   
    %assume just two hits
    height=0.8;
    if hit_number==1
        bottom=1.1;
    else
        bottom=0;
    end
    
    for k=size(all_PZ_hsp_borders,1):-1:1

        hsp_borders=all_PZ_hsp_borders(k,:);
        if isempty(hsp_borders)
            continue
        end
        
        rectangle('Position',[hsp_borders(1),bottom,hsp_borders(2)-hsp_borders(1),height],'FaceColor','g');
        if k==1
            text_xstart=hsp_borders(1)+(1/4)*(hsp_borders(2)-hsp_borders(1));text_ystart=bottom+0.4;
            text(text_xstart,text_ystart,trinity.PZ_Cre_hits(hit_number).name);
        end    
    end
    set(gca, 'XTick', []);
    set(gca, 'YTick', []);
    %ylabel('BLASTN')

end

for hit_number=1:nCrehits
    
    nisland_coords = trinity.PZ_Cre_hits(hit_number).Nisland_coords;
    nisland_coords = nisland_coords( (length(nisland_coords)/2) + 1:end);
    nisland_coords = reshape(nisland_coords, 2, length(nisland_coords) /2 )';
    nisland_coords = abs(nisland_coords);
    nisland_coords
    
% DRAW N-ISLANDS AS BLACK BARS ++++++++++++++++++++++++++++++++++++
    subplot(13, 1, 10);
    axis([0 seqlength 0 1]);
    
    if (hit_number == 1)
        bottom = 0.6;
        top = 1;
    elseif (hit_number == 2)
        bottom = 0;
        top = 0.5;
    end
    
    for island_idx = 1:size(nisland_coords, 1)
        temp_coords = nisland_coords(island_idx, :)
        if (temp_coords(2) < temp_coords(1))
            continue;
        end
        rectangle('Position', [temp_coords(1), bottom, temp_coords(2)-temp_coords(1), top], 'FaceColor', 'black');
        if (temp_coords(2) - temp_coords(1) == 1)
           x_edge = ( temp_coords(2) + temp_coords(1) ) / 2;
           y_edge = bottom;
           x2 = x_edge - seqlength*0.02;
           y2 = top;
           x3 = x_edge + seqlength*0.02;
           y3 = top;
           p = patch([x_edge, x2, x3], [y_edge, y2, y3], 'black');
        end
    end
    set(gca, 'XTick', []);
    
end
        
%ylabel('N-islands');
set(gca,'YTickLabel',{''});
set(gca,'XTickLabel',{''});
set(gca,'YTick',[]);

% DRAW SPLICE SCORES ===============================================

seqlength=size(stack_image,2);
splice_score_vals=zeros(3,seqlength);
splice_scores=trinity.splice_scores;
pmscores=splice_scores(2:3,:);
scored_pos=splice_scores(1,:);

splice_score_vals(1:2,scored_pos)=pmscores;
splice_score_vals(3,scored_pos)=1;

matlab_plus_strand_splices=splice_score_vals(1,:) /15.67;
matlab_minus_strand_splices=splice_score_vals(2,:) /15.67;

PZ_splices=zeros(1,seqlength);


try
    PZ_splices(trinity.PZ_Cre_hits(1).splices)=-trinity.PZ_Cre_hits(1).splice_scores;
catch
    PZ_splices(trinity.PZ_Cre_hits(1).splices)=0;
end

subplot(13,1,8:9); %splices plot


bar(1:seqlength,matlab_minus_strand_splices,'FaceColor','r','EdgeColor','r');hold on;
bar(1:seqlength,matlab_plus_strand_splices,'FaceColor','b','EdgeColor','b');hold on
bar(1:seqlength,PZ_splices,'FaceColor','g','EdgeColor','g');hold off;
axis([0 seqlength -1 1]);
line([0 seqlength],[ 0 0],'Color','k');

cutoff=11/15.67; %score value attained by >99% of PZ splices but <1% of random genomic sequences
line([0 seqlength],[ cutoff cutoff],'LineStyle','--','Color','r');
line([0 seqlength],-[ cutoff cutoff],'LineStyle','--','Color','r');

%      line([0,seqlength],[params(8),params(8)],'Color','r');
%      line([0,seqlength],[-params(8),-params(8)],'Color','r');
set(gca,'YTick',-1:0.5:1);
set(gca,'YTickLabel',{'1','0.5','0','0.5','1'});
%ylabel('Splice');
set(gca, 'XTick', []);
% ========================================================================

drawnow;
%shg
%
%  return
%
%
%
%
%
% seqlength=size(stack_image,2);
% splice_score_vals=zeros(3,seqlength);
% splice_scores=trinity.splice_scores;
% splice_score_vals(1:2,splice_scores(1,:))=splice_scores(2:3,:);
% splice_score_vals(3,splice_scores(1,:))=1;
%  subplot(10,1,10);plot(1:seqlength,splice_score_vals(1,:),...
%                      1:seqlength,splice_score_vals(2,:),...
%                      1:seqlength,splice_score_vals(3,:) );
%     axis([0, seqlength,0,max(splice_score_vals(:) ) ] );
%
%
%
%     xlabel('Position in TO coords');
%     ylabel('Splice score');
%
%
%     drawnow;shg;
%
