# Supplementary material for: Patching Holes in the Chlamydomonas Genome
Source: G3 (Bethesda). 2016 May 10;6(7):1899–910. doi: 10.1534/g3.116.029207 (PMC4938644; doi:10.1534/g3.116.029207)
Supplement: Supplemental Material [file supp_g3.116.029207_FileS5.zip › File_S5_Matlab/trinity_genomic_alignment/screen_sf.m]

function [screened_starts,screened_finishes]=screen_sf(starts,finishes)

% A start after the first one should have a finish at -1 to +15. If not
% kill the start. A finish before the last one should have a start at -15
% to +1; if not kill the finish

%%
s_cutlist=[];
for sindex=2:length(starts)
    start=starts(sindex);
    sfd=finishes-start;
    indicator=find(sfd>=-1 & sfd<10);
    if length(indicator)==0
        s_cutlist=[s_cutlist,sindex];
    end
end

f_cutlist=[];
for findex=1:length(finishes)-1;
    finish=finishes(findex);
    sfd=finish-starts;
    indicator=find(sfd>=-1 & sfd<10);
    if length(indicator)==0
        f_cutlist=[f_cutlist,findex];
    end
end

screened_starts=starts;
screened_starts(s_cutlist)=[];

screened_finishes=finishes;
screened_finishes(f_cutlist)=[];
