# Supplementary material for: Patching Holes in the Chlamydomonas Genome
Source: G3 (Bethesda). 2016 May 10;6(7):1899–910. doi: 10.1534/g3.116.029207 (PMC4938644; doi:10.1534/g3.116.029207)
Supplement: Supplemental Material [file supp_g3.116.029207_FileS5.zip › File_S5_Matlab/trinity_genomic_alignment/findlongestcapsrun.m]

function [maxrunstart,maxrunend]=findlongestcapsrun(seq)

%consensus seqs have runs of caps, find longest run of caps and return
%coords

%%
global params;


seq=[seq,'a']; %fix for ending in run of caps, since cap-to-nocap transition is used to detect ends of runs

n=length(seq);

iscap=seq>='A' & seq<'a';


%filter out short runs of caps:

WindowSize=params(18);

filteredcaps=fliplr(filter(ones(1,WindowSize)/WindowSize,1,fliplr(iscap)));  %strange-looking, but it works. The filter produces a one only at the
%LAST position of a run of WindowSize ones; the double fliplr makes it the
%FIRST position of a run

% aAAAAAAaaaaaaa
% 
% aaaaaaaaAAAAAa
%             1
%  1            


%find positions where caps start
filteredcaps=[0,filteredcaps;]; %initial zero to detect if seq starts with cap
capson=filteredcaps(2:end)>1-eps & filteredcaps(1:end-1)<1-eps;

%disp(num2str([iscap;capson]))

starts=find(capson);

if isempty(starts)
    maxrunstart=[];
    maxrunend=[];
    return
    
else
for k=1:length(starts)
    start=starts(k);
    subline=iscap(start:end);
    nextstop=min(find(subline==0)); %from a cap, how far to next noncap. Because of adding 'a' to end of seq, nextstop is always defined
    runlength(k)=nextstop-1;
end

maxrunindex=min(find(runlength==max(runlength)));

maxrunstart=starts(maxrunindex);
maxrunend=maxrunstart+runlength(maxrunindex)-1;
end
    
