# Supplementary material for: Patching Holes in the Chlamydomonas Genome
Source: G3 (Bethesda). 2016 May 10;6(7):1899–910. doi: 10.1534/g3.116.029207 (PMC4938644; doi:10.1534/g3.116.029207)
Supplement: Supplemental Material [file supp_g3.116.029207_FileS5.zip › File_S5_Matlab/trinity_genomic_alignment/analyze_trinity_genome_alignments_presetup.m]

function trinity_genomic_analysis=analyze_trinity_genome_alignments_presetup(input_trinity_genomic_analysis,mode)

%input tga is presumably result of running setup_trinity_objects, or
%loading the .mat saved result of setup_t_o.  Big structure with a lot of
%information, some outmoded/no longer used

%%   
%   modes:  'full': save complete structure after run (note not tested for large #s), make figure, save figure
  %         'econ' : no image generated, minimal data saved
  %         'check': like full but with pause after each object
  %         'curate': like 'check' but offering menu option to save econ or
  %         full after each one
  
%params set in setup_trinity_objects

global tga_number;


trinity_genomic_analysis=input_trinity_genomic_analysis;

for k=1:length(trinity_genomic_analysis)
    
    tga_number=k;
    
    
    %for each:
    trinity=trinity_genomic_analysis(k);
    if isempty(trinity_genomic_analysis(k).aligned_reads)
       % disp('No sequence data for this Trinity object');
        continue
    end

    
    %get aligned islands and consensus stack
    fprintf('Getting aligned islands and consensus stack for object %d, from sequence %s\n',k,trinity.name);
    
    
    
    [aligned_islands,stack]=get_aligned_islands_v4(trinity);  %This function does the work of finding starts/finishes of blocks of 
    %genomic sequence, and aligning them in the frame of the trinity object
    
    
    
    %assign results back to object
    trinity_genomic_analysis(k).aligned_islands=aligned_islands;
    trinity_genomic_analysis(k).island_consensus_sequences=stack;  %one seq per island
    
    %find positions compatible with splicing to join segments of
    %discontiguous genomic DNA in trinity object
    
    trinity_genomic_analysis(k)=assign_splice_scores(trinity_genomic_analysis(k)); %determines splices; draws diagram of positions in subplot 3
    
    %island_table outmoded
    trinity_genomic_analysis(k).island_table=make_island_table(trinity_genomic_analysis(k));
    
    %splice_table: convenient format for info on all proposed splices
    trinity_genomic_analysis(k).splice_table=make_splice_table(trinity_genomic_analysis(k));
    
    %connected islands: islands connected by sequential splicing on same
    %strand; longest only, subislands not saved
    
    trinity_genomic_analysis(k).longest_connected_islands=...
                            get_longest_connected_islands(trinity_genomic_analysis(k).island_table);
    
               
                        %finish
                        
    if strcmp(mode,'econ')
        %strip trinity_genomic_analysis
        trinity_genomic_analysis(k).lefts=[];
        trinity_genomic_analysis(k).rights=[];
        trinity_genomic_analysis(k).aligned_reads=[];
        trinity_genomic_analysis(k).scores=[];
        trinity_genomic_analysis(k).aligned_islands=[];
        
    else
        fignumber=max(1,mod(k,10)); %dont open up too many figures!
        illustrate_connected_islands_v3(trinity_genomic_analysis(k),fignumber);
        
        if strcmp(mode,'check')
            q=0;
            pause
        elseif strcmp(mode,'full')
            q=1;
        elseif strcmp(mode,'curate')
            q=menu('Save options','Save full structure','save limited data and jpeg','save only limited data');
        end
        switch q
            case 1
                figfilename=['trinity_datafiles/',trinity.name,'_',date];
                figfilename(figfilename=='-')='_';

                savefig(fignumber,figfilename);
                trinity_genomic_analysis(k).figfilename=[figfilename,'.fig'];

            case 2
                jpegfilename=['trinity_datafiles/',trinity.name,'_',date,'.jpeg'];
                jpegfilename(jpegfilename=='-')='_';
                saveas(fignumber,jpegfilename);

                trinity_genomic_analysis(k).lefts=[];
                trinity_genomic_analysis(k).rights=[];
                trinity_genomic_analysis(k).aligned_reads=[];
                trinity_genomic_analysis(k).scores=[];
                trinity_genomic_analysis(k).aligned_islands=[];
            case 3

                trinity_genomic_analysis(k).lefts=[];
                trinity_genomic_analysis(k).rights=[];
                trinity_genomic_analysis(k).aligned_reads=[];
                trinity_genomic_analysis(k).scores=[];
                trinity_genomic_analysis(k).aligned_islands=[];
        end

                    
    end
    
    
end
previous_trinity_genomic_analysis=trinity_genomic_analysis;

matfilename=['trinity_datafiles/trinity_genomic_analysis','_',mode,'_',date,'.mat'];
save(matfilename,'previous_trinity_genomic_analysis','-v7.3');
clear previous_trinity_genomic_analysis;
