# Supplementary material for: Patching Holes in the Chlamydomonas Genome
Source: G3 (Bethesda). 2016 May 10;6(7):1899–910. doi: 10.1534/g3.116.029207 (PMC4938644; doi:10.1534/g3.116.029207)
Supplement: Supplemental Material [file supp_g3.116.029207_FileS5.zip › File_S5_Matlab/trinity_genomic_alignment/myDraw_trinity_objects.m]

%%
for i = 1:numel(tga_ppal_mid)
    fh = illustrate_connected_islands_v3(tga_ppal_mid(i), 1);
    name = tga_ppal_mid(i).name;
    save_name = strcat(name, '_img.png');
    saveas(gcf, strcat('ppal_trinity_images/', save_name) , 'png');
    close all;
end
