# Supplementary material for: Patching Holes in the Chlamydomonas Genome
Source: G3 (Bethesda). 2016 May 10;6(7):1899–910. doi: 10.1534/g3.116.029207 (PMC4938644; doi:10.1534/g3.116.029207)
Supplement: Supplemental Material [file supp_g3.116.029207_FileS5.zip › File_S5_Matlab/trinity_genomic_alignment/find_edges_maxrun.m]

function [beststart,bestfinish]=find_edges_maxrun(seq)

%longest run of caps. to determine alignment position. If ties (aberrant)
%return 1st

su=seq<'a' & seq ~=' '; %1 for uppercase o/w 0
starts=[];
finishes=[];
start=find(su, 1 ); %pos of beginning of caps run
while ~isempty(start)
    
if start==length(su) %last nuc
    finish=start; %starts and finishes at end
    
else
    stop=start+find(~su(start+1:end), 1 );
    if isempty(stop)
        finish=length(su);
    else
        finish=stop-1;
    end
end


    starts=[starts,start];
    finishes=[finishes,finish];

start=stop+find(su(stop:end), 1 )-1;
end

distances=finishes-starts+1;
index=find(distances==max(distances), 1 );
beststart=starts(index);
bestfinish=finishes(index);
