# Supplementary material for: Patching Holes in the Chlamydomonas Genome
Source: G3 (Bethesda). 2016 May 10;6(7):1899–910. doi: 10.1534/g3.116.029207 (PMC4938644; doi:10.1534/g3.116.029207)
Supplement: Supplemental Material [file supp_g3.116.029207_FileS6.zip]

Archive with 10 entries (7 files):
- Matlab_sample_analysis_and_README/
- Matlab_sample_analysis_and_README/Icon
- __MACOSX/
- __MACOSX/Matlab_sample_analysis_and_README/
- __MACOSX/Matlab_sample_analysis_and_README/._Icon
- Matlab_sample_analysis_and_README/Matlab_sample_data_README.txt
- __MACOSX/Matlab_sample_analysis_and_README/._Matlab_sample_data_README.txt
- Matlab_sample_analysis_and_README/trinity_sample_analysis.mat
- Matlab_sample_analysis_and_README/trinity_sample_datafiles.zip
- __MACOSX/._Matlab_sample_analysis_and_README
