# Supplementary material for: Patching Holes in the Chlamydomonas Genome
Source: G3 (Bethesda). 2016 May 10;6(7):1899–910. doi: 10.1534/g3.116.029207 (PMC4938644; doi:10.1534/g3.116.029207)
Supplement: Supplemental Material [file supp_g3.116.029207_FileS6.zip › Matlab_sample_analysis_and_README/Matlab_sample_data_README.txt]

To illustrate how the Matlab script runs, we have uploaded a small set of raw data:
‘trinity_sample_datafiles.zip’. This Trinity object are from the INTRONIC_BRIDGED class (see supplemental table 2).

This (zipped) file consists of 12 sam files, which were created by alignment of genomic reads to a Trinity-assembled ‘genome’. 

To run the Matlab code on the sample data, unzip the sam files and place them under:
SUPPLEMENTAL_MATLAB/trinity_genomic_alignment/trinity_data_files/

Execute the Matlab command:
tga_sample = setup_trinity_objects('Trinity6_strand_corrected_raw.fa', 'query_anchored_coords_20151019.txt')

from the directory: 
SUPPLEMENTAL_MATLAB/trinity_genomic_alignment

This will create a workspace structure called ‘tga_sample’ with 564 elements, of which 12 actually contain data (corresponding to the 12 input sam files). 

This structure corresponds to the supplemental file:
trinity_sample_analysis.mat
which we uploaded for comparison. 

If you are interested in the full data set and scripts (> 2 GB), please contact the authors directly. 
