# Supplementary material for: Patching Holes in the Chlamydomonas Genome
Source: G3 (Bethesda). 2016 May 10;6(7):1899–910. doi: 10.1534/g3.116.029207 (PMC4938644; doi:10.1534/g3.116.029207)
Supplement: Supplemental Material [file supp_g3.116.029207_TableS1.xlsx]

## Sheet: COVERED
Phytozome id	nisl#	type	N-island length (bp)	N-island coords	trinity_id
Cre05.g248550.t1.1	1	intronic	100	4290;4291	comp5343_c0_seq1
Cre01.g003463.t1.1	3	intronic	466	1866;1867	comp3149_c0_seq2
Cre09.g390604.t1.1	1	exonic	2	1029;1031	comp3509_c0_seq1
Cre14.g619166.t1.1	2	intronic	116	871;872	comp3271_c0_seq1
Cre06.g259401.t1.1	1	intronic	100	982;983	comp792_c0_seq1
Cre07.g318551.t1.1	3	intronic	362	3147;3148	comp1895_c0_seq1
Cre05.g232500.t1.1	1	intronic	100	833;834	comp5241_c0_seq1
Cre17.g739752.t1.1	1	intronic	100	955;956	comp2223_c0_seq1
Cre03.g205650.t1.2	1	intronic	100	597;598	comp3823_c0_seq1
Cre07.g342850.t1.2	1	intronic	100	601;602	comp2470_c0_seq1
Cre11.g482483.t1.1	4	intronic	100	2909;2910	comp4720_c0_seq1
Cre11.g467554.t1.1	1	intronic	108	747;748	comp3607_c0_seq1
Cre09.g395547.t1.1	1	intronic	100	2118;2119	comp4204_c0_seq1
Cre04.g218300.t1.2	1	intronic	100	3321;3322	comp4314_c0_seq1
Cre06.g261150.t1.2	1	intronic	100	825;826	comp3736_c0_seq1
Cre13.g602901.t1.1	2	intronic	100	2184;2185	comp4625_c0_seq1
Cre01.g054150.t1.2	1	intronic	100	1192;1193	comp3266_c0_seq1
Cre17.g744947.t1.1	1	intronic	100	890;891	comp2317_c0_seq2
Cre09.g408464.t1.1	1	intronic	100	2147;2148	comp3546_c0_seq1
Cre15.g643503.t1.1	2	intronic	245	3614;3615	comp4972_c0_seq1
Cre17.g700200.t1.2	1	intronic	100	657;658	comp1159_c0_seq1
Cre02.g088600.t1.2	1	intronic	100	1144;1145	comp3281_c0_seq1
Cre11.g468400.t1.1	1	intronic	100	1590;1591	comp3421_c0_seq1
Cre08.g377500.t1.2	1	intronic	100	2223;2224	comp5770_c0_seq1
Cre05.g243454.t1.1	1	intronic	1030	1256;1257	comp5306_c0_seq1
Cre05.g243801.t1.1	5	intronic	100	4097;4098	comp2204_c0_seq2
Cre14.g619350.t1.2	1	intronic	145	1508;1509	comp3240_c0_seq1
Cre03.g207713.t1.1	2	intronic	100	1991;1992	comp2021_c0_seq1
Cre03.g207713.t1.1	1	intronic	100	964;965	comp2021_c0_seq1
Cre09.g397142.t1.1	1	intronic	100	3414;3415	comp5176_c0_seq1
Cre04.g214350.t1.1	1	intronic	100	3917;3918	comp4132_c0_seq1
Cre10.g460532.t1.1	1	intronic	100	2283;2284	comp5911_c0_seq1
Cre09.g388450.t1.1	1	intronic	100	2360;2361	comp3794_c0_seq1
Cre14.g629300.t1.1	1	intronic	100	989;990	comp4899_c0_seq1
Cre16.g667350.t1.1	2	intronic	3044	7312;7313	comp5367_c0_seq1
Cre13.g591100.t1.1	1	intronic	827	5735;5736	comp5296_c0_seq1
Cre11.g467597.t1.1	4	intronic	1	4496;4497	comp3341_c0_seq1
Cre11.g467597.t1.1	3	intronic	100	4496;4497	comp3341_c0_seq1
Cre03.g211745.t1.1	2	intronic	825	977;978	comp2531_c2_seq1
Cre06.g257250.t1.1	1	intronic	100	1202;1203	comp637_c0_seq1
Cre06.g273413.t1.1	1	intronic	100	916;917	comp4498_c0_seq1
Cre02.g078966.t1.1	1	intronic	100	1991;1992	comp4318_c0_seq1
Cre03.g155700.t1.1	1	intronic	100	3164;3165	comp542_c0_seq1
Cre05.g235750.t1.2	1	intronic	100	3175;3176	comp3380_c0_seq1
Cre14.g625802.t1.1	1	intronic	100	1420;1421	comp4039_c0_seq1
Cre03.g148050.t1.1	1	intronic	100	1209;1210	comp819_c0_seq1
Cre10.g432000.t1.2	1	intronic	100	3881;3882	comp3440_c0_seq1
Cre16.g685901.t1.1	1	intronic	100	1765;1766	comp3346_c0_seq1
Cre07.g321951.t1.1	1	intronic	100	1120;1121	comp3581_c0_seq1
Cre12.g545101.t1.1	1	intronic	100	3458;3459	comp4611_c0_seq1
Cre14.g630883.t1.1	1	intronic	534	935;936	comp3318_c0_seq1
Cre10.g430800.t1.1	1	intronic	1776	1449;1450	comp3460_c0_seq1
Cre10.g430800.t1.1	2	intronic	100	1995;1996	comp3460_c0_seq1
Cre16.g693202.t1.1	1	intronic	100	954;955	comp3173_c0_seq1
Cre10.g452450.t1.2	1	intronic	100	1756;1757	comp3501_c0_seq1
Cre06.g292900.t1.1	1	intronic	100	1376;1377	comp1388_c0_seq1
Cre10.g463300.t1.2	1	intronic	100	1867;1868	comp3491_c0_seq1
Cre03.g169850.t1.2	1	intronic	100	878;879	comp3433_c0_seq1
Cre02.g141700.t1.1	1	intronic	100	1912;1913	comp3868_c0_seq1
Cre13.g568200.t1.1	1	intronic	100	2264;2265	comp3436_c0_seq1
Cre16.g648350.t1.1	1	intronic	174	1507;1508	comp3368_c0_seq1
Cre11.g467597.t1.1	1	intronic	100	2976;2977	comp5021_c0_seq1
Cre13.g566650.t1.2	1	intronic	100	601;602	comp3231_c0_seq1
Cre03.g165750.t1.1	1	intronic	100	826;827	comp5258_c0_seq1
Cre11.g467610.t1.1	1	intronic	100	1393;1394	comp605_c0_seq1
Cre16.g689871.t1.1	1	intronic	100	2127;2128	comp813_c0_seq1
Cre03.g155001.t1.1	1	intronic	100	1409;1410	comp4667_c0_seq1
Cre07.g336200.t1.1	1	intronic	100	1850;1851	comp664_c0_seq1
Cre08.g382560.t1.1	2	intronic	767	1664;1665	comp3669_c0_seq1
Cre08.g382560.t1.1	1	intronic	100	1163;1164	comp3669_c0_seq1
Cre16.g695050.t1.2	1	intronic	100	621;622	comp3181_c0_seq1
Cre10.g453900.t1.2	1	intronic	806	504;505	comp3583_c0_seq1
Cre07.g322176.t1.1	1	intronic	359	605;606	comp5642_c0_seq1
Cre07.g322176.t1.1	2	intronic	222	1673;1674	comp5642_c0_seq1
Cre16.g648700.t1.1	1	intronic	100	1596;1597	comp754_c0_seq1
Cre06.g306601.t1.1	1	intronic	100	1370;1371	comp3448_c0_seq1
Cre09.g406851.t1.1	3	intronic	456	1457;1458	comp3521_c0_seq1
Cre09.g406851.t1.1	2	intronic	939	914;915	comp3521_c0_seq1
Cre09.g406851.t1.1	1	intronic	1	914;915	comp3521_c0_seq1
Cre03.g164900.t1.1	1	intronic	100	725;726	comp2184_c0_seq1
Cre05.g245700.t1.1	1	intronic	100	1258;1259	comp1649_c0_seq2
Cre14.g624201.t1.1	1	intronic	100	733;734	comp3236_c0_seq1
Cre06.g309100.t1.2	1	intronic	100	1205;1206	comp3194_c0_seq1
Cre04.g214097.t1.1	1	intronic	137	2101;2102	comp3294_c0_seq1
Cre04.g214097.t1.1	2	intronic	100	2101;2102	comp3294_c0_seq1
Cre04.g218500.t1.2	1	intronic	100	998;999	comp3372_c0_seq1
Cre01.g019750.t1.1	1	intronic	100	1565;1566	comp691_c0_seq1
Cre01.g010880.t1.1	1	intronic	126	2164;2165	comp5028_c0_seq1
Cre14.g627576.t1.1	1	intronic	100	3156;3157	comp6070_c0_seq1
Cre11.g476650.t1.1	1	intronic	100	1372;1373	comp4493_c0_seq1
Cre01.g011100.t1.2	1	intronic	100	1502;1503	comp1086_c0_seq1
Cre16.g673852.t1.1	1	intronic	100	1560;1561	comp3217_c0_seq1
Cre14.g630859.t1.1	1	intronic	575	1557;1558	comp3295_c0_seq1
Cre09.g406050.t1.2	1	intronic	100	673;674	comp3438_c0_seq1
Cre05.g248000.t1.2	1	intronic	100	1924;1925	comp3333_c1_seq1
Cre01.g013801.t1.2	1	intronic	100	1154;1155	comp638_c0_seq1
Cre09.g407801.t1.1	1	intronic	528	759;760	comp3601_c0_seq1
Cre09.g407801.t1.1	2	intronic	100	1161;1162	comp3601_c0_seq1
Cre08.g365825.t2.1	2	intronic	197	2857;2858	comp3727_c0_seq1
Cre16.g677250.t1.2	1	intronic	100	673;674	comp3538_c0_seq1
Cre02.g112600.t1.2	1	intronic	100	609;610	comp3417_c0_seq1
Cre01.g034050.t1.2	1	intronic	100	497;498	comp3434_c0_seq1
Cre07.g341850.t1.2	2	intronic	100	1636;1637	comp2625_c0_seq7
Cre05.g232002.t1.1	1	intronic	197	2173;2174	comp3816_c0_seq1
Cre11.g467654.t1.1	2	intronic	100	2012;2013	comp4239_c0_seq1
Cre11.g478156.t1.1	2	intronic	251	1429;1430	comp4042_c0_seq1
Cre13.g570600.t1.2	1	intronic	100	1760;1761	comp4014_c0_seq1
Cre17.g716400.t1.2	1	intronic	100	1166;1167	comp3492_c0_seq1
Cre06.g304400.t1.1	1	intronic	100	267;268	comp3645_c0_seq1
Cre07.g354100.t1.2	1	intronic	100	1122;1123	comp4698_c0_seq1
Cre06.g303800.t1.2	1	intronic	100	2229;2230	comp518_c0_seq1
Cre03.g194200.t1.2	1	intronic	100	962;963	comp3189_c0_seq1
Cre18.g748397.t1.1	1	intronic	100	1009;1010	comp3481_c0_seq1
Cre13.g604050.t1.2	2	intronic	100	9108;9109	comp1080_c1_seq1
Cre12.g485600.t1.2	1	intronic	100	1331;1332	comp4649_c0_seq1
Cre17.g706900.t1.2	1	intronic	100	1646;1647	comp4734_c0_seq1
Cre06.g296250.t1.1	1	intronic	100	1146;1147	comp3859_c0_seq1
Cre08.g365632.t1.1	1	intronic	100	499;500	comp3258_c0_seq1
Cre11.g467612.t1.1	1	intronic	100	1059;1060	comp3328_c0_seq1
Cre02.g095107.t1.1	1	intronic	3369	245;246	comp3445_c0_seq1
Cre03.g145827.t1.1	1	intronic	1181	1448;1449	comp7505_c0_seq1
Cre02.g144251.t1.1	1	intronic	100	1225;1226	comp4570_c0_seq1
Cre01.g011500.t1.2	1	intronic	100	1070;1071	comp3214_c0_seq1
Cre15.g638101.t1.1	1	intronic	474	770;771	comp657_c2_seq1
Cre11.g468377.t1.1	1	intronic	100	831;832	comp3752_c0_seq1
Cre01.g008051.t1.1	1	intronic	100	400;401	comp3683_c0_seq1
Cre01.g016150.t1.2	1	intronic	100	458;459	comp3911_c0_seq1
Cre11.g481126.t1.1	4	intronic	1	528;529	comp3249_c0_seq1
Cre11.g481126.t1.1	6	intronic	1	528;529	comp3249_c0_seq1
Cre11.g481126.t1.1	5	intronic	1	528;529	comp3249_c0_seq1
Cre11.g481126.t1.1	2	intronic	1	528;529	comp3249_c0_seq1
Cre11.g481126.t1.1	3	intronic	2	528;529	comp3249_c0_seq1
Cre17.g740600.t2.1	1	intronic	260	2337;2338	comp2228_c0_seq2
Cre10.g430501.t1.1	1	intronic	100	1398;1399	comp3677_c0_seq1
Cre15.g636400.t1.1	1	intronic	100	970;971	comp3778_c0_seq1
Cre14.g610501.t1.1	1	intronic	100	607;608	comp3871_c0_seq1
Cre12.g522850.t1.2	1	intronic	100	1865;1866	comp5405_c0_seq1
Cre05.g243050.t1.2	1	intronic	100	368;369	comp3275_c0_seq1
Cre01.g055432.t1.1	1	intronic	100	2142;2143	comp4626_c0_seq1
Cre08.g365950.t1.2	2	intronic	1	1373;1374	comp5282_c0_seq1
Cre08.g365950.t1.2	3	intronic	1	1373;1374	comp5282_c0_seq1
Cre08.g365950.t1.2	1	intronic	1	1373;1374	comp5282_c0_seq1
Cre08.g365950.t1.2	4	intronic	100	1373;1374	comp5282_c0_seq1
Cre14.g612700.t1.2	1	intronic	108	4801;4802	comp3290_c0_seq1
Cre03.g166201.t1.1	1	intronic	100	648;649	comp3943_c0_seq1
Cre13.g591400.t1.1	1	intronic	100	1107;1108	comp715_c0_seq1
Cre04.g211950.t1.1	1	intronic	100	1003;1004	comp3957_c0_seq1
Cre14.g627650.t1.1	1	intronic	1181	1200;1201	comp410_c0_seq1
Cre13.g582201.t1.1	1	intronic	100	869;870	comp3518_c0_seq1
Cre11.g467575.t1.1	1	intronic	410	1949;1950	comp2531_c1_seq1
Cre13.g587700.t1.2	1	intronic	100	891;892	comp4385_c0_seq1
Cre16.g688901.t1.2	1	intronic	100	1932;1933	comp7071_c0_seq1
Cre17.g736250.t1.2	1	intronic	100	579;580	comp1570_c0_seq2
Cre11.g467705.t1.1	1	intronic	100	1085;1086	comp3539_c0_seq1
Cre07.g322300.t1.1	1	intronic	100	1093;1094	comp5509_c0_seq1
Cre08.g382515.t1.1	1	intronic	100	2115;2116	comp4878_c0_seq1
Cre11.g467608.t1.1	1	intronic	100	1952;1953	comp5375_c0_seq1
Cre13.g565260.t1.1	1	intronic	100	2103;2104	comp5514_c0_seq1
Cre14.g610850.t1.1	1	intronic	100	781;782	comp4251_c0_seq1
Cre11.g478184.t1.1	1	intronic	116	4393;4394	comp224_c0_seq1
Cre02.g144250.t1.1	1	intronic	100	1311;1312	comp554_c0_seq2
Cre11.g467950.t1.1	1	intronic	100	1054;1055	comp3219_c0_seq1
Cre02.g083550.t1.1	1	intronic	100	631;632	comp5232_c0_seq1
Cre05.g243451.t1.1	1	intronic	100	445;446	comp3578_c0_seq1
Cre16.g689851.t1.1	1	intronic	100	5499;5500	comp4587_c0_seq1
Cre01.g062902.t1.1	1	intronic	100	694;695	comp3965_c0_seq1
Cre03.g165200.t1.1	1	intronic	100	801;802	comp5963_c0_seq1
Cre13.g586000.t1.2	2	intronic	100	1080;1081	comp875_c0_seq1
Cre17.g740510.t1.1	2	intronic	100	2999;3000	comp4349_c0_seq1
Cre01.g037400.t1.1	1	intronic	100	1430;1431	comp3715_c0_seq1
Cre03.g171751.t1.1	1	intronic	443	840;841	comp5281_c0_seq1
Cre08.g381516.t1.1	1	intronic	100	387;388	comp4922_c0_seq1
Cre17.g717100.t1.2	1	intronic	100	767;768	comp776_c0_seq1
Cre13.g568050.t1.1	1	intronic	502	433;434	comp7133_c0_seq1
Cre08.g370650.t1.2	1	intronic	100	531;532	comp4116_c0_seq1
Cre02.g095121.t1.1	1	intronic	100	1457;1458	comp3810_c0_seq1
Cre14.g612150.t1.1	1	intronic	100	872;873	comp5211_c0_seq1
Cre17.g728600.t1.2	1	intronic	100	650;651	comp4248_c0_seq1
Cre02.g101100.t1.1	1	intronic	100	889;890	comp4692_c0_seq1
Cre17.g739426.t1.1	1	intronic	3766	444;445	comp4431_c0_seq1
Cre07.g318350.t1.2	1	intronic	100	832;833	comp4347_c0_seq1
Cre14.g626466.t1.1	1	intronic	100	1518;1519	comp871_c0_seq1
Cre16.g671150.t1.2	1	intronic	100	815;816	comp5491_c0_seq1
Cre14.g630750.t1.1	1	intronic	574	1766;1767	comp6943_c0_seq1
Cre12.g500450.t1.1	1	intronic	100	1769;1770	comp4896_c0_seq1
Cre06.g278124.t1.1	1	intronic	100	2749;2750	comp5885_c0_seq1
Cre10.g454000.t1.2	1	intronic	100	4113;4114	comp7829_c0_seq1
Cre16.g694201.t1.1	1	intronic	100	325;326	comp5706_c0_seq1
Cre14.g630907.t1.1	2	intronic	100	808;809	comp2398_c0_seq3
Cre09.g393321.t1.1	1	intronic	100	1334;1335	comp4833_c0_seq1
Cre03.g203457.t1.1	1	intronic	100	636;637	comp3036_c0_seq1
Cre08.g359900.t1.1	1	intronic	100	1518;1519	comp5583_c0_seq1
Cre04.g214504.t1.1	1	intronic	2153	5813;5814	comp5954_c0_seq1
Cre06.g258226.t1.1	1	intronic	100	492;493	comp4428_c0_seq1
Cre03.g144887.t1.1	1	intronic	100	8178;8179	comp5874_c0_seq1
Cre06.g251450.t1.1	1	intronic	100	1283;1284	comp752_c0_seq1
Cre17.g717050.t1.1	1	intronic	100	3718;3719	comp7562_c0_seq1
Cre16.g658900.t1.1	1	intronic	100	1838;1839	comp6770_c0_seq1
Cre17.g703750.t1.2	1	intronic	100	2099;2100	comp1114_c0_seq1
Cre16.g693203.t1.1	2	intronic	123	3871;3872	comp715_c0_seq2
Cre09.g412150.t1.1	1	intronic	100	2615;2616	comp1070_c0_seq1
Cre08.g380151.t1.1	1	intronic	100	7713;7714	comp5441_c0_seq1
Cre12.g537500.t1.1	1	intronic	100	1441;1442	comp6397_c0_seq1
Cre13.g602901.t1.1	1	intronic	100	1253;1254	comp6327_c0_seq1
Cre09.g394880.t1.1	1	intronic	100	1244;1245	comp4575_c0_seq1
Cre02.g089608.t1.2	1	intronic	100	1448;1449	comp6951_c0_seq1
Cre02.g143151.t1.1	1	intronic	100	3437;3438	comp7416_c0_seq1
Cre08.g361250.t1.1	1	intronic	100	3347;3348	comp4656_c0_seq1
Cre12.g533351.t1.1	1	intronic	100	2998;2999	comp4196_c0_seq1
Cre11.g467450.t1.1	1	intronic	100	1017;1018	comp5693_c0_seq1
Cre05.g234645.t1.1	1	intronic	3290	2283;2284	comp4916_c0_seq1
Cre01.g003524.t1.1	1	intronic	100	1281;1282	comp5583_c0_seq1
Cre14.g618500.t1.1	1	intronic	100	637;638	comp6339_c0_seq1
Cre05.g247450.t1.2	1	intronic	100	1544;1545	comp711_c0_seq1
Cre05.g230803.t1.1	1	intronic	100	336;337	comp8496_c0_seq1
Cre16.g655950.t1.1	1	intronic	100	516;517	comp5739_c0_seq1
Cre08.g377100.t1.2	1	intronic	100	417;418	comp4422_c0_seq1
Cre12.g557078.t1.1	1	intronic	100	2142;2143	comp6937_c0_seq1
Cre02.g096601.t1.1	1	intronic	100	485;486	comp4881_c0_seq1
Cre05.g243801.t1.1	1	intronic	444	887;888	comp6812_c0_seq1
Cre09.g401145.t1.1	1	intronic	100	688;689	comp5181_c0_seq1
Cre13.g588000.t1.2	1	intronic	100	2702;2703	comp6952_c0_seq1
Cre08.g383702.t1.1	1	intronic	100	3429;3430	comp4837_c0_seq1
Cre11.g467774.t1.1	1	intronic	1	833;834	comp1476_c0_seq1
Cre05.g241150.t1.1	1	intronic	100	4201;4202	comp4756_c0_seq1
Cre08.g373688.t1.1	1	intronic	316	9131;9132	comp7085_c0_seq1
Cre08.g373688.t1.1	2	intronic	100	9131;9132	comp7085_c0_seq1
Cre09.g407110.t1.1	2	intronic	100	930;931	comp1367_c0_seq2
Cre09.g397882.t1.1	1	intronic	100	686;687	comp6595_c0_seq1
Cre08.g363874.t1.1	2	intronic	100	3528;3529	comp4241_c0_seq1
Cre11.g482483.t1.1	1	intronic	100	1679;1680	comp968_c0_seq1
Cre11.g482483.t1.1	3	intronic	1	1679;1680	comp968_c0_seq1
Cre11.g482483.t1.1	2	intronic	1	1679;1680	comp968_c0_seq1
Cre03.g179860.t1.1	1	intronic	100	2291;2292	comp4061_c0_seq1
Cre08.g373916.t1.1	1	intronic	100	306;307	comp1576_c0_seq1
Cre08.g374950.t1.1	1	intronic	100	2381;2382	comp4551_c0_seq1
Cre03.g145767.t1.1	1	intronic	100	3358;3359	comp805_c0_seq1
Cre02.g096551.t1.1	3	intronic	153	3366;3367	comp5607_c0_seq1
Cre15.g635000.t1.1	1	intronic	1302	2571;2572	comp7528_c0_seq1
Cre06.g290200.t1.2	1	intronic	100	4630;4631	comp6285_c0_seq1
Cre07.g350000.t1.1	1	intronic	100	4053;4054	comp6635_c0_seq1
Cre12.g559555.t1.1	1	intronic	305	1851;1852	comp6405_c0_seq1
Cre02.g077951.t1.1	1	intronic	100	4114;4115	comp6773_c0_seq1
Cre12.g525300.t1.1	1	intronic	100	332;333	comp6537_c0_seq1
Cre14.g626800.t1.1	1	intronic	100	4648;4649	comp6370_c0_seq1
Cre10.g464450.t1.1	1	intronic	100	2436;2437	comp5093_c0_seq1
Cre12.g526950.t1.1	1	intronic	100	481;482	comp5114_c0_seq1
Cre13.g591300.t1.1	1	intronic	100	14462;14463	comp6292_c0_seq1
Cre12.g551550.t1.1	1	intronic	100	3885;3886	comp5120_c0_seq1
Cre15.g644051.t1.1	1	intronic	20073	951;952	comp4956_c0_seq1
Cre12.g554528.t1.1	1	intronic	100	2450;2451	comp6121_c0_seq1
Cre10.g426292.t1.1	1	intronic	100	1281;1282	comp9540_c0_seq1
Cre09.g397845.t1.1	1	intronic	125	1019;1020	comp7218_c0_seq1
Cre01.g003500.t1.2	1	intronic	100	416;417	comp6297_c0_seq1
Cre10.g460532.t1.1	2	intronic	711	3692;3693	comp5015_c0_seq1
Cre04.g222000.t1.1	1	intronic	100	884;885	comp7999_c0_seq1
Cre09.g402051.t1.1	1	intronic	100	4291;4292	comp5469_c0_seq1
Cre01.g025983.t1.1	1	intronic	100	1098;1099	comp9302_c0_seq1
Cre10.g460466.t1.1	1	intronic	199	1748;1749	comp7455_c0_seq1
Cre14.g627350.t1.1	1	intronic	100	368;369	comp6567_c0_seq1
Cre15.g635350.t1.2	2	intronic	578	2128;2129	comp736_c0_seq1
Cre19.g751197.t1.1	1	intronic	100	669;670	comp5544_c0_seq1
Cre03.g176866.t1.1	1	intronic	9037	1403;1404	comp7074_c0_seq1
Cre12.g540050.t1.2	1	intronic	1742	1382;1383	comp9340_c0_seq1
Cre11.g467559.t1.1	1	intronic	100	952;953	comp8088_c0_seq1
Cre01.g016570.t1.1	1	intronic	100	3676;3677	comp4678_c0_seq1
Cre08.g377450.t1.1	1	intronic	662	2281;2282	comp9186_c0_seq1
Cre12.g500400.t1.2	1	intronic	100	1892;1893	comp6152_c0_seq1
Cre08.g378150.t1.1	1	intronic	100	1214;1215	comp3406_c0_seq1
Cre14.g629960.t1.1	2	intronic	100	916;917	comp10258_c0_seq1
Cre03.g187950.t1.1	1	intronic	316	1208;1209	comp10483_c0_seq1
Cre03.g204241.t1.1	2	intronic	172	1384;1385	comp497_c0_seq1

## Sheet: LEGEND
	Phytozome id	ID of Phytozome transcript model that contains an N-island
	nisl#	N-island number (left to right).
	type	location of the N-island; intronic, exonic or flanking
	N-island length (bp)	number of Ns in the N-island
	N-island coords	coordinates in the Phytozome transcript that mark the left and right borders of the N-island. For intronic N-islands, the left and right coordinates refer to the end and start of the exons bordering the intron containing the N-island. Coordinates are relative to the transcript model in Phytozome.
	trinity_id	ID of the Trinity object that bridges that N-island
