# Supplementary material for: Patching Holes in the Chlamydomonas Genome
Source: G3 (Bethesda). 2016 May 10;6(7):1899–910. doi: 10.1534/g3.116.029207 (PMC4938644; doi:10.1534/g3.116.029207)
Supplement: Supplemental Material [file supp_g3.116.029207_TableS2.xlsx]

## Sheet: Sheet1
Phytozome id	nisl#	type	N-island length (bp)	N-island coords	trinity_id	miss_seq length (bp)	BLASTX test
Cre08.g358563.t1.1	1	intronic	3301	2399;2400	comp838_c0_seq1	951	939.5
Cre08.g383101.t1.1	1	intronic	100	555;556	comp3629_c0_seq1	1401	841.5
Cre06.g258733.t2.1	2	intronic	941	1534;1535	comp3209_c0_seq1	940	764.5
Cre16.g669525.t1.1	1	intronic	4942	483;484	comp697_c0_seq1	1120	689
Cre11.g478156.t1.1	1	intronic	1882	787;788	comp4042_c0_seq1	314	590
Cre05.g235750.t1.2	2	intronic	1610	3325;3326	comp3380_c0_seq1	805	567
Cre01.g010880.t1.1	2	intronic	1475	2331;2332	comp5028_c0_seq1	437	426.5
Cre06.g250902.t1.1	1	intronic	551	3734;3735	comp2979_c0_seq1	555	410
Cre12.g529950.t1.2	1	intronic	100	553;554	comp3238_c0_seq1	382	345.5
Cre04.g227900.t1.2	1	intronic	2115	1281;1282	comp3579_c0_seq1	384	344
Cre08.g365692.t1.1	1	intronic	1602	1293;1294	comp3173_c0_seq1	475	341
Cre17.g739752.t1.1	2	intronic	3724	1702;1703	comp3462_c0_seq1	602	328
Cre05.g233303.t1.1	2	intronic	100	5343;5344	comp3882_c0_seq1	315	295.5
Cre08.g365851.t1.1	1	intronic	2776	623;624	comp594_c0_seq1	444	288
Cre12.g537581.t1.1	1	intronic	2049	912;913	comp3225_c0_seq1	248	256
Cre11.g467553.t1.1	1	intronic	1904	928;929	comp3783_c0_seq1	385	246
Cre02.g142352.t1.1	1	intronic	936	2759;2760	comp4092_c0_seq1	401	205.5
Cre11.g481500.t1.2	1	intronic	100	371;372	comp5014_c1_seq1	321	195.5
Cre16.g693203.t1.1	1	intronic	1274	2343;2344	comp4763_c0_seq1	250	191
Cre11.g467950.t1.1	2	intronic	3255	1311;1312	comp3219_c0_seq1	699	179.35
Cre14.g613950.t1.2	1	intronic	2615	2605;2606	comp3412_c0_seq1	262	178
Cre13.g586000.t1.2	1	intronic	2057	832;833	comp875_c0_seq1	368	163
Cre03.g179961.t1.1	1	intronic	359	2871;2872	comp5786_c0_seq1	260	140.5
Cre08.g373050.t1.1	1	intronic	1290	1541;1542	comp6028_c0_seq1	225	139
Cre04.g213250.t1.2	1	intronic	621	947;948	comp3292_c0_seq1	197	136.5
Cre01.g054800.t1.2	2	intronic	100	2079;2080	comp312_c0_seq1	506	135.5
Cre11.g481126.t1.1	1	intronic	100	480;481	comp3249_c0_seq1	187	125.5
Cre04.g216902.t1.1	1	intronic	100	709;710	comp3656_c0_seq1	155	124
Cre04.g229494.t1.1	1	intronic	100	2500;2501	comp2377_c0_seq1	177	116.5
Cre12.g559450.t1.1	1	intronic	100	777;778	comp3168_c0_seq2	170	107
Cre16.g659600.t1.1	1	intronic	100	1040;1041	comp5446_c0_seq1	158	107
Cre11.g467597.t1.1	2	intronic	551	3696;3697	comp3341_c0_seq1	250	104.5
Cre01.g008051.t1.1	2	intronic	351	796;797	comp3683_c0_seq1	148	95.5
Cre13.g567363.t1.1	1	intronic	100	829;830	comp3471_c0_seq1	175	92.5
Cre17.g740510.t1.1	1	intronic	246	2909;2910	comp4349_c0_seq1	132	92
Cre08.g358552.t1.1	1	intronic	1057	1722;1723	comp3535_c0_seq1	212	89.35
Cre14.g610663.t1.1	1	intronic	100	2432;2433	comp5595_c0_seq1	155	86.5
Cre13.g577450.t1.1	1	intronic	100	1326;1327	comp4409_c0_seq1	111	83
Cre12.g559300.t1.2	1	intronic	100	2184;2185	comp4102_c0_seq1	101	79.5
Cre08.g374700.t1.1	1	intronic	100	7235;7236	comp5091_c0_seq1	132	77
Cre01.g054800.t1.2	1	intronic	132	1336;1337	comp312_c0_seq1	92	76.5
Cre09.g393551.t1.1	1	intronic	100	1615;1616	comp5316_c0_seq1	233	76.45
Cre17.g734961.t1.1	1	intronic	100	572;573	comp411_c0_seq1	104	75.5
Cre03.g145187.t1.1	1	intronic	100	5901;5902	comp810_c0_seq1	85	73.45
Cre11.g467541.t1.1	1	intronic	100	880;881	comp4437_c0_seq1	90	68
Cre17.g739426.t1.1	2	intronic	447	681;682	comp4431_c0_seq1	90	68
Cre06.g278175.t1.1	1	intronic	100	730;731	comp1971_c0_seq1	157	59
Cre02.g089311.t1.1	1	intronic	839	954;955	comp3809_c0_seq1	124	57.5
Cre14.g609202.t1.1	2	intronic	1162	1779;1780	comp2481_c0_seq1	258	57.5
Cre05.g233303.t1.1	1	intronic	100	4275;4276	comp3882_c0_seq1	77	55
Cre12.g491100.t1.2	1	intronic	100	1639;1640	comp7787_c0_seq1	87	51.5
Cre14.g630883.t1.1	2	intronic	100	1322;1323	comp3318_c0_seq1	78	51.5
Cre11.g467553.t1.1	2	intronic	220	1060;1061	comp3783_c0_seq1	61	51.5
Cre13.g577450.t1.1	2	intronic	816	1605;1606	comp4409_c0_seq1	115	51
Cre11.g467553.t1.1	3	intronic	455	1296;1297	comp3783_c0_seq1	62	47.5
Cre04.g230340.t1.1	1	intronic	100	365;366	comp5532_c0_seq1	59	46.5
Cre04.g214501.t1.1	2	intronic	365	2192;2193	comp3462_c0_seq1	63	46
Cre07.g322300.t1.1	2	intronic	100	1655;1656	comp5474_c0_seq1	100	45.2
Cre14.g632847.t1.1	1	intronic	100	1022;1023	comp2692_c0_seq1	101	41.5
Cre19.g750247.t1.1	1	intronic	100	982;983	comp3283_c0_seq1	66	41.5
Cre09.g403108.t1.1	1	intronic	1696	4600;4601	comp5481_c0_seq1	92	41
Cre01.g007737.t1.1	1	intronic	100	1469;1470	comp4240_c0_seq1	49	37
Cre09.g408051.t1.1	1	intronic	100	828;829	comp5460_c0_seq1	81	30
Cre01.g003532.t1.1	4	intronic	200	3567;3568	comp5218_c0_seq1	162	27.95
Cre02.g142351.t1.1	1	intronic	100	1947;1948	comp3288_c0_seq1	32	27.5
Cre05.g246753.t1.1	1	intronic	100	1149;1150	comp319_c0_seq1	53	27
Cre15.g635800.t1.1	2	intronic	100	3463;3464	comp932_c0_seq2	28	23
Cre14.g618860.t1.1	2	intronic	100	4254;4255	comp1896_c0_seq1	41	21.5
Cre16.g669525.t1.1	2	intronic	100	725;726	comp697_c0_seq1	18	20.5
Cre09.g386731.t1.1	1	intronic	318	1648;1649	comp4192_c0_seq1	128	18.5
Cre07.g346317.t1.1	1	intronic	100	1562;1563	comp3827_c0_seq1	42	18
Cre07.g348040.t1.1	1	intronic	100	1069;1070	comp5422_c0_seq1	62	17
Cre14.g632501.t1.1	1	intronic	100	880;881	comp5238_c0_seq1	32	16.5
Cre15.g641266.t1.1	1	intronic	295	457;458	comp3679_c0_seq1	45	15.5
Cre15.g635350.t1.2	1	intronic	100	1229;1230	comp5031_c0_seq1	30	14
Cre03.g145887.t1.1	1	intronic	100	772;773	comp3296_c0_seq1	11	10
Cre11.g467609.t1.1	1	intronic	629	2430;2431	comp3844_c0_seq1	96	10
Cre01.g010880.t1.1	3	intronic	100	2628;2629	comp5028_c0_seq1	19	9
Cre08.g378500.t1.1	1	intronic	100	2197;2198	comp6365_c0_seq1	78	7.75
Cre08.g363837.t1.1	2	intronic	100	5454;5455	comp545_c0_seq3	87	7.5
Cre15.g635000.t1.1	2	intronic	100	6691;6692	comp4644_c1_seq1	43	6
Cre03.g211521.t1.1	1	intronic	157	1131;1132	comp3698_c0_seq1	66	4.5
Cre14.g627433.t1.1	1	intronic	285	1033;1034	comp2525_c0_seq1	100	4.4
Cre06.g250902.t1.1	2	intronic	100	5980;5981	comp2979_c0_seq1	362	3.5
Cre04.g232402.t1.1	1	intronic	1214	2240;2241	comp4491_c0_seq1	434	3.1
Cre16.g670400.t1.1	1	intronic	100	1452;1453	comp769_c0_seq1	49	1
Cre17.g746247.t1.1	1	intronic	100	2226;2227	comp3853_c1_seq1	45	0.5
Cre09.g412750.t1.2	1	intronic	100	3734;3735	comp3863_c0_seq1	334	0.5
Cre14.g627488.t1.1	1	intronic	225	480;481	comp4109_c0_seq1	178	0
Cre14.g633300.t1.1	5	intronic	1650	15600;15601	comp5118_c0_seq1	190	0
Cre05.g243000.t1.1	1	intronic	100	978;979	comp5089_c0_seq1	36	0
Cre07.g325761.t1.1	2	intronic	1585	3362;3363	comp4859_c0_seq1	819	0
Cre04.g217949.t1.1	1	intronic	2312	1348;1349	comp3550_c0_seq1	156	0
Cre05.g246552.t1.1	1	intronic	100	1376;1377	comp2147_c0_seq2	124	0
Cre05.g234500.t1.1	1	intronic	476	1748;1749	comp3650_c0_seq1	34	0
Cre07.g341850.t1.2	1	intronic	752	1162;1163	comp2625_c0_seq7	100	0
Cre08.g384355.t1.1	1	intronic	100	1315;1316	comp6304_c0_seq1	556	0
Cre07.g314351.t1.1	1	intronic	100	1597;1598	comp5440_c0_seq1	20	-0.4
Cre05.g238260.t1.1	1	intronic	100	1784;1785	comp4476_c0_seq1	537	-0.5
Cre13.g584901.t1.1	1	intronic	100	1815;1816	comp3467_c0_seq1	107	-0.5
Cre12.g537550.t1.1	1	intronic	356	524;525	comp3948_c0_seq1	81	-0.5
Cre01.g003532.t1.1	5	intronic	785	3993;3994	comp5218_c0_seq1	217	-2.15
Cre16.g662250.t1.1	1	intronic	100	2073;2074	comp3857_c0_seq1	125	-26
Cre04.g214501.t1.1	1	intronic	100	1337;1338	comp3462_c0_seq1	138	-88

## Sheet: LEGEND
	Phytozome id	ID of Phytozome transcript model that contains an N-island
	nisl#	N-island number (left to right).
	type	location of the N-island; intronic, exonic or flanking
	N-island length (bp)	number of Ns in the N-island
	n-island coords	coordinates in the Phytozome transcript that mark the left and right borders of the N-island. For intronic N-islands, the left and right coordinates refer to the end and start of the exons bordering the intron containing the N-island. Coordinates are relative to the transcript model in Phytozome.
	trinity_id	ID of the Trinity object that bridges that N-island
	miss_seq. Length (bp)	length of the additional sequence provided by Trinity (between the 2 HSPs) not present in the Phytozome transcript model.
	BLASTX test	sequence-dependent score improvement in BLASTX to Volvox
