# Supplementary material for: Patching Holes in the Chlamydomonas Genome
Source: G3 (Bethesda). 2016 May 10;6(7):1899–910. doi: 10.1534/g3.116.029207 (PMC4938644; doi:10.1534/g3.116.029207)
Supplement: Supplemental Material [file supp_g3.116.029207_TableS3.xlsx]

## Sheet: exonic_BRIDGED
Phytozome id	nisl#	type	N-island length (bp)	N-island coords.	trinity_id	miss_seq. Length (bp)	BLASTX test
Cre04.g215250.t1.1	1	exonic; CDS	100	6637;6737	comp3471_c1_seq1	466	81.4
Cre16.g649466.t1.1	1	exonic; CDS	100	601;701	comp5374_c0_seq1	58	35.5
Cre12.g495250.t1.1	1	exonic; CDS	100	1270;1370	comp3632_c0_seq1	61	0

## Sheet: LEGEND
	Phytozome id	ID of Phytozome transcript model that contains an N-island
	nisl#	N-island number (left to right). Some gene models have more than one N island.
	type	location of the N-island; intronic, exonic or flanking
	N-island length (bp)	number of Ns in the N-island
	n-island coords	coordinates in the Phytozome transcript that mark the left and right borders of the N-island. For intronic N-islands, the left and right coordinates refer to the end and start of the exons bordering the intron containing the N-island. Coordinates are relative to the transcript model in Phytozome.
	trinity_id	ID of the Trinity object that bridges that N-island
	miss_seq. Length (bp)	length of the additional sequence provided by Trinity (between the 2 HSPs) not present in the Phytozome transcript model.
	BLASTX test	sequence-dependent score improvement in BLASTX to Volvox
