# Supplementary material for: Patching Holes in the Chlamydomonas Genome
Source: G3 (Bethesda). 2016 May 10;6(7):1899–910. doi: 10.1534/g3.116.029207 (PMC4938644; doi:10.1534/g3.116.029207)
Supplement: Supplemental Material [file supp_g3.116.029207_TableS4.xlsx]

## Sheet: intronic_HALFBRIDGED
Phytozome id	nisl#	type	N-island length (bp)	N-island coords	trinity_id	miss_seq length (bp)	BLASTX test
Cre06.g297300.t1.1	1	intronic	100	1974;1975	comp4399_c0_seq1	1095	535.5
Cre19.g750447.t1.1	1	intronic	1495	3516;3517	comp5188_c0_seq1	1177	295.5
Cre19.g750447.t1.1	2	intronic	6609	3551;3552	comp5188_c0_seq1	1177	295.5
Cre01.g001657.t1.1	1	intronic	7377	772;773	comp6984_c0_seq1	541	279.4
Cre08.g374250.t1.1	1	intronic	100	2196;2197	comp6173_c0_seq1	1138	165.75
Cre11.g479300.t1.1	1	intronic	100	4573;4574	comp5631_c0_seq1	559	161
Cre01.g052601.t1.1	2	intronic	3893	1759;1760	comp5009_c0_seq1	674	156
Cre02.g096551.t1.1	2	intronic	4036	2995;2996	comp7889_c0_seq1	677	147.4
Cre08.g358549.t1.1	1	intronic	100	263;264	comp4464_c0_seq1	413	136.3
Cre01.g045903.t1.1	1	intronic	100	558;559	comp2223_c0_seq1	2046	97.5
Cre13.g564350.t1.2	1	intronic	100	12225;12226	comp1659_c0_seq1	526	87.55
Cre01.g046250.t1.2	1	intronic	3548	328;329	comp6882_c0_seq1	501	49.5
Cre15.g635067.t1.1	3	intronic	811	1505;1506	comp931_c0_seq2	160	45.1

## Sheet: LEGEND
	Phytozome id	ID of Phytozome transcript model that contains an N-island
	nisl#	N-island number (left to right).
	type	location of the N-island; intronic, exonic or flanking
	N-island length (bp)	number of Ns in the N-island
	N-island coords	coordinates in the Phytozome transcript that mark the left and right borders of the N-island. For intronic N-islands, the left and right coordinates refer to the end and start of the exons bordering the intron containing the N-island. Coordinates are relative to the transcript model in Phytozome.
	trinity_id	ID of the Trinity object that bridges that N-island
	miss_seq length (bp)	length of the additional sequence provided by Trinity (extending from the one aligned HSP) not present in the Phytozome transcript model.
	BLASTX test	sequence-dependent score improvement in BLASTX to Volvox
