# Supplementary material for: Patching Holes in the Chlamydomonas Genome
Source: G3 (Bethesda). 2016 May 10;6(7):1899–910. doi: 10.1534/g3.116.029207 (PMC4938644; doi:10.1534/g3.116.029207)
Supplement: Supplemental Material [file supp_g3.116.029207_TableS5.xlsx]

## Sheet: FLANKING
Phytozome id	type	N-island length (bp)	N-island range	trinity_id	BLASTX test
Cre06.g293582.t1.1	flanking	30055	0,0,24,30079	comp3196_c0_seq1	938
Cre05.g246553.t2.1	flanking	1279	-1280,-1,0,0	comp2147_c0_seq2	515.95
Cre09.g392504.t1.1	flanking	10215	-10216,-1,0,0	comp3624_c0_seq1	346
Cre01.g027550.t1.1	flanking	100	0,0,1,101	comp869_c0_seq1	329
Cre14.g630835.t1.1	flanking	100	0,0,85,185	comp3257_c0_seq1	216.6
Cre12.g523816.t1.1	flanking	100	-101,-1,0,0	comp3779_c0_seq1	157.3
Cre12.g551801.t1.1	flanking	27930	0,0,59,27989	comp4275_c0_seq1	96
Cre09.g408851.t1.1	flanking	36563	-36632,-69,0,0	comp3488_c0_seq1	38
Cre09.g390604.t1.1	flanking	1360	0,0,1,1361	comp3509_c0_seq1	24
Cre04.g213150.t1.2	flanking	28615	0,0,1,28616	comp816_c0_seq2	21.5
Cre04.g230536.t1.1	flanking	742	0,0,1,743	comp4633_c0_seq1	12.5

## Sheet: LEGEND
	Phytozome id	ID of Phytozome transcript model that contains an N-island
	type	flanking
	N-island length (bp)	number of Ns in the N-island
	N-island range	coordinates of the N-island relative to GENE model. Examples 1: 0,0,24,30079 indicates N-island that starts 24 bp to the right of the gene model and ends 30079 bp to the right. No N-island to the left of the gene model. Example 2: -101,-1,0,0 indicates N-island that starts 101 bp to the left of gene model and stops 1 bp to the left. No N-island to the right.
	trinity_id	ID of the Trinity object that half-bridges the flanking N-island
	BLASTX test	sequence-dependent score improvement in BLASTX to Volvox
